# Supplementary material for: Chromatin Signature Identifies Monoallelic Gene Expression Across Mammalian Cell Types
Source: G3 (Bethesda). 2015 Jun 18;5(8):1713–20. doi: 10.1534/g3.115.018853 (PMC4528328; doi:10.1534/g3.115.018853)
Supplement: Supporting Information [file supp_g3.115.018853_TableS1.zip › TableS1/READ_ME.txt]

Table S1. Data sources. Information is provided for each dataset used in this study, organized by tissue or cell-type (first tab) and by dataset (second tab).
