# Supplementary material for: Chromatin Signature Identifies Monoallelic Gene Expression Across Mammalian Cell Types
Source: G3 (Bethesda). 2015 Jun 18;5(8):1713–20. doi: 10.1534/g3.115.018853 (PMC4528328; doi:10.1534/g3.115.018853)
Supplement: Supporting Information [file supp_g3.115.018853_TableS1.zip › TableS1/TableS1.ods]

## Sheet: Cell_or_tissue
Cell or tissue	Species	Age or stage	Genetic background	Source	Datasets for MaGIC (ChIP-Seq and RNA-Seq)	Datasets for allelic expression bias (RNA-Seq)	Chromatin signature quality score (rep 1)	Chromatin signature quality score (rep 2)	Chromatin signature quality score (rep1+2)
Abelson lymphoblast Clones (Abl.1, Abl.2)	Mouse	immortalized cell line	129SCASTF1	THIS ARTICLE: GSE67384	Y	Y	74	NA	NA
B cell (CD43-)	Mouse	8 weeks	C57BL/6	ENCODE / LICR; GEO DataSets: GSE31039	Y	N	62	58	67
C2C12	Mouse	stem cell	C3H	ENCODE / Caltech; GEO DataSets: GSE36023	Y	N	86	NA	NA
C2C12_EqS	Mouse	differentiated stem cell	C3H	ENCODE / Caltech; GEO DataSets: GSE36023	Y	N	85	NA	NA
CH12	Mouse	tumor	B10.H-2aH-4bp/Wts	ENCODE / PSU; GEO DataSets: GSE36028	Y	N	64	82	81
Erythroblast	Mouse	E14.5	CD-1	ENCODE / PSU; GEO DataSets: GSE36028	Y	N	64	69	67
ES	Mouse	stem cell	129Sv-C57BL/6	GEO DataSets: GSE33252 (Tippmann et al. Mol Syst Biol 2012 Jul 17;8:593. PMID: 22806141)	Y	N	70	73	73
ES Bruce 4	Mouse	stem cell	C57BL/6	ENCODE / LICR; GEO DataSets: GSE31039	Y	N	63	63	72
Fibroblast clones (Fib.1, Fib.2)	Mouse	immortalized cell line	129SCASTF1	THIS ARTICLE: GSE67384	N	Y	NA	NA	NA
G1E	Mouse	stem cell	129	ENCODE / PSU; GEO DataSets: GSE36028	Y	N	68	75	73
G1E-ER4	Mouse	differentiated stem cell	129	ENCODE / PSU: GEO DataSets: GSE36028	Y	N	78	76	77
GM12878	Human	immortalized cell line	NA	ENCODE / Broad Institute; GEO DataSets: GSE29611	Y	N	NA	NA	84
GM12878 clones (DF1, DF2)	Human	immortalized cell line	NA	Dryad Digital Repository; doi:10.5061/dryad.1775k (Nag et al. Elife 2013 Dec 31;2:e01256. PMID: 24381246)	N	Y	NA	NA	NA
Heart	Mouse	8 weeks	C57BL/6	ENCODE / LICR; GEO DataSets: GSE31039	Y	N	60	54	68
Kidney	Mouse	8 weeks	C57BL/6	ENCODE / LICR; GEO DataSets: GSE31039	Y	N	56	53	59
Liver	Mouse	8 weeks	C57BL/6	ENCODE / LICR; GEO DataSets: GSE31039	Y	N	70	63	76
MEF	Mouse	E13.5	129SvJae-C57BL/6	GEO DataSets: GSE12241 (Goren et al. Nat Methods 2010 Jan;7(1):47-9. PMID: 19946276)	Y	N	72	NA	NA
MEF	Mouse	E13.5	C57BL/6	ENCODE / LICR: GEO DataSets: GSE29278 (Shen et al. Nature 2012 Aug 2;488(7409):116-20. PMID: 22763441)	N	Y	NA	NA	NA
Megakaryocyte	Mouse	E14.5	CD-1	ENCODE / PSU: GEO DataSets: GSE36028	Y	N	66	71	69
MEL	Mouse	tumor	Unknown	ENCODE / LICR; GEO DataSets: GSE31039	Y	N	78	71	81
Neuronal progenitor	Mouse	differentiated stem cell	129Sv-C57BL/6	GEO DataSets: GSE33252 (Tippmann et al. Mol Syst Biol 2012 Jul 17;8:593. PMID: 22806141)	Y	N	62	69	69
Neuronal progenitor clones (XX-1, XX-2, XX-3, XX-4, XY-1, XY-2, XY-3, XY-4)	Mouse	differentiated stem cell	129SCASTF1	GEO DataSets: GSE54016 (Gendrel et al. Dev Cell 2014 Feb 24;28(4):366-80. PMID: 24576422)	N	Y	NA	NA	NA
PBMC	Human	28 years	NA	Human Reference Epigenome Mapping Project / UCSF-UBC; GEO DataSets: GSE16368	Y	N	NA	NA	84
Small intestine	Mouse	8 weeks	C57BL/6	ENCODE / LICR; GEO DataSets: GSE31039	Y	N	68	72	75
Spleen	Mouse	8 weeks	C57BL/6	ENCODE / LICR; GEO DataSets: GSE31039	Y	N	60	70	70
Terminally differentiated neuron	Mouse	differentiated stem cell	129Sv-C57BL/6	GEO DataSets: GSE33252 (Tippmann et al. Mol Syst Biol 2012 Jul 17;8:593. PMID: 22806141)	Y	N	69	70	71
Testis	Mouse	8 weeks	C57BL/6	ENCODE / LICR; GEO DataSets: GSE31039	Y	N	50	55	57
Thymus	Mouse	8 weeks	C57BL/6	ENCODE / LICR; GEO DataSets: GSE31039	Y	N	58	66	68
Whole brain	Mouse	E14.5	C57BL/6	ENCODE / LICR; GEO DataSets: GSE31039	Y	N	57	NA	NA

## Sheet: Datasets
Cell or Tissue	Data type	Biological Replicate	GEO DataSets or ArrayExpress ID	Data Source
Abelson lymphoblast clone Abl1	H3K27me3	Rep 1	GSE67384	http://www.ncbi.nlm.nih.gov/geo/download/?acc=GSM1645696&format=file&file=GSM1645696%5FAbl1%5FH3K27me3%2Ewig%2Egz
Abelson lymphoblast clone Abl1	H3K36me3	Rep 1	GSE67384	http://www.ncbi.nlm.nih.gov/geo/download/?acc=GSM1645697&format=file&file=GSM1645697%5FAbl1%5FH3K36me3%2Ewig%2Egz
Abelson lymphoblast clone Abl1	INPUT	Rep 1	GSE67384	http://www.ncbi.nlm.nih.gov/geo/download/?acc=GSM1645695&format=file&file=GSM1645695%5FAbl1%5FWCE%2Ewig%2Egz
Abelson lymphoblast clone Abl.1	RNA	Rep 1	GSE67384	http://www.ncbi.nlm.nih.gov/geo/download/?acc=GSM1645691&format=file&file=GSM1645691%5FAbl1%5FpolyA%5FRNASeq%5Fabundance%2Etsv%2Egz
Abelson lymphoblast clone Abl.1	RNA	Rep 1	GSE67384	http://www.ncbi.nlm.nih.gov/geo/download/?acc=GSM1645691&format=file&file=GSM1645691%5FAbl1%5FpolyA%5FRNASeq%5Fallelic%2Ecsv%2Egz
Abelson lymphoblast clone Abl.2	RNA	Rep 1	GSE67384	http://www.ncbi.nlm.nih.gov/geo/download/?acc=GSM1645692&format=file&file=GSM1645692%5FAbl2%5FpolyA%5FRNASeq%5Fabundance%2Etsv%2Egz
Abelson lymphoblast clone Abl.2	RNA	Rep 1	GSE67384	http://www.ncbi.nlm.nih.gov/geo/download/?acc=GSM1645692&format=file&file=GSM1645692%5FAbl2%5FpolyA%5FRNASeq%5Fallelic%2Ecsv%2Egz
Abelson lymphoblast clone Fib.1	RNA	Rep 1	GSE67384	http://www.ncbi.nlm.nih.gov/geo/download/?acc=GSM1645693&format=file&file=GSM1645693%5FFib1%5FpolyA%5FRNASeq%5Fabundance%2Etsv%2Egz
Abelson lymphoblast clone Fib.1	RNA	Rep 1	GSE67384	http://www.ncbi.nlm.nih.gov/geo/download/?acc=GSM1645693&format=file&file=GSM1645693%5FFib1%5FpolyA%5FRNASeq%5Fallelic%2Ecsv%2Egz
Abelson lymphoblast clone Fib.2	RNA	Rep 1	GSE67384	http://www.ncbi.nlm.nih.gov/geo/download/?acc=GSM1645694&format=file&file=GSM1645694%5FFib2%5FpolyA%5FRNASeq%5Fabundance%2Etsv%2Egz
Abelson lymphoblast clone Fib.2	RNA	Rep 1	GSE67384	http://www.ncbi.nlm.nih.gov/geo/download/?acc=GSM1645694&format=file&file=GSM1645694%5FFib2%5FpolyA%5FRNASeq%5Fallelic%2Ecsv%2Egz
B cell (CD43-)	H3K27me3	Rep 1	NA	http://hgdownload.cse.ucsc.edu/goldenPath/mm9/encodeDCC/wgEncodeLicrHistone/wgEncodeLicrHistoneBcellcd43nH3k27me3MAdlt8wC57bl6StdAlnRep1.bam
B cell (CD43-)	H3K27me3	Rep 1+2	GSM1000088	ftp://ftp.ncbi.nlm.nih.gov/geo/samples/GSM1000nnn/GSM1000088/suppl/GSM1000088_mm9_wgEncodeLicrHistoneBcellcd43nH3k27me3MAdlt8wC57bl6StdSig.bigWig
B cell (CD43-)	H3K27me3	Rep 2	NA	http://hgdownload.cse.ucsc.edu/goldenPath/mm9/encodeDCC/wgEncodeLicrHistone/wgEncodeLicrHistoneBcellcd43nH3k27me3MAdlt8wC57bl6StdAlnRep2.bam
B cell (CD43-)	H3K36me3	Rep 1	NA	http://hgdownload.cse.ucsc.edu/goldenPath/mm9/encodeDCC/wgEncodeLicrHistone/wgEncodeLicrHistoneBcellcd43nH3k36me3MAdlt8wC57bl6StdAlnRep1.bam
B cell (CD43-)	H3K36me3	Rep 1+2	GSM1000148	ftp://ftp.ncbi.nlm.nih.gov/geo/samples/GSM1000nnn/GSM1000148/suppl/GSM1000148_mm9_wgEncodeLicrHistoneBcellcd43nH3k36me3MAdlt8wC57bl6StdSig.bigWig
B cell (CD43-)	H3K36me3	Rep 2	NA	http://hgdownload.cse.ucsc.edu/goldenPath/mm9/encodeDCC/wgEncodeLicrHistone/wgEncodeLicrHistoneBcellcd43nH3k36me3MAdlt8wC57bl6StdAlnRep2.bam
B cell (CD43-)	INPUT	Rep 1	NA	http://hgdownload.cse.ucsc.edu/goldenPath/mm9/encodeDCC/wgEncodeLicrHistone/wgEncodeLicrHistoneBcellcd43nInputMAdult8wksC57bl6StdAlnRep1.bam
B cell (CD43-)	INPUT	Rep 1+2	GSM1000120	ftp://ftp.ncbi.nlm.nih.gov/geo/samples/GSM1000nnn/GSM1000120/suppl/GSM1000120_mm9_wgEncodeLicrHistoneBcellcd43nInputMAdult8wksC57bl6StdSig.bigWig
B cell (CD43-)	INPUT	Rep 2	NA	http://hgdownload.cse.ucsc.edu/goldenPath/mm9/encodeDCC/wgEncodeLicrHistone/wgEncodeLicrHistoneBcellcd43nInputMAdult8wksC57bl6StdAlnRep2.bam
B cell (CD43-)	RNA	Rep 1	GSM970868	ftp://ftp.ncbi.nlm.nih.gov/geo/samples/GSM970nnn/GSM970868/suppl/GSM970868%5Fmm9%5FwgEncodeUwRnaSeqBcellcd43nCellPolyaMAdult8wksC57bl6SigRep1%2EbigWig
B cell (CD43-)	RNA	Rep 2	GSM970868	ftp://ftp.ncbi.nlm.nih.gov/geo/samples/GSM970nnn/GSM970868/suppl/GSM970868%5Fmm9%5FwgEncodeUwRnaSeqBcellcd43nCellPolyaMAdult8wksC57bl6SigRep2%2EbigWig
C2C12	H3K27me3	Rep 1	GSM918408	ftp://ftp.ncbi.nlm.nih.gov/geo/samples/GSM918nnn/GSM918408/suppl/GSM918408%5Fmm9%5FwgEncodeCaltechHistC2c12H3k27me3FCntrl32bPcr2xSigRep1%2EbigWig
C2C12	H3K36me3	Rep 1	GSM918417	ftp://ftp.ncbi.nlm.nih.gov/geo/samples/GSM918nnn/GSM918417/suppl/GSM918417%5Fmm9%5FwgEncodeCaltechHistC2c12H3k36me3FCntrl50bPcr1xSigRep1%2EbigWig
C2C12	INPUT	Rep 1	GSM918419	ftp://ftp.ncbi.nlm.nih.gov/geo/samples/GSM918nnn/GSM918419/suppl/GSM918419%5Fmm9%5FwgEncodeCaltechHistC2c12InputFCntrl32bPcr2xSigRep1%2EbigWig
C2C12	INPUT	Rep 1	GSM918421	ftp://ftp.ncbi.nlm.nih.gov/geo/samples/GSM918nnn/GSM918421/suppl/GSM918421%5Fmm9%5FwgEncodeCaltechHistC2c12InputFCntrl50bPcr1xSigRep1%2EbigWig
C2C12	RNA	Rep 1	GSM929774	ftp://ftp.ncbi.nlm.nih.gov/geo/samples/GSM929nnn/GSM929774/suppl/GSM929774%5Fmm9%5FwgEncodeCaltechRnaSeqC2c12C3hFR2x75Th131Il200SigRep1%2EbigWig
C2C12_EqS	H3K27me3	Rep 1	GSM918414	ftp://ftp.ncbi.nlm.nih.gov/geo/samples/GSM918nnn/GSM918414/suppl/GSM918414%5Fmm9%5FwgEncodeCaltechHistC2c12H3k27me3FCntrl32bE2p60hPcr2xSigRep1%2EbigWig
C2C12_EqS	H3K36me3	Rep 1	GSM918409	ftp://ftp.ncbi.nlm.nih.gov/geo/samples/GSM918nnn/GSM918409/suppl/GSM918409%5Fmm9%5FwgEncodeCaltechHistC2c12H3k36me3FCntrl50bE2p60hPcr1xSigRep1%2EbigWig
C2C12_EqS	INPUT	Rep 1	GSM918420	ftp://ftp.ncbi.nlm.nih.gov/geo/samples/GSM918nnn/GSM918420/suppl/GSM918420%5Fmm9%5FwgEncodeCaltechHistC2c12InputFCntrl32bE2p60hPcr2xSigRep1%2EbigWig
C2C12_EqS	INPUT	Rep 1	GSM918407	ftp://ftp.ncbi.nlm.nih.gov/geo/samples/GSM918nnn/GSM918407/suppl/GSM918407%5Fmm9%5FwgEncodeCaltechHistC2c12InputFCntrl50bE2p60hPcr1xSigRep1%2EbigWig
C2C12_EqS	RNA	Rep 1	GSM929775	ftp://ftp.ncbi.nlm.nih.gov/geo/samples/GSM929nnn/GSM929775/suppl/GSM929775%5Fmm9%5FwgEncodeCaltechRnaSeqC2c12C3hFR2x75Th131Il200E2p60hSigRep1%2EbigWig
CH12	H3K27me3	Rep 1	GSM946532	ftp://ftp.ncbi.nlm.nih.gov/geo/samples/GSM946nnn/GSM946532/suppl/GSM946532%5Fmm9%5FwgEncodePsuHistoneCh12H3k27me3FImmortal2a4bInputRepSignalRep1%2EbigWig
CH12	H3K27me3	Rep 1+2	GSM946532	ftp://ftp.ncbi.nlm.nih.gov/geo/samples/GSM946nnn/GSM946532/suppl/GSM946532%5Fmm9%5FwgEncodePsuHistoneCh12H3k27me3FImmortal2a4bInputSig%2EbigWig
CH12	H3K27me3	Rep 2	GSM946532	ftp://ftp.ncbi.nlm.nih.gov/geo/samples/GSM946nnn/GSM946532/suppl/GSM946532%5Fmm9%5FwgEncodePsuHistoneCh12H3k27me3FImmortal2a4bInputRepSignalRep2%2EbigWig
CH12	H3K36me3	Rep 1	GSM946530	ftp://ftp.ncbi.nlm.nih.gov/geo/samples/GSM946nnn/GSM946530/suppl/GSM946530%5Fmm9%5FwgEncodePsuHistoneCh12H3k36me3FImmortal2a4bInputRepSignalRep1%2EbigWig
CH12	H3K36me3	Rep 1+2	GSM946530	ftp://ftp.ncbi.nlm.nih.gov/geo/samples/GSM946nnn/GSM946530/suppl/GSM946530%5Fmm9%5FwgEncodePsuHistoneCh12H3k36me3FImmortal2a4bInputSig%2EbigWig
CH12	H3K36me3	Rep 2	GSM946530	ftp://ftp.ncbi.nlm.nih.gov/geo/samples/GSM946nnn/GSM946530/suppl/GSM946530%5Fmm9%5FwgEncodePsuHistoneCh12H3k36me3FImmortal2a4bInputRepSignalRep2%2EbigWig
CH12	INPUT	Rep 1	GSM946521	ftp://ftp.ncbi.nlm.nih.gov/geo/samples/GSM946nnn/GSM946521/suppl/GSM946521%5Fmm9%5FwgEncodePsuHistoneCh12InputFImmortal2a4bInputRepSignalRep1%2EbigWig
CH12	INPUT	Rep 1+2	GSM946521	ftp://ftp.ncbi.nlm.nih.gov/geo/samples/GSM946nnn/GSM946521/suppl/GSM946521%5Fmm9%5FwgEncodePsuHistoneCh12InputFImmortal2a4bInputSig%2EbigWig
CH12	INPUT	Rep 2	GSM946521	ftp://ftp.ncbi.nlm.nih.gov/geo/samples/GSM946nnn/GSM946521/suppl/GSM946521%5Fmm9%5FwgEncodePsuHistoneCh12InputFImmortal2a4bInputRepSignalRep2%2EbigWig
CH12	RNA	Rep 1	GSM995540	ftp://ftp.ncbi.nlm.nih.gov/geo/samples/GSM995nnn/GSM995540/suppl/GSM995540%5Fmm9%5FwgEncodePsuRnaSeqCh12FImmortal2a4bR1x41SigRep1%2EbigWig
CH12	RNA	Rep 2	GSM995540	ftp://ftp.ncbi.nlm.nih.gov/geo/samples/GSM995nnn/GSM995540/suppl/GSM995540%5Fmm9%5FwgEncodePsuRnaSeqCh12FImmortal2a4bR1x41SigRep2%2EbigWig
Erythroblast	H3K27me3	Rep 1	GSM946547	ftp://ftp.ncbi.nlm.nih.gov/geo/samples/GSM946nnn/GSM946547/suppl/GSM946547%5Fmm9%5FwgEncodePsuHistoneErythroblH3k27me3BE14halfCd1InputRepSignalRep1%2EbigWig
Erythroblast	H3K27me3	Rep 1+2	GSM946547	ftp://ftp.ncbi.nlm.nih.gov/geo/samples/GSM946nnn/GSM946547/suppl/GSM946547%5Fmm9%5FwgEncodePsuHistoneErythroblH3k27me3BE14halfCd1InputSig%2EbigWig
Erythroblast	H3K27me3	Rep 2	GSM946547	ftp://ftp.ncbi.nlm.nih.gov/geo/samples/GSM946nnn/GSM946547/suppl/GSM946547%5Fmm9%5FwgEncodePsuHistoneErythroblH3k27me3BE14halfCd1InputRepSignalRep2%2EbigWig
Erythroblast	H3K36me3	Rep 1	GSM946543	ftp://ftp.ncbi.nlm.nih.gov/geo/samples/GSM946nnn/GSM946543/suppl/GSM946543%5Fmm9%5FwgEncodePsuHistoneErythroblH3k36me3BE14halfCd1InputRepSignalRep1%2EbigWig
Erythroblast	H3K36me3	Rep 1+2	GSM946543	ftp://ftp.ncbi.nlm.nih.gov/geo/samples/GSM946nnn/GSM946543/suppl/GSM946543%5Fmm9%5FwgEncodePsuHistoneErythroblH3k36me3BE14halfCd1InputSig%2EbigWig
Erythroblast	H3K36me3	Rep 2	GSM946543	ftp://ftp.ncbi.nlm.nih.gov/geo/samples/GSM946nnn/GSM946543/suppl/GSM946543%5Fmm9%5FwgEncodePsuHistoneErythroblH3k36me3BE14halfCd1InputRepSignalRep2%2EbigWig
Erythroblast	INPUT	Rep 1	GSM946544	ftp://ftp.ncbi.nlm.nih.gov/geo/samples/GSM946nnn/GSM946544/suppl/GSM946544%5Fmm9%5FwgEncodePsuHistoneErythroblInputBE14halfCd1InputRepSignalRep1%2EbigWig
Erythroblast	INPUT	Rep 1+2	GSM946544	ftp://ftp.ncbi.nlm.nih.gov/geo/samples/GSM946nnn/GSM946544/suppl/GSM946544%5Fmm9%5FwgEncodePsuHistoneErythroblInputBE14halfCd1InputSig%2EbigWig
Erythroblast	INPUT	Rep 2	GSM946544	ftp://ftp.ncbi.nlm.nih.gov/geo/samples/GSM946nnn/GSM946544/suppl/GSM946544%5Fmm9%5FwgEncodePsuHistoneErythroblInputBE14halfCd1InputRepSignalRep2%2EbigWig
Erythroblast	RNA	Rep 1	GSM995533	ftp://ftp.ncbi.nlm.nih.gov/geo/samples/GSM995nnn/GSM995533/suppl/GSM995533%5Fmm9%5FwgEncodePsuRnaSeqErythroblBE14halfCd1R2x99dMinusRawRep1%2EbigWig
Erythroblast	RNA	Rep 1	GSM995533	ftp://ftp.ncbi.nlm.nih.gov/geo/samples/GSM995nnn/GSM995533/suppl/GSM995533%5Fmm9%5FwgEncodePsuRnaSeqErythroblBE14halfCd1R2x99dPlusRawRep1%2EbigWig
Erythroblast	RNA	Rep 2	GSM995533	ftp://ftp.ncbi.nlm.nih.gov/geo/samples/GSM995nnn/GSM995533/suppl/GSM995533%5Fmm9%5FwgEncodePsuRnaSeqErythroblBE14halfCd1R2x99dMinusRawRep2%2EbigWig
Erythroblast	RNA	Rep 2	GSM995533	ftp://ftp.ncbi.nlm.nih.gov/geo/samples/GSM995nnn/GSM995533/suppl/GSM995533%5Fmm9%5FwgEncodePsuRnaSeqErythroblBE14halfCd1R2x99dPlusRawRep2%2EbigWig
ES	H3K27me3	Rep 1	GSM686992	ftp://ftp.ncbi.nlm.nih.gov/geo/samples/GSM686nnn/GSM686992/suppl/GSM686992_ES_H3K27me3_a1.wig.gz
ES	H3K27me3	Rep 1	GSM686993	ftp://ftp.ncbi.nlm.nih.gov/geo/samples/GSM686nnn/GSM686993/suppl/GSM686993_ES_H3K27me3_a2.wig.gz
ES	H3K27me3	Rep 2	GSM686994	ftp://ftp.ncbi.nlm.nih.gov/geo/samples/GSM686nnn/GSM686994/suppl/GSM686994_ES_H3K27me3_b.wig.gz
ES	H3K36me3	Rep 2	GSM801983	ftp://ftp.ncbi.nlm.nih.gov/geo/samples/GSM801nnn/GSM801983/suppl/GSM801983_MmES_K36me3_b.wig.gz
ES	H3K36me3	Rep1	GSM801982	ftp://ftp.ncbi.nlm.nih.gov/geo/samples/GSM801nnn/GSM801982/suppl/GSM801982_MmES_K36me3_a.wig.gz
ES	RNA	Rep 2	GSM687305	ftp://ftp.ncbi.nlm.nih.gov/geo/samples/GSM687nnn/GSM687305/suppl/GSM687305_ES_RNA_b.wig.gz
ES	RNA	Rep1	GSM687304	ftp://ftp.ncbi.nlm.nih.gov/geo/samples/GSM687nnn/GSM687304/suppl/GSM687304_ES_RNA_a.wig.gz
ES Bruce4	H3K27me3	Rep 1	NA	http://hgdownload.cse.ucsc.edu/goldenPath/mm9/encodeDCC/wgEncodeLicrHistone/wgEncodeLicrHistoneEsb4H3k27me3ME0C57bl6StdAlnRep1.bam
ES Bruce4	H3K27me3	Rep 1+2	GSM1000089	ftp://ftp.ncbi.nlm.nih.gov/geo/samples/GSM1000nnn/GSM1000089/suppl/GSM1000089_mm9_wgEncodeLicrHistoneEsb4H3k27me3ME0C57bl6StdSig.bigWig
ES Bruce4	H3K27me3	Rep 2	NA	http://hgdownload.cse.ucsc.edu/goldenPath/mm9/encodeDCC/wgEncodeLicrHistone/wgEncodeLicrHistoneEsb4H3k27me3ME0C57bl6StdAlnRep2.bam
ES Bruce4	H3K36me3	Rep 1	NA	http://hgdownload.cse.ucsc.edu/goldenPath/mm9/encodeDCC/wgEncodeLicrHistone/wgEncodeLicrHistoneEsb4H3k36me3ME0C57bl6StdAlnRep1.bam
ES Bruce4	H3K36me3	Rep 1+2	GSM1000109	ftp://ftp.ncbi.nlm.nih.gov/geo/samples/GSM1000nnn/GSM1000109/suppl/GSM1000109_mm9_wgEncodeLicrHistoneEsb4H3k36me3ME0C57bl6StdSig.bigWig
ES Bruce4	H3K36me3	Rep 2	NA	http://hgdownload.cse.ucsc.edu/goldenPath/mm9/encodeDCC/wgEncodeLicrHistone/wgEncodeLicrHistoneEsb4H3k36me3ME0C57bl6StdAlnRep2.bam
ES Bruce4	INPUT	Rep 1	NA	http://hgdownload.cse.ucsc.edu/goldenPath/mm9/encodeDCC/wgEncodeLicrHistone/wgEncodeLicrHistoneEsb4InputME0C57bl6StdAlnRep1.bam
ES Bruce4	INPUT	Rep 1+2	GSM769010	ftp://ftp.ncbi.nlm.nih.gov/geo/samples/GSM769nnn/GSM769010/suppl/GSM769010_wgEncodeLicrHistoneEsb4InputME0C57bl6StdSig.bigWig
ES Bruce4	INPUT	Rep 2	NA	http://hgdownload.cse.ucsc.edu/goldenPath/mm9/encodeDCC/wgEncodeLicrHistone/wgEncodeLicrHistoneEsb4InputME0C57bl6StdAlnRep2.bam
ES Bruce4	RNA	Rep 1	GSM929718	ftp://ftp.ncbi.nlm.nih.gov/geo/samples/GSM929nnn/GSM929718/suppl/GSM929718%5Fmm9%5FwgEncodeLicrRnaSeqEsb4CellPapME0C57bl6SigRep1%2EbigWig
ES Bruce4	RNA	Rep 2	GSM929718	ftp://ftp.ncbi.nlm.nih.gov/geo/samples/GSM929nnn/GSM929718/suppl/GSM929718%5Fmm9%5FwgEncodeLicrRnaSeqEsb4CellPapME0C57bl6SigRep2%2EbigWig
G1E	H3K27me3	Rep 1	GSM946531	ftp://ftp.ncbi.nlm.nih.gov/geo/samples/GSM946nnn/GSM946531/suppl/GSM946531%5Fmm9%5FwgEncodePsuHistoneG1eH3k27me3ME0S129InputRepSignalRep1%2EbigWig
G1E	H3K27me3	Rep 1+2	GSM946531	ftp://ftp.ncbi.nlm.nih.gov/geo/samples/GSM946nnn/GSM946531/suppl/GSM946531%5Fmm9%5FwgEncodePsuHistoneG1eH3k27me3ME0S129InputSig%2EbigWig
G1E	H3K27me3	Rep 2	GSM946531	ftp://ftp.ncbi.nlm.nih.gov/geo/samples/GSM946nnn/GSM946531/suppl/GSM946531%5Fmm9%5FwgEncodePsuHistoneG1eH3k27me3ME0S129InputRepSignalRep2%2EbigWig
G1E	H3K36me3	Rep 1	GSM946529	ftp://ftp.ncbi.nlm.nih.gov/geo/samples/GSM946nnn/GSM946529/suppl/GSM946529%5Fmm9%5FwgEncodePsuHistoneG1eH3k36me3ME0S129InputRepSignalRep1%2EbigWig
G1E	H3K36me3	Rep 1+2	GSM946529	ftp://ftp.ncbi.nlm.nih.gov/geo/samples/GSM946nnn/GSM946529/suppl/GSM946529%5Fmm9%5FwgEncodePsuHistoneG1eH3k36me3ME0S129InputSig%2EbigWig
G1E	H3K36me3	Rep 2	GSM946529	ftp://ftp.ncbi.nlm.nih.gov/geo/samples/GSM946nnn/GSM946529/suppl/GSM946529%5Fmm9%5FwgEncodePsuHistoneG1eH3k36me3ME0S129InputRepSignalRep2%2EbigWig
G1E	INPUT	Rep 1	GSM946538	ftp://ftp.ncbi.nlm.nih.gov/geo/samples/GSM946nnn/GSM946538/suppl/GSM946538%5Fmm9%5FwgEncodePsuHistoneG1eInputME0S129InputRepSignalRep1%2EbigWig
G1E	INPUT	Rep 1+2	GSM946538	ftp://ftp.ncbi.nlm.nih.gov/geo/samples/GSM946nnn/GSM946538/suppl/GSM946538%5Fmm9%5FwgEncodePsuHistoneG1eInputME0S129InputSig%2EbigWig
G1E	INPUT	Rep 2	GSM946538	ftp://ftp.ncbi.nlm.nih.gov/geo/samples/GSM946nnn/GSM946538/suppl/GSM946538%5Fmm9%5FwgEncodePsuHistoneG1eInputME0S129InputRepSignalRep2%2EbigWig
G1E	RNA	Rep 1	GSM995530	ftp://ftp.ncbi.nlm.nih.gov/geo/samples/GSM995nnn/GSM995530/suppl/GSM995530%5Fmm9%5FwgEncodePsuRnaSeqG1eME0S129R1x36SigRep1%2EbigWig
G1E	RNA	Rep 2	GSM995530	ftp://ftp.ncbi.nlm.nih.gov/geo/samples/GSM995nnn/GSM995530/suppl/GSM995530%5Fmm9%5FwgEncodePsuRnaSeqG1eME0S129R1x55SigRep2%2EbigWig
G1E-ER	H3K27me3	Rep 1	GSM946537	ftp://ftp.ncbi.nlm.nih.gov/geo/samples/GSM946nnn/GSM946537/suppl/GSM946537%5Fmm9%5FwgEncodePsuHistoneG1eer4e2H3k27me3ME0S129InputRepSignalRep1%2EbigWig
G1E-ER	H3K27me3	Rep 1+2	GSM946537	ftp://ftp.ncbi.nlm.nih.gov/geo/samples/GSM946nnn/GSM946537/suppl/GSM946537%5Fmm9%5FwgEncodePsuHistoneG1eer4e2H3k27me3ME0S129InputSig%2EbigWig
G1E-ER	H3K27me3	Rep 2	GSM946537	ftp://ftp.ncbi.nlm.nih.gov/geo/samples/GSM946nnn/GSM946537/suppl/GSM946537%5Fmm9%5FwgEncodePsuHistoneG1eer4e2H3k27me3ME0S129InputRepSignalRep2%2EbigWig
G1E-ER	H3K36me3	Rep 1	GSM946526	ftp://ftp.ncbi.nlm.nih.gov/geo/samples/GSM946nnn/GSM946526/suppl/GSM946526%5Fmm9%5FwgEncodePsuHistoneG1eer4e2H3k36me3BE0S129InputRepSignalRep1%2EbigWig
G1E-ER	H3K36me3	Rep 1+2	GSM946526	ftp://ftp.ncbi.nlm.nih.gov/geo/samples/GSM946nnn/GSM946526/suppl/GSM946526%5Fmm9%5FwgEncodePsuHistoneG1eer4e2H3k36me3BE0S129InputSig%2EbigWig
G1E-ER	H3K36me3	Rep 2	GSM946526	ftp://ftp.ncbi.nlm.nih.gov/geo/samples/GSM946nnn/GSM946526/suppl/GSM946526%5Fmm9%5FwgEncodePsuHistoneG1eer4e2H3k36me3BE0S129InputRepSignalRep2%2EbigWig
G1E-ER	INPUT	Rep 1	GSM946520	ftp://ftp.ncbi.nlm.nih.gov/geo/samples/GSM946nnn/GSM946520/suppl/GSM946520%5Fmm9%5FwgEncodePsuHistoneG1eer4e2InputME0S129InputRepSignalRep1%2EbigWig
G1E-ER	INPUT	Rep 1+2	GSM946520	ftp://ftp.ncbi.nlm.nih.gov/geo/samples/GSM946nnn/GSM946520/suppl/GSM946520%5Fmm9%5FwgEncodePsuHistoneG1eer4e2InputME0S129InputSig%2EbigWig
G1E-ER	INPUT	Rep 2	GSM946520	ftp://ftp.ncbi.nlm.nih.gov/geo/samples/GSM946nnn/GSM946520/suppl/GSM946520%5Fmm9%5FwgEncodePsuHistoneG1eer4e2InputME0S129InputRepSignalRep2%2EbigWig
G1E-ER	RNA	Rep 1	GSM995529	ftp://ftp.ncbi.nlm.nih.gov/geo/samples/GSM995nnn/GSM995529/suppl/GSM995529%5Fmm9%5FwgEncodePsuRnaSeqG1eer4ME0S129R1x36Diffd24hSigRep1%2EbigWig
G1E-ER	RNA	Rep 2	GSM995529	ftp://ftp.ncbi.nlm.nih.gov/geo/samples/GSM995nnn/GSM995529/suppl/GSM995529%5Fmm9%5FwgEncodePsuRnaSeqG1eer4ME0S129R1x36Diffd24hSigRep2%2EbigWig
GM12878	H3K27me3	Rep1	GSM733758	ftp://ftp.ncbi.nlm.nih.gov/geo/samples/GSM733nnn/GSM733758/suppl/GSM733758%5Fhg19%5FwgEncodeBroadHistoneGm12878H3k27me3StdSigV2%2EbigWig
GM12878	H3K36me3	Rep1	GSM733679	ftp://ftp.ncbi.nlm.nih.gov/geo/samples/GSM733nnn/GSM733679/suppl/GSM733679%5Fhg19%5FwgEncodeBroadHistoneGm12878H3k36me3StdSig%2EbigWig
GM12878	INPUT	Rep1	GSM733742	ftp://ftp.ncbi.nlm.nih.gov/geo/samples/GSM733nnn/GSM733742/suppl/GSM733742%5Fhg19%5FwgEncodeBroadHistoneGm12878ControlStdSig%2EbigWig
GM12878	RNA	Rep1	GSM958730	Dryad Digital Repository; doi:10.5061/dryad.1775k
GM12878 clone DF1	RNA	Rep 1	GSM1259263	https://datadryad.org/resource/doi:10.5061/dryad.1775k/11
GM12878 clone DF2	RNA	Rep 1	GSM1259264	https://datadryad.org/resource/doi:10.5061/dryad.1775k/11
Heart	H3K27me3	Rep 1	NA	http://hgdownload.cse.ucsc.edu/goldenPath/mm9/encodeDCC/wgEncodeLicrHistone/wgEncodeLicrHistoneHeartH3k27me3MAdult8wksC57bl6StdAlnRep1.bam
Heart	H3K27me3	Rep 1+2	GSM1000131	ftp://ftp.ncbi.nlm.nih.gov/geo/samples/GSM1000nnn//suppl/GSM1000131_mm9_wgEncodeLicrHistoneHeartH3k27me3MAdult8wksC57bl6StdSig.bigWig
Heart	H3K27me3	Rep 2	NA	http://hgdownload.cse.ucsc.edu/goldenPath/mm9/encodeDCC/wgEncodeLicrHistone/wgEncodeLicrHistoneHeartH3k27me3MAdult8wksC57bl6StdAlnRep2.bam
Heart	H3K36me3	Rep 1	NA	http://hgdownload.cse.ucsc.edu/goldenPath/mm9/encodeDCC/wgEncodeLicrHistone/wgEncodeLicrHistoneHeartH3k36me3MAdult8wksC57bl6StdAlnRep1.bam
Heart	H3K36me3	Rep 1+2	GSM1000130	ftp://ftp.ncbi.nlm.nih.gov/geo/samples/GSM1000nnn/GSM1000130/suppl/GSM1000130_mm9_wgEncodeLicrHistoneHeartH3k36me3MAdult8wksC57bl6StdSig.bigWig
Heart	H3K36me3	Rep 2	NA	http://hgdownload.cse.ucsc.edu/goldenPath/mm9/encodeDCC/wgEncodeLicrHistone/wgEncodeLicrHistoneHeartH3k36me3MAdult8wksC57bl6StdAlnRep2.bam
Heart	INPUT	Rep 1	NA	http://hgdownload.cse.ucsc.edu/goldenPath/mm9/encodeDCC/wgEncodeLicrHistone/wgEncodeLicrHistoneHeartInputMAdult8wksC57bl6StdAlnRep1.bam
Heart	INPUT	Rep 1+2	GSM769032	ftp://ftp.ncbi.nlm.nih.gov/geo/samples/GSM769nnn/GSM769032/suppl/GSM769032_wgEncodeLicrHistoneHeartInputMAdult8wksC57bl6StdSig.bigWig
Heart	INPUT	Rep 2	NA	http://hgdownload.cse.ucsc.edu/goldenPath/mm9/encodeDCC/wgEncodeLicrHistone/wgEncodeLicrHistoneHeartInputMAdult8wksC57bl6StdAlnRep2.bam
Heart	RNA	Rep 1	GSM929707	ftp://ftp.ncbi.nlm.nih.gov/geo/samples/GSM929nnn/GSM929707/suppl/GSM929707%5Fmm9%5FwgEncodeLicrRnaSeqHeartCellPapMAdult8wksC57bl6SigRep1%2EbigWig
Heart	RNA	Rep 2	GSM929707	ftp://ftp.ncbi.nlm.nih.gov/geo/samples/GSM929nnn/GSM929707/suppl/GSM929707%5Fmm9%5FwgEncodeLicrRnaSeqHeartCellPapMAdult8wksC57bl6SigRep2%2EbigWig
Kidney	H3K27me3	Rep 1	NA	http://hgdownload.cse.ucsc.edu/goldenPath/mm9/encodeDCC/wgEncodeLicrHistone/wgEncodeLicrHistoneKidneyH3k27me3MAdult8wksC57bl6StdAlnRep1.bam
Kidney	H3K27me3	Rep 1+2	GSM1000077	ftp://ftp.ncbi.nlm.nih.gov/geo/samples/GSM1000nnn/GSM1000077/suppl/GSM1000077_mm9_wgEncodeLicrHistoneKidneyH3k27me3MAdult8wksC57bl6StdSig.bigWig
Kidney	H3K27me3	Rep 2	NA	http://hgdownload.cse.ucsc.edu/goldenPath/mm9/encodeDCC/wgEncodeLicrHistone/wgEncodeLicrHistoneKidneyH3k27me3MAdult8wksC57bl6StdAlnRep2.bam
Kidney	H3K36me3	Rep 1	NA	http://hgdownload.cse.ucsc.edu/goldenPath/mm9/encodeDCC/wgEncodeLicrHistone/wgEncodeLicrHistoneKidneyH3k36me3MAdult8wksC57bl6StdAlnRep1.bam
Kidney	H3K36me3	Rep 1+2	GSM1000063	ftp://ftp.ncbi.nlm.nih.gov/geo/samples/GSM1000nnn/GSM1000063/suppl/GSM1000063_mm9_wgEncodeLicrHistoneKidneyH3k36me3MAdult8wksC57bl6StdSig.bigWig
Kidney	H3K36me3	Rep 2	NA	http://hgdownload.cse.ucsc.edu/goldenPath/mm9/encodeDCC/wgEncodeLicrHistone/wgEncodeLicrHistoneKidneyH3k36me3MAdult8wksC57bl6StdAlnRep2.bam
Kidney	INPUT	Rep 1	NA	http://hgdownload.cse.ucsc.edu/goldenPath/mm9/encodeDCC/wgEncodeLicrHistone/wgEncodeLicrHistoneKidneyInputMAdult8wksC57bl6StdAlnRep1.bam
Kidney	INPUT	Rep 1+2	GSM769033	ftp://ftp.ncbi.nlm.nih.gov/geo/samples/GSM769nnn/GSM769033/suppl/GSM769033_wgEncodeLicrHistoneKidneyInputMAdult8wksC57bl6StdSig.bigWig
Kidney	INPUT	Rep 2	NA	http://hgdownload.cse.ucsc.edu/goldenPath/mm9/encodeDCC/wgEncodeLicrHistone/wgEncodeLicrHistoneKidneyInputMAdult8wksC57bl6StdAlnRep2.bam
Kidney	RNA	Rep 1	GSM929706	ftp://ftp.ncbi.nlm.nih.gov/geo/samples/GSM929nnn/GSM929706/suppl/GSM929706%5Fmm9%5FwgEncodeLicrRnaSeqKidneyCellPapMAdult8wksC57bl6SigRep1%2EbigWig
Kidney	RNA	Rep 2	GSM929706	ftp://ftp.ncbi.nlm.nih.gov/geo/samples/GSM929nnn/GSM929706/suppl/GSM929706%5Fmm9%5FwgEncodeLicrRnaSeqKidneyCellPapMAdult8wksC57bl6SigRep2%2EbigWig
Liver	H3K27me3	Rep 1	NA	http://hgdownload.cse.ucsc.edu/goldenPath/mm9/encodeDCC/wgEncodeLicrHistone/wgEncodeLicrHistoneLiverH3k27me3MAdult8wksC57bl6StdAlnRep1.bam
Liver	H3K27me3	Rep 1+2	GSM1000150	ftp://ftp.ncbi.nlm.nih.gov/geo/samples/GSM1000nnn/GSM1000150/suppl/GSM1000150_mm9_wgEncodeLicrHistoneLiverH3k27me3MAdult8wksC57bl6StdSig.bigWig
Liver	H3K27me3	Rep 2	NA	http://hgdownload.cse.ucsc.edu/goldenPath/mm9/encodeDCC/wgEncodeLicrHistone/wgEncodeLicrHistoneLiverH3k27me3MAdult8wksC57bl6StdAlnRep2.bam
Liver	H3K36me3	Rep 1	NA	http://hgdownload.cse.ucsc.edu/goldenPath/mm9/encodeDCC/wgEncodeLicrHistone/wgEncodeLicrHistoneLiverH3k36me3MAdult8wksC57bl6StdAlnRep1.bam
Liver	H3K36me3	Rep 1+2	GSM1000151	ftp://ftp.ncbi.nlm.nih.gov/geo/samples/GSM1000nnn/GSM1000151/suppl/GSM1000151_mm9_wgEncodeLicrHistoneLiverH3k36me3MAdult8wksC57bl6StdSig.bigWig
Liver	H3K36me3	Rep 2	NA	http://hgdownload.cse.ucsc.edu/goldenPath/mm9/encodeDCC/wgEncodeLicrHistone/wgEncodeLicrHistoneLiverH3k36me3MAdult8wksC57bl6StdAlnRep2.bam
Liver	INPUT	Rep 1	NA	http://hgdownload.cse.ucsc.edu/goldenPath/mm9/encodeDCC/wgEncodeLicrHistone/wgEncodeLicrHistoneLiverInputMAdult8wksC57bl6StdAlnRep1.bam
Liver	INPUT	Rep 1+2	GSM769034	ftp://ftp.ncbi.nlm.nih.gov/geo/samples/GSM769nnn/GSM769034/suppl/GSM769034_wgEncodeLicrHistoneLiverInputMAdult8wksC57bl6StdSig.bigWig
Liver	INPUT	Rep 2	NA	http://hgdownload.cse.ucsc.edu/goldenPath/mm9/encodeDCC/wgEncodeLicrHistone/wgEncodeLicrHistoneLiverInputMAdult8wksC57bl6StdAlnRep2.bam
Liver	RNA	Rep 1	GSM929711	ftp://ftp.ncbi.nlm.nih.gov/geo/samples/GSM929nnn/GSM929711/suppl/GSM929711%5Fmm9%5FwgEncodeLicrRnaSeqLiverCellPapMAdult8wksC57bl6SigRep1%2EbigWig
Liver	RNA	Rep 2	GSM929711	ftp://ftp.ncbi.nlm.nih.gov/geo/samples/GSM929nnn/GSM929711/suppl/GSM929711%5Fmm9%5FwgEncodeLicrRnaSeqLiverCellPapMAdult8wksC57bl6SigRep2%2EbigWig
MEF	H3K27me3	Rep 1	GSM307609	ftp://ftp.ncbi.nlm.nih.gov/geo/samples/GSM307nnn/GSM307609/suppl/GSM307609%5FMEF%2EH3K27me3%2Edensities%2Etxt%2Egz
MEF	H3K36me3	Rep 1	GSM307610	ftp://ftp.ncbi.nlm.nih.gov/geo/samples/GSM307nnn/GSM307610/suppl/GSM307610%5FMEF%2EH3K36me3%2Edensities%2Etxt%2Egz
MEF	INPUT	Rep 1	GSM307612	ftp://ftp.ncbi.nlm.nih.gov/geo/samples/GSM307nnn/GSM307612/suppl/GSM307612%5FMEF%2EWCE%2Edensities%2Etxt%2Egz
MEF	RNA	Rep 1	GSM723775	ftp://ftp.ncbi.nlm.nih.gov/geo/samples/GSM723nnn/GSM723775/suppl/GSM723775_RenLab-RNA-Seq-MEF-ZY17.bigwig
MEF	RNA	Rep 1	GSM723775	ftp://ftp.ncbi.nlm.nih.gov/geo/samples/GSM723nnn/GSM723775/suppl/GSM723775_RenLab-RNA-Seq-MEF-ZY18.bigwig
Megakaryocyte	H3K27me3	Rep 1	GSM946523	ftp://ftp.ncbi.nlm.nih.gov/geo/samples/GSM946nnn/GSM946523/suppl/GSM946523%5Fmm9%5FwgEncodePsuHistoneMegakaryoH3k27me3BE14halfCd1InputRepSignalRep1%2EbigWig
Megakaryocyte	H3K27me3	Rep 1+2	GSM946523	ftp://ftp.ncbi.nlm.nih.gov/geo/samples/GSM946nnn/GSM946523/suppl/GSM946523%5Fmm9%5FwgEncodePsuHistoneMegakaryoH3k27me3BE14halfCd1InputSig%2EbigWig
Megakaryocyte	H3K27me3	Rep 2	GSM946523	ftp://ftp.ncbi.nlm.nih.gov/geo/samples/GSM946nnn/GSM946523/suppl/GSM946523%5Fmm9%5FwgEncodePsuHistoneMegakaryoH3k27me3BE14halfCd1InputRepSignalRep2%2EbigWig
Megakaryocyte	H3K36me3	Rep 1	GSM946540	ftp://ftp.ncbi.nlm.nih.gov/geo/samples/GSM946nnn/GSM946540/suppl/GSM946540%5Fmm9%5FwgEncodePsuHistoneMegakaryoH3k36me3BE14halfCd1InputRepSignalRep1%2EbigWig
Megakaryocyte	H3K36me3	Rep 1+2	GSM946540	ftp://ftp.ncbi.nlm.nih.gov/geo/samples/GSM946nnn/GSM946540/suppl/GSM946540%5Fmm9%5FwgEncodePsuHistoneMegakaryoH3k36me3BE14halfCd1InputSig%2EbigWig
Megakaryocyte	H3K36me3	Rep 2	GSM946540	ftp://ftp.ncbi.nlm.nih.gov/geo/samples/GSM946nnn/GSM946540/suppl/GSM946540%5Fmm9%5FwgEncodePsuHistoneMegakaryoH3k36me3BE14halfCd1InputRepSignalRep2%2EbigWig
Megakaryocyte	INPUT	Rep 1	GSM946539	ftp://ftp.ncbi.nlm.nih.gov/geo/samples/GSM946nnn/GSM946539/suppl/GSM946539%5Fmm9%5FwgEncodePsuHistoneMegakaryoInputBE14halfCd1InputRepSignalRep1%2EbigWig
Megakaryocyte	INPUT	Rep 1+2	GSM946539	ftp://ftp.ncbi.nlm.nih.gov/geo/samples/GSM946nnn/GSM946539/suppl/GSM946539%5Fmm9%5FwgEncodePsuHistoneMegakaryoInputBE14halfCd1InputSig%2EbigWig
Megakaryocyte	INPUT	Rep 2	GSM946539	ftp://ftp.ncbi.nlm.nih.gov/geo/samples/GSM946nnn/GSM946539/suppl/GSM946539%5Fmm9%5FwgEncodePsuHistoneMegakaryoInputBE14halfCd1InputRepSignalRep2%2EbigWig
Megakaryocyte	RNA	Rep 1	GSM995537	ftp://ftp.ncbi.nlm.nih.gov/geo/samples/GSM995nnn/GSM995537/suppl/GSM995537%5Fmm9%5FwgEncodePsuRnaSeqMegakaryoBE14halfCd1R2x99dMinusRawRep1%2EbigWig
Megakaryocyte	RNA	Rep 1	GSM995537	ftp://ftp.ncbi.nlm.nih.gov/geo/samples/GSM995nnn/GSM995537/suppl/GSM995537%5Fmm9%5FwgEncodePsuRnaSeqMegakaryoBE14halfCd1R2x99dPlusRawRep1%2EbigWig
Megakaryocyte	RNA	Rep 2	GSM995537	ftp://ftp.ncbi.nlm.nih.gov/geo/samples/GSM995nnn/GSM995537/suppl/GSM995537%5Fmm9%5FwgEncodePsuRnaSeqMegakaryoBE14halfCd1R2x99dMinusRawRep2%2EbigWig
Megakaryocyte	RNA	Rep 2	GSM995537	ftp://ftp.ncbi.nlm.nih.gov/geo/samples/GSM995nnn/GSM995537/suppl/GSM995537%5Fmm9%5FwgEncodePsuRnaSeqMegakaryoBE14halfCd1R2x99dPlusRawRep2%2EbigWig
MEL	H3K27me3	Rep 1	NA	http://hgdownload.cse.ucsc.edu/goldenPath/mm9/encodeDCC/wgEncodeLicrHistone/wgEncodeLicrHistoneMelH3k27me3MImmortalC57bl6StdAlnRep1.bam
MEL	H3K27me3	Rep 1+2	GSM1000154	ftp://ftp.ncbi.nlm.nih.gov/geo/samples/GSM1000nnn/GSM1000154/suppl/GSM1000154_mm9_wgEncodeLicrHistoneMelH3k27me3MImmortalC57bl6StdSig.bigWig
MEL	H3K27me3	Rep 2	NA	http://hgdownload.cse.ucsc.edu/goldenPath/mm9/encodeDCC/wgEncodeLicrHistone/wgEncodeLicrHistoneMelH3k27me3MImmortalC57bl6StdAlnRep2.bam
MEL	H3K36me3	Rep 1	NA	http://hgdownload.cse.ucsc.edu/goldenPath/mm9/encodeDCC/wgEncodeLicrHistone/wgEncodeLicrHistoneMelH3k36me3MImmortalC57bl6StdAlnRep1.bam
MEL	H3K36me3	Rep 1+2	GSM1000155	ftp://ftp.ncbi.nlm.nih.gov/geo/samples/GSM1000nnn/GSM1000155/suppl/GSM1000155_mm9_wgEncodeLicrHistoneMelH3k36me3MImmortalC57bl6StdSig.bigWig
MEL	H3K36me3	Rep 2	NA	http://hgdownload.cse.ucsc.edu/goldenPath/mm9/encodeDCC/wgEncodeLicrHistone/wgEncodeLicrHistoneMelH3k36me3MImmortalC57bl6StdAlnRep2.bam
MEL	INPUT	Rep 1	NA	http://hgdownload.cse.ucsc.edu/goldenPath/mm9/encodeDCC/wgEncodeLicrHistone/wgEncodeLicrHistoneMelInputMImmortalC57bl6StdAlnRep1.bam
MEL	INPUT	Rep 1+2	GSM1000200	ftp://ftp.ncbi.nlm.nih.gov/geo/samples/GSM1000nnn/GSM1000200/suppl/GSM1000200_mm9_wgEncodeLicrHistoneMelInputMImmortalC57bl6StdSig.bigWig
MEL	INPUT	Rep 2	NA	http://hgdownload.cse.ucsc.edu/goldenPath/mm9/encodeDCC/wgEncodeLicrHistone/wgEncodeLicrHistoneMelInputMImmortalC57bl6StdAlnRep2.bam
MEL	RNA	Rep 1	GSM929704	ftp://ftp.ncbi.nlm.nih.gov/geo/samples/GSM929nnn/GSM929704/suppl/GSM929704%5Fmm9%5FwgEncodeLicrRnaSeqMelCellPapMImmortalC57bl6SigRep1%2EbigWig
MEL	RNA	Rep 2	GSM929704	ftp://ftp.ncbi.nlm.nih.gov/geo/samples/GSM929nnn/GSM929704/suppl/GSM929704%5Fmm9%5FwgEncodeLicrRnaSeqMelCellPapMImmortalC57bl6SigRep2%2EbigWig
Neuronal progenitor	H3K27me3	Rep 1	GSM632042	ftp://ftp.ncbi.nlm.nih.gov/geo/samples/GSM632nnn/GSM632042/suppl/GSM632042_NP_H3K27me3_a1.wig.gz
Neuronal progenitor	H3K27me3	Rep 1	GSM632043	ftp://ftp.ncbi.nlm.nih.gov/geo/samples/GSM632nnn/GSM632043/suppl/GSM632043_NP_H3K27me3_a2.wig.gz
Neuronal progenitor	H3K27me3	Rep 2	GSM632044	ftp://ftp.ncbi.nlm.nih.gov/geo/samples/GSM632nnn/GSM632044/suppl/GSM632044_NP_H3K27me3_b.wig.gz
Neuronal progenitor	H3K36me3	Rep 1	GSM801984	ftp://ftp.ncbi.nlm.nih.gov/geo/samples/GSM801nnn/GSM801984/suppl/GSM801984_MmNP_K36me3_a.wig.gz
Neuronal progenitor	H3K36me3	Rep 2	GSM801985	ftp://ftp.ncbi.nlm.nih.gov/geo/samples/GSM801nnn/GSM801985/suppl/GSM801985_MmNP_K36me3_b.wig.gz
Neuronal progenitor	RNA	Rep 1	GSM632014	ftp://ftp.ncbi.nlm.nih.gov/geo/samples/GSM632nnn/GSM632014/suppl/GSM632014_NP_RNA.wig.gz
Neuronal progenitor clone XX-1	RNA	Rep 1	GSM1305890	http://www.sciencedirect.com/science/MiamiMultiMediaURL/1-s2.0-S1534580714000574/1-s2.0-S1534580714000574-mmc2.xlsx/272236/FULL/S1534580714000574/2ca51a466a6dc4a09b93363f68ad3ff6/mmc2.xlsx
Neuronal progenitor clone XX-2	RNA	Rep 1	GSM1305891	http://www.sciencedirect.com/science/MiamiMultiMediaURL/1-s2.0-S1534580714000574/1-s2.0-S1534580714000574-mmc2.xlsx/272236/FULL/S1534580714000574/2ca51a466a6dc4a09b93363f68ad3ff6/mmc2.xlsx
Neuronal progenitor clone XX-3	RNA	Rep 1	GSM1305892	http://www.sciencedirect.com/science/MiamiMultiMediaURL/1-s2.0-S1534580714000574/1-s2.0-S1534580714000574-mmc2.xlsx/272236/FULL/S1534580714000574/2ca51a466a6dc4a09b93363f68ad3ff6/mmc2.xlsx
Neuronal progenitor clone XX-4	RNA	Rep 1	GSM1305893	http://www.sciencedirect.com/science/MiamiMultiMediaURL/1-s2.0-S1534580714000574/1-s2.0-S1534580714000574-mmc2.xlsx/272236/FULL/S1534580714000574/2ca51a466a6dc4a09b93363f68ad3ff6/mmc2.xlsx
Neuronal progenitor clone XY-1	RNA	Rep 1	GSM1305896	http://www.sciencedirect.com/science/MiamiMultiMediaURL/1-s2.0-S1534580714000574/1-s2.0-S1534580714000574-mmc2.xlsx/272236/FULL/S1534580714000574/2ca51a466a6dc4a09b93363f68ad3ff6/mmc2.xlsx
Neuronal progenitor clone XY-2	RNA	Rep 1	GSM1305897	http://www.sciencedirect.com/science/MiamiMultiMediaURL/1-s2.0-S1534580714000574/1-s2.0-S1534580714000574-mmc2.xlsx/272236/FULL/S1534580714000574/2ca51a466a6dc4a09b93363f68ad3ff6/mmc2.xlsx
Neuronal progenitor clone XY-3	RNA	Rep 1	GSM1305898	http://www.sciencedirect.com/science/MiamiMultiMediaURL/1-s2.0-S1534580714000574/1-s2.0-S1534580714000574-mmc2.xlsx/272236/FULL/S1534580714000574/2ca51a466a6dc4a09b93363f68ad3ff6/mmc2.xlsx
Neuronal progenitor clone XY-4	RNA	Rep 1	GSM1305899	http://www.sciencedirect.com/science/MiamiMultiMediaURL/1-s2.0-S1534580714000574/1-s2.0-S1534580714000574-mmc2.xlsx/272236/FULL/S1534580714000574/2ca51a466a6dc4a09b93363f68ad3ff6/mmc2.xlsx
PBMC	H3K27me3	Rep 1	GSM613877	ftp://ftp.ncbi.nlm.nih.gov/geo/samples/GSM613nnn/GSM613877/suppl/GSM613877_UCSF-UBC.Peripheral_Blood_Mononuclear_Primary_Cells.H3K27me3.TC010.HS2621.wig.gz
PBMC	H3K36me3	Rep 1	GSM613880	ftp://ftp.ncbi.nlm.nih.gov/geo/samples/GSM613nnn/GSM613880/suppl/GSM613880_UCSF-UBC.Peripheral_Blood_Mononuclear_Primary_Cells.H3K36me3.TC010.HS2624.wig.gz
PBMC	INPUT	Rep 1	GSM613893	ftp://ftp.ncbi.nlm.nih.gov/geo/samples/GSM613nnn/GSM613893/suppl/GSM613893_UCSF-UBC.Peripheral_Blood_Mononuclear_Primary_Cells.Input.TC010.HS2625.wig.gz
PBMC	INPUT	Rep 1	GSM613896	ftp://ftp.ncbi.nlm.nih.gov/geo/samples/GSM613nnn/GSM613896/suppl/GSM613896_UCSF-UBC.Peripheral_Blood_Mononuclear_Primary_Cells.Input.TC012.HS2743.wig.gz
PBMC	RNA	Rep 1	GSM669616	ftp://ftp.ncbi.nlm.nih.gov/geo/samples/GSM669nnn/GSM669616/suppl/GSM669616_UCSF-UBC.Peripheral_Blood_Mononuclear_Primary_Cells.mRNA-Seq.TC014.wig.gz
Small intestine	H3K27me3	Rep 1	NA	http://hgdownload.cse.ucsc.edu/goldenPath/mm9/encodeDCC/wgEncodeLicrHistone/wgEncodeLicrHistoneSmintH3k27me3MAdult8wksC57bl6StdAlnRep1.bam
Small intestine	H3K27me3	Rep 1+2	GSM1000064	ftp://ftp.ncbi.nlm.nih.gov/geo/samples/GSM1000nnn/GSM1000064/suppl/GSM1000064_mm9_wgEncodeLicrHistoneSmintH3k27me3MAdult8wksC57bl6StdSig.bigWig
Small intestine	H3K27me3	Rep 2	NA	http://hgdownload.cse.ucsc.edu/goldenPath/mm9/encodeDCC/wgEncodeLicrHistone/wgEncodeLicrHistoneSmintH3k27me3MAdult8wksC57bl6StdAlnRep2.bam
Small intestine	H3K36me3	Rep 1	NA	http://hgdownload.cse.ucsc.edu/goldenPath/mm9/encodeDCC/wgEncodeLicrHistone/wgEncodeLicrHistoneSmintH3k36me3MAdult8wksC57bl6StdAlnRep1.bam
Small intestine	H3K36me3	Rep 1+2	GSM1000069	ftp://ftp.ncbi.nlm.nih.gov/geo/samples/GSM1000nnn/GSM1000069/suppl/GSM1000069_mm9_wgEncodeLicrHistoneSmintH3k36me3MAdult8wksC57bl6StdSig.bigWig
Small intestine	H3K36me3	Rep 2	NA	http://hgdownload.cse.ucsc.edu/goldenPath/mm9/encodeDCC/wgEncodeLicrHistone/wgEncodeLicrHistoneSmintH3k36me3MAdult8wksC57bl6StdAlnRep2.bam
Small intestine	INPUT	Rep 1	NA	http://hgdownload.cse.ucsc.edu/goldenPath/mm9/encodeDCC/wgEncodeLicrHistone/wgEncodeLicrHistoneSmintInputMAdult8wksC57bl6StdAlnRep1.bam
Small intestine	INPUT	Rep 1+2	GSM1000080	ftp://ftp.ncbi.nlm.nih.gov/geo/samples/GSM1000nnn/GSM1000080/suppl/GSM1000080_mm9_wgEncodeLicrHistoneSmintInputMAdult8wksC57bl6StdSig.bigWig
Small intestine	INPUT	Rep 2	NA	http://hgdownload.cse.ucsc.edu/goldenPath/mm9/encodeDCC/wgEncodeLicrHistone/wgEncodeLicrHistoneSmintInputMAdult8wksC57bl6StdAlnRep2.bam
Small intestine	RNA	Rep 1	GSM929716	ftp://ftp.ncbi.nlm.nih.gov/geo/samples/GSM929nnn/GSM929716/suppl/GSM929716%5Fmm9%5FwgEncodeLicrRnaSeqSmintCellPapMAdult8wksC57bl6SigRep1%2EbigWig
Small intestine	RNA	Rep 2	GSM929716	ftp://ftp.ncbi.nlm.nih.gov/geo/samples/GSM929nnn/GSM929716/suppl/GSM929716%5Fmm9%5FwgEncodeLicrRnaSeqSmintCellPapMAdult8wksC57bl6SigRep2%2EbigWig
Spleen	H3K27me3	Rep 1	NA	http://hgdownload.cse.ucsc.edu/goldenPath/mm9/encodeDCC/wgEncodeLicrHistone/wgEncodeLicrHistoneSpleenH3k27me3MAdlt8wC57bl6StdAlnRep1.bam
Spleen	H3K27me3	Rep 1+2	GSM1000146	ftp://ftp.ncbi.nlm.nih.gov/geo/samples/GSM1000nnn/GSM1000146/suppl/GSM1000146_mm9_wgEncodeLicrHistoneSpleenH3k27me3MAdlt8wC57bl6StdSig.bigWig
Spleen	H3K27me3	Rep 2	NA	http://hgdownload.cse.ucsc.edu/goldenPath/mm9/encodeDCC/wgEncodeLicrHistone/wgEncodeLicrHistoneSpleenH3k27me3MAdlt8wC57bl6StdAlnRep2.bam
Spleen	H3K36me3	Rep 1	NA	http://hgdownload.cse.ucsc.edu/goldenPath/mm9/encodeDCC/wgEncodeLicrHistone/wgEncodeLicrHistoneSpleenH3k36me3MAdult8wksC57bl6StdAlnRep1.bam
Spleen	H3K36me3	Rep 1+2	GSM1000070	ftp://ftp.ncbi.nlm.nih.gov/geo/samples/GSM1000nnn/GSM1000070/suppl/GSM1000070_mm9_wgEncodeLicrHistoneSpleenH3k36me3MAdult8wksC57bl6StdSig.bigWig
Spleen	H3K36me3	Rep 2	NA	http://hgdownload.cse.ucsc.edu/goldenPath/mm9/encodeDCC/wgEncodeLicrHistone/wgEncodeLicrHistoneSpleenH3k36me3MAdult8wksC57bl6StdAlnRep2.bam
Spleen	INPUT	Rep 1	NA	http://hgdownload.cse.ucsc.edu/goldenPath/mm9/encodeDCC/wgEncodeLicrHistone/wgEncodeLicrHistoneSpleenInputMAdult8wksC57bl6StdAlnRep1.bam
Spleen	INPUT	Rep 1+2	GSM769037	ftp://ftp.ncbi.nlm.nih.gov/geo/samples/GSM769nnn/GSM769037/suppl/GSM769037_wgEncodeLicrHistoneSpleenInputMAdult8wksC57bl6StdSig.bigWig
Spleen	INPUT	Rep 2	NA	http://hgdownload.cse.ucsc.edu/goldenPath/mm9/encodeDCC/wgEncodeLicrHistone/wgEncodeLicrHistoneSpleenInputMAdult8wksC57bl6StdAlnRep2.bam
Spleen	RNA	Rep 1	GSM929720	ftp://ftp.ncbi.nlm.nih.gov/geo/samples/GSM929nnn/GSM929720/suppl/GSM929720%5Fmm9%5FwgEncodeLicrRnaSeqSpleenCellPapMAdult8wksC57bl6SigRep1%2EbigWig
Spleen	RNA	Rep 2	GSM929720	ftp://ftp.ncbi.nlm.nih.gov/geo/samples/GSM929nnn/GSM929720/suppl/GSM929720%5Fmm9%5FwgEncodeLicrRnaSeqSpleenCellPapMAdult8wksC57bl6SigRep2%2EbigWig
Terminally differentiated neuron	H3K27me3	Rep 1	GSM686997	ftp://ftp.ncbi.nlm.nih.gov/geo/samples/GSM686nnn/GSM686997/suppl/GSM686997_TN_H3K27me3_a1.wig.gz
Terminally differentiated neuron	H3K27me3	Rep 1	GSM686998	ftp://ftp.ncbi.nlm.nih.gov/geo/samples/GSM686nnn/GSM686998/suppl/GSM686998_TN_H3K27me3_a2.wig.gz
Terminally differentiated neuron	H3K27me3	Rep 2	GSM686999	ftp://ftp.ncbi.nlm.nih.gov/geo/samples/GSM686nnn/GSM686999/suppl/GSM686999_TN_H3K27me3_b.wig.gz
Terminally differentiated neuron	H3K36me3	Rep 1	GSM801986	ftp://ftp.ncbi.nlm.nih.gov/geo/samples/GSM801nnn/GSM801986/suppl/GSM801986_MmTN_K36me3_a.wig.gz
Terminally differentiated neuron	H3K36me3	Rep 2	GSM801987	ftp://ftp.ncbi.nlm.nih.gov/geo/samples/GSM801nnn/GSM801987/suppl/GSM801987_MmTN_K36me3_b.wig.gz
Terminally differentiated neuron	RNA	Rep 1	GSM687306	ftp://ftp.ncbi.nlm.nih.gov/geo/samples/GSM687nnn/GSM687306/suppl/GSM687306_TN_RNA_a.wig.gz
Terminally differentiated neuron	RNA	Rep 2	GSM687307	ftp://ftp.ncbi.nlm.nih.gov/geo/samples/GSM687nnn/GSM687307/suppl/GSM687307_TN_RNA_b.wig.gz
Testis	H3K27me3	Rep 1	NA	http://hgdownload.cse.ucsc.edu/goldenPath/mm9/encodeDCC/wgEncodeLicrHistone/wgEncodeLicrHistoneTestisH3k27me3MAdlt8wC57bl6StdAlnRep1.bam
Testis	H3K27me3	Rep 1+2	GSM1000145	ftp://ftp.ncbi.nlm.nih.gov/geo/samples/GSM1000nnn/GSM1000145/suppl/GSM1000145_mm9_wgEncodeLicrHistoneTestisH3k27me3MAdlt8wC57bl6StdSig.bigWig
Testis	H3K27me3	Rep 2	NA	http://hgdownload.cse.ucsc.edu/goldenPath/mm9/encodeDCC/wgEncodeLicrHistone/wgEncodeLicrHistoneTestisH3k27me3MAdlt8wC57bl6StdAlnRep2.bam
Testis	H3K36me3	Rep 1	NA	http://hgdownload.cse.ucsc.edu/goldenPath/mm9/encodeDCC/wgEncodeLicrHistone/wgEncodeLicrHistoneTestisH3k36me3MAdult8wksC57bl6StdAlnRep1.bam
Testis	H3K36me3	Rep 1+2	GSM1000067	ftp://ftp.ncbi.nlm.nih.gov/geo/samples/GSM1000nnn/GSM1000067/suppl/GSM1000067_mm9_wgEncodeLicrHistoneTestisH3k36me3MAdult8wksC57bl6StdSig.bigWig
Testis	H3K36me3	Rep 2	NA	http://hgdownload.cse.ucsc.edu/goldenPath/mm9/encodeDCC/wgEncodeLicrHistone/wgEncodeLicrHistoneTestisH3k36me3MAdult8wksC57bl6StdAlnRep2.bam
Testis	INPUT	Rep 1	NA	http://hgdownload.cse.ucsc.edu/goldenPath/mm9/encodeDCC/wgEncodeLicrHistone/wgEncodeLicrHistoneTestisInputMAdult8wksC57bl6StdAlnRep1.bam
Testis	INPUT	Rep 1+2	GSM1000203	ftp://ftp.ncbi.nlm.nih.gov/geo/samples/GSM1000nnn/GSM1000203/suppl/GSM1000203_mm9_wgEncodeLicrHistoneTestisInputMAdult8wksC57bl6StdSig.bigWig
Testis	INPUT	Rep 2	NA	http://hgdownload.cse.ucsc.edu/goldenPath/mm9/encodeDCC/wgEncodeLicrHistone/wgEncodeLicrHistoneTestisInputMAdult8wksC57bl6StdAlnRep2.bam
Testis	RNA	Rep 1	GSM929715	ftp://ftp.ncbi.nlm.nih.gov/geo/samples/GSM929nnn/GSM929715/suppl/GSM929715%5Fmm9%5FwgEncodeLicrRnaSeqTestisCellPapMAdult8wksC57bl6SigRep1%2EbigWig
Testis	RNA	Rep 2	GSM929715	ftp://ftp.ncbi.nlm.nih.gov/geo/samples/GSM929nnn/GSM929715/suppl/GSM929715%5Fmm9%5FwgEncodeLicrRnaSeqTestisCellPapMAdult8wksC57bl6SigRep2%2EbigWig
Thymus	H3K27me3	Rep 1	NA	http://hgdownload.cse.ucsc.edu/goldenPath/mm9/encodeDCC/wgEncodeLicrHistone/wgEncodeLicrHistoneThymusH3k27me3MAdlt8wC57bl6StdAlnRep1.bam
Thymus	H3K27me3	Rep 1+2	GSM1000144	ftp://ftp.ncbi.nlm.nih.gov/geo/samples/GSM1000nnn/GSM1000144/suppl/GSM1000144_mm9_wgEncodeLicrHistoneThymusH3k27me3MAdlt8wC57bl6StdSig.bigWig
Thymus	H3K27me3	Rep 2	NA	http://hgdownload.cse.ucsc.edu/goldenPath/mm9/encodeDCC/wgEncodeLicrHistone/wgEncodeLicrHistoneThymusH3k27me3MAdlt8wC57bl6StdAlnRep2.bam
Thymus	H3K36me3	Rep 1	NA	http://hgdownload.cse.ucsc.edu/goldenPath/mm9/encodeDCC/wgEncodeLicrHistone/wgEncodeLicrHistoneThymusH3k36me3MAdult8wksC57bl6StdAlnRep1.bam
Thymus	H3K36me3	Rep 1+2	GSM1000068	ftp://ftp.ncbi.nlm.nih.gov/geo/samples/GSM1000nnn/GSM1000068/suppl/GSM1000068_mm9_wgEncodeLicrHistoneThymusH3k36me3MAdult8wksC57bl6StdSig.bigWig
Thymus	H3K36me3	Rep 2	NA	http://hgdownload.cse.ucsc.edu/goldenPath/mm9/encodeDCC/wgEncodeLicrHistone/wgEncodeLicrHistoneThymusH3k36me3MAdult8wksC57bl6StdAlnRep2.bam
Thymus	INPUT	Rep 1	NA	http://hgdownload.cse.ucsc.edu/goldenPath/mm9/encodeDCC/wgEncodeLicrHistone/wgEncodeLicrHistoneThymusInputMAdult8wksC57bl6StdAlnRep1.bam
Thymus	INPUT	Rep 1+2	GSM1000204	ftp://ftp.ncbi.nlm.nih.gov/geo/samples/GSM1000nnn/GSM1000204/suppl/GSM1000204_mm9_wgEncodeLicrHistoneThymusInputMAdult8wksC57bl6StdSig.bigWig
Thymus	INPUT	Rep 2	NA	http://hgdownload.cse.ucsc.edu/goldenPath/mm9/encodeDCC/wgEncodeLicrHistone/wgEncodeLicrHistoneThymusInputMAdult8wksC57bl6StdAlnRep2.bam
Thymus	RNA	Rep 1	GSM929714	ftp://ftp.ncbi.nlm.nih.gov/geo/samples/GSM929nnn/GSM929714/suppl/GSM929714%5Fmm9%5FwgEncodeLicrRnaSeqThymusCellPapMAdult8wksC57bl6SigRep1%2EbigWig
Thymus	RNA	Rep 2	GSM929714	ftp://ftp.ncbi.nlm.nih.gov/geo/samples/GSM929nnn/GSM929714/suppl/GSM929714%5Fmm9%5FwgEncodeLicrRnaSeqThymusCellPapMAdult8wksC57bl6SigRep2%2EbigWig
Whole brain	H3K27me3	Rep 1	NA	http://hgdownload.cse.ucsc.edu/goldenPath/mm9/encodeDCC/wgEncodeLicrHistone/wgEncodeLicrHistoneWbrainH3k27me3ME14halfC57bl6StdAlnRep1.bam
Whole brain	H3K27me3	Rep 1+2	GSM1000143	ftp://ftp.ncbi.nlm.nih.gov/geo/samples/GSM1000nnn/GSM1000143/suppl/GSM1000143_mm9_wgEncodeLicrHistoneWbrainH3k27me3ME14halfC57bl6StdSig.bigWig
Whole brain	H3K27me3	Rep 2	NA	http://hgdownload.cse.ucsc.edu/goldenPath/mm9/encodeDCC/wgEncodeLicrHistone/wgEncodeLicrHistoneWbrainH3k27me3ME14halfC57bl6StdAlnRep2.bam
Whole brain	H3K36me3	Rep 1	NA	http://hgdownload.cse.ucsc.edu/goldenPath/mm9/encodeDCC/wgEncodeLicrHistone/wgEncodeLicrHistoneWbrainH3k36me3ME14halfC57bl6StdAlnRep1.bam
Whole brain	H3K36me3	Rep 1+2	GSM1000072	ftp://ftp.ncbi.nlm.nih.gov/geo/samples/GSM1000nnn/GSM1000072/suppl/GSM1000072_mm9_wgEncodeLicrHistoneWbrainH3k36me3ME14halfC57bl6StdSig.bigWig
Whole brain	H3K36me3	Rep 2	NA	http://hgdownload.cse.ucsc.edu/goldenPath/mm9/encodeDCC/wgEncodeLicrHistone/wgEncodeLicrHistoneWbrainH3k36me3ME14halfC57bl6StdAlnRep2.bam
Whole brain	INPUT	Rep 1	NA	http://hgdownload.cse.ucsc.edu/goldenPath/mm9/encodeDCC/wgEncodeLicrHistone/wgEncodeLicrHistoneWbrainInputUE14halfC57bl6StdAlnRep1.bam
Whole brain	INPUT	Rep 1+2	GSM1000098	ftp://ftp.ncbi.nlm.nih.gov/geo/samples/GSM1000nnn/GSM1000098/suppl/GSM1000098_mm9_wgEncodeLicrHistoneWbrainInputUE14halfC57bl6StdSig.bigWig
Whole brain	INPUT	Rep 2	NA	http://hgdownload.cse.ucsc.edu/goldenPath/mm9/encodeDCC/wgEncodeLicrHistone/wgEncodeLicrHistoneWbrainInputUE14halfC57bl6StdAlnRep2.bam
Whole brain	RNA	Rep 1	GSM929723	ftp://ftp.ncbi.nlm.nih.gov/geo/samples/GSM929nnn/GSM929723/suppl/GSM929723%5Fmm9%5FwgEncodeLicrRnaSeqWbrainCellPapUE14halfC57bl6SigRep1%2EbigWig
Whole brain	RNA	Rep 2	GSM929723	ftp://ftp.ncbi.nlm.nih.gov/geo/samples/GSM929nnn/GSM929723/suppl/GSM929723%5Fmm9%5FwgEncodeLicrRnaSeqWbrainCellPapUE14halfC57bl6SigRep2%2EbigWig
