# Supplementary material for: Chromatin Signature Identifies Monoallelic Gene Expression Across Mammalian Cell Types
Source: G3 (Bethesda). 2015 Jun 18;5(8):1713–20. doi: 10.1534/g3.115.018853 (PMC4528328; doi:10.1534/g3.115.018853)
Supplement: Supporting Information [file supp_g3.115.018853_TableS2.zip › TableS2/READ_ME.txt]

Table S2 Mouse chromatin signature and MaGIC predictions. The table indicates for each tissue or cell-type and for each gene, the genomic coordinates in mm8 or mm9 assembly, the quantile rank of H3K27me3 and H3K36me3 normalized to input (column names ending with "rank_K27divIN" and "rank_K36divIN", respectively), the expression quantile rank (column names ending with "rank_expr"), the prediction based on chromatin signature (column names ending with "isMAE", with value of 1 if gene was called MAE and 0 if it was called BAE), and whether genes passed the filter for gene length greater than 2.5 kb and expression greater than median (column names ending with "passFilter", with value of 1 if filter was p assed, and 0 otherwise). Note that similar information for individual biological replicate is provided in Table S7. In addition, the "Imprinted" column indicates whether genes are imprinted in mouse (value of 1) or not (value of 0) according to GeneBook (http://www.mousebook.org/imprinting-gene-list) and geneimprint (http://www.geneimprint.com/site/genes-by-species.Mus+musculus) databases.
