# Supplementary material for: Chromatin Signature Identifies Monoallelic Gene Expression Across Mammalian Cell Types
Source: G3 (Bethesda). 2015 Jun 18;5(8):1713–20. doi: 10.1534/g3.115.018853 (PMC4528328; doi:10.1534/g3.115.018853)
Supplement: Supporting Information [file supp_g3.115.018853_TableS2.zip › TableS2/TableS2.tsv]

Gene	mm8_Chr	mm8_Start	mm8_End	mm8_Strand	mm8_MEF_rank_K27divIN	mm8_MEF_rank_K36divIN	mm8_MEF_rank_expr	mm8_MEF_isMAE	mm8_MEF_passFilter	mm9_Chr	mm9_Start	mm9_End	mm9_Strand	mm9_8wk_Bcellcd43n_rank_K27divIN	mm9_8wk_Bcellcd43n_rank_K36divIN	mm9_8wk_Bcellcd43n_rank_expr	mm9_8wk_Bcellcd43n_isMAE	mm9_8wk_Bcellcd43n_passFilter	mm9_8wk_Heart_rank_K27divIN	mm9_8wk_Heart_rank_K36divIN	mm9_8wk_Heart_rank_expr	mm9_8wk_Heart_isMAE	mm9_8wk_Heart_passFilter	mm9_8wk_Kidney_rank_K27divIN	mm9_8wk_Kidney_rank_K36divIN	mm9_8wk_Kidney_rank_expr	mm9_8wk_Kidney_isMAE	mm9_8wk_Kidney_passFilter	mm9_8wk_Liver_rank_K27divIN	mm9_8wk_Liver_rank_K36divIN	mm9_8wk_Liver_rank_expr	mm9_8wk_Liver_isMAE	mm9_8wk_Liver_passFilter	mm9_8wk_SmIntestine_rank_K27divIN	mm9_8wk_SmIntestine_rank_K36divIN	mm9_8wk_SmIntestine_rank_expr	mm9_8wk_SmIntestine_isMAE	mm9_8wk_SmIntestine_passFilter	mm9_8wk_Spleen_rank_K27divIN	mm9_8wk_Spleen_rank_K36divIN	mm9_8wk_Spleen_rank_expr	mm9_8wk_Spleen_isMAE	mm9_8wk_Spleen_passFilter	mm9_8wk_Testis_rank_K27divIN	mm9_8wk_Testis_rank_K36divIN	mm9_8wk_Testis_rank_expr	mm9_8wk_Testis_isMAE	mm9_8wk_Testis_passFilter	mm9_8wk_Thymus_rank_K27divIN
0610005C13Rik	chr7	45435836	45443218	-	0.550632579138012	0.428893905191874	0.202725798676541	1	0	chr7	52823164	52830546	-	0.123733185922241	0.511055831951354	0.600595994565932	0	1	0.191153599853627	0.510108864696734	0.223081642490907	0	0	0.175453047775947	0.53061504667765	0.968797931548271	0	1	0.0833295511278537	0.625289338719194	0.981901047372803	0	1	0.38863894569416	0.639354692115428	0.97094526491082	0	1	0.185951352580132	0.483564446465106	0.20509224768833	0	0	0.803518526958662	0.42864956018413	0.47464831938297	1	0	0.107662463627546
0610007N19Rik	chr15	32185156	32189251	-	0.356344165048034	0.482387526904299	0.927779482010605	0	1	chr15	32170322	32174417	-	0.158190528837295	0.466878570112401	0.557123449756782	0	1	0.656344341780258	0.668328606714848	0.813094351198563	0	1	0.760067728354384	0.791643785465861	0.945571672728866	0	1	0.575591158716471	0.490718467752916	0.423375257460888	1	0	0.578004998863895	0.580368098159509	0.86129979403129	1	1	0.674471470788816	0.306433280290975	0.752136377580087	1	1	0.733011257463197	0.229980401987147	0.609229151145975	1	1	0.863701445660709
0610007P14Rik	chr12	86704557	86713648	-	0.214289464013859	0.742138694944616	0.89565712783207	0	1	chr12	87156404	87165495	-	0.224847982310669	0.797678275290216	0.847626977518734	0	1	0.413685847589425	0.70025615222761	0.682983478680047	0	1	0.303450485081457	0.668314113124657	0.862833603575967	0	1	0.418190895474969	0.859528888485454	0.919584556729042	0	1	0.343921835946376	0.799227448307203	0.910250230071432	0	1	0.340077290293248	0.764310070470562	0.85980980761646	0	1	0.19365571304863	0.715373045895812	0.731627152811254	0	1	0.381691376841716
0610009B22Rik	chr11	51528807	51532057	-	0.130768019318599	0.210929707596199	0.845085235987554	0	1	chr11	51498886	51502136	-	0.74189238990234	0.584300718629077	0.711074104912573	1	1	0.12505717683652	0.686716677339676	0.701520662605723	0	1	0.388339740069559	0.479498444078345	0.912660502213068	0	1	0.0787001316207507	0.547315390550538	0.876944651387002	0	1	0.642808452624404	0.623994546693933	0.923090407116876	0	1	0.681927710843373	0.480154580586497	0.670011832245059	1	1	0.886946811904653	0.780912447017	0.890266882860774	0	1	0.837282342616969
0610009L18Rik	chr11	120164767	120167280	+	0.163368155808704	0.244159798414615	0.202725798676541	0	0	chr11	120209991	120212504	+	0.440022111663903	0.472222222222222	0.617467899557386	0	1	0.0635349007410118	0.301253316256518	0.833778868486787	0	1	0.316996155958265	0.173851363719568	0.73359919365441	0	1	0.365814913992647	0.215540325874824	0.195232043472545	0	0	0.645035219268348	0.351238354919337	0.542486524387572	1	1	0.486656058195044	0.363264378267788	0.628467505149218	1	1	0.133266487398022	0.564787384348936	0.94719312853324	0	1	0.236224654750358
0610009O20Rik	chr18	38376222	38388603	+	0.0422594361908762	0.703029030395296	0.708751479030632	0	1	chr18	38409902	38422283	+	0.274967753823475	0.846047540077391	0.824970419387353	0	1	0.182234013356509	0.846125697557406	0.936281169201104	0	1	0.145341387516017	0.781804869119531	0.862263902887944	0	1	0.296055916125811	0.818998774565425	0.780446119461852	0	1	0.401954101340604	0.880799818223131	0.605109776940269	0	1	0.0893384860195499	0.858058649693112	0.74972610543845	0	1	0.458456770429789	0.933868100815824	0.882334896358298	0	1	0.0733915292596185
0610010F05Rik	chr11	23473775	23533631	-	0.518924877946349	0.941991705601344	0.639379464481353	0	1	chr11	23473775	23533631	-	0.537635894601069	0.699972360420122	0.529339585433192	0	1	0.256106486140335	0.909706339767633	0.596739559139314	0	1	0.711559582646897	0.955747757642321	0.567991585959069	0	1	0.137793310034948	0.926927790132982	0.691879574039178	0	1	0.384003635537378	0.733106112247217	0.480126210613962	0	0	0.517526710616049	0.752170947942714	0.543012401945747	0	1	0.687571213709494	0.976710268447199	0.668609492089925	0	1	0.533601219343217
0610010K14Rik	chr11	70051399	70054109	-	0.418709643550843	0.580135440180587	0.878829045970463	0	1	chr11	70048705	70051416	-	0.135341809471163	0.657407407407407	0.937902625005478	0	1	0.138825359070533	0.61398774128625	0.904816161970288	0	1	0.441973274757459	0.494325462200256	0.908146719838731	0	1	0.094449235238052	0.504833658603005	0.819886936324992	0	1	0.629947739150193	0.587048398091343	0.716332880494325	1	1	0.403228006365083	0.635280745624005	0.930584162320873	0	1	0.166264071828996	0.526913085091837	0.817695779832596	0	1	0.0456791834095423
0610011F06Rik	chr17	25603099	25604763	+	0.0409470313402278	0.0689275027560502	0.814759630132784	0	0	chr17	26012444	26014108	+	0.0569375345494748	0.351621522019532	0.848503440115693	0	0	0.36616046107401	0.404171621992498	0.884219290941759	0	0	0.612255171151382	0.486820428336079	0.993119768613874	1	0	0.26287840965824	0.41251758725548	0.983697795696569	0	0	0.070892978868439	0.347012042717564	0.955957754502827	0	0	0.33980450102296	0.387906342350534	0.930715631710417	0	0	0.55521626179299	0.321179526913085	0.837284718874622	1	0	0.321786522562468
0610012G03Rik	chr16	31866797	31868268	-	0.131082996482755	0.150244107302221	0.922915114597485	0	0	chr16	31947136	31948607	-	0.454026165468952	0.371936613230146	0.878522284061528	0	0	0.191199341322843	0.310172902753636	0.983391033787633	0	0	0.237689913966685	0.152114222954421	0.976729918050747	0	0	0.384968002541642	0.230381700177007	0.962399754590473	0	0	0.0890706657577823	0.258304930697569	0.963451509706823	0	0	0.247919981814049	0.149624914753353	0.954949822516324	0	0	0.0321316257235313	0.0967139145891254	0.921907182610982	0	0	0.0217080042492264
0610012H03Rik	chr2	105025180	105180699	+	0.783295711060948	0.187306420284529	0.202725798676541	1	0	chr2	105064498	105220017	+	0.641929242675511	0.22996130458817	0.222752969017047	1	0	0.832174549446528	0.264614399414509	0.461632849818134	1	0	0.599258649093904	0.646393922753066	0.818265480520619	0	1	0.638905278445967	0.552988698770027	0.666900390025856	1	1	0.742513065212452	0.15710065894115	0.253429159910601	1	0	0.640418276881109	0.12039099795408	0.20509224768833	1	0	0.647691536393054	0.254409552891846	0.283404180726588	1	0	0.600526534571151
0610030E20Rik	chr6	72276825	72282667	+	0.0285579295501076	0.644653262638459	0.814233752574609	0	1	chr6	72297310	72303154	+	0.334761378293717	0.760963700018426	0.963802094745607	0	1	0.581968712835056	0.932897264660141	0.818265480520619	0	1	0.231740801757276	0.716181585209592	0.84837197072615	0	1	0.142150410747515	0.661144646666364	0.895043604014199	0	1	0.365507839127471	0.804953419677346	0.890880406678645	0	1	0.239145260286429	0.774403273471243	0.921994828870678	0	1	0.512784285128299	0.906841073788797	0.891230991717428	0	1	0.273982725971087
0610031J06Rik	chr3	88410949	88414558	+	0.917633471573311	0.97921150716573	0.969542924755686	0	1	chr3	88128944	88132553	+	0.0356550580431177	0.641791044776119	0.951750734037425	0	1	0.0494922696917025	0.475848504253957	0.932950611332661	0	1	0.0589877356763683	0.358045030203185	0.97265436697489	0	1	0.0897290427994372	0.525484500521944	0.93382707392962	0	1	0.425403317427857	0.636900704385367	0.937595863096542	0	1	0.342214139577177	0.739395317117527	0.945790788378106	0	1	0.471765188459961	0.586481928809079	0.75248696261887	1	1	0.232137083737472
0610031O16Rik	chr3	138148103	138177050	-	0.576198225628642	0.379704971389574	0.510013585170253	1	1	chr3	137873680	137902627	-	0.59024322830293	0.18361894232541	0.20382137692274	1	0	0.795123959381575	0.411901930290001	0.223081642490907	1	0	0.566355482335713	0.467783269265971	0.69840922038652	1	1	0.282258430536014	0.727817364861798	0.943468162496165	0	1	0.445307884571688	0.347511929107021	0.221920329549936	0	0	0.667651739031598	0.163991816321891	0.20509224768833	1	0	0.283077343785607	0.201677225285994	0.393663175423989	0	0	0.622188351577294
0610037L13Rik	chr4	107387830	107395734	+	0.405218121686178	0.87763137172555	0.838248827731277	0	1	chr4	107562503	107570407	+	0.0864658190528837	0.717477427676433	0.902274420439108	0	1	0.39525203549538	0.635623456225414	0.863315658004295	0	1	0.141085484166209	0.691652937946183	0.827643630308077	0	1	0.166613715789951	0.739799391821359	0.8388185284193	0	1	0.18200408997955	0.754237673256078	0.659494281081555	0	1	0.267106160491021	0.714798817913162	0.826635698321574	0	1	0.0870060617109521	0.826671528189235	0.854200446995924	0	1	0.145443628469817
0610038B21Rik	chr8	80413127	80414650	+	0.194340910284004	0.282534516247572	0.659056049783076	0	0	chr8	80040954	80042477	+	0.92574166206007	0.194467477427676	0.379946535781586	1	0	0.454487238130089	0.221571676882261	0.223081642490907	0	0	0.507916895478675	0.292421746293245	0.18918445155353	1	0	0.878727363500204	0.108155947896337	0.195232043472545	1	0	0.95737332424449	0.36278118609407	0.496472238047241	1	0	0.917117526710616	0.368447374403273	0.20509224768833	1	0	0.910259331844492	0.169955790529146	0.117095402953679	1	0	0.327559927947901
0610039K10Rik	chr2	163336290	163337241	+	0.0197910651477768	0.0299753267888078	0.922476883299005	0	0	chr2	163470585	163471536	+	0.294223327805417	0.382900313248572	0.945308733949779	0	0	0.183377550086909	0.462080322019943	0.892282746833779	0	0	0.351912868387333	0.101684056379279	0.774836758841316	0	0	0.0818771842236645	0.255162710479735	0.195232043472545	0	0	0.511565553283345	0.310565780504431	0.609579736184758	1	0	0.314344169129348	0.363696294612412	0.895700950961918	0	0	0.883460188687845	0.422724579554259	0.789298391691135	1	0	0.0269733499607408
0610040B10Rik	chr5	143594447	143597842	+	0.143262113496771	0.392461546537876	0.202725798676541	0	0	chr5	144090986	144094383	+	0.285378662244334	0.233231988207113	0.661948376353039	0	1	0.0809624005123045	0.499405360900192	0.670143301634603	0	1	0.211925681859784	0.228720483250961	0.18918445155353	0	0	0.395179957336722	0.511959333726683	0.516367938998203	0	1	0.0804817087025676	0.388911610997501	0.475875367018712	0	0	0.378631507160718	0.209002045919527	0.20509224768833	0	0	0.0477644592315756	0.618567977758534	0.684736403873965	0	1	0.354948963096393
0610040F04Rik	chr6	108542812	108626711	-	0.59997900152239	0.197805659089716	0.478986809237916	1	0	chr6	108527029	108610928	-	0.784964068546158	0.44891284319145	0.399184889784828	1	0	0.665584118561888	0.352712469124508	0.459616985845129	1	0	0.700256269449021	0.434193666483617	0.521758183969499	1	1	0.512730903644533	0.388962011528162	0.397519610850607	1	0	0.52083617359691	0.37009770506703	0.386607651518471	1	0	0.655558081382132	0.369811320754717	0.413953284543582	1	0	0.728362426507452	0.237044801968917	0.263639949165169	1	0	0.657152094591474
0610040J01Rik	chr5	64091629	64178754	+	0.778518557404588	0.361488792062575	0.202725798676541	1	0	chr5	64203733	64290858	+	0.360466187580615	0.337571402248019	0.343266576098865	0	0	0.776461439941451	0.465145000457415	0.223081642490907	1	0	0.499679663188724	0.664012447373238	0.646259695867479	0	1	0.473017746108111	0.611764171923932	0.717253166221132	0	1	0.388411724608044	0.603271983640082	0.773872649984662	0	1	0.596090020459195	0.353171175267106	0.20509224768833	1	0	0.735517980037373	0.279841392826216	0.26298260221745	1	0	0.582236386310101
0610043K17Rik	chr4	100851714	100897117	+	0.706756260171138	0.219119113864245	0.524256102370831	1	1	chr4	101026387	101071790	+	0.721577298691727	0.475999631472268	0.481616197028792	1	0	0.507181410666911	0.427636995700302	0.56352162671458	1	1	0.414561596192568	0.541826835072305	0.683597002497918	0	1	0.392456769391367	0.530204692960559	0.700688023138613	0	1	0.698432174505794	0.342331288343558	0.514264428765502	1	1	0.54139577176631	0.347624460104569	0.594723695166309	1	1	0.753976573538125	0.343375415888063	0.3859941277006	1	0	0.632765230243407
1010001N08Rik	chr18	11042034	11052565	-	0.968029817838207	0.188408840359074	0.202725798676541	1	0	chr18	11042034	11052565	-	0.972037958356366	0.301593882439654	0.412770060037688	1	0	0.825176104656482	0.575519165675601	0.694947193128533	1	1	0.954100311184331	0.25109829763866	0.18918445155353	1	0	0.604751962964644	0.482185812190805	0.548358823787195	1	1	0.905112474437628	0.568825266984776	0.783426092291511	1	1	0.980859286201409	0.469834053193908	0.20509224768833	1	0	0.977029305865731	0.159473132491682	0.595424865243876	1	1	0.982125536926701
1100001G20Rik	chr11	83563134	83568841	+	0.992073074702084	0.011811643655835	0.202725798676541	1	0	chr11	83560441	83566148	+	0.640685461580984	0.455822738161047	0.541478592401069	1	1	0.978501509468484	0.25148659774952	0.223081642490907	1	0	0.923759838916346	0.479864543291232	0.18918445155353	1	0	0.250941769164435	0.678300730722099	0.972128489416714	0	1	0.944285389684163	0.40690752101795	0.283798588895219	1	0	0.802227779040691	0.432370993407593	0.20509224768833	1	0	0.809352354040381	0.442778360147669	0.117095402953679	1	0	0.831739873446954
1110001A16Rik	chr17	78821556	78826105	+	0.0398446112656832	0.683185469053494	0.817564310443052	0	1	chr17	79315838	79320388	+	0.0323613414409434	0.915422885572139	0.824050133660546	0	1	0.0854450644954716	0.656115634434178	0.911170515798238	0	1	0.309994508511807	0.711651107450119	0.908322012358123	0	1	0.22879317387555	0.77542776743975	0.912266094044437	0	1	0.192001817768689	0.619222903885481	0.825583943205224	0	1	0.0993862241418504	0.66205955899068	0.894868311494807	0	1	0.322865867553895	0.681418349209243	0.831894473903326	0	1	0.0591196711468292
1110001J03Rik	chr6	38464468	38469057	+	0.53362381227361	0.281904561919261	0.567246592751654	1	1	chr6	38484860	38489449	+	0.120969227934402	0.545098581168233	0.652570226565581	0	1	0.365611563443418	0.757432988747599	0.96266269336956	0	1	0.514735493318689	0.635593995972909	0.933783250799772	0	1	0.183633640448418	0.523941360686243	0.880056093606205	0	1	0.178459441036128	0.452488070892979	0.845830229194969	0	1	0.40095476244601	0.553216640145488	0.827950392217012	0	1	0.0752472539993619	0.454537167859259	0.650729655111968	0	1	0.461410558403769
1110004E09Rik	chr16	90814669	90823708	-	0.16625544648013	0.638931177489632	0.628160743240282	0	1	chr16	90926055	90935094	-	0.690897365026718	0.673208033904551	0.584425259652044	0	1	0.34356417528131	0.405909797822706	0.7592795477453	0	1	0.191424125938129	0.674537799743731	0.815285507690959	0	1	0.450687604956202	0.624426995869832	0.753407248345677	0	1	0.319063849125199	0.656850715746421	0.540207721635479	0	1	0.234053193907706	0.662195953625824	0.635040974626408	0	1	0.530012305729	0.879677316439542	0.941145536614225	0	1	0.119301648884578
1110004F10Rik	chr7	115884528	115896359	+	0.0608955850700824	0.522022153393879	0.91962837985889	0	1	chr7	123236893	123248724	+	0.559563294637922	0.733508384005896	0.880494324904685	0	1	0.551184704052694	0.978592992406916	0.885446338577501	0	1	0.508237232289951	0.892687168222588	0.881195494982252	0	1	0.0928153224708392	0.891617119774883	0.844427889039835	0	1	0.369870483980913	0.840718018632129	0.818966650598186	0	1	0.344623778131393	0.844282791543533	0.885621631096893	0	1	0.852695866186591	0.94590036917187	0.860730093343267	0	1	0.396748418086924
1110006O24Rik	chr5	115892047	115892815	-	0.0322851593259489	0.0814740931282482	0.202725798676541	0	0	chr5	116081057	116081825	-	0.598396904367054	0.392942693937719	0.725535737762391	1	0	0.0925349922239502	0.306788034031653	0.223081642490907	0	0	0.285099762035512	0.14772103239978	0.18918445155353	0	0	0.561521354332138	0.131802296555167	0.195232043472545	1	0	0.647352874346739	0.393274255850943	0.457557298742276	1	0	0.413957717663105	0.493066606046829	0.20509224768833	0	0	0.0904698965407228	0.490542819379244	0.931811209956615	0	0	0.0415223315320309
1110007C09Rik	chr13	49214887	49227963	-	0.562601711375925	0.677778361068822	0.643805600595995	0	1	chr13	49298319	49311395	-	0.766307352128248	0.717016768011793	0.758622200797581	1	1	0.180587320464733	0.708306650809624	0.904071168762873	0	1	0.238239062786015	0.521096467142596	0.727551601735396	0	1	0.210411655244406	0.570008623428494	0.561023708313248	0	1	0.270711201999546	0.617905021586003	0.732635084797756	0	1	0.39404410093203	0.624323709934076	0.724264866996801	0	1	0.186181122100178	0.501982589672303	0.484333231079364	0	0	0.0692346773821071
1110008F13Rik	chr2	156554562	156565001	+	0.364691059898157	0.868602026353089	0.906963495332837	0	1	chr2	156688857	156699298	+	0.108024691358025	0.825317855168601	0.866646215872738	0	1	0.319870094227427	0.835239227884	0.904640869450896	0	1	0.252333882482153	0.704420647995607	0.94675489723476	0	1	0.345209458539464	0.874370262787637	0.94145229852316	0	1	0.30852079072938	0.857396046353102	0.875147903063237	0	1	0.217731302568766	0.776676517390316	0.883737236513432	0	1	0.826215760448475	0.964039925254091	0.852666637451247	0	1	0.352962911643804
1110008J03Rik	chr5	120869678	120873206	-	0.558297023465799	0.576513202792797	0.588676103247294	1	1	chr5	121059068	121062598	-	0.263681592039801	0.551639948406118	0.677242648669968	0	1	0.101820510474796	0.382764614399415	0.766159779131426	0	1	0.0579352004393191	0.487140765147355	0.466628686620798	0	0	0.191031634366632	0.483411246766214	0.672159165607608	0	1	0.552010906612134	0.542603953646898	0.52469433366931	1	1	0.25173903159809	0.537667651739032	0.20509224768833	0	0	0.644182124789207	0.556606353402306	0.752048731320391	1	1	0.041938016719782
1110008L16Rik	chr12	56220766	56300621	+	0.632579138012494	0.762664706808756	0.549673517682633	0	1	chr12	56403623	56483478	+	0.397180762852405	0.612815551870278	0.542617993777116	0	1	0.301390540664166	0.514591528679901	0.646697927165958	0	1	0.351501006772835	0.629599121361889	0.618169069634953	0	1	0.651068851268552	0.667771070666727	0.746702309478943	0	1	0.195955464667121	0.581776868893433	0.474823611902362	0	0	0.436553762218686	0.628188224596499	0.627810158201499	0	1	0.333120641720979	0.52654847089923	0.403216617730838	0	0	0.531938478592213
1110008P14Rik	chr2	32201109	32203924	-	0.454512047876529	0.39576880676151	0.821946623427845	0	1	chr2	32234620	32237435	-	0.15662428597752	0.502072968490879	0.902581182348043	0	1	0.279000091482938	0.401015460616595	0.923747754064595	0	1	0.0854841662090426	0.323494416987003	0.940269074017266	0	1	0.34725184949848	0.365270276403576	0.90924229808493	0	1	0.319836400817996	0.478164053624176	0.817213725404268	0	1	0.402045919527165	0.55580813821323	0.908453481747666	0	1	0.0680005469212889	0.508089877398478	0.723476050659538	0	1	0.170246178005635
1110017D15Rik	chr4	41693679	41706004	-	0.933119848810961	0.327628746915849	0.202725798676541	1	0	chr4	41452041	41464366	-	0.936244702413857	0.352911369080523	0.383408563039572	1	0	0.90632147104565	0.269417253682188	0.223081642490907	1	0	0.789035328574044	0.264094819696138	0.18918445155353	1	0	0.654790541460537	0.146552897925839	0.500372496603707	1	1	0.893160645307885	0.338377641445126	0.413734168894342	1	0	0.929893157535804	0.31411684473744	0.20509224768833	1	0	0.647372498974523	0.536529784421859	0.956834217099785	1	1	0.964574384554986
1110020A21Rik	chr17	84825507	84865749	-	0.800776943671584	0.325896372512993	0.202725798676541	1	0	chr17	85316521	85356763	-	0.793348074442602	0.446102819237148	0.254875323195583	1	0	0.640883725185253	0.359848138322203	0.223081642490907	1	0	0.596192568185978	0.316630056745378	0.388404399842237	1	0	0.547950801071121	0.437707075750011	0.526140496954292	1	1	0.498523062940241	0.389638718473074	0.314299487269381	1	0	0.56676517390316	0.297522164128211	0.20509224768833	1	0	0.414064992479832	0.343785606854747	0.678119111266927	0	1	0.55286129970902
1110025L11Rik	chr16	88952268	88952861	-	0.000944931492466796	0.00425219171610058	0.202725798676541	0	0	chr16	89063654	89064247	-	NA	NA	NA	NA	NA	NA	NA	NA	NA	NA	NA	NA	NA	NA	NA	NA	NA	NA	NA	NA	0.987866394001363	0.0307657350602136	0.0669836539725667	1	0	0.976540122755172	0.0225051147988179	0.20509224768833	1	0	0.934164349847318	0.0167494644729046	0.117095402953679	1	0	NA
1110028F11Rik	chr11	87515718	87521522	+	0.543493096750486	0.167357866554675	0.202725798676541	1	0	chr11	87513025	87518829	+	0.587893864013267	0.478164731896075	0.363556685218458	1	0	0.643811179215076	0.192846034214619	0.223081642490907	1	0	0.46279516749039	0.355253523704924	0.18918445155353	0	0	0.305768619797576	0.47968955657423	0.581576756211929	0	1	0.469438763917292	0.584685298795728	0.619177001621456	0	1	0.751807228915663	0.534939759036145	0.20509224768833	1	0	0.86559409325008	0.545964176655576	0.424207896927999	1	0	0.688005172971225
1110028F18Rik	chr8	109476271	109483949	+	0.811748648223004	0.20704498923828	0.202725798676541	1	0	chr8	109111042	109118720	+	0.362539156071494	0.0915791413303851	0.376090100354967	0	0	0.721708901289909	0.211645778062391	0.223081642490907	1	0	0.588412959912136	0.345414607358594	0.18918445155353	1	0	0.181636635955158	0.293332728180457	0.477452999693238	0	0	0.484617132469893	0.351511020222677	0.343967746176432	1	0	0.737667651739032	0.283291657194817	0.20509224768833	1	0	0.488856478738435	0.305045348890206	0.289583242035146	1	0	0.362846981663664
1110032A03Rik	chr9	50515057	50520382	-	0.331880938631949	0.337393039004672	0.698540689776064	0	1	chr9	50570932	50576257	-	0.573705546342362	0.64515386032799	0.765940663482186	0	1	0.413457140243345	0.724499130912085	0.80744116744818	0	1	0.716410397217646	0.816813106351821	0.9416714141724	0	1	0.22779467162892	0.773022284754686	0.911521100837022	0	1	0.3204271756419	0.605044308111793	0.850957535387177	0	1	0.524391907251648	0.57208456467379	0.76204040492572	1	1	0.474044027163757	0.753110614830682	0.98365397256672	0	1	0.323356888827306
1110032F04Rik	chr3	68957514	68960091	+	0.952595936794582	0.0916583547692792	0.202725798676541	1	0	chr3	68673507	68676085	+	0.890547263681592	0.0596093606043855	0.510539462728428	1	1	0.997026804500961	0.427454029823438	0.223081642490907	1	0	0.942156324363903	0.170236133992312	0.18918445155353	1	0	0.990877320383062	0.124812780828757	0.195232043472545	1	0	0.983685526016814	0.298250397636901	0.253166221131513	1	0	0.992589224823824	0.548442827915435	0.20509224768833	1	0	0.930814456952737	0.0700970785287817	0.117095402953679	1	0	0.9394023370745
1110034G24Rik	chr2	132381723	132442495	+	0.503176019738569	0.549740143839572	0.407511284455936	1	0	chr2	132516018	132576791	+	0.196793808734107	0.591302745531601	0.586134361716114	0	1	0.336748696368127	0.828012075747873	0.730137166396424	0	1	0.349853560314845	0.59902983708585	0.402734563302511	0	0	0.377252303363137	0.612399582444515	0.561242823962487	0	1	0.207225630538514	0.548329925017042	0.45387615583505	0	0	0.340986587860877	0.613139349852239	0.486392918182217	0	0	0.380292602889567	0.482065539401121	0.355975283754766	0	0	0.558542330608286
1110036E04Rik	chr9	63847834	63852106	+	0.52884665861725	0.306210299753268	0.202725798676541	1	0	chr9	63897635	63901907	+	0.0993182236963332	0.445135433941404	0.507778605548008	0	1	0.671301802213887	0.458741194767176	0.223081642490907	1	0	0.209134175361523	0.213435841112942	0.18918445155353	0	0	0.117097081650252	0.294149684564063	0.195232043472545	0	0	0.321563281072484	0.360009088843445	0.196327621718743	0	0	0.747169811320755	0.365310297794953	0.20509224768833	1	0	0.360421129392462	0.539355544414566	0.390902318243569	0	0	0.752621126044986
1110037F02Rik	chr4	11413104	11478290	+	0.209039844611266	0.851540763294661	0.811911126692668	0	1	chr4	11413104	11478290	+	0.504606596646398	0.953381241938456	0.742188527104606	0	1	0.338944286890495	0.921507638825359	0.745606731232745	0	1	0.428702178290317	0.917856489108548	0.585345545378851	0	1	0.286570144782826	0.930967185585258	0.65704018581007	0	1	0.259077482390366	0.93978641217905	0.733730663043955	0	1	0.53948624687429	0.96926574221414	0.714579955300408	0	1	0.721799371040518	0.973930085228567	0.693413383583856	0	1	0.591289085954459
1110038B12Rik	chr17	34558293	34560527	-	0.49787390414195	0.861305055383485	0.976773741180595	0	0	chr17	35087180	35089416	-	0.522434125667957	0.647134696885941	0.969499101625838	0	0	0.330344890677889	0.700210410758394	0.874271440466278	0	0	0.306150466776496	0.646531209957899	0.934528244007187	0	0	0.137021740117097	0.693459810284573	0.944782856391604	0	0	0.110974778459441	0.637809588729834	0.921907182610982	0	0	0.404364628324619	0.57899522618777	0.952846312283623	0	0	0.325463743676223	0.64750922929675	0.891537753626364	0	0	0.174911089557064
1110038F14Rik	chr15	76775798	76777986	+	0.642080949131188	0.396818730642028	0.879574039177878	1	0	chr15	76778973	76781161	+	0.0749032614704257	0.555509489589092	0.882948420176169	0	0	0.0538834507364377	0.451102369408105	0.88272930452693	0	0	0.313426688632619	0.376487278052352	0.872562338402209	0	0	0.0472019243861481	0.450642218490446	0.78833428283448	0	0	0.526880254487616	0.515519200181777	0.879135807879399	1	0	0.817503978176858	0.583950897931348	0.935229414084754	1	0	0.331160840435714	0.604940522309831	0.73828826854814	0	0	0.247101750496513
1110051M20Rik	chr2	91078666	91245481	-	0.401228410940207	0.472990708173657	0.52280993908585	0	1	chr2	91117984	91284799	-	0.397963884282292	0.408098396904367	0.506069503483939	0	1	0.545604244808343	0.550818772298966	0.57263683772295	1	1	0.465952773201538	0.554640307523339	0.541215653621982	0	1	0.607452457677121	0.434530023147098	0.586660239274289	1	1	0.438536696205408	0.432674392183595	0.384504141285771	0	0	0.487701750397818	0.41786769720391	0.543231517594987	1	1	0.450845449159109	0.693131580146757	0.598799246242167	0	1	0.478684587316983
1110054M08Rik	chr16	24307904	24309004	-	0.0228358444012809	0.0302903039529634	0.801656514308252	0	0	chr16	24392641	24393741	-	0.969320066334992	0.665699281370923	0.853192515009422	1	0	0.574650077760498	0.398591162748147	0.956790393969937	1	0	0.169732747574593	0.0712520593080725	0.936631754239888	0	0	0.0481096537012663	0.142150410747515	0.933651781410228	0	0	0.368279936378096	0.352828902522154	0.88842631140716	0	0	0.736030916117299	0.420868379177086	0.876725535737762	1	0	0.967047992343102	0.13205870288501	0.117095402953679	1	0	0.124243683894508
1110057K04Rik	chr12	8234114	8311766	+	0.326631319229356	0.769121738673946	0.610149436872781	0	1	chr12	8214912	8292565	+	0.462179841533075	0.772986917265524	0.594942810815548	0	1	0.325038880248834	0.758942457231726	0.538235680792322	0	1	0.397904082006224	0.783315028372689	0.55589640212104	0	1	0.266418553987201	0.829528434620796	0.644068539375082	0	1	0.242444898886617	0.765825948648035	0.563477803584732	0	1	0.326119572630143	0.726574221413958	0.516587054647443	0	1	0.438858757577139	0.660225149263935	0.473202156097988	0	0	0.253845087986698
1110058L19Rik	chr1	23950214	23959915	-	0.0555409732794372	0.492151818993123	0.669310662167492	0	1	chr1	24002777	24012479	-	0.411230882623917	0.627925188870462	0.633901573250362	0	1	0.427225322477358	0.73973104016101	0.854901617073491	0	1	0.258969430715724	0.784733662822625	0.80507471843639	0	1	0.520900467480597	0.806381337085281	0.794206582234103	0	1	0.322790274937514	0.698886616678028	0.627021341864236	0	1	0.0620140941122983	0.624369174812457	0.650116131294097	0	1	0.384667973200857	0.805204867599471	0.66427100223498	0	1	0.163133342570782
1110059E24Rik	chr19	21664409	21719888	-	0.216074334610741	0.473200692949761	0.599018361891406	0	1	chr19	21671802	21727281	-	0.418647503224618	0.702782384374424	0.81567991585959	0	1	0.264294209129997	0.81058457597658	0.577632674525615	0	1	0.365641588870584	0.569879187259747	0.574258293527324	0	1	0.0830118458675623	0.61512277038987	0.616942021999211	0	1	0.0928425357873211	0.57009770506703	0.693632499233095	0	1	0.229688565583087	0.652011820868379	0.709671764757439	0	1	0.713230937514243	0.624811995806937	0.558832551820851	0	1	0.314581312641448
1110059G10Rik	chr9	122793786	122799698	-	0.0471415822352879	0.512205365111029	0.764757438976292	0	1	chr9	122854206	122860118	-	0.0987654320987654	0.632808181315644	0.777904377930672	0	1	0.556902387704693	0.879837160369591	0.809851439589816	0	1	0.773979498444078	0.844979864543291	0.794206582234103	0	1	0.428402850270049	0.854173285526256	0.790481616197029	0	1	0.387457396046353	0.786593955919109	0.847364038739647	0	1	0.395317117526711	0.759899977267561	0.803365616372321	0	1	0.367622259696459	0.700013673032223	0.538454796441562	0	1	0.104475543854787
1110065P20Rik	chr4	124351788	124353034	-	0.107144732006929	0.136910074019634	0.904290284412113	0	0	chr4	124526728	124527974	-	0.877234199373503	0.583333333333333	0.766554187300057	1	0	0.483899002835971	0.436968255420364	0.896095359130549	1	0	0.177649643053267	0.299835255354201	0.937289101187607	0	0	0.325103254209595	0.104615803567376	0.893422148209825	0	0	0.364735287434674	0.374005907748239	0.813926990665673	0	0	0.766265060240964	0.472380086383269	0.855953372189842	1	0	0.0688665056287316	0.444419124014402	0.945001972040843	0	0	0.103644173479285
1190002F15Rik	chr6	134894784	134917411	+	0.599401543388104	0.662764449577406	0.488978482843245	0	0	chr6	134879109	134901736	+	0.204440759167127	0.544822185369449	0.56119900083264	0	1	0.299286433080231	0.430518708260909	0.223081642490907	0	0	0.470803587772286	0.305143693941058	0.18918445155353	0	0	0.552807152907003	0.387781963418509	0.195232043472545	1	0	0.380186321290616	0.536877982276755	0.501117489811122	0	1	0.298886110479654	0.556444646510571	0.585696130417634	0	1	0.829907479148626	0.331844492046853	0.292168806696174	1	0	0.558311394392869
1190002N15Rik	chr9	94327215	94347433	-	0.0626804556669641	0.419497086461232	0.801612691178404	0	1	chr9	94418282	94438500	-	0.85936060438548	0.66067809102635	0.581094701783601	1	1	0.222760955081877	0.953343701399689	0.720189315920943	0	1	0.951537616694124	0.620766977850998	0.444147421008808	1	0	0.410248263967685	0.761131030726637	0.749594636048907	0	1	0.599272892524426	0.538604862531243	0.73381830930365	1	1	0.893930438736076	0.643646283246192	0.542617993777116	1	1	0.557950868237546	0.599972653935554	0.485910863753889	1	0	0.416562745369729
1190003K10Rik	chr13	64496010	64512583	-	0.354664286839204	0.0901884613365531	0.202725798676541	0	0	chr13	64582553	64599100	-	0.477704072231435	0.350654136723788	0.151321267364915	1	0	0.857423840453755	0.209999085170616	0.223081642490907	1	0	0.887790591250229	0.487781438769907	0.18918445155353	1	0	0.805655153633187	0.383515635637453	0.195232043472545	1	0	0.616587139286526	0.166234946603045	0.1982996625619	1	0	0.713525801318481	0.212957490338713	0.20509224768833	1	0	0.408048858301809	0.258876076751288	0.117095402953679	0	0	0.803334718950626
1190005I06Rik	chr8	123494578	123520359	-	0.871226836054386	0.418919628326946	0.202725798676541	1	0	chr8	123132501	123158282	-	0.66404090657822	0.349917081260365	0.415180332179324	1	0	0.639511481108773	0.254185344433263	0.223081642490907	1	0	0.431539447190189	0.151290499725426	0.18918445155353	0	0	0.296101302591567	0.405255752734535	0.64327972303782	0	1	0.840399909111566	0.272347193819586	0.240808098514396	1	0	0.692339167992726	0.306160491020687	0.51049563959858	1	1	0.504990656761314	0.421995351169044	0.736666812743766	1	1	0.635905962773082
1200014J11Rik	chr11	72864061	72899774	+	0.369100740196336	0.920678250826815	0.700249791840133	0	1	chr11	72861368	72897081	+	0.278699097107057	0.930993182236963	0.73105745212323	0	1	0.407099076022322	0.890220473881621	0.579385599719532	0	1	0.339831594362072	0.900375251693209	0.57815855208379	0	1	0.319929197113421	0.897517360323152	0.63223629431614	0	1	0.143512837991366	0.951511020222677	0.691309873351155	0	1	0.315708115480791	0.938167765401228	0.695166308777773	0	1	0.214119684608723	0.888336903513969	0.526447258863228	0	1	0.633180915431158
1300002E11Rik	chr16	21708329	21723022	+	0.47257073862145	0.595569321224211	0.503264823173671	1	1	chr16	21794419	21809112	+	0.155196241017137	0.682881886861986	0.861387440290986	0	1	0.197008507913274	0.778885737809898	0.576230334370481	0	1	0.413142961742632	0.765650741350906	0.7465708400894	0	1	0.186538374256797	0.738256251985658	0.717472281870371	0	1	0.198727561917746	0.719836400817996	0.786712827030106	0	1	0.407001591270743	0.740486474198682	0.741180595118103	0	1	0.210108928490041	0.645412697689258	0.391910250230071	0	0	0.630317306359983
1300002K09Rik	chr4	45870046	45908108	+	0.830437293296236	0.196493254239068	0.202725798676541	1	0	chr4	45861818	45899880	+	0.416390270867883	0.35576745900129	0.490950523686402	0	0	0.66842008965328	0.164211874485408	0.223081642490907	1	0	0.448791872597474	0.352965403624382	0.545860905385863	0	1	0.455180865066037	0.814913992647393	0.871291467636619	0	1	0.540967961826858	0.563417405135197	0.44156185634778	1	0	0.498840645601273	0.391316208229143	0.42565406021298	1	0	0.659222460234265	0.290825395378515	0.244839826460406	1	0	0.595122627130387
1300017J02Rik	chr9	103108679	103146447	-	0.876056485904772	0.114074229618353	0.44283272711337	1	0	chr9	103152859	103190627	-	0.521697070204533	0.261147963884282	0.399754590472852	1	0	0.819504162473699	0.147927911444516	0.223081642490907	1	0	0.600311184330954	0.157468423942889	0.443314781541698	1	0	0.512004720192439	0.896246539281986	0.939392611420308	0	1	0.843581004317201	0.167325607816405	0.276217187431526	1	0	0.609047510797909	0.311207092521028	0.20509224768833	1	0	0.336994667517433	0.592953830727861	0.522941408475393	0	1	0.633319477160408
1500009C09Rik	chr15	82080161	82088516	+	0.976849178434564	0.41912961310305	0.202725798676541	1	0	chr15	82082826	82091181	+	0.192002948221854	0.3755758245808	0.279635391559665	0	0	0.770743756289452	0.0907968163937426	0.223081642490907	1	0	0.661998901702361	0.0889163463298554	0.18918445155353	1	0	0.807243679934644	0.114963917759724	0.195232043472545	1	0	0.90256759827312	0.262076800727107	0.304395459923748	1	0	0.797908615594453	0.288565583087065	0.20509224768833	1	0	0.359144979718336	0.15322911444328	0.393794644813533	0	0	0.497159484550367
1500009L16Rik	chr10	83152663	83192560	+	0.648957950548585	0.367683342957636	0.469696305710154	1	0	chr10	83185609	83225507	+	0.421641791044776	0.106043854800074	0.267101976423156	0	0	0.579818863781905	0.448632330070442	0.450589421096455	1	0	0.584157056562328	0.245011898224419	0.42968578815899	1	0	0.760314074343031	0.198338855353334	0.468250142425172	1	0	0.822540331742786	0.331424676209952	0.361453174985757	1	0	0.629370311434417	0.260059104341896	0.20509224768833	1	0	0.204822022697233	0.316849733375872	0.482054428327271	0	0	0.565886102258556
1500011K16Rik	chr2	127482817	127483929	-	0.0638878681295606	0.231035749908132	0.837197072614926	0	0	chr2	127617113	127618224	-	0.338124193845587	0.0808457711442786	0.734607125640913	0	0	0.17788857378099	0.585765254779984	0.96437179543363	0	0	0.382299103056928	0.194444444444444	0.96459091108287	0	0	0.0837834157854128	0.326192529387737	0.942679346158903	0	0	0.427789138832084	0.27793683253806	0.931767386826767	0	0	0.641509433962264	0.38588315526256	0.909680529383409	1	0	0.90624857572581	0.568524679823162	0.787589289627065	1	0	0.691376841716318
1500012F01Rik	chr2	166754138	166757067	+	0.33560816840779	0.658354769279227	0.95354748236119	0	1	chr2	166888433	166891362	+	0.684171733922978	0.80444997236042	0.983303387527937	0	1	0.308251761046565	0.918946116549264	0.831543888864543	0	1	0.580679114039905	0.788074318140216	0.8441211271309	0	1	0.156401760994871	0.791585349248854	0.873482624129015	0	1	0.601590547602817	0.842308566234947	0.908541128007362	0	1	0.553080245510343	0.828551943623551	0.955782461983435	0	1	0.361606125518436	0.632013126110934	0.69459660808975	0	1	0.562306590919588
1500012K07Rik	chr7	75182214	75204932	+	0.923040579557982	0.0317601973856895	0.202725798676541	1	0	chr7	82453587	82476305	+	0.495439469320066	0.43048645660586	0.387615583504974	1	0	0.893696825542036	0.297319549903943	0.223081642490907	1	0	0.935749588138385	0.380056745377997	0.18918445155353	1	0	0.929015567557754	0.180819679571552	0.195232043472545	1	0	0.914155873665076	0.154737559645535	0.228406152767431	1	0	0.784269152080018	0.358081382132303	0.20509224768833	1	0	0.850462604256871	0.216671983956976	0.343003637319777	1	0	0.875802503348575
1500015A07Rik	chr18	61851758	61853620	+	0.373982886240748	0.261011076696939	0.202725798676541	0	0	chr18	61886043	61887907	+	0.290215588723051	0.149806522940851	0.819185766247425	0	0	0.385280395206294	0.724224682096789	0.223081642490907	0	0	0.233525535420099	0.382344865458539	0.508786537534511	0	0	0.312077338537648	0.394226841555848	0.195232043472545	0	0	0.0512156328107248	0.428448079981822	0.588500810727902	0	0	0.49529438508752	0.34357808592862	0.753889302774004	1	0	0.365525728088966	0.526366163802926	0.761076296069065	0	0	0.0795344325897187
1500015L24Rik	chr19	20472310	20489808	+	0.283636936322117	0.216914273715156	0.202725798676541	0	0	chr19	20479777	20497275	+	0.458448498249493	0.462410171365395	0.140321661773084	0	0	0.954441496660873	0.689735614307932	0.223081642490907	1	0	0.942064799560681	0.608914515833791	0.18918445155353	1	0	0.779921027549585	0.514092497617211	0.195232043472545	1	0	0.819859122926608	0.0898886616678028	0.204259608221219	1	0	0.544169129347579	0.341259377131166	0.20509224768833	1	0	0.44701700013673	0.105555808759856	0.340593365178141	0	0	0.16604313888504
1500015O10Rik	chr1	43675147	43687110	+	0.291668854008084	0.351776996167778	0.624830185371839	0	1	chr1	43787446	43799409	+	0.403307536392114	0.467984153307536	0.506770673561506	0	1	0.799789589241606	0.440170158265484	0.223081642490907	1	0	0.623009335529929	0.46224601867106	0.18918445155353	1	0	0.710388962011528	0.502609721780965	0.195232043472545	1	0	0.607770961145194	0.342013178822995	0.190893553617599	1	0	0.562673334848829	0.484746533303023	0.20509224768833	1	0	0.297753065038057	0.41789344150221	0.117095402953679	0	0	0.193432174033532
1500017E21Rik	chr19	36684561	36754623	-	0.771694052181217	0.3234815475878	0.426968754108418	1	0	chr19	36693907	36763969	-	0.501888704625023	0.108807812787912	0.346071256409133	1	0	0.424160644039887	0.711874485408471	0.223081642490907	0	0	0.675819146988834	0.272057477576423	0.486612033831456	1	0	0.290564153769346	0.345254845005219	0.572899776502038	0	1	0.596000908884344	0.261213360599864	0.258907051141593	1	0	0.730347806319618	0.159945442145942	0.20509224768833	1	0	0.427213891800738	0.403491180894216	0.385731188921513	0	0	0.642880236478685
1600002D24Rik	chr16	95946795	96033987	-	0.874744081054124	0.25455404483175	0.202725798676541	1	0	chr16	96063492	96150684	-	0.600423806891469	0.218536944905104	0.208335159297077	1	0	0.594501875400238	0.536410209495929	0.469170428151979	1	0	0.490847519677833	0.2166392092257	0.387308821596038	1	0	0.582081423319566	0.290246448509055	0.480958850081073	1	0	0.427039309247898	0.32638036809816	0.223804724133398	0	0	0.57053875880882	0.241736758354171	0.20509224768833	1	0	0.384941433845312	0.140513194476095	0.237565186905649	0	0	0.233430326543809
1600002H07Rik	chr17	23942655	23948369	-	0.304477925350412	0.504855897947399	0.615013804285902	0	1	chr17	24352000	24357714	-	0.210936060438548	0.666021743136171	0.664314825364828	0	1	0.313740737352484	0.444286890494923	0.223081642490907	0	0	0.062419915797181	0.433690280065898	0.18918445155353	0	0	0.0781101075659238	0.745790405301139	0.965905604978308	0	1	0.439491024767098	0.653533287889116	0.490731408037162	0	0	0.297294839736304	0.677835871789043	0.491476401244577	0	0	0.284809261200492	0.535527095392188	0.117095402953679	0	0	0.223084384093113
1600002K03Rik	chr10	79576072	79578248	+	0.0193710955955693	0.406635518924878	0.6850431657829	0	0	chr10	79635688	79637864	+	0.556937534549475	0.519163442049014	0.807967045006354	1	0	0.190558960753819	0.395389259903028	0.608878566107191	0	0	0.0754164378546586	0.506727073036793	0.814058460055217	0	0	0.10257341260836	0.37289520265057	0.577282089486831	0	0	0.262349466030448	0.498886616678028	0.660283097418818	0	0	0.0645601273016595	0.492702887019777	0.84197379376835	0	0	0.897543411877307	0.923932364067271	0.59787896051536	0	0	0.160500669715025
1600010M07Rik	chr7	109789553	109797823	-	0.159588429838837	0.0801091920835739	0.202725798676541	0	0	chr7	117141890	117150160	-	0.750829187396352	0.614658190528837	0.407248345676848	0	0	0.471228615863142	0.497667185069984	0.223081642490907	0	0	0.711925681859784	0.357861980596742	0.18918445155353	1	0	0.664276312803522	0.452729995915218	0.195232043472545	1	0	0.726743921835946	0.467802772097251	0.298216398615189	1	0	0.820868379177086	0.515435326210502	0.628730443928305	1	1	0.66856569891983	0.408459049268493	0.34804329725229	1	0	0.602050713592906
1600012H06Rik	chr17	14679759	14682515	+	0.205942569163736	0.390151714000735	0.96691353696481	0	1	chr17	15080188	15082944	+	0.381518334254653	0.608347153123272	0.949778693194268	0	1	0.571585399323026	0.906641661330162	0.875542311231868	0	1	0.713596009518579	0.712749405088779	0.92769183575091	0	1	0.0937230517859574	0.544229110879136	0.926026556816688	0	1	0.266666666666667	0.5453306066803	0.942197291730575	0	1	0.58558763355308	0.621368492839282	0.908935536175994	0	1	0.420263433754159	0.714370356866141	0.927297427582278	0	1	0.0930672948131726
1600014C10Rik	chr7	37892304	37906653	+	0.503490996902725	0.609848285999265	0.742495289013541	0	1	chr7	38968235	38982584	+	0.375299428782016	0.594619495117008	0.816819317235637	0	1	0.163205562162657	0.579956088189553	0.848503440115693	0	1	0.20895112575508	0.526771004942339	0.860730093343267	0	1	0.274951209549312	0.777470158398766	0.96183005390245	0	1	0.276164508066349	0.686571233810498	0.837722950173101	0	1	0.23353034780632	0.586724255512617	0.849511372102196	0	1	0.515336584476551	0.369718791303952	0.435032210000438	1	0	0.352223915754469
1600014C23Rik	chr17	45196444	45197425	-	0.76738936427109	0.273767651845241	0.202725798676541	1	0	chr17	45869812	45870793	-	0.743781094527363	0.040952644186475	0.0688461369911039	1	0	0.929512395938157	0.306513585216357	0.223081642490907	1	0	0.482244188174995	0.292009884678748	0.18918445155353	1	0	0.80983070848273	0.181364317160623	0.195232043472545	1	0	0.95237446034992	0.397182458532152	0.0669836539725667	1	0	0.989088429188452	0.53698567856331	0.20509224768833	1	0	0.962216854291053	0.183765553074153	0.117095402953679	1	0	0.949517343309778
1600015I10Rik	chr6	48859481	48863272	+	0.356291668854008	0.0709223581290356	0.202725798676541	0	0	chr6	48879894	48883686	+	0.0519624101713654	0.152754744794546	0.0688461369911039	0	0	0.602781081328332	0.280486689232458	0.223081642490907	1	0	0.311733479773018	0.274299835255354	0.18918445155353	0	0	0.820950392592929	0.238551264013071	0.195232043472545	1	0	0.677346057714156	0.298523062940241	0.404618957885972	1	0	0.282382359627188	0.169674926119573	0.20509224768833	0	0	0.80319948954013	0.389088920286222	0.117095402953679	1	0	0.903191538497067
1600016N20Rik	chr7	141061362	141065400	-	0.880886135755158	0.0829964827550003	0.202725798676541	1	0	chr7	148395941	148399979	-	0.875990418278976	0.520729684908789	0.81252465051054	1	1	0.815936327874851	0.0829292836885921	0.223081642490907	1	0	0.310086033315028	0.285053999633901	0.513913843726719	0	1	0.66241546770753	0.377796940952208	0.195232043472545	1	0	0.35210179504658	0.442672119972733	0.517244401595162	0	1	0.738895203455331	0.539213457604001	0.20509224768833	1	0	0.682967959527825	0.756437719338225	0.960383890617468	0	1	0.702646529028682
1600019K03Rik	chr16	35422916	35429166	-	0.333298335870649	0.340595306840254	0.202725798676541	0	0	chr16	35503255	35509505	-	0.650313248571955	0.0610834715312327	0.138787852228406	1	0	0.671393285152319	0.319412679535267	0.223081642490907	1	0	0.516703276587955	0.20295625114406	0.18918445155353	1	0	0.453410792901557	0.352834384786457	0.195232043472545	0	0	0.760781640536242	0.110384003635537	0.0669836539725667	1	0	0.605819504432826	0.0913844055467152	0.488145843376134	1	0	0.80857754888109	0.378834146119138	0.117095402953679	1	0	0.813495912428987
1600020E01Rik	chr6	86492963	86530083	+	0.693789700246732	0.981888813061053	0.606030062667076	0	1	chr6	86477323	86514443	+	0.448037589828635	0.902616546895154	0.743459397870196	0	1	0.280989845393834	0.797319549903943	0.584118497743109	0	1	0.405729452681677	0.895982061138569	0.727726894254788	0	1	0.196251077928562	0.914355739118595	0.736710635873614	0	1	0.233674164962509	0.745421495114747	0.846794338051624	0	1	0.348351898158672	0.855330756990225	0.706910907577019	0	1	0.487306868419853	0.936192516293697	0.706341206888996	0	1	0.651794374393792
1600023N17Rik	chr5	45956948	45957956	-	0.498766339440391	0.141582235287942	0.202725798676541	1	0	chr5	46059939	46060947	-	0.0513174866408697	0.458448498249493	0.0688461369911039	0	0	0.273625468850059	0.62368493276004	0.223081642490907	0	0	0.321572396119348	0.156095551894563	0.18918445155353	0	0	0.0576861979757636	0.138065628829483	0.195232043472545	0	0	0.500181776868893	0.319427402862986	0.528024891537754	1	0	0.285428506478745	0.13102977949534	0.20509224768833	0	0	0.874982908709722	0.356774987466387	0.117095402953679	1	0	0.0615214077871692
1600027J07Rik	chr8	106233006	106236663	-	0.114546695364586	0.176649692897265	0.202725798676541	0	0	chr8	105867777	105871434	-	0.762115349180026	0.0718629076838032	0.0688461369911039	1	0	0.931021864422285	0.217958100814198	0.223081642490907	1	0	0.961605345048508	0.717417170053084	0.18918445155353	1	0	0.793128489084555	0.427358961557664	0.195232043472545	1	0	0.497977732333561	0.198954783003863	0.0669836539725667	1	0	0.639690838827006	0.108206410547852	0.20509224768833	1	0	0.157786791850873	0.268333257372043	0.117095402953679	0	0	0.901251674287562
1600029I14Rik	chr9	99279772	99284103	+	0.80817890702924	0.580240432568639	0.202725798676541	1	0	chr9	99370839	99375170	+	0.413442049014188	0.460659664639764	0.518033217932425	0	1	0.661696093678529	0.254048120025615	0.223081642490907	1	0	0.558804686069925	0.224464579901153	0.18918445155353	1	0	0.53297326737167	0.279898334316707	0.195232043472545	1	0	0.680163599182004	0.385503294705749	0.511152986546299	1	1	0.261786769720391	0.372993862241419	0.20509224768833	0	0	0.354678455858894	0.438858757577139	0.117095402953679	0	0	0.419195418225486
1600029O15Rik	chr9	58001033	58006945	+	0.896005039634627	0.107722190141215	0.492396686971384	1	0	chr9	58050703	58056615	+	0.855168601437258	0.391146121245624	0.55186467417503	1	1	0.8758576525478	0.241240508645138	0.223081642490907	1	0	0.808621636463482	0.101638293977668	0.18918445155353	1	0	0.828166840648119	0.125584350746607	0.195232043472545	1	0	0.959645535105658	0.308157236991593	0.266926683903764	1	0	0.933621277563083	0.239736303705388	0.613874402909856	1	1	0.957157832368625	0.238412105191195	0.402778386432359	1	0	0.91884901390236
1700001C02Rik	chr5	30742657	30760668	+	0.881358601501391	0.273872644233293	0.202725798676541	1	0	chr5	30768449	30786460	+	0.729224249124747	0.0979823106688778	0.142512818265481	1	0	0.684200896532797	0.128716494373799	0.223081642490907	1	0	0.577018121911038	0.14607358594179	0.18918445155353	1	0	0.691462805791313	0.157581809104525	0.195232043472545	1	0	0.899522835719155	0.183367416496251	0.16012971646435	1	0	0.761082064105479	0.238054103205274	0.20509224768833	1	0	0.522993482521307	0.298755754067727	0.83478680047329	1	1	0.757516973811833
1700001C19Rik	chr17	46875925	46900566	-	0.871121843666334	0.101475143052129	0.202725798676541	1	0	chr17	47549682	47574324	-	0.638704625023033	0.346830661507278	0.334282834480039	1	0	0.817445796358979	0.171393285152319	0.503045707524431	1	1	0.589007871133077	0.154585392641406	0.18918445155353	1	0	0.521399718603912	0.489220714382971	0.671457995530041	1	1	0.753965007952738	0.354283117473302	0.678644988825102	1	1	0.847783587178904	0.23291657194817	0.518997326789079	1	1	0.761952509001413	0.339227929447154	0.894649195845567	1	1	0.851600387972842
1700001D01Rik	chr8	64173663	64181014	-	0.250511837891753	0.405533098850333	0.202725798676541	0	0	chr8	63760318	63767669	-	0.588538787543763	0.376059517228671	0.17222490030238	1	0	0.575427682737169	0.776186991126155	0.223081642490907	0	0	0.338504484715358	0.341524803221673	0.587931110039879	0	1	0.497254118821767	0.491308491807743	0.195232043472545	1	0	0.267302885707794	0.530106793910475	0.64665410403611	0	1	0.313525801318481	0.43669015685383	0.20509224768833	0	0	0.432113395013901	0.362882275192562	0.624085192164424	0	1	0.473788739550136
1700001G11Rik	chr14	65249437	65251239	-	0.146936847078587	0.0605806079059268	0.617993777115562	0	0	chr14	66914165	66915966	-	0.822692095080155	0.427353970886309	0.478460931679741	1	0	0.182188271887293	0.355594181685116	0.223081642490907	0	0	0.296906461651107	0.326743547501373	0.18918445155353	0	0	0.879589706349567	0.236735805382835	0.195232043472545	1	0	0.945239718245853	0.274755737332424	0.376791270432534	1	0	0.0726528756535576	0.129893157535804	0.20509224768833	0	0	0.346930404265986	0.599608039742947	0.94250405363951	0	0	0.0389820331624405
1700001G17Rik	chr1	33614369	33615258	+	0.631791695102105	0.172817470733372	0.202725798676541	1	0	chr1	33726668	33727557	+	0.846462133775567	0.408006264971439	0.422893203032561	1	0	0.140014637270149	0.212286158631415	0.223081642490907	0	0	0.41630056745378	0.312557203002014	0.18918445155353	0	0	0.164843643625471	0.12022874778741	0.195232043472545	0	0	0.527289252442627	0.274710293115201	0.390858495113721	1	0	0.546351443509889	0.115753580359173	0.20509224768833	1	0	0.0429333211795269	0.126749008705164	0.654235505499803	0	0	0.0278970948224101
1700001K19Rik	chr12	111115495	111130426	-	0.770591632106672	0.978739041419497	0.202725798676541	0	0	chr12	111905898	111920829	-	0.482955592408329	0.520315091210614	0.495113721021955	1	0	0.457506175098344	0.278611288994603	0.582321749419344	0	1	0.150466776496431	0.415293794618342	0.596432797230378	0	1	0.536785730495166	0.481505015204466	0.195232043472545	1	0	0.264530788457169	0.524380822540332	0.37433717516105	0	0	0.529393043873608	0.535576267333485	0.636793899820325	1	1	0.13563647964997	0.525955972836243	0.893027740041194	0	1	0.711052607269872
1700001K23Rik	chr19	53302049	53308517	-	0.570843613837997	0.568008819360596	0.202725798676541	1	0	chr19	53323225	53329695	-	0.764280449603833	0.836788280818132	0.714404662781016	0	1	0.58398133748056	0.509422742658494	0.223081642490907	1	0	0.292375983891635	0.540682775032034	0.18918445155353	0	0	0.613261925293877	0.521354332138156	0.195232043472545	1	0	0.251215632810725	0.572369915928198	0.386826767167711	0	0	0.294248692884747	0.623732666515117	0.20509224768833	0	0	0.191604758215214	0.702201358187867	0.670669179192778	0	1	0.603251581913076
1700001L05Rik	chr15	83181613	83195063	-	0.581710326001365	0.451834741981206	0.202725798676541	1	0	chr15	83184276	83197727	-	0.361986364473927	0.510963700018426	0.617292607037995	0	1	0.724682096788949	0.441954075564907	0.223081642490907	1	0	0.604841662090427	0.692064799560681	0.540952714842894	0	1	0.526029138111015	0.727408886669995	0.516105000219116	0	1	0.481663258350375	0.629311520109066	0.730268635785968	0	1	0.427915435326211	0.524255512616504	0.20509224768833	0	0	0.724306093614694	0.981267945854792	0.975984924843332	0	1	0.575169738118332
1700001L19Rik	chr13	69064809	69081602	+	0.581920310777469	0.356239172659982	0.202725798676541	1	0	chr13	68736315	68753108	+	0.78892574166206	0.083932190897365	0.224900302379596	1	0	0.856509011069436	0.201948586588601	0.223081642490907	1	0	0.641817682591982	0.192247849167124	0.18918445155353	1	0	0.817319475332456	0.173058593927291	0.195232043472545	1	0	0.750829356964326	0.187502840263576	0.160655594022525	1	0	0.733439418049557	0.212048192771084	0.20509224768833	1	0	0.305273232760585	0.245795542591495	0.869056488014374	0	1	0.77696180314997
1700001O22Rik	chr2	30617571	30625673	-	0.889548007769437	0.143314609690797	0.202725798676541	1	0	chr2	30651082	30659184	-	0.912336465819053	0.453703703703704	0.28673473859503	1	0	0.821105113896258	0.286661787576617	0.223081642490907	1	0	0.652800658978583	0.222267984623833	0.18918445155353	1	0	0.953887350791994	0.153996278309808	0.195232043472545	1	0	0.934196773460577	0.326425812315383	0.135194355580876	1	0	0.923391679927256	0.433507615367129	0.20509224768833	1	0	0.838020144934142	0.340777539765735	0.953196897322407	1	1	0.823888042122766
1700001P01Rik	chr11	97587570	97592008	-	0.578245577195653	0.755105254869022	0.202725798676541	0	0	chr11	97632794	97637232	-	0.0439008660401695	0.537451630735213	0.418817651956703	0	0	0.692663068337755	0.373296130271704	0.223081642490907	1	0	0.317751235584843	0.637058392824455	0.18918445155353	0	0	0.632278854445604	0.496164843643625	0.608922389237039	1	1	0.478800272665303	0.513928652578959	0.416582672334458	1	0	0.309479427142532	0.538213230279609	0.444410359787896	0	0	0.689120824028075	0.588168269449888	0.924580393531706	1	1	0.329592166643573
1700003D09Rik	chr11	98166807	98174373	-	0.927607748438238	0.255079006772009	0.202725798676541	1	0	chr11	98212031	98219597	-	0.787267366869357	0.270084761378294	0.375695692186336	1	0	0.661558869270881	0.273259537096332	0.223081642490907	1	0	0.484761120263591	0.41085484166209	0.891099522327885	1	1	0.590160214224118	0.229610130259157	0.595205749594636	1	1	0.555737332424449	0.716428084526244	0.982032516762347	0	1	0.73666742441464	0.317026596953853	0.20509224768833	1	0	0.362517660999954	0.424274189872841	0.578027082694246	0	1	0.697242621587917
1700003E16Rik	chr6	83122061	83128633	+	0.968134810226259	0.0990603181269358	0.549848810202025	1	1	chr6	83106397	83112969	+	0.970103187764879	0.552699465634789	0.41377799202419	1	0	0.850242429786845	0.305873204647333	0.223081642490907	1	0	0.404631155043017	0.234303496247483	0.478855339848372	0	0	0.543457540961285	0.258975173603232	0.195232043472545	1	0	0.793955919109293	0.349375142013179	0.569700688023139	1	1	0.965855876335531	0.364355535348943	0.20509224768833	1	0	0.625176609999544	0.835103231393282	0.974494938428503	0	1	0.945221929703016
1700003F12Rik	chr2	154240344	154241489	+	0.426689065042784	0.0827340017848706	0.202725798676541	0	0	chr2	154374639	154375784	+	0.966786438179473	0.435415515017505	0.0688461369911039	1	0	0.927499771292654	0.450965145000457	0.223081642490907	1	0	0.772286289584477	0.158978583196046	0.18918445155353	1	0	0.957427495120955	0.26364997957609	0.195232043472545	1	0	0.975051124744376	0.379413769597819	0.0669836539725667	1	0	0.948079108888384	0.320209138440555	0.20509224768833	1	0	0.410783464746365	0.337723895902648	0.992199482887068	0	0	0.638538635628839
1700003G13Rik	chr9	45069260	45073074	-	0.882618510158014	0.285631791695102	0.202725798676541	1	0	chr9	45126348	45130162	-	0.818131564400221	0.348074442601806	0.334326657609887	1	0	0.851385966517245	0.268914097520812	0.223081642490907	1	0	0.850356946732565	0.178107267069376	0.18918445155353	1	0	0.948304815504017	0.138247174692507	0.195232043472545	1	0	0.91597364235401	0.233628720745285	0.0669836539725667	1	0	0.924801091157081	0.252148215503524	0.20509224768833	1	0	0.685155644683469	0.239369217446789	0.492659625750471	1	0	0.723292226686989
1700003G18Rik	chr7	115872910	115884298	-	0.930915008661872	0.271930285054334	0.769840922038652	1	1	chr7	123225275	123236663	-	0.900589644370739	0.380873410724157	0.575835926201849	1	1	0.957048760406184	0.553654743390358	0.223081642490907	1	0	0.916666666666667	0.383031301482702	0.565186905648801	1	1	0.592565696909182	0.391639813007761	0.444410359787896	1	0	0.908884344467167	0.221995001136105	0.685306104561988	1	1	0.954307797226642	0.35330756990225	0.20509224768833	1	0	0.906795497014721	0.926484663415523	0.878960515360007	0	1	0.915893030345019
1700003H04Rik	chr3	124557912	124573113	-	0.543125623392304	0.0655677463383905	0.202725798676541	1	0	chr3	124268808	124284009	-	0.755896443707389	0.0933296480560162	0.207896927998598	1	0	0.745265757936145	0.276369957003019	0.223081642490907	1	0	0.902251510159253	0.238833974006956	0.18918445155353	1	0	0.739890164752871	0.124358916171198	0.195232043472545	1	0	0.510611224721654	0.101613269711429	0.340505718918445	1	0	0.633007501704933	0.0838372357353944	0.20509224768833	1	0	0.149355088646826	0.595278246205734	0.872781454051448	0	1	0.629763059442982
1700003L19Rik	chr16	12724967	12762231	+	0.753267888078114	0.154338810436243	0.202725798676541	1	0	chr16	12811482	12848746	+	0.300902892942694	0.119771512806339	0.146237784302555	0	0	0.751989753910896	0.220656847497942	0.223081642490907	1	0	0.831731649276954	0.388477027274391	0.18918445155353	1	0	0.909680933145736	0.255934280397585	0.195232043472545	1	0	0.563417405135197	0.100886162235855	0.189535036592313	1	0	0.673744032734712	0.0957490338713344	0.20509224768833	1	0	0.594321133950139	0.733740485848412	0.698058635347736	0	1	0.57327606115191
1700003M02Rik	chr4	34900219	34919093	-	0.886398236127881	0.087878628799412	0.202725798676541	1	0	chr4	34658580	34677455	-	0.744794545789571	0.105583195135434	0.202638152416846	1	0	0.862867075290458	0.172491080413503	0.223081642490907	1	0	0.764369394105803	0.312511440600403	0.18918445155353	1	0	0.731539055053783	0.280170653111242	0.477321530303694	1	0	0.90906612133606	0.105657805044308	0.407686576975328	1	0	0.845373948624687	0.157490338713344	0.49585871422937	1	0	0.835490633972927	0.861401030035094	0.966738244445418	0	1	0.89575539236063
1700003M07Rik	chr4	129462677	129467442	+	0.812798572103522	0.361226311092446	0.450940006135238	1	0	chr4	129637617	129642382	+	0.725631103740557	0.309563294637921	0.0688461369911039	1	0	0.931982435275821	0.173817583020767	0.223081642490907	1	0	0.713710415522607	0.177054731832327	0.18918445155353	1	0	0.876821131938456	0.0892297916761222	0.195232043472545	1	0	0.959827311974551	0.255850942967507	0.18112099566151	1	0	0.880609229370311	0.255921800409184	0.20509224768833	1	0	0.683788341461191	0.324324324324324	0.375520399666944	1	0	0.910627684633504
1700003P14Rik	chr13	119675051	119707502	+	0.717150506588272	0.046301643130873	0.202725798676541	1	0	chr13	119344974	119377436	+	0.812465450525152	0.165468951538603	0.189622682852009	1	0	0.932508462171805	0.267267404629037	0.223081642490907	1	0	0.966822258832144	0.881338092623101	0.455672904158815	0	0	0.808423728044297	0.0786093586892389	0.195232043472545	1	0	0.851442853896842	0.125789593274256	0.295587010824313	1	0	0.881973175721755	0.135803591725392	0.20509224768833	1	0	0.819652704981541	0.146210291235586	0.661904553223191	1	1	0.801718165442705
1700006A11Rik	chr3	124393176	124418050	-	0.645650690324951	0.278912278859783	0.202725798676541	1	0	chr3	124104072	124128946	-	0.834208586696149	0.409111848166575	0.195012927823305	1	0	0.728021224041716	0.200576342512122	0.223081642490907	1	0	0.970025626944902	0.315440234303496	0.18918445155353	1	0	0.554077973948169	0.0974447419779422	0.465664577764144	1	0	0.784321745057941	0.120881617814133	0.318506507734782	1	0	0.816140031825415	0.175403500795635	0.20509224768833	1	0	0.780228795405861	0.948498245294198	0.926552434374863	0	1	0.485566486536419
1700006E09Rik	chr11	101803145	101808352	+	0.847131082996483	0.0695049608903354	0.202725798676541	1	0	chr11	101848369	101853578	+	0.90280081076101	0.207757508752534	0.307287786493711	1	0	0.497621443600768	0.382718872930199	0.223081642490907	1	0	0.884266886326194	0.341570565623284	0.18918445155353	1	0	0.723505650614987	0.238278945218536	0.195232043472545	1	0	0.867620995228357	0.148784367189275	0.160918532801613	1	0	0.874653330302341	0.232643782677881	0.20509224768833	1	0	0.883141151269313	0.39986782735518	0.948639291818222	1	1	0.636875894877835
1700006F04Rik	chr14	118884408	118886746	+	0.803716730537036	0.0124940941781721	0.202725798676541	1	0	chr14	120148448	120150786	+	0.731297217615626	0.417311590197162	0.0688461369911039	1	0	0.828881163662977	0.0331396944469856	0.223081642490907	1	0	0.769815119897492	0.0458539264140582	0.18918445155353	1	0	0.891072482185812	0.314596287387101	0.195232043472545	1	0	0.526698477618723	0.092706203135651	0.0669836539725667	1	0	0.0797908615594453	0.0848829279381678	0.20509224768833	0	0	0.134497060298072	0.143111070598423	0.698803628555151	0	0	0.18899819869752
1700006H21Rik	chr13	108807781	108812553	+	0.390624179746968	0.19491836841829	0.202725798676541	0	0	chr13	108477476	108482248	+	0.313064308089184	0.12962962962963	0.217713309084535	0	0	0.931296313237581	0.536501692434361	0.223081642490907	1	0	0.753752516932089	0.2926505583013	0.18918445155353	1	0	0.750510597739754	0.376707665774066	0.195232043472545	1	0	0.893660531697341	0.250897523290161	0.18006924054516	1	0	0.583405319390771	0.117481245737668	0.20509224768833	1	0	0.863224100998131	0.746319675493369	0.618694947193129	0	1	0.495820054500947
1700007F19Rik	chr3	58229635	58251736	-	0.767704341435246	0.163368155808704	0.202725798676541	1	0	chr3	57945628	57967729	-	0.893956145199926	0.353325962778699	0.144923090407117	1	0	0.758530784008782	0.460616595005032	0.223081642490907	1	0	0.760845689181768	0.520135456708768	0.441474210088085	1	0	0.621930740253256	0.415150002269323	0.195232043472545	1	0	0.716973415132924	0.125744149057032	0.23690783995793	1	0	0.797317572175494	0.133575812684701	0.20509224768833	1	0	0.706439998176929	0.709265758169637	0.80656470485122	0	1	0.662509814789155
1700007G11Rik	chr5	98569605	99042321	+	0.69819938054491	0.115859100215234	0.586134361716114	1	1	chr5	98758322	99231038	+	0.545881702598121	0.230606228118666	0.363249923309523	1	0	0.809303814838533	0.251898270972464	0.547876769358868	1	1	0.901061687717371	0.409802306425041	0.548358823787195	1	1	0.819407252757228	0.248536286479372	0.623997545904729	1	1	0.577868666212225	0.265303340149966	0.480958850081073	1	0	0.67397135712662	0.174175949079336	0.62334019895701	1	1	0.710086140103004	0.600838612642997	0.628555151408914	1	1	0.655443166597386
1700007J10Rik	chr11	59542111	59556349	-	0.0411045199223056	0.810908709118589	0.893816556378457	0	1	chr11	59539418	59553656	-	0.0765616362631288	0.6797954671089	0.660721328717297	0	1	0.202771933034489	0.801482023602598	0.815373153950655	0	1	0.230642504118616	0.768350723045945	0.766335071650817	0	1	0.606544728362002	0.804702037852312	0.772908541128007	0	1	0.0766643944558055	0.816496250852079	0.599325123800342	0	1	0.193453057513071	0.697976812912026	0.696218063894123	0	1	0.592498062987102	0.934323868556584	0.89565712783207	0	1	0.144242760149647
1700007K13Rik	chr2	28284009	28288333	-	0.839414142474671	0.397606173552417	0.557430211665717	1	1	chr2	28317520	28321844	-	0.842730790491985	0.267689331122167	0.225645295587011	1	0	0.698472234928186	0.181685115725917	0.223081642490907	1	0	0.378272011715175	0.119989017023613	0.18918445155353	0	0	0.638315254391141	0.142377343076295	0.636136552872606	1	1	0.843853669620541	0.345103385594183	0.508304483106183	1	1	0.804319163446238	0.248511025233007	0.550944388448223	1	1	0.67954970147213	0.262476641903286	0.860335685174635	1	1	0.787122996628331
1700007L15Rik	chr16	33299600	33300483	-	0.0011024200745446	0.0121266208199906	0.202725798676541	0	0	chr16	33379939	33380822	-	0.853694490510411	0.457757508752534	0.0688461369911039	1	0	0.121626566645321	0.519531607355228	0.223081642490907	0	0	0.316263957532491	0.115321252059308	0.774529996932381	0	0	0.272999591521808	0.111877638088322	0.195232043472545	0	0	0.0470802090433992	0.302340377187003	0.641176212805118	0	0	0.195203455330757	0.381904978404183	0.20509224768833	0	0	0.357321908755298	0.0769791714142473	0.9395679039397	0	0	0.144196572906563
1700007P06Rik	chr1	188825925	188828640	+	0.618903879468738	0.565069032495144	0.202725798676541	1	0	chr1	188949016	188951731	+	0.859176340519624	0.199695964621338	0.0688461369911039	1	0	0.845668282865246	0.274860488518891	0.223081642490907	1	0	0.811001281347245	0.407742998352554	0.18918445155353	1	0	0.814187809195298	0.224209140834203	0.195232043472545	1	0	0.87321063394683	0.220222676664394	0.0669836539725667	1	0	0.694476017276654	0.0877017503978177	0.20509224768833	1	0	0.9155462376373	0.651519985415432	0.88229107322845	1	1	0.866842178190384
1700008A04Rik	chr11	32720375	32724594	-	0.895427581500341	0.283374455351987	0.202725798676541	1	0	chr11	32720375	32724594	-	0.477611940298507	0.0646766169154229	0.329418467066918	1	0	0.789406275729576	0.149208672582563	0.223081642490907	1	0	0.679297089511258	0.0964671425956434	0.18918445155353	1	0	0.811328461852675	0.0717106158943403	0.195232043472545	1	0	0.827448307202908	0.309157009770507	0.489329067882028	1	0	0.522755171629916	0.0633325755853603	0.20509224768833	1	0	0.956383027209334	0.349391550066086	0.931153863008896	1	1	0.568033809061937
1700008J07Rik	chr7	127301585	127304017	-	0.13837996745236	0.103155021260959	0.685218458302292	0	0	chr7	134653951	134656383	-	0.0738437442417542	0.414363368343468	0.766729479819449	0	0	0.267061568017565	0.404125880523282	0.73977825496297	0	0	0.38403807431814	0.201903715907011	0.851045181646873	0	0	0.146189806199791	0.237098897108882	0.703887111617512	0	0	0.593183367416496	0.379141104294479	0.86787326350848	1	0	0.240872925664924	0.420186406001364	0.81695078662518	0	0	0.280160430244747	0.556310104370813	0.977694026907402	0	0	0.0295136483303312
1700008K24Rik	chr17	48577830	48579100	-	0.132920363273663	0.344690009974277	0.202725798676541	0	0	chr17	49251588	49252858	-	0.0450294822185369	0.0725078312142989	0.0688461369911039	0	0	0.910712652090385	0.123822157167688	0.223081642490907	1	0	0.360859417902252	0.0733113673805601	0.18918445155353	0	0	0.86778922525303	0.183769799845686	0.195232043472545	1	0	0.670165871392865	0.215632810724835	0.0669836539725667	1	0	0.467560809274835	0.138986133212094	0.20509224768833	0	0	0.736247208422588	0.960393783328016	0.997808843507603	0	0	0.646667590411528
1700008O03Rik	chr7	44228085	44243072	-	0.93416977269148	0.230143314609691	0.202725798676541	1	0	chr7	51615414	51630400	-	0.712686567164179	0.228348995761931	0.216793023357728	1	0	0.635989387979142	0.189003750800476	0.223081642490907	1	0	0.528693025809995	0.144197327475746	0.18918445155353	1	0	0.626968637952163	0.176598738256252	0.195232043472545	1	0	0.872301749602363	0.297659622812997	0.327314956834217	1	0	0.766583314389634	0.226551488974767	0.20509224768833	1	0	0.295656533430564	0.567385260471264	0.758578377667733	0	1	0.827074961895524
1700008P02Rik	chr3	6598485	6603516	-	0.146621869914431	0.22730852013229	0.202725798676541	0	0	chr3	6615412	6620443	-	0.870186106504514	0.461212456237332	0.3149568342171	1	0	0.270583661147196	0.19819778611289	0.223081642490907	0	0	0.967325645249863	0.894380377082189	0.18918445155353	0	0	0.796577860482004	0.416035038351564	0.531399272536045	1	1	0.0972960690752102	0.10270393092479	0.653753451071476	0	1	0.742668788360991	0.116981132075472	0.20509224768833	1	0	0.137824164805615	0.195250900141288	0.870721766948595	0	1	0.579788462426678
1700009J07Rik	chr10	77296548	77299240	+	0.79153761352302	0.251614257966297	0.202725798676541	1	0	chr10	77356164	77358856	+	0.311405933296481	0.248894416804865	0.49353608834743	0	0	0.691062116915195	0.188180404354588	0.223081642490907	1	0	0.120812740252608	0.0720757825370675	0.18918445155353	0	0	0.609313302773113	0.110062179458086	0.195232043472545	1	0	0.692342649397864	0.168870711202	0.0669836539725667	1	0	0.459468060922937	0.241145714935213	0.20509224768833	0	0	0.703659814958297	0.366893031311244	0.974144353389719	1	1	0.521684910627685
1700009N14Rik	chr4	39638963	39640449	+	0.152343955063258	0.0702399076066985	0.202725798676541	0	0	chr4	39397325	39398811	+	0.26552423069836	0.0603464160678091	0.0688461369911039	0	0	0.388116366297685	0.0931753727929741	0.223081642490907	0	0	0.158749771187992	0.0661724327292696	0.18918445155353	0	0	0.554758770934507	0.133073117596333	0.195232043472545	1	0	0.664712565326062	0.238082254033174	0.0669836539725667	1	0	0.290384178222323	0.38808820186406	0.20509224768833	0	0	0.883688072558224	0.292101545052641	0.996669442131557	1	0	0.636644958662417
1700009P17Rik	chr1	172958335	172963642	+	0.0987453409627802	0.466796157278597	0.202725798676541	0	0	chr1	173051791	173057098	+	0.841210613598673	0.533674221485167	0.529733993601823	1	1	0.31195682005306	0.54221937608636	0.223081642490907	0	0	0.393419366648362	0.516794801391177	0.719970200271703	0	1	0.456451686107203	0.522035129124495	0.195232043472545	0	0	0.299750056805272	0.454760281754147	0.38494237258425	0	0	0.700977494885201	0.442918845192089	0.20509224768833	1	0	0.586299621712775	0.657718426689759	0.960646829396556	0	1	0.0573645559096577
1700010B08Rik	chr2	173362353	173365025	+	0.00845188723817523	0.378182581762822	0.202725798676541	0	0	chr2	173544915	173547587	+	0.078127879122904	0.467569559609361	0.0688461369911039	0	0	0.717409203183606	0.0928551825084622	0.223081642490907	1	0	0.368936481786564	0.245423759838916	0.18918445155353	0	0	0.859438115553942	0.358053828348387	0.195232043472545	1	0	0.484389911383776	0.296159963644626	0.258687935492353	1	0	0.212093657649466	0.112480109115708	0.20509224768833	0	0	0.288364249578415	0.741215076796864	0.979184013322231	0	1	0.0326543808600065
1700010I02Rik	chr3	7908375	7937960	-	0.907029240380072	0.0076119481337603	0.202725798676541	1	0	chr3	7925302	7954887	-	0.839966832504146	0.40164916159941	0.147114246899514	1	0	0.808160278108133	0.17583020766627	0.223081642490907	1	0	0.976935749588138	0.819330038440417	0.18918445155353	0	0	0.609131756910089	0.338083783415785	0.195232043472545	1	0	0.537423312883436	0.0688025448761645	0.212673649152022	1	0	0.886292339167993	0.0994316890202319	0.20509224768833	1	0	0.230800783920514	0.074518025614147	0.63328804943249	0	1	0.838852708881807
1700010I14Rik	chr17	8826506	8846493	+	0.739566381437346	0.41010026773059	0.202725798676541	1	0	chr17	9181197	9201184	+	0.329970517781463	0.585544499723604	0.52745519084973	0	1	0.728707346079956	0.284466197054249	0.223081642490907	1	0	0.473823906278601	0.6148636280432	0.18918445155353	0	0	0.595969681840875	0.565243044524123	0.195232043472545	1	0	0.24830720290843	0.485207907293797	0.313423024672422	0	0	0.129120254603319	0.637008411002501	0.484157938559972	0	0	0.42764687115446	0.912036826033453	0.957710679696744	0	1	0.338968176989515
1700010J16Rik	chr10	112131035	112189709	+	0.649692897264948	0.0308152658932227	0.450457951706911	1	0	chr10	112163981	112222655	+	0.495854063018242	0.214068546158098	0.151058328585828	1	0	0.806605068154789	0.143948403622724	0.56733423901135	1	1	0.926597107816218	0.42943437671609	0.427275516017354	1	0	0.611128761403349	0.195615667407979	0.480871203821377	1	0	0.560917973187912	0.0995001136105431	0.34103159647662	1	0	0.78149579449875	0.110752443737213	0.424777597616022	1	0	0.386080853197211	0.0994485210336812	0.609579736184758	0	1	0.692623897279571
1700010K23Rik	chr16	66575377	66582886	+	0.545382959735419	0.0426794057430836	0.202725798676541	1	0	chr16	66657362	66664871	+	0.935185185185185	0.35889994472084	0.373504535693939	1	0	0.693989570945019	0.845759765803678	0.223081642490907	0	0	0.9573494416987	0.361980596741717	0.18918445155353	1	0	0.0363091726047293	0.0869150819225707	0.195232043472545	0	0	0.828584412633492	0.0966598500340832	0.325781147289539	1	0	0.854330529665833	0.0732439190725165	0.20509224768833	1	0	0.459641766555763	0.646597693815232	0.870327358779964	0	1	0.908503071451665
1700011A15Rik	chr15	101275778	101281943	+	0.983673683657935	0.31082996482755	0.202725798676541	1	0	chr15	101278175	101284340	+	0.635249677538235	0.161967938087341	0.194092642096499	1	0	0.74087457689141	0.132375811911079	0.223081642490907	1	0	0.53116419549698	0.0986637378729636	0.18918445155353	1	0	0.660736168474561	0.0968547179231153	0.195232043472545	1	0	0.847943649170643	0.115746421267894	0.184626846049345	1	0	0.384269152080018	0.0701523073425779	0.20509224768833	0	0	0.257736657399389	0.206553940112119	0.9003462027258	0	1	0.387903561036442
1700011B04Rik	chr13	35189087	35195479	+	0.575935744658512	0.175967242374928	0.202725798676541	1	0	chr13	35273491	35279883	+	0.714252810023954	0.400082918739635	0.18006924054516	1	0	0.889076937151221	0.348092580733693	0.223081642490907	1	0	0.659802306425041	0.482427237781439	0.18918445155353	1	0	0.688421912585667	0.36867426133527	0.195232043472545	1	0	0.610588502613043	0.154374005907748	0.0669836539725667	1	0	0.573084791998181	0.354626051375313	0.20509224768833	1	0	0.806800054692129	0.654391322182216	0.760681887900434	1	1	0.5090757932659
1700011E24Rik	chr17	87297896	87336067	-	0.791747598299123	0.731429471363326	0.202725798676541	0	0	chr17	87788910	87827081	-	0.228579325594251	0.437258153676064	0.422980849292256	0	0	0.450690696185161	0.32485591437197	0.223081642490907	0	0	0.60667215815486	0.239794984440783	0.18918445155353	1	0	0.686334135160895	0.324422457223256	0.195232043472545	1	0	0.635037491479209	0.364053624176324	0.217012139006968	1	0	0.571402591498068	0.442691520800182	0.20509224768833	1	0	0.446151041429288	0.759582516749464	0.880406678644989	0	1	0.612950902960602
1700011H14Rik	chr14	48148309	48167379	-	0.561341802719303	0.0879836211874639	0.202725798676541	1	0	chr14	49846033	49865103	-	0.636631656532154	0.235765616362631	0.303738112976029	1	0	0.660872747232641	0.4141890037508	0.223081642490907	1	0	0.590746842394289	0.858777228628958	0.903150883036066	0	1	0.707211909408614	0.391276721281714	0.195232043472545	1	0	0.687707339241082	0.489843217450579	0.548052061878259	1	1	0.781268470106842	0.446919754489657	0.20509224768833	1	0	0.797320085684335	0.436124151132583	0.76033130286165	1	1	0.742228996351208
1700011I03Rik	chr18	57659194	57856434	+	0.711428421439446	0.244684760354874	0.447697094526491	1	0	chr18	57693479	57890719	+	0.670398009950249	0.177538234752165	0.300758140146369	1	0	0.693806605068155	0.632604519257159	0.223081642490907	0	0	0.812969064616511	0.393465129049973	0.396643148253648	1	0	0.862161303499297	0.327145645168611	0.400762522459354	1	0	0.760145421495115	0.338286753010679	0.286822384854726	1	0	0.659377131166174	0.21536712889293	0.468556904334108	1	0	0.61884143840299	0.63720887835559	0.682589070511416	0	1	0.642695487506351
1700011L22Rik	chr8	82106502	82144655	-	0.570266155703712	0.157436085883773	0.202725798676541	1	0	chr8	81734328	81772482	-	0.669292426755113	0.313847429519071	0.21039484639993	1	0	0.638459427316805	0.445979324855914	0.223081642490907	1	0	0.762081274025261	0.443803770821893	0.18918445155353	1	0	0.708528116915536	0.450415286161667	0.195232043472545	1	0	0.645898659395592	0.313065212451716	0.212454533502783	1	0	0.633734939759036	0.262150488747443	0.20509224768833	1	0	0.391732373182626	0.312474363064582	0.866470923353346	0	1	0.524225208997275
1700012A03Rik	chr6	31980450	31989078	+	0.625807128983149	0.0341225261168565	0.202725798676541	1	0	chr6	32000287	32008915	+	0.105629261101898	0.0458356366316565	0.358122617117315	0	0	0.887979141890037	0.253361997987375	0.223081642490907	1	0	0.831960461285008	0.40316675819147	0.18918445155353	1	0	0.836154858621159	0.210093949984115	0.195232043472545	1	0	0.214496705294251	0.072165416950693	0.216267145799553	0	0	0.362173221186633	0.215912707433508	0.20509224768833	0	0	0.25750877352901	0.215806025249533	0.921162189403567	0	1	0.439979677613043
1700012B07Rik	chr11	109604380	109644136	-	0.736469105989816	0.419444590267206	0.441518033217932	1	0	chr11	109649604	109689360	-	0.809839690436705	0.370047908605123	0.226171173145186	1	0	0.758027627847406	0.25240142713384	0.563653096104124	1	1	0.71988833974007	0.272332051986088	0.434287216793023	1	0	0.589842508963827	0.275268914809604	0.592707831193304	1	1	0.761326971142922	0.207134742104067	0.319996494149612	1	0	0.556035462605137	0.203273471243464	0.20509224768833	1	0	0.758990018686477	0.469030582015405	0.889346597133967	1	1	0.406678675349868
1700012B09Rik	chr9	14508588	14521423	-	0.898577353141897	0.147566801406898	0.202725798676541	1	0	chr9	14562637	14575474	-	0.900128984706099	0.362631288004422	0.224199132302029	1	0	0.902387704693075	0.160872747232641	0.223081642490907	1	0	0.837451949478309	0.211330770638843	0.18918445155353	1	0	0.895747288158671	0.15508555348795	0.195232043472545	1	0	0.89702340377187	0.348602590320382	0.0669836539725667	1	0	0.741623096158218	0.1573539440782	0.20509224768833	1	0	0.347431748780821	0.665375324734515	0.82882685481397	0	1	0.635952150016166
1700012D01Rik	chr10	127070071	127071800	+	0.238122736101633	0.142107197228201	0.202725798676541	0	0	chr10	127104178	127105907	+	0.327114427860696	0.422563110374056	0.713922608352689	0	0	0.0395206294026164	0.295078217912359	0.223081642490907	0	0	0.0959179937763134	0.105436573311367	0.18918445155353	0	0	0.114510053102165	0.201470521490492	0.81738901792366	0	0	0.762962962962963	0.348193592365372	0.222402383978264	1	0	0.37399408956581	0.264196408274608	0.593934878829046	0	0	0.906749920240645	0.587074426872066	0.820894868311495	1	0	0.11999445753083
1700012D14Rik	chr7	110908853	110913856	-	0.361908761614783	0.355399233555567	0.202725798676541	0	0	chr7	118261186	118266189	-	0.73088262391745	0.964851667587986	0.685612866470923	0	1	0.554112158082518	0.907602232183698	0.650072308164249	0	1	0.550842028189639	0.674080175727622	0.491695516893817	0	0	0.135206281486861	0.598829029183497	0.807528813707875	0	1	0.511156555328334	0.51433765053397	0.55970901441781	1	1	0.784132757444874	0.715526255967265	0.588018756299575	1	1	0.0925664281482157	0.679412971149902	0.75143520750252	0	1	0.0399981525102767
1700012I11Rik	chr15	67056437	67206763	+	0.803034280014699	0.202057850805817	0.202725798676541	1	0	chr15	67058330	67208656	+	0.711166390270868	0.384282292242491	0.154914764012446	1	0	0.845119385234654	0.538834507364377	0.223081642490907	1	0	0.877677100494234	0.415797181036061	0.18918445155353	1	0	0.752326056369991	0.483865111423773	0.393750821683685	1	0	0.611951829129743	0.249852306294024	0.200096410885665	1	0	0.726074107751762	0.384360081836781	0.20509224768833	1	0	0.546556674718563	0.225787338772162	0.279854507208905	1	0	0.519006050528844
1700013D24Rik	chr6	124313211	124322705	-	0.601658879731219	0.0375872749225681	0.202725798676541	1	0	chr6	124297611	124307104	-	0.667587985995946	0.366685093053252	0.199921118366274	1	0	0.921736346171439	0.352941176470588	0.223081642490907	1	0	0.720620538165843	0.357175544572579	0.18918445155353	1	0	0.934915808106023	0.33481595788136	0.195232043472545	1	0	0.777141558736651	0.197500568052715	0.0669836539725667	1	0	0.595953625824051	0.206001363946351	0.20509224768833	1	0	0.399936192516294	0.175197119547878	0.819667820675753	0	1	0.588841162071036
1700013F07Rik	chr3	108665639	108672753	+	0.931754947766287	0.110976954170823	0.202725798676541	1	0	chr3	108340501	108347615	+	0.961396720103188	0.337156808549843	0.193522941408475	1	0	0.924435092855183	0.327554661055713	0.223081642490907	1	0	0.952178290316676	0.496888156690463	0.18918445155353	1	0	0.756683157082558	0.358189987745654	0.195232043472545	1	0	0.876482617586912	0.287661895023858	0.434462509312415	1	0	0.936849283928165	0.223573539440782	0.20509224768833	1	0	0.601658994576364	0.383300669978579	0.944826679521451	1	1	0.810308992656228
1700013G24Rik	chr4	136725371	136727537	+	0.300593206992493	0.0889810488739566	0.202725798676541	0	0	chr4	137009210	137011376	+	0.941680486456606	0.349548553528653	0.0688461369911039	1	0	0.474430518708261	0.286478821699753	0.223081642490907	1	0	0.508420281896394	0.111568735127219	0.18918445155353	1	0	0.807924476920982	0.267190123905052	0.195232043472545	1	0	0.793546921154283	0.374096796182686	0.0669836539725667	1	0	0.70093203000682	0.221504887474426	0.20509224768833	1	0	0.850143566838339	0.393783328016043	0.995792979534598	1	0	0.375964158699367
1700015E13Rik	chr1	172145535	172148800	+	0.726127355766707	0.281169615202898	0.202725798676541	1	0	chr1	172238991	172242256	+	0.863138013635526	0.408420858669615	0.368683991410667	1	0	0.464184429603879	0.369636812734425	0.223081642490907	0	0	0.0749588138385502	0.613582280798096	0.18918445155353	0	0	0.263014569055508	0.595651976580584	0.195232043472545	0	0	0.615632810724835	0.526471256532606	0.607958280380385	1	1	0.420186406001364	0.386087747215276	0.20509224768833	0	0	0.107834647463653	0.394877170593865	0.975152285376222	0	1	0.777700799039305
1700015F17Rik	chr5	5443832	5485149	-	0.890072969709696	0.225628641923461	0.202725798676541	1	0	chr5	5437826	5479143	-	0.852312511516492	0.273079049198452	0.298742276173364	1	0	0.667002104107584	0.256289452017199	0.223081642490907	1	0	0.92833607907743	0.410351455244371	0.18918445155353	1	0	0.664140153406254	0.284754686152589	0.195232043472545	1	0	0.816178141331516	0.130606680299932	0.240194574696525	1	0	0.830234144123664	0.154671516253694	0.20509224768833	1	0	0.803108335991979	0.437673761451164	0.74613260879092	1	1	0.878481363447416
1700015G11Rik	chr7	51879698	51883735	-	0.459131712950811	0.130610530736522	0.202725798676541	0	0	chr7	59267049	59271086	-	0.956974387322646	0.34789017873595	0.0688461369911039	1	0	0.912725276735889	0.50091482938432	0.223081642490907	1	0	0.978308621636463	0.774803221673073	0.18918445155353	0	0	0.673989016475287	0.717423864203694	0.195232043472545	0	0	0.89147920927062	0.450761190638491	0.242122792409834	1	0	0.0882927938167765	0.253012048192771	0.20509224768833	0	0	0.711179982680826	0.511416981906021	0.96625619001709	1	1	0.846750727449079
1700016D06Rik	chr8	11654895	11678722	-	0.925245419707071	0.136857577825608	0.471010999605592	1	0	chr8	11654923	11678750	-	0.475861433572876	0.170582273816105	0.462859897453876	1	0	0.684017930655933	0.108132833226603	0.223081642490907	1	0	0.644746476295076	0.167078528281164	0.18918445155353	1	0	0.787455180865066	0.151273090364453	0.195232043472545	1	0	0.866530334014997	0.228220858895706	0.438538060388273	1	0	0.519527165264833	0.145714935212548	0.20509224768833	1	0	0.307962262431065	0.366346110022333	0.747315833296814	0	1	0.714331901528798
1700016G22Rik	chr13	5854754	5857338	-	0.757152606436033	0.433251089296026	0.202725798676541	1	0	chr13	5854754	5857338	-	0.48737792518887	0.217477427676433	0.245497173408125	1	0	0.349693532156253	0.356188820784924	0.223081642490907	0	0	0.563518213435841	0.24974830679114	0.18918445155353	1	0	0.64498706485726	0.285480869604684	0.195232043472545	1	0	0.665939559191093	0.296023630992956	0.0669836539725667	1	0	0.616594680609229	0.426687883609911	0.20509224768833	1	0	0.300533248256688	0.647235768652295	0.839212936587931	0	1	0.213615999261004
1700016H13Rik	chr5	103888889	103896034	-	0.699774266365689	0.0296603496246522	0.202725798676541	1	0	chr5	104077605	104084751	-	0.747927031509121	0.407545605306799	0.30264253472983	1	0	0.880157350654103	0.293202817674504	0.223081642490907	1	0	0.781804869119531	0.216776496430533	0.18918445155353	1	0	0.81949802568874	0.316888303907775	0.195232043472545	1	0	0.871029311520109	0.21799591002045	0.254349445637407	1	0	0.736212775630825	0.296021823141623	0.20509224768833	1	0	0.883186728043389	0.406544824757304	0.953722774880582	1	1	0.594845503671886
1700016K19Rik	chr11	75816106	75819764	+	0.859992650532836	0.095753057903302	0.202725798676541	1	0	chr11	75813413	75817071	+	0.867537313432836	0.522756587433204	0.3679828213331	1	0	0.883359253499222	0.245540206751441	0.223081642490907	1	0	0.583974006955885	0.0785740435658063	0.18918445155353	1	0	0.864294467389824	0.157854127899061	0.195232043472545	1	0	0.556237218813906	0.331833674164963	0.178272492221394	1	0	0.669743123437145	0.282200500113662	0.20509224768833	1	0	0.666195706667882	0.776947267672394	0.961698584512906	0	1	0.539143688513233
1700016L04Rik	chr10	14395806	14449217	+	0.789017796209775	0.0147514305212872	0.970550856742189	1	1	chr10	14425414	14478825	+	0.83909157914133	0.344665561083472	0.780533765721548	1	1	0.801253316256518	0.332311773854176	0.962092992681537	1	1	0.951079992678016	0.504805052169138	0.974363469038959	1	1	0.635183588253983	0.223936822039668	0.95823655725492	1	1	0.879368325380595	0.101658713928653	0.940663482185898	1	1	0.965628551943624	0.26583314389634	0.954248652438757	1	1	0.808440818558862	0.747960439360102	0.800823874841141	0	1	0.619601865964621
1700016L21Rik	chr1	80324955	80354684	+	0.609848285999265	0.088718567903827	0.202725798676541	1	0	chr1	80442506	80472235	+	0.69218721208771	0.202091394877465	0.211797186555064	1	0	0.837137498856463	0.37448540847132	0.223081642490907	1	0	0.95460369760205	0.613444993593264	0.18918445155353	1	0	0.665955612036491	0.451776880134344	0.195232043472545	1	0	0.67889116109975	0.10229493296978	0.24707480608265	1	0	0.883928165492157	0.363900886565128	0.20509224768833	1	0	0.339866004284217	0.0791212797958161	0.695736009465796	0	1	0.682601265530461
1700016P04Rik	chr6	13363336	13365996	+	0.477295396083784	0.351304530421544	0.202725798676541	1	0	chr6	13363336	13365996	+	0.0599318223696333	0.0930532522572324	0.159253253867391	0	0	0.838349647790687	0.150946848412771	0.223081642490907	1	0	0.846421380194033	0.580633351638294	0.18918445155353	1	0	0.940044478736441	0.452775382380974	0.195232043472545	1	0	0.92747102931152	0.140013633265167	0.0669836539725667	1	0	0.0911570811548079	0.0822914298704251	0.20509224768833	0	0	0.742263342600611	0.052094252768789	0.969718217275078	1	1	0.918941388388527
1700017B05Rik	chr9	57050459	57060736	-	0.0582707753687858	0.621344952490944	0.866996800911521	0	1	chr9	57100128	57110406	-	0.107103372028745	0.796756955960936	0.82058810640256	0	1	0.158768639648706	0.502881712560607	0.756693983084272	0	1	0.109738239062786	0.618250045762402	0.679828213330996	0	1	0.182907456996324	0.583806109018291	0.798632718348744	0	1	0.372506248579868	0.767052942513065	0.776151452736754	0	1	0.511343487156172	0.854967037963173	0.85406897760638	0	1	0.147167403491181	0.728362426507452	0.926683903764407	0	1	0.124613181839176
1700017G19Rik	chr3	40696413	40714461	-	0.469840936532101	0.175232295658565	0.202725798676541	0	0	chr3	40403786	40421834	-	0.672885572139303	0.11005159388244	0.16012971646435	1	0	0.532156252858842	0.255420364102095	0.223081642490907	1	0	0.767160900604064	0.192659710781622	0.18918445155353	1	0	0.718876231107884	0.313075840784278	0.195232043472545	1	0	0.607498295841854	0.251897296069075	0.164862614487927	1	0	0.618367810866106	0.224187315298932	0.20509224768833	1	0	0.649469030582015	0.602114762317123	0.780314650072308	1	1	0.735624220590273
1700017J07Rik	chr2	168669473	168670111	+	0.67006142054701	0.156753635361436	0.202725798676541	1	0	chr2	168803768	168804406	+	0.518702782384374	0.0640777593513912	0.0688461369911039	1	0	0.593724270423566	0.287988290183881	0.223081642490907	1	0	0.606489108548417	0.0674080175727622	0.18918445155353	1	0	0.948667907230064	0.184178278037489	0.195232043472545	1	0	0.779890933878664	0.0634855714610316	0.0669836539725667	1	0	0.449693112070925	0.123937258467834	0.20509224768833	0	0	0.108700606171095	0.447153730458958	0.963407686576975	0	0	0.597801487229227
1700017N19Rik	chr10	100022073	100048079	+	0.718672896215024	0.0944406530526537	0.202725798676541	1	0	chr10	100055019	100081025	+	0.658420858669615	0.0812142988759904	0.169639335641352	1	0	0.980285426767908	0.357195133107675	0.223081642490907	1	0	0.987140765147355	0.504576240161084	0.18918445155353	1	0	0.963418508600735	0.409431307584078	0.195232043472545	1	0	0.869302431265621	0.12165416950693	0.0669836539725667	1	0	0.791498067742669	0.0857922255057968	0.20509224768833	1	0	0.827355179800374	0.662731871838111	0.862395372277488	1	1	0.721490924206734
1700018A04Rik	chr13	31572956	31589978	-	0.820620505013387	0.186728962150244	0.202725798676541	1	0	chr13	31657360	31674382	-	0.761424359683066	0.102082181684172	0.193829703317411	1	0	0.953297959930473	0.157167688226146	0.223081642490907	1	0	0.856626395753249	0.309170785282812	0.18918445155353	1	0	0.625130486089048	0.233921844505968	0.195232043472545	1	0	0.90947511929107	0.288070892978868	0.40085016871905	1	0	0.845510343259832	0.150397817685838	0.20509224768833	1	0	0.244018048402534	0.55567202953375	0.643717954336299	0	1	0.875525379890074
1700018B24Rik	chr3	48701925	48705295	-	0.363746128405691	0.080056695889548	0.202725798676541	0	0	chr3	48409652	48413022	-	0.405058043117745	0.15187949143173	0.0688461369911039	0	0	0.767541853444333	0.261778428323118	0.223081642490907	1	0	0.773613399231192	0.396485447556288	0.18918445155353	1	0	0.371261289883357	0.131144192801707	0.195232043472545	0	0	0.458395819132015	0.0830265848670757	0.231254656207546	0	0	0.327165264832917	0.0855194362355081	0.20509224768833	0	0	0.89157285447336	0.740668155507953	0.955694815723739	0	1	0.241836404784998
1700018C11Rik	chr4	63093451	63108790	-	0.79463488897055	0.146044411780146	0.202725798676541	1	0	chr4	63268124	63283463	-	0.855122535470794	0.262437810945274	0.45790788378106	1	0	0.647470496752356	0.312231268868356	0.223081642490907	1	0	0.67124290682775	0.317087680761486	0.18918445155353	1	0	0.932464938955204	0.414469205282985	0.195232043472545	1	0	0.56387184730743	0.22476709838673	0.17625662824839	1	0	0.760763809956808	0.140668333712207	0.20509224768833	1	0	0.667699740212388	0.413791531835377	0.917130461457557	1	1	0.563161054916632
1700018L02Rik	chr19	29113479	29114726	+	0.541550737571526	0.0731796944721508	0.616503790700732	1	0	chr19	29121972	29123219	+	0.509812050856827	0.611894232540999	0.554757000744993	0	0	0.672582563351935	0.308800658677157	0.223081642490907	1	0	0.327979132344865	0.223045945451217	0.608133572899777	0	0	0.481777333999002	0.292198066536559	0.862220079758096	1	0	0.486344012724381	0.364735287434674	0.732415969148517	1	0	0.629506706069561	0.306296885655831	0.20509224768833	1	0	0.86513832550932	0.515746775443234	0.985713659669574	1	0	0.0313149508105861
1700019E08Rik	chr2	45518613	45520456	+	0.999317549477663	0.000209984776103732	0.202725798676541	1	0	chr2	45552124	45553967	+	0.8584392850562	0.576423438363737	0.0688461369911039	1	0	0.0401152685024243	0.273899917665355	0.223081642490907	0	0	0.362392458356215	0.407056562328391	0.18918445155353	0	0	0.0520582762220306	0.401624835474062	0.195232043472545	0	0	0.530924789820495	0.231583730970234	0.0669836539725667	1	0	0.787633553080246	0.0611502614230507	0.20509224768833	1	0	0.0425687069869195	0.508682375461465	0.117095402953679	0	0	0.950926054223823
1700019G24Rik	chr6	5913896	5927393	-	0.749330673526169	0.18226678565804	0.202725798676541	1	0	chr6	5913896	5927393	-	0.309010503040354	0.26888704625023	0.311845391997897	0	0	0.864605251120666	0.441084987649803	0.223081642490907	1	0	0.873055097931539	0.468698517298188	0.18918445155353	1	0	0.890073979939182	0.332001997004493	0.195232043472545	1	0	0.803771870029539	0.192410815723699	0.221701213900697	1	0	0.469743123437145	0.230870652421005	0.20509224768833	0	0	0.868784467435395	0.883277881591541	0.721284894167141	0	1	0.137637984388712
1700019L03Rik	chr2	32599421	32606414	-	0.450154863772377	0.899102315082157	0.65493667557737	0	1	chr2	32632932	32639925	-	0.317809102634973	0.189423254099871	0.509794469521013	0	1	0.314289634983076	0.266352575244717	0.223081642490907	0	0	0.192613948380011	0.31237415339557	0.18918445155353	0	0	0.655743657241411	0.292651931194118	0.195232043472545	1	0	0.386912065439673	0.529788684389911	0.65704018581007	0	1	0.786997044782905	0.486155944532848	0.20509224768833	1	0	0.725126475548061	0.881910578369263	0.933082080722205	0	1	0.059997228765415
1700019N19Rik	chr19	58839052	58847664	-	0.949761142317182	0.10803716730537	0.202725798676541	1	0	chr19	58860292	58868904	-	0.241754192002948	0.0608531416989128	0.700994785047548	0	1	0.721937608635989	0.160644039886561	0.223081642490907	1	0	0.667810726706938	0.158932820794435	0.471931285332398	1	0	0.717514637135206	0.133617755185404	0.195232043472545	1	0	0.880981595092025	0.123562826630311	0.282483894999781	1	0	0.708751989088429	0.20377358490566	0.588369341338358	1	1	0.640946173829816	0.631921972562782	0.960909768175643	0	1	0.735162348159438
1700019O17Rik	chr1	88257499	88259220	+	0.816998267625597	0.261431046249147	0.202725798676541	1	0	chr1	88322903	88324624	+	0.0555094895890916	0.28464160678091	0.257592357246155	0	0	0.138184978501509	0.0838898545421279	0.223081642490907	0	0	0.205907926047959	0.125938129233022	0.18918445155353	0	0	0.819225706894204	0.100667181046612	0.195232043472545	1	0	0.68552601681436	0.0683481027039309	0.0669836539725667	1	0	0.273016594680609	0.352261877699477	0.20509224768833	0	0	0.373045895811494	0.326284125609589	0.978658135764056	0	0	0.0289132141702462
1700020A23Rik	chr2	130096699	130097514	+	0.0609480812641084	0.0395821302955536	0.202725798676541	0	0	chr2	130230994	130231810	+	0.855491063202506	0.45388796756956	0.0688461369911039	1	0	0.668557314060928	0.168145640837984	0.223081642490907	1	0	0.606992494966136	0.308941973274757	0.18918445155353	1	0	0.862047837334907	0.0693959061407888	0.195232043472545	1	0	0.667575551011134	0.0876618950238582	0.0669836539725667	1	0	0.856194589679473	0.407774494203228	0.20509224768833	1	0	0.0373729547422633	0.321863178524224	0.973004952013673	0	0	0.793635397903099
1700020D05Rik	chr19	5502770	5503787	-	0.45204472675731	0.670271405323114	0.202725798676541	0	0	chr19	5502768	5503787	-	0.697116270499355	0.743873226460291	0.768438581883518	0	0	0.454212789314793	0.599624919952429	0.223081642490907	0	0	0.602965403624382	0.610676368295808	0.18918445155353	0	0	0.575908863976762	0.663459356419916	0.195232043472545	0	0	0.949011588275392	0.544603499204726	0.343617161137648	1	0	0.111934530575131	0.895157990452376	0.20509224768833	0	0	0.103094662959756	0.677544323412789	0.993382707392962	0	0	0.0190753313934691
1700020G17Rik	chr10	110205283	110300617	-	0.938316972019529	0.114914168722768	0.202725798676541	1	0	chr10	110238229	110333563	-	0.570388796756956	0.365901971623365	0.201148166002016	1	0	0.67880340316531	0.464458878419175	0.223081642490907	1	0	0.640170236133992	0.378226249313564	0.18918445155353	1	0	0.632778105568919	0.352425906594653	0.195232043472545	1	0	0.754374005907748	0.20690752101795	0.203032560585477	1	0	0.660968401909525	0.35298931575358	0.20509224768833	1	0	0.64919556993756	0.223599653616517	0.874315263596126	1	1	0.68846704540206
1700020I14Rik	chr2	119285736	119292183	+	0.339125413407528	0.642395926295344	0.903589114334546	0	1	chr2	119420031	119426480	+	0.611802100608071	0.861249309010503	0.882860773916473	0	1	0.135806422102278	0.960845302351112	0.952802489153775	0	1	0.248123741533956	0.823494416987003	0.879179631009247	0	1	0.204874506422185	0.87355330640403	0.846487576142688	0	1	0.580549875028403	0.871211088389003	0.918050747184364	0	1	0.566083200727438	0.865242100477381	0.853937508216837	0	1	0.738070279385625	0.781049177339228	0.852009290503528	0	1	0.605930442011916
1700020L24Rik	chr11	83253888	83257427	+	0.900099742768649	0.169982676255971	0.527805775888514	1	1	chr11	83251195	83254734	+	0.460521466740372	0.22231435415515	0.51877821113984	0	1	0.602506632513036	0.289634983075656	0.63859064814409	1	1	0.578436756360974	0.184010616877174	0.50159954423945	1	1	0.409295148186811	0.155766350474289	0.605416538849205	0	1	0.3937741422404	0.280936150874801	0.558481966782068	0	1	0.540622868833826	0.214867015230734	0.20509224768833	1	0	0.93929173693086	0.279294471537305	0.92344099215566	1	1	0.0435083829846196
1700020M21Rik	chr9	120762471	120763948	-	0.475877998845084	0.355084256391412	0.202725798676541	1	0	chr9	120822891	120824368	-	0.32402800810761	0.380366685093053	0.0688461369911039	0	0	0.501006312322752	0.587777879425487	0.223081642490907	1	0	0.138522789676002	0.185200439319055	0.18918445155353	0	0	0.410429809830708	0.115962420006354	0.195232043472545	0	0	0.441626902976596	0.360508975232902	0.0669836539725667	0	0	0.70816094566947	0.349397590361446	0.20509224768833	1	0	0.0736064901326284	0.416754022150312	0.610543845041413	0	0	0.162394346681447
1700020N01Rik	chr10	21282560	21311791	+	0.52937162055751	0.222321381699827	0.202725798676541	1	0	chr10	21312950	21342181	+	0.430210060807076	0.280541735765616	0.171216968315877	0	0	0.645549355045284	0.559646875857652	0.223081642490907	1	0	0.624839831594362	0.393419366648362	0.18918445155353	1	0	0.52952389597422	0.351699723142559	0.195232043472545	1	0	0.197727789138832	0.349147920927062	0.151277444235067	0	0	0.381995908160946	0.349988633780405	0.20509224768833	0	0	0.538261701836744	0.784376281846771	0.811648187913581	0	1	0.570042954136068
1700020N18Rik	chr1	93235285	93236435	-	0.845451204787653	0.0883510945456454	0.202725798676541	1	0	chr1	93301456	93302606	-	0.0356089920766538	0.121015293900866	0.414917393400237	0	0	0.580413502881713	0.194767175921691	0.223081642490907	1	0	0.211056196229178	0.121270364268717	0.18918445155353	0	0	0.851313938183634	0.0954477374846821	0.195232043472545	1	0	0.768279936378096	0.297068847989093	0.0669836539725667	1	0	0.634098658786088	0.288974766992498	0.20509224768833	1	0	0.267079896084955	0.848776263616061	0.927341250712126	0	0	0.088587132234077
1700021F05Rik	chr10	43213535	43229409	-	0.505328363693632	0.788965300015749	0.648056444191244	0	1	chr10	43244926	43260800	-	0.0616362631288004	0.62419384558688	0.618300539024497	0	1	0.205745128533528	0.654103009788674	0.90306323677637	0	1	0.330724876441516	0.710690097016291	0.845348174766642	0	1	0.372123632732719	0.618844460581854	0.874578202375214	0	1	0.300068166325835	0.752828902522154	0.73403742495289	0	1	0.106842464196408	0.666651511707206	0.63753889302774	0	1	0.198760311745135	0.67831912857208	0.609842674963846	0	1	0.189968130802272
1700021F07Rik	chr2	173165530	173171441	+	0.961520289778991	0.371358076539451	0.202725798676541	1	0	chr2	173348092	173354003	+	0.589690436705362	0.133959830477243	0.212805118541566	1	0	0.699432805781722	0.0837068886652639	0.223081642490907	1	0	0.470666300567454	0.216547684422478	0.18918445155353	0	0	0.740979439931013	0.0904098397857759	0.195232043472545	1	0	0.784867075664622	0.193819586457623	0.0669836539725667	1	0	0.559445328483746	0.223368947488065	0.20509224768833	1	0	0.791942026343375	0.635887151907388	0.93255620316403	1	1	0.625652394808554
1700021K19Rik	chr16	32741448	32788113	-	0.319701821617933	0.853955588219854	0.673254743853806	0	1	chr16	32821787	32868452	-	0.191864750322462	0.916344204901419	0.920110434287217	0	1	0.270149117189644	0.780075016009514	0.744116744817915	0	1	0.258374519494783	0.794618341570566	0.650861124501512	0	1	0.450732991421958	0.79063223346798	0.576800035058504	0	1	0.289797773233356	0.89093387866394	0.661553968184408	0	1	0.18181404864742	0.905251193453057	0.866733862132434	0	1	0.335581787521079	0.844674353949228	0.77921907182611	0	1	0.305851923698674
1700021N21Rik	chr4	133720840	133722247	-	0.911228935902147	0.0721560186886451	0.202725798676541	1	0	chr4	134004679	134006086	-	0.992260917634052	0.668232909526442	0.0688461369911039	1	0	0.770286341597292	0.072957643399506	0.223081642490907	1	0	0.784733662822625	0.312602965403624	0.18918445155353	1	0	0.859801207279989	0.299550673989016	0.195232043472545	1	0	0.84194501249716	0.320199954555783	0.0669836539725667	1	0	0.819049784041828	0.341577631279836	0.20509224768833	1	0	0.987147349710587	0.58602616106832	0.909505236864017	1	0	0.885825135097686
1700022A21Rik	chr5	24155517	24158925	+	0.911648905454355	0.351934484749856	0.202725798676541	1	0	chr5	24151270	24154678	+	0.653629998157361	0.0551870278238437	0.225075594898988	1	0	0.539429146464184	0.114490897447626	0.223081642490907	1	0	0.626716090060406	0.154448105436573	0.18918445155353	1	0	0.631144192801707	0.13543321381564	0.195232043472545	1	0	0.752010906612134	0.0970688479890934	0.0669836539725667	1	0	0.702705160263696	0.231370766083201	0.20509224768833	1	0	0.770338635431384	0.464245020737432	0.963451509706823	1	1	0.757286037596416
1700022H16Rik	chr12	9591243	9596593	-	0.71730799517035	0.298598351619508	0.202725798676541	1	0	chr12	9572041	9577391	-	0.771052146674037	0.0776211534918003	0.0688461369911039	1	0	0.870551642118745	0.285152319092489	0.223081642490907	1	0	0.795487827201172	0.216318872414424	0.18918445155353	1	0	0.968637952162665	0.123360413924568	0.195232043472545	1	0	0.870892978868439	0.192638036809816	0.0669836539725667	1	0	0.821823141623096	0.219368038190498	0.20509224768833	1	0	0.854199899731097	0.357914406818285	0.117095402953679	1	0	0.653734238603298
1700022I11Rik	chr4	42991045	42995425	+	0.734421754422804	0.812431098745341	0.202725798676541	0	0	chr4	42982817	42987197	+	0.372719734660033	0.483093790307721	0.250317717691398	0	0	0.515186167779709	0.466608727472326	0.223081642490907	1	0	0.396393922753066	0.446549514918543	0.18918445155353	0	0	0.661053873734852	0.53274633504289	0.195232043472545	1	0	0.778300386275846	0.409770506703022	0.279503922170121	1	0	0.609638554216868	0.476199136167311	0.20509224768833	1	0	0.755845221275238	0.781003600565152	0.891975984924843	0	1	0.0631379612950903
1700022P22Rik	chr1	192737436	192743556	+	0.713265788230353	0.349992125570896	0.202725798676541	1	0	chr1	192860700	192866820	+	0.325363921135065	0.348673300165837	0.349401814277576	0	0	0.332906412953984	0.342054706797182	0.223081642490907	0	0	0.871819513088047	0.553450485081457	0.18918445155353	1	0	0.598919802115009	0.550038578495893	0.195232043472545	1	0	0.481617814133152	0.452760736196319	0.399535474823612	1	0	0.64796544669243	0.414548761082064	0.20509224768833	1	0	0.799325463743676	0.775488810901964	0.939085849511372	0	1	0.196434344833957
1700023C21Rik	chr11	109661967	109664566	+	0.509108089663499	0.188146359388944	0.202725798676541	1	0	chr11	109707191	109709790	+	0.0540353786622443	0.0500737055463424	0.238967527060783	0	0	0.871237764156985	0.404446070807794	0.223081642490907	1	0	0.73247300018305	0.15261760937214	0.18918445155353	1	0	0.576725820360369	0.339944628511778	0.195232043472545	1	0	0.905476028175415	0.282663031129289	0.222533853367808	1	0	0.923664469197545	0.365855876335531	0.20509224768833	1	0	0.99216079485894	0.280479467663279	0.658398702835357	1	1	0.194725416839869
1700023E05Rik	chr5	78090797	78136297	+	0.930862512467846	0.159535933644811	0.202725798676541	1	0	chr5	77445047	77490547	+	0.641837110742583	0.211166390270868	0.248038914939305	1	0	0.719559052236758	0.180861769280029	0.223081642490907	1	0	0.826148636280432	0.304960644334615	0.18918445155353	1	0	0.862524395225344	0.323060863250579	0.195232043472545	1	0	0.813724153601454	0.218223131106567	0.192076778123494	1	0	0.807547169811321	0.214048647419868	0.20509224768833	1	0	0.751105236771341	0.689257554350303	0.824269249309786	0	1	0.839176019583391
1700023F02Rik	chr10	65515965	65519421	-	0.672476245472203	0.014121476192976	0.202725798676541	1	0	chr10	65583356	65586812	-	0.784779804680302	0.415561083471531	0.0688461369911039	1	0	0.576159546244625	0.267313146098253	0.223081642490907	1	0	0.714168039538715	0.131978766245653	0.18918445155353	1	0	0.882085961966142	0.0787682113193846	0.195232043472545	1	0	0.0934333106112247	0.158145875937287	0.554888470134537	0	1	0.386815185269379	0.116071834507843	0.20509224768833	0	0	0.48812725035322	0.691354085957796	0.83136859634515	0	1	0.453143041891829
1700023F06Rik	chr11	103015036	103024648	-	0.954118326421334	0.0458816735786655	0.202725798676541	1	0	chr11	103060260	103069872	-	0.32494932743689	0.573889810208218	0.521933476488891	0	1	0.732549629494099	0.26049766718507	0.223081642490907	1	0	0.650237964488376	0.272560863994142	0.397431964590911	1	0	0.828030681250851	0.158898016611446	0.195232043472545	1	0	0.910656668938878	0.331061122472165	0.296419650291424	1	0	0.558536030916117	0.598726983405319	0.461238441649503	1	0	0.671961168588487	0.28786290506358	0.90604320960603	1	1	0.419287792711653
1700023L04Rik	chr6	29935338	29943541	+	0.999632526641818	0.993857945298966	0.202725798676541	0	0	chr6	29935328	29943531	+	0.799474847982311	0.236640869725447	0.369428984618081	1	0	0.671759216906047	0.395114811087732	0.223081642490907	1	0	0.73741533955702	0.307203002013546	0.18918445155353	1	0	0.650841918939772	0.345209458539464	0.195232043472545	1	0	0.824448988866167	0.307475573733242	0.226390288794426	1	0	0.804000909297568	0.361263923619004	0.20509224768833	1	0	0.906567613144342	0.395743129301308	0.87825934528244	1	1	0.45568334026142
1700024G13Rik	chr14	31205510	31217382	-	0.946978844033807	0.289936479605229	0.202725798676541	1	0	chr14	33189687	33201559	-	0.8595909342178	0.330200847613783	0.191287961786231	1	0	0.911124325313329	0.241149025706706	0.223081642490907	1	0	0.839419732747575	0.189136005857587	0.18918445155353	1	0	0.926428539009667	0.167339899242046	0.195232043472545	1	0	0.867075664621677	0.170733924108157	0.274683377886849	1	0	0.832461923164356	0.128711070697886	0.20509224768833	1	0	0.559910669522811	0.339638120413837	0.6532275735133	1	1	0.917001524179022
1700024P04Rik	chr13	100084246	100084722	-	0.938526956795632	0.934379757467584	0.202725798676541	0	0	chr13	99754044	99754520	-	0.20250598857564	0.0431638105767459	0.0688461369911039	0	0	0.460342146189736	0.318497850150947	0.223081642490907	0	0	0.662296357312832	0.982793336994325	0.18918445155353	0	0	0.633254663459356	0.132301547678482	0.195232043472545	1	0	0.495114746648489	0.359236537150648	0.0669836539725667	1	0	0.616117299386224	0.372857467606274	0.20509224768833	1	0	0.0257964541269769	0.0727861081992617	0.997984136026995	0	0	0.180869243914831
1700024P16Rik	chr4	104411387	104514795	+	0.60874586592472	0.301958108037167	0.468907489372891	1	0	chr4	104586060	104689468	+	0.473051409618574	0.168509305325226	0.29120469783952	1	0	0.819595645412131	0.368630500411673	0.550988211578071	1	1	0.668909024345598	0.522881200805418	0.556597572198606	1	1	0.479961875368765	0.641219988199519	0.665235111091634	0	1	0.536332651670075	0.404907975460123	0.488145843376134	1	0	0.669379404410093	0.219277108433735	0.531399272536045	1	1	0.478556127797275	0.313477052094253	0.528550769095929	1	1	0.475405293058057
1700025C18Rik	chr2	164769897	164781955	-	0.948658722242637	0.0481915061158066	0.202725798676541	1	0	chr2	164904192	164916250	-	0.834392850562005	0.116961488852036	0.205399009597265	1	0	0.916521818680816	0.107812642942091	0.223081642490907	1	0	0.753889804136921	0.0981603514552444	0.18918445155353	1	0	0.942086869695457	0.142241183679027	0.195232043472545	1	0	0.947466484889798	0.222540331742786	0.175161050002191	1	0	0.87365310297795	0.220322800636508	0.20509224768833	1	0	0.803153912766054	0.315710314023973	0.612647355274114	1	1	0.923005865779872
1700025F24Rik	chr10	118816503	118829924	+	0.78313822247887	0.346474880571159	0.202725798676541	1	0	chr10	118850499	118863920	+	0.779620416436337	0.455730606228119	0.290941759060432	1	0	0.707300338486872	0.258622266947214	0.223081642490907	1	0	0.669229361156873	0.344545121727988	0.18918445155353	1	0	0.685517178777289	0.424045749557482	0.195232043472545	1	0	0.329334242217678	0.198000454442172	0.180551294973487	0	0	0.631279836326438	0.306706069561264	0.20509224768833	1	0	0.752335809671391	0.675903559546055	0.85323633813927	0	1	0.484411805459332
1700025G04Rik	chr1	153646741	153852538	-	0.401910861462544	0.435770906609271	0.500503965993251	0	1	chr1	153731653	153937450	-	0.452828450340888	0.275843007186291	0.34760506595381	0	0	0.445110236940811	0.745128533528497	0.644945001972041	0	1	0.650741350906096	0.395204100311184	0.466453394101407	1	0	0.711069758997867	0.443062678709209	0.505017748367588	1	1	0.473710520336287	0.501295160190866	0.506288619133178	1	1	0.343669015685383	0.403000681973176	0.619746702309479	0	1	0.382343557722984	0.323184904972426	0.458871992637714	0	0	0.317952981386541
1700025K24Rik	chr17	53828628	53846120	-	0.716783033230091	0.0114966664916794	0.202725798676541	1	0	chr17	54491907	54509399	-	0.909250046065966	0.45006449235305	0.183136859634515	1	0	0.52989205013265	0.217409203183606	0.223081642490907	1	0	0.959088412959912	0.34028921837818	0.18918445155353	1	0	0.826033676757591	0.284210048563518	0.195232043472545	1	0	0.554374005907748	0.116155419222904	0.320434725448091	1	0	0.812343714480564	0.1730393271198	0.20509224768833	1	0	0.873342144842988	0.21471218267171	0.503834523861694	1	1	0.951272458546949
1700025M24Rik	chr5	73547714	73563319	-	0.637933749803139	0.298335870649378	0.202725798676541	1	0	chr5	73659818	73675423	-	0.502902155887231	0.362262760272711	0.274464262237609	1	0	0.675189827097246	0.64742475528314	0.223081642490907	0	0	0.694078345231558	0.297775947281713	0.18918445155353	1	0	0.630281849952344	0.360958562156765	0.195232043472545	1	0	0.765280618041354	0.32206316746194	0.175862220079758	1	0	0.819140713798591	0.444691975448966	0.20509224768833	1	0	0.595597283624265	0.549154550840891	0.763486568210702	1	1	0.69581081705233
1700025N23Rik	chr6	38993485	38997193	-	0.559819413092551	0.145046984093653	0.202725798676541	1	0	chr6	39013877	39017585	-	0.807997051778146	0.213884282292242	0.0688461369911039	1	0	0.165812825907968	0.414006037873937	0.223081642490907	0	0	0.51752699981695	0.442522423576789	0.18918445155353	1	0	0.177688013434394	0.408160486542913	0.195232043472545	0	0	0.52124517155192	0.444944330833901	0.348744467329857	1	0	0.442509661286656	0.421277563082519	0.20509224768833	0	0	0.414839797639123	0.505400847727998	0.79043779306718	0	1	0.354764214124059
1700026D08Rik	chr7	83651802	83671024	-	0.996535251194288	0.240747545802929	0.202725798676541	1	0	chr7	90924126	90943349	-	0.674267551133223	0.339598304772434	0.1505762741575	1	0	0.887110053974934	0.247507089927728	0.223081642490907	1	0	0.801025077796083	0.277686252974556	0.18918445155353	1	0	0.842781282621522	0.347206463032724	0.195232043472545	1	0	0.916791638264031	0.293024312656214	0.195714097900872	1	0	0.813412139122528	0.225824050920664	0.20509224768833	1	0	0.449386992388679	0.777813226379837	0.83965116788641	0	1	0.74185949840654
1700026D11Rik	chr2	132182168	132215498	+	0.802771799044569	0.247362066250197	0.202725798676541	1	0	chr2	132316463	132349793	+	0.533812419384559	0.439791781831583	0.354353827950392	1	0	0.720748330436374	0.250617509834416	0.223081642490907	1	0	0.795853926414058	0.205839282445543	0.18918445155353	1	0	0.838151863114419	0.253755730041302	0.195232043472545	1	0	0.782731197455124	0.221177005226085	0.247600683640826	1	0	0.409911343487156	0.292975676290066	0.20509224768833	0	0	0.725445512966592	0.850827218449478	0.880099916736053	0	1	0.319107662463628
1700026L06Rik	chr2	28514088	28521660	-	0.681505590844664	0.374560344375033	0.202725798676541	1	0	chr2	28547599	28555171	-	0.387645107794362	0.381334070388797	0.524168456111135	0	1	0.64353673039978	0.194401244167963	0.223081642490907	1	0	0.529425224235768	0.275901519311733	0.18918445155353	1	0	0.676666817954886	0.340489266100849	0.195232043472545	1	0	0.823767325607816	0.29107021131561	0.347868004732898	1	0	0.362536940213685	0.430870652421005	0.20509224768833	0	0	0.148397976391231	0.582926940431156	0.953065427932863	0	1	0.430234169322433
1700027A15Rik	chr1	72949242	72958715	+	0.576460706598772	0.172607485957268	0.202725798676541	1	0	chr1	73062609	73072082	+	0.456882255389718	0.319467477427676	0.232788465752224	0	0	0.720977037782454	0.472600859939621	0.223081642490907	1	0	0.67179205564708	0.390765147354933	0.18918445155353	1	0	0.778150955385104	0.404348023419416	0.195232043472545	1	0	0.376823449216087	0.146966598500341	0.184057145361322	0	0	0.36144578313253	0.256285519436236	0.20509224768833	0	0	0.78998222505811	0.390410646734424	0.96906087032736	1	1	0.709297492032701
1700027F09Rik	chr5	64733947	64747077	-	0.461914011234186	0.150086618720143	0.555940225250887	0	1	chr5	64846051	64859181	-	0.733462318039433	0.431545973834531	0.27805775888514	1	0	0.657213429695362	0.308023053700485	0.751961085060695	1	1	0.441058026725243	0.174400512538898	0.63372628073097	0	1	0.607316298279853	0.344710207416148	0.7380691528989	1	1	0.634583049306976	0.403635537377869	0.614049695429248	1	1	0.570720618322346	0.451011593543987	0.700863315658004	1	1	0.81641675402215	0.369992251948407	0.749375520399667	1	1	0.344510646159531
1700027H10Rik	chr3	45512778	45535504	-	0.203055278492309	0.0548585227571001	0.202725798676541	0	0	chr3	45220505	45243231	-	0.800257969412198	0.2808181315644	0.25110653402866	1	0	0.939941450919404	0.290687036867624	0.223081642490907	1	0	0.99395936298737	0.765101592531576	0.18918445155353	0	0	0.848363817909499	0.294104298098307	0.195232043472545	1	0	0.570279481935924	0.11461031583731	0.288706779438187	1	0	0.893703114344169	0.353944078199591	0.20509224768833	1	0	0.898682831229206	0.0726493778770339	0.427538454796442	1	0	0.768278601450279
1700027J07Rik	chr10	43434572	43454251	+	0.876371463068928	0.0127040789542758	0.202725798676541	1	0	chr10	43465963	43485642	+	0.320987654320988	0.565597936244702	0.685963451509707	0	1	0.5835239227884	0.405818314884274	0.223081642490907	1	0	0.703093538348893	0.350539996339008	0.18918445155353	1	0	0.686515681023919	0.35946080878682	0.195232043472545	1	0	0.573915019313792	0.355373778686662	0.367632236294316	1	0	0.182586951579905	0.515526255967265	0.496778999956177	0	0	0.437992798869696	0.167357914406818	0.412638590648144	0	0	0.333887580250335
1700028B04Rik	chr7	28205700	28206252	+	0.464276339965353	0.228857157856055	0.617073491388755	0	0	chr7	29281959	29282511	+	0.0866040169522757	0.235811682329095	0.450151189797975	0	0	0.571631140792242	0.0844844936419358	0.956483632061002	1	0	0.373741533955702	0.0527640490572945	0.853192515009422	0	0	0.712295193573276	0.0740253256478918	0.791051316885052	1	0	0.868166325835038	0.0307657350602136	0.927779482010605	1	0	0.158990679699932	0.113025687656286	0.20509224768833	0	0	0.614739528736156	0.0946173829816326	0.616197028791796	1	0	0.752159253614152
1700028D13Rik	chr5	112447065	112450305	+	0.619192608535881	0.371200587957373	0.202725798676541	1	0	chr5	112635782	112639022	+	0.911461212456237	0.255205454210429	0.298347868004733	1	0	0.724316165035221	0.150672399597475	0.223081642490907	1	0	0.716730734028922	0.173897126121179	0.18918445155353	1	0	0.757273181137385	0.11723324104752	0.195232043472545	1	0	0.73342422176778	0.316791638264031	0.0669836539725667	1	0	0.662468742896113	0.17399408956581	0.20509224768833	1	0	0.710131716877079	0.0596144204913176	0.754941057890354	1	1	0.505057503117639
1700028E10Rik	chr5	151637053	151682462	+	0.34993962937687	0.153236390361699	0.202725798676541	0	0	chr5	152171249	152216658	+	0.532568638290031	0.555325225723236	0.579254130329988	1	1	0.775729576433995	0.574421370414418	0.223081642490907	1	0	0.711239245835621	0.571755445725792	0.18918445155353	1	0	0.215994190532383	0.52652838923433	0.516674700907139	0	1	0.520199954555783	0.43058395819132	0.479907094964722	1	0	0.74953398499659	0.598408729256649	0.458126999430299	1	0	0.606171095209881	0.690989471765188	0.734650948770761	0	1	0.600249411112651
1700028I16Rik	chr10	82241921	82254041	+	0.585437555777206	0.267258123786026	0.202725798676541	1	0	chr10	82274867	82286987	+	0.20388796756956	0.443200663349917	0.310092466803979	0	0	0.819641386881347	0.252630134479919	0.223081642490907	1	0	0.617472084935017	0.245469522240527	0.18918445155353	1	0	0.652248899378205	0.340580039032361	0.195232043472545	1	0	0.706294024085435	0.31583730970234	0.160787063412069	1	0	0.649329393043874	0.363991816321891	0.20509224768833	1	0	0.440226060799417	0.656670160886012	0.735133003199088	0	1	0.322571705694887
1700028K03Rik	chr5	107775012	107791844	+	0.741036274870072	0.469683447950024	0.470178360138481	1	0	chr5	107963729	107980561	+	0.616454763220932	0.580845771144279	0.595950742802051	1	1	0.709358704601592	0.615268502424298	0.223081642490907	0	0	0.826194398682043	0.567865641588871	0.438538060388273	1	0	0.709753551490945	0.619026006444878	0.195232043472545	0	0	0.823176550783913	0.454578504885253	0.335597528375477	1	0	0.64200954762446	0.56803819049784	0.496998115605417	1	0	0.226288683286997	0.689804475639214	0.734081248082738	0	1	0.713269594937878
1700028M03Rik	chr3	83641293	83660045	-	0.707491206887501	0.2728752165468	0.202725798676541	1	0	chr3	83359288	83378040	-	0.831582826607702	0.232540998710153	0.160699417152373	1	0	0.812963132375812	0.262647516238222	0.223081642490907	1	0	0.806470803587772	0.294755628775398	0.18918445155353	1	0	0.778014795987836	0.194117914038034	0.451641176212805	1	0	0.644671665530561	0.0760736196319018	0.185021254217976	1	0	0.813957717663105	0.215730847919982	0.20509224768833	1	0	0.704662503987968	0.236361150357778	0.658267233445813	1	1	0.762597570551014
1700028P14Rik	chr19	23625856	23719909	-	0.814583442700404	0.110084518872382	0.882773127656777	1	1	chr19	23633249	23727302	-	0.818592224064861	0.252165100423807	0.634909505236864	1	1	0.88761321013631	0.289772207483304	0.883079889565713	1	1	0.880148270181219	0.314387699066447	0.849116963933564	1	1	0.874506422184904	0.216402668724186	0.843157018274245	1	1	0.797046125880482	0.123790047716428	0.775537928918883	1	1	0.829688565583087	0.139759036144578	0.959332135501118	1	1	0.720067453625632	0.487261291645777	0.81357640562689	1	1	0.816451895986329
1700029H14Rik	chr8	13550698	13562438	-	0.490419444590267	0.432148669221481	0.202725798676541	1	0	chr8	13550721	13562461	-	0.130320619126589	0.427031509121061	0.612910294053201	0	1	0.481108773213796	0.211417070716311	0.223081642490907	1	0	0.270364268716822	0.149231191652938	0.18918445155353	0	0	0.675713702174012	0.213724867244588	0.195232043472545	1	0	0.708884344467167	0.319336514428539	0.140277838643236	1	0	0.0947488065469425	0.273562173221187	0.20509224768833	0	0	0.364659769381523	0.40098445832004	0.962575047109865	0	1	0.241397625975706
1700029I15Rik	chr2	92183756	92184440	+	0.00482964985038585	0.998950076119481	0.202725798676541	0	0	chr2	92223074	92223760	+	0.597245255205454	0.86249309010503	0.669398308427188	0	0	0.435321562528588	0.483441588143811	0.223081642490907	0	0	0.224098480688267	0.625572030020136	0.18918445155353	0	0	0.338083783415785	0.678255344256343	0.790174854288093	0	0	0.815632810724835	0.90865712338105	0.714229370261624	0	0	0.364946578767902	0.737985905887702	0.20509224768833	0	0	0.307141880497698	0.851510870060617	0.982514571190674	0	0	0.258787122996628
1700029J03Rik	chr16	93285354	93347412	-	0.769961677778361	0.157541078271825	0.202725798676541	1	0	chr16	93397059	93459117	-	0.470794177261839	0.180578588538788	0.188833866514746	0	0	0.865428597566554	0.211874485408471	0.509180945703142	1	1	0.791323448654585	0.174675086948563	0.395416100617906	1	0	0.911451005310216	0.187763808832206	0.195232043472545	1	0	0.778595773687798	0.232492615314701	0.256540602129804	1	0	0.621186633325756	0.220822914298704	0.20509224768833	1	0	0.763593272868146	0.248985916776811	0.498137516981463	1	0	0.537665696734562
1700029J07Rik	chr8	47452422	47474069	-	0.73615412882566	0.387316919523335	0.202725798676541	1	0	chr8	47038959	47060606	-	0.810761009765985	0.553620784964069	0.61229677023533	1	1	0.698014820236026	0.633244899826182	0.223081642490907	0	0	0.775398132894014	0.764643968515468	0.49712958499496	0	0	0.65075114600826	0.559206644578587	0.195232043472545	1	0	0.699341058850261	0.394274028629857	0.327665541873001	1	0	0.913343941804956	0.576312798363264	0.20509224768833	1	0	0.108335991978488	0.553484344378105	0.809719970200272	0	1	0.58316013117177
1700029M20Rik	chr4	134898730	134902274	+	0.759619927555252	0.0448317496981469	0.202725798676541	1	0	chr4	135182569	135186113	+	0.258660401695228	0.412244333886125	0.232569350102984	0	0	0.546564815661879	0.119110785838441	0.223081642490907	1	0	0.722222222222222	0.116419549697968	0.18918445155353	1	0	0.732719103163437	0.13266463940453	0.195232043472545	1	0	0.650715746421268	0.317336968870711	0.0669836539725667	1	0	0.836826551488975	0.267242555126165	0.20509224768833	1	0	0.824073652066907	0.873387721617064	0.986371006617293	0	1	0.656320724215972
1700029N11Rik	chr13	44450698	44468539	+	0.715838101737624	0.332038427214027	0.202725798676541	1	0	chr13	44535095	44552936	+	0.333149069467477	0.375529758614336	0.228055567728647	0	0	0.56161375903394	0.419037599487696	0.223081642490907	1	0	0.539264140582098	0.434239428885228	0.592181953635129	1	1	0.589660963100803	0.469386828847638	0.195232043472545	1	0	0.358645762326744	0.405453306066803	0.401288400017529	0	0	0.720527392589225	0.389315753580359	0.20509224768833	1	0	0.758716558042022	0.199216079485894	0.61759936894693	1	1	0.646575215925361
1700030A11Rik	chr17	28632853	28634360	+	0.956008189406268	0.598771589059793	0.202725798676541	1	0	chr17	29042209	29043716	+	0.107149437995209	0.515017505067256	0.0688461369911039	0	0	0.1885005946391	0.227609550818772	0.223081642490907	0	0	0.736728903532857	0.365916163280249	0.18918445155353	1	0	0.784096582399129	0.467480597285889	0.195232043472545	1	0	0.623903658259486	0.81163371960918	0.78281256847364	0	0	0.639054330529666	0.307933621277563	0.20509224768833	1	0	0.952326694316576	0.614329337769473	0.772777071738464	1	0	0.643295921666436
1700030F18Rik	chr15	99746381	99759692	-	0.919890807916426	0.456979368995748	0.202725798676541	1	0	chr15	99748778	99762089	-	0.679288741477796	0.281693384927216	0.329111705157982	1	0	0.583478181319184	0.146784374714116	0.223081642490907	1	0	0.515833790957349	0.209820611385686	0.18918445155353	1	0	0.512685517178777	0.326918712839831	0.195232043472545	1	0	0.72638036809816	0.24194501249716	0.156536219816819	1	0	0.755853603091612	0.148033644010002	0.20509224768833	1	0	0.144113759628094	0.603618795861629	0.783557561681055	0	1	0.621911228118794
1700030J22Rik	chr8	119855575	119864920	-	0.621712425849126	0.173762402225839	0.202725798676541	1	0	chr8	119493498	119502843	-	0.785655058043118	0.412152201953197	0.308821596038389	1	0	0.726923428780532	0.304683926447718	0.223081642490907	1	0	0.197693574958814	0.373970345963756	0.18918445155353	0	0	0.397812372350565	0.304543185222167	0.195232043472545	0	0	0.714110429447853	0.414451261077028	0.343354222358561	1	0	0.541577631279836	0.225005683109798	0.20509224768833	1	0	0.205961442049132	0.716466888473634	0.970331741092949	0	1	0.149646667590412
1700030K09Rik	chr8	75372868	75389529	+	0.642710903459499	0.983883668434039	0.557079626626934	0	1	chr8	74967778	74984440	+	0.112124562373319	0.819928137092316	0.904859985100136	0	1	0.169334919037599	0.603695910712652	0.622814321398834	0	1	0.11376533040454	0.670007321984258	0.560278715105833	0	1	0.395361503199746	0.697635365134117	0.747096717647574	0	1	0.205044308111793	0.637400590774824	0.460055217143608	0	0	0.128483746305979	0.775039781768584	0.721372540426837	0	1	0.250808987739848	0.847454537167859	0.793373942766992	0	1	0.140963465890721
1700030L20Rik	chr3	136372656	136386736	-	0.627382014803927	0.343850070869862	0.202725798676541	1	0	chr3	136098233	136112313	-	0.783167495854063	0.465450525152018	0.172969893509794	1	0	0.871329247095417	0.444378373433355	0.223081642490907	1	0	0.737232289950577	0.466868021233754	0.18918445155353	1	0	0.811101529523896	0.42095946988608	0.195232043472545	1	0	0.50920245398773	0.166916609861395	0.196283798588895	1	0	0.553034780631962	0.44419186178677	0.20509224768833	1	0	0.912310286677909	0.395879859623536	0.624567246592752	1	1	0.611103413237264
1700030M09Rik	chr8	124430364	124433629	+	0.847078586802457	0.365111029450365	0.202725798676541	1	0	chr8	124068287	124071552	+	0.419384558688041	0.105214667403722	0.0688461369911039	0	0	0.713155246546519	0.109070533345531	0.223081642490907	1	0	0.779608273842211	0.0935841112941607	0.18918445155353	1	0	0.854854082512595	0.142785821268098	0.513081204259608	1	1	0.924471710974778	0.291979095660077	0.435558087558613	1	0	0.890338713343942	0.366992498295067	0.20509224768833	1	0	0.101772936511554	0.590857299120368	0.80104299049038	0	1	0.547087894323588
1700030O20Rik	chr10	116127176	116133287	-	0.167462858942727	0.0654102577563127	0.202725798676541	0	0	chr10	116160122	116166233	-	0.523816104661876	0.427768564584485	0.346947719006091	1	0	0.63475436831031	0.423383039063215	0.223081642490907	1	0	0.844133260113491	0.209271462566355	0.18918445155353	1	0	0.742976444424273	0.0723006399491672	0.195232043472545	1	0	0.934651215632811	0.245126107702795	0.46724221043867	1	0	0.730393271198	0.272607410775176	0.20509224768833	1	0	0.873387721617064	0.664600519575224	0.760725711030282	1	1	0.889635582652072
1700031A10Rik	chr17	36531844	36541485	+	0.619717570476141	0.309832537141057	0.202725798676541	1	0	chr17	37060736	37070377	+	0.68790307720656	0.15975677169707	0.17051579823831	1	0	0.466014088372519	0.651450004574147	0.223081642490907	0	0	0.764415156507414	0.314479223869669	0.18918445155353	1	0	0.811192302455408	0.157354876775745	0.195232043472545	1	0	0.940286298568507	0.281163371960918	0.371883079889566	1	0	0.752943850875199	0.0941577631279836	0.20509224768833	1	0	0.518390228339638	0.461419260744725	0.117095402953679	1	0	0.727264329592167
1700031M16Rik	chr15	98226478	98244167	+	0.750800566958896	0.137330043571841	0.202725798676541	1	0	chr15	98228875	98246566	+	0.700755481850009	0.0851299060254284	0.178754546649722	1	0	0.859573689506907	0.155246546519074	0.223081642490907	1	0	0.820977484898407	0.240664470071389	0.18918445155353	1	0	0.882857531883992	0.18894385694186	0.195232043472545	1	0	0.841899568279936	0.118836628039082	0.154213593934879	1	0	0.856240054557854	0.22382359627188	0.20509224768833	1	0	0.728590310377832	0.117998268082585	0.936018230422017	1	1	0.76121195325851
1700031P21Rik	chr12	53521603	53523942	-	0.74712583337708	0.341802719302851	0.202725798676541	1	0	chr12	53700970	53703309	-	0.275474479454579	0.297079417726184	0.0688461369911039	0	0	0.0406641661330162	0.191382307199707	0.223081642490907	0	0	0.675361522972726	0.455610470437489	0.18918445155353	1	0	0.136522488993782	0.243407615848954	0.195232043472545	0	0	0.476709838673029	0.319654623949102	0.348350059161225	1	0	0.704751079790862	0.316026369629461	0.20509224768833	1	0	0.427282256961852	0.572854473360376	0.94465138700206	0	0	0.115468107708651
1700034E13Rik	chr18	52771588	52789100	+	0.555042259436191	0.185521549687648	0.202725798676541	1	0	chr18	52805873	52823385	+	0.545236779067625	0.095679012345679	0.195188220342697	1	0	0.666315982069344	0.676013173543134	0.223081642490907	0	0	0.8758466044298	0.4222954420648	0.18918445155353	1	0	0.825534425634276	0.240911360232379	0.195232043472545	1	0	0.715882753919564	0.134514882981141	0.181778342609229	1	0	0.553853148442828	0.089747669924983	0.20509224768833	1	0	0.76108655029397	0.202452030445285	0.917218107717253	1	1	0.698720613366588
1700034F02Rik	chr11	29447949	29478352	+	0.828179956953121	0.248464486324741	0.901135019063061	1	1	chr11	29447949	29478352	+	0.734015109637	0.395015662428598	0.49905780270827	1	0	0.650535175189827	0.466380020126246	0.886717209343091	1	1	0.826652022698151	0.57605711147721	0.865682107016083	1	1	0.627830980801525	0.3738937048972	0.874096147946886	1	1	0.858532151783685	0.226266757555101	0.902844121127131	1	1	0.883973630370539	0.383450784269152	0.953678951750734	1	1	0.819561551433389	0.822660772070553	0.802489153775363	0	1	0.48972333841393
1700034G24Rik	chr5	112823238	112830299	-	0.860675101055174	0.184786602971285	0.202725798676541	1	0	chr5	113011955	113019016	-	0.44937350285609	0.146858301087157	0.225119418028836	0	0	0.885737809898454	0.150032019028451	0.223081642490907	1	0	0.388019403258283	0.0758282994691561	0.18918445155353	0	0	0.833567830073072	0.0850542368265783	0.195232043472545	1	0	0.852215405589639	0.156896159963645	0.35080415443271	1	0	0.479199818140486	0.0977949533984997	0.20509224768833	1	0	0.611412424228613	0.0987648694225423	0.713133792015426	1	1	0.504179945499053
1700034H15Rik	chr1	193594687	193608142	-	0.529161635781406	0.0904509423066828	0.202725798676541	1	0	chr1	193717950	193731406	-	0.418048645660586	0.456928321356182	0.525702265655813	0	1	0.548851889122679	0.366572134296954	0.223081642490907	1	0	0.317545304777595	0.244325462200256	0.18918445155353	0	0	0.571733309127218	0.307856397222348	0.195232043472545	1	0	0.60595319245626	0.367143830947512	0.459967570883913	1	0	0.667060695612639	0.376949306660605	0.20509224768833	1	0	0.668383391823527	0.543958798596235	0.741837942065822	1	1	0.548011639185257
1700034J05Rik	chr6	146908471	146911591	-	0.537980996377763	0.827707491206887	0.202725798676541	0	0	chr6	146899822	146902943	-	0.780910263497328	0.0936521098212641	0.0688461369911039	1	0	0.107675418534443	0.718689964321654	0.223081642490907	0	0	0.0388065165659894	0.47373238147538	0.18918445155353	0	0	0.25132755412336	0.577406617346707	0.195232043472545	0	0	0.74005907748239	0.530970234037719	0.174503703054472	1	0	0.419868151852694	0.419549897704024	0.20509224768833	0	0	0.939975388541999	0.95888974978351	0.988211578070906	0	1	0.457115144797007
1700034K08Rik	chr9	92783686	92809504	-	0.838784188146359	0.00383222216389312	0.202725798676541	1	0	chr9	92874753	92900571	-	0.628385848535102	0.13635526073337	0.365528726061615	1	0	0.763425121214893	0.208215167871192	0.223081642490907	1	0	0.938998718652755	0.559033498077979	0.18918445155353	1	0	0.72913357236872	0.196750329051877	0.195232043472545	1	0	0.278845716882527	0.0929334242217678	0.22503177176914	0	0	0.769720390997954	0.134439645373949	0.20509224768833	1	0	0.782325327013354	0.334442368169181	0.418861475086551	1	0	0.839868828229643
1700034O15Rik	chr6	41614037	41615324	+	0.26668066565174	0.341120268780513	0.202725798676541	0	0	chr6	41634429	41635716	+	0.170490141883177	0.14943799520914	0.0688461369911039	0	0	0.693623639191291	0.0331396944469856	0.223081642490907	1	0	0.883214351089145	0.304274208310452	0.18918445155353	1	0	0.916216584214587	0.0345617936731267	0.195232043472545	1	0	0.156191774596683	0.216223585548739	0.269249309785705	0	0	0.344532848374631	0.176085473971357	0.20509224768833	0	0	0.804931406955016	0.395196208012397	0.993689469301897	1	0	0.045956306868043
1700034P13Rik	chr1	9732861	9756470	+	0.769804189196283	0.319491836841829	0.562513694728077	1	1	chr1	9737728	9761337	+	0.468813340703888	0.245577667219458	0.458302291949691	0	0	0.475482572500229	0.207529045832952	0.468381611814716	1	0	0.590060406370126	0.418771737140765	0.451246768044174	1	0	0.334362093223801	0.524712930604094	0.503571585082607	0	1	0.535469211542831	0.384139968189048	0.45917875454665	1	0	0.722300522846101	0.358445101159354	0.503221000043823	1	1	0.567248530149036	0.711909211066041	0.704062404136903	0	1	0.605607131310332
1700036G14Rik	chr3	85403445	85417954	+	0.780933382329781	0.354559294451152	0.202725798676541	1	0	chr3	85121440	85135949	+	0.647549290584116	0.103141698912843	0.141285770629738	1	0	0.746820967889489	0.294254871466472	0.223081642490907	1	0	0.766565989383123	0.406415888705839	0.18918445155353	1	0	0.849453093087641	0.439159442654201	0.195232043472545	1	0	0.893296977959555	0.191138377641445	0.135369648100267	1	0	0.53353034780632	0.169856785633098	0.20509224768833	1	0	0.640991750603892	0.458821384622396	0.520443490074061	1	1	0.594383631241051
1700037C18Rik	chr16	3821025	3823917	-	0.200745445955168	0.457346842353929	0.202725798676541	0	0	chr16	3905797	3908689	-	0.2351667587986	0.61005159388244	0.426223760901004	0	0	0.142027261915653	0.422696917024975	0.223081642490907	0	0	0.396576972359509	0.559948746110196	0.721065778517902	0	1	0.0822402759497118	0.455090092134526	0.195232043472545	0	0	0.219268348102704	0.565780504430811	0.505017748367588	0	1	0.313434871561719	0.595680836553762	0.20509224768833	0	0	0.200401075611868	0.651839022833964	0.94210964547088	0	1	0.116114729111819
1700037H04Rik	chr2	130837765	130851461	-	0.496928972649483	0.767231875689013	0.703624172838424	0	1	chr2	130972060	130985756	-	0.361203243044039	0.629675695596094	0.650203777553793	0	1	0.230399780440948	0.564724178940628	0.68653315219773	0	1	0.10722130697419	0.508099945085118	0.773215303036943	0	1	0.569418599373667	0.519584259973676	0.418423243788071	1	0	0.287025675982731	0.67793683253806	0.433147815416977	0	0	0.421959536258241	0.692202773357581	0.704062404136903	0	1	0.418258055694818	0.913221822159428	0.919672202988737	0	1	0.259202808184379
1700039E15Rik	chr7	45150914	45157035	+	0.993070502388577	0.324793952438448	0.202725798676541	1	0	chr7	52538242	52544363	+	0.84047355813525	0.380689146858301	0.471361584644375	1	0	0.578309395297777	0.0768456682828653	0.223081642490907	1	0	0.499633900787113	0.097153578619806	0.18918445155353	1	0	0.685199473516997	0.0973085825806744	0.195232043472545	1	0	0.886571233810498	0.21217905021586	0.187562995749156	1	0	0.836462832461923	0.377449420322801	0.20509224768833	1	0	0.372863588715191	0.610683195843398	0.969542924755686	0	1	0.844348990808739
1700039E22Rik	chr19	44881803	44889249	-	0.974171872539241	0.196913223791275	0.202725798676541	1	0	chr19	44902982	44910428	-	0.968076285240464	0.350193477059149	0.250712125860029	1	0	0.980559875583204	0.155383770926722	0.223081642490907	1	0	0.598709500274574	0.808987735676368	0.584249967132653	0	1	0.978441428765942	0.071347524168293	0.195232043472545	1	0	0.974142240399909	0.211088389002499	0.0669836539725667	1	0	0.959354398726983	0.3674016822005	0.20509224768833	1	0	0.945171140786655	0.168770794403172	0.362198168193172	1	0	0.958385293981802
1700040L02Rik	chr10	67826312	67937232	-	0.519029870334401	0.174759829912331	0.202725798676541	1	0	chr10	67893703	68004623	-	0.40547263681592	0.409710705730606	0.394846399929883	0	0	0.652227609550819	0.56504436922514	0.513168850519304	1	1	0.557569101226432	0.631521142229544	0.485078224286779	0	0	0.483048155040167	0.421367948077883	0.420964985319252	1	0	0.335923653715065	0.395591910929334	0.332968140584601	0	0	0.406092293703114	0.385223914526029	0.20509224768833	0	0	0.480698236178843	0.782279750239278	0.745825846881984	0	1	0.377349775991871
1700041C23Rik	chr9	56973411	56984243	+	0.907291721350202	0.145361961257809	0.202725798676541	1	0	chr9	57023081	57033915	+	0.847153123272526	0.301455684540262	0.335991936544108	1	0	0.909660598298417	0.204144177110969	0.223081642490907	1	0	0.866694124107633	0.291918359875526	0.18918445155353	1	0	0.918576680433895	0.201878999682295	0.195232043472545	1	0	0.862667575551011	0.140877073392411	0.17476664183356	1	0	0.904842009547625	0.2426460559218	0.20509224768833	1	0	0.95542591495374	0.463698099448521	0.7825934528244	1	1	0.814835342478407
1700041M19Rik	chr16	76886819	76893473	-	0.592052076224474	0.217911701401648	0.202725798676541	1	0	chr16	77004472	77011126	-	0.402616546895154	0.364842454394693	0.0688461369911039	0	0	0.507044186259263	0.443189095233739	0.223081642490907	1	0	0.880422844590884	0.472039172615779	0.18918445155353	1	0	0.821721962510779	0.430944492352381	0.195232043472545	1	0	0.550920245398773	0.121336059986367	0.231736710635874	1	0	0.390679699931803	0.234235053421232	0.20509224768833	0	0	0.189098035641037	0.21102046397156	0.902405889828652	0	1	0.395408988037504
1700042G07Rik	chr4	115671303	115672229	+	0.615360386371988	0.416872276759935	0.202725798676541	1	0	chr4	115845976	115846902	+	0.0287451630735213	0.0295743504698729	0.0688461369911039	0	0	0.0835239227884	0.305507272893605	0.223081642490907	0	0	0.177695405454878	0.294801391177009	0.18918445155353	0	0	0.822856624154677	0.269005582535288	0.195232043472545	1	0	0.567916382640309	0.41204271756419	0.0669836539725667	1	0	0.171902705160264	0.0606046828824733	0.20509224768833	0	0	0.922929675037601	0.455722163985233	0.987948639291818	1	0	0.0345480578264283
1700042G15Rik	chr4	57453845	57458346	-	0.877946348889705	0.122946086408735	0.202725798676541	1	0	chr4	57372663	57377164	-	0.102727105214667	0.1329924451815	0.298260221745037	0	0	0.805415789955173	0.0773488244442412	0.223081642490907	1	0	0.608777228628958	0.127677100494234	0.18918445155353	1	0	0.865792220759769	0.242318340670812	0.498794863929182	1	0	0.841490570324926	0.209452397182459	0.509531530741926	1	1	0.55298931575358	0.0930211411684474	0.20509224768833	1	0	0.576409461738298	0.926940431156283	0.965160611770893	0	1	0.778578356657891
1700042O10Rik	chr11	11768125	11785324	+	0.478292823770277	0.331933434825975	0.202725798676541	1	0	chr11	11768125	11785324	+	0.735949880228487	0.422839506172839	0.197510846224637	1	0	0.576571219467569	0.626383679443784	0.223081642490907	0	0	0.462703642687168	0.588412959912136	0.513607081817783	0	1	0.502473562383697	0.91807742931058	0.772295017310136	0	1	0.520245398773006	0.757055214723926	0.675051492177571	0	1	0.431279836326438	0.293884973857695	0.20509224768833	0	0	0.710678638165991	0.239004603254182	0.472413339760726	1	0	0.230936215417302
1700044C05Rik	chr14	117249587	117281874	+	0.782875741508741	0.172659982151294	0.4390201148166	1	0	chr14	118765099	118797387	+	0.779712548369265	0.171549659111848	0.188702397125203	1	0	0.804500960570854	0.131506723995975	0.519786143126342	1	1	0.834065531759107	0.230001830496064	0.512642972961129	1	1	0.841283529251577	0.149230699405437	0.549410578903545	1	1	0.833083390138605	0.147421040672574	0.396029624435777	1	0	0.792543759945442	0.177585814957945	0.479994741224418	1	0	0.799052003099221	0.274919101226015	0.437048073973443	1	0	0.803103782735209
1700045H11Rik	chr4	149672024	149698749	-	0.468423539293401	0.230615780355924	0.91112669266839	0	1	chr4	150202333	150229058	-	0.6712271973466	0.0855905656900682	0.893509794469521	1	1	0.748010246089104	0.475802762784741	0.897190937376747	1	1	0.438083470620538	0.287982793336994	0.862745957316272	0	1	0.392048291199564	0.28974719738574	0.8356194399404	0	1	0.516973415132924	0.336605316973415	0.766948595468688	1	1	0.714253239372585	0.157763127983633	0.965949428108156	1	1	0.701244245932273	0.573766008841894	0.786800473289802	1	1	0.86425569257771
1700047G03Rik	chr15	11911786	11914808	+	0.828442437923251	0.349152186466481	0.702178009553442	1	1	chr15	11896816	11899838	+	0.895706651925557	0.481066887783306	0.339059555633463	1	0	0.710868173085719	0.110419906687403	0.898856216310969	1	1	0.488696686802123	0.348617975471353	0.868530610456199	1	1	0.669586529296964	0.245949257931285	0.929444760944827	1	1	0.70229493296978	0.299113837764145	0.785485779394364	1	1	0.946806092293703	0.477790406910661	0.848021385687366	1	1	0.247960439360102	0.68078027437218	0.875147903063237	0	1	0.951965267193201
1700047L14Rik	chr5	109004143	109009219	+	0.794582392776524	0.00414719932804872	0.202725798676541	1	0	chr5	109192860	109197936	+	0.234429703335176	0.0469872857932559	0.0688461369911039	0	0	0.99748421919312	0.46885005946391	0.223081642490907	1	0	NA	NA	NA	NA	NA	0.616529750828303	0.632097308582581	0.195232043472545	0	0	0.936787093842309	0.216723471938196	0.0669836539725667	1	0	0.940304614685156	0.110206865196636	0.20509224768833	1	0	0.909211066040746	0.829542864956018	0.495508129190587	0	0	0.952704263082537
1700047M11Rik	chr1	184137508	184139964	+	0.745498451362276	0.449104939891858	0.202725798676541	1	0	chr1	184230964	184233420	+	0.0505804311774461	0.320342730790492	0.0688461369911039	0	0	0.945613393102186	0.548760406184247	0.223081642490907	1	0	0.337589236683141	0.518945634266886	0.18918445155353	0	0	0.798506785276631	0.64498706485726	0.599982470748061	1	0	0.0543967280163599	0.356055441945012	0.282746833778869	0	0	0.642600591043419	0.425460331893612	0.20509224768833	1	0	0.138097625450071	0.561004512100634	0.801744160567948	0	0	0.0303912059489169
1700048O20Rik	chr9	121785972	121795712	+	0.879836211874639	0.406583022730852	0.48038914939305	1	0	chr9	121846392	121856134	+	0.146443707388981	0.540722314354155	0.730619220824751	0	1	0.849785015094685	0.329224224682097	0.223081642490907	1	0	0.81781987918726	0.315531759106718	0.18918445155353	1	0	0.438297099804838	0.557028094222303	0.195232043472545	0	0	0.881390593047035	0.350056805271529	0.219203295499365	1	0	0.633280290975222	0.53071152534667	0.20509224768833	1	0	0.85606854746821	0.857025659723805	0.837372365134318	0	1	0.452773543947162
1700049E15Rik	chr6	147647410	147659544	+	0.685547797784661	0.216126830804767	0.202725798676541	1	0	chr6	147638762	147650896	+	0.603510226644555	0.216786438179473	0.232481703843288	1	0	0.884228341414326	0.336931662244991	0.223081642490907	1	0	0.861339923119165	0.36815852095918	0.18918445155353	1	0	0.924431534516407	0.28829483048155	0.195232043472545	1	0	0.48470802090434	0.179777323335606	0.145536614224988	1	0	0.745169356671971	0.145805864969311	0.20509224768833	1	0	0.783647053461556	0.302174012123422	0.390157325036154	1	0	0.609902544917094
1700049E22Rik	chr6	100493497	100499524	+	0.773793899942254	0.0995327838731692	0.202725798676541	1	0	chr6	100477393	100483420	+	0.753685277317118	0.343882439653584	0.204610193260003	1	0	0.745037050590065	0.263150672399597	0.223081642490907	1	0	0.701491854292513	0.128729635731283	0.18918445155353	1	0	0.677029909680933	0.156038669268824	0.195232043472545	1	0	0.914019541013406	0.241263349238809	0.0669836539725667	1	0	0.742350534212321	0.34262332348261	0.20509224768833	1	0	0.872385032587393	0.359691901007247	0.455979666067751	1	0	0.79832340307607
1700051A21Rik	chr11	72083038	72084751	+	0.984776103732479	0.186833954538296	0.202725798676541	1	0	chr11	72080345	72082058	+	0.853832688409803	0.436244702413857	0.0688461369911039	1	0	0.93655658219742	0.338212423383039	0.223081642490907	1	0	0.871499176276771	0.294526816767344	0.18918445155353	1	0	0.750737530068534	0.213225616121273	0.195232043472545	1	0	0.957600545330607	0.272165416950693	0.0669836539725667	1	0	0.941259377131166	0.21850420550125	0.20509224768833	1	0	0.957294562690853	0.856569891983045	0.98558219028003	0	0	0.966052376333657
1700052I22Rik	chr12	81842281	81843295	-	0.833902042101948	0.168827759987401	0.202725798676541	1	0	chr12	82024418	82025434	-	0.956928321356182	0.461350654136724	0.0688461369911039	1	0	0.633793797456774	0.49190375994877	0.223081642490907	1	0	0.769540545487827	0.240252608456892	0.18918445155353	1	0	0.384786456678618	0.433894612626515	0.195232043472545	0	0	0.495523744603499	0.452942513065212	0.275998071782287	1	0	0.809684019095249	0.205137531257104	0.20509224768833	1	0	0.919967184722665	0.268583929629461	0.959375958630965	1	0	0.369636506396933
1700052K11Rik	chr11	104995110	104997523	-	0.630216809281327	0.541445745183474	0.675577369735747	1	0	chr11	105040334	105042747	-	0.823705546342362	0.622903998525889	0.68421052631579	1	0	0.172125148659775	0.796862135211783	0.223081642490907	0	0	0.657331136738056	0.527960827384221	0.572242429554319	1	0	0.60590931784142	0.520174284028503	0.587668171260791	1	0	0.443944558054988	0.392410815723699	0.674394145229852	0	0	0.587269834053194	0.595135258013185	0.618607300933433	1	0	0.936329246615925	0.994211749692357	0.936193522941408	0	0	0.320678028728465
1700052N19Rik	chr10	5891400	5913936	-	0.0522337130558035	0.952123471048349	0.63499715149656	0	1	chr10	5891400	5913936	-	0.109268472452552	0.870969227934402	0.849379902712652	0	1	0.443555026987467	0.666636172353856	0.529295762303344	0	1	0.0841112941607176	0.756864360241626	0.56076076953416	0	1	0.333136658648391	0.85312939681387	0.625399886059862	0	1	0.0800727107475574	0.843990002272211	0.620404049257198	0	1	0.146351443509889	0.872880200045465	0.709145887199264	0	1	0.41297114990201	0.936967321452988	0.903413821815154	0	1	0.673640940372269
1700054A03Rik	chr19	53129563	53137704	+	0.71305580345425	0.204262690954906	0.202725798676541	1	0	chr19	53150741	53158882	+	0.862585222037958	0.38276211534918	0.16372321311188	1	0	0.736895069069619	0.421187448540847	0.223081642490907	1	0	0.409665019220209	0.292970895112576	0.18918445155353	0	0	0.943902328325693	0.265556211137839	0.195232043472545	1	0	0.601363326516701	0.388002726653033	0.181603050089837	1	0	0.840509206637872	0.173812230052285	0.20509224768833	1	0	0.865502939701928	0.265940476733057	0.743327928480652	1	1	0.828783889889612
1700054K19Rik	chr6	112176484	112178290	+	0.749278177332143	0.417817208252402	0.202725798676541	1	0	chr6	112160701	112162512	+	0.0557858853878754	0.0873410724156993	0.0688461369911039	0	0	0.373524837617784	0.682782910987101	0.223081642490907	0	0	0.772881200805418	0.399139666849716	0.18918445155353	1	0	0.422820314982072	0.346888757772432	0.195232043472545	0	0	0.265848670756646	0.187048398091343	0.137604627722512	0	0	0.197090247783587	0.116481018413276	0.20509224768833	0	0	0.0582015404949638	0.546875712137095	0.538936850869889	0	0	0.92379104891229
1700054M17Rik	chr2	117996354	117999607	+	0.592997007716941	0.831959682922988	0.202725798676541	0	0	chr2	118130649	118133902	+	0.0994564215957251	0.560668877833057	0.498531925150094	0	0	0.56047022230354	0.211005397493367	0.223081642490907	1	0	0.733342485813655	0.257596558667399	0.18918445155353	1	0	0.0540552807152907	0.211773249217083	0.195232043472545	0	0	0.78877527834583	0.348648034537605	0.0669836539725667	1	0	0.407319845419414	0.372220959308934	0.20509224768833	0	0	0.832277471400574	0.473269222004467	0.117095402953679	1	0	0.700383354117593
1700055C04Rik	chr9	63836470	63839471	-	0.780670901359651	0.0477715365635991	0.202725798676541	1	0	chr9	63886271	63889272	-	0.159388243965358	0.40952644186475	0.329243174547526	0	0	0.728341414326228	0.171713475436831	0.223081642490907	1	0	0.239978034047227	0.16080907926048	0.18918445155353	0	0	0.726092679163074	0.315435937003586	0.195232043472545	1	0	0.814860259032038	0.357418768461713	0.0669836539725667	1	0	0.633325755853603	0.314844282791544	0.20509224768833	1	0	0.862631602935144	0.434346656943622	0.498970156448574	1	0	0.570181515865318
1700055N04Rik	chr19	3958807	3970438	+	0.984723607538453	0.00503963462648958	0.202725798676541	1	0	chr19	3958807	3970438	+	0.340105030403538	0.378339782568638	0.413295937595863	0	0	0.146235477083524	0.164943737992864	0.223081642490907	0	0	0.0942247849167124	0.171334431630972	0.485209693676322	0	0	0.549493940906822	0.180229655516725	0.195232043472545	1	0	0.487752783458305	0.268893433310611	0.328936412638591	1	0	0.348806546942487	0.185996817458513	0.20509224768833	0	0	0.351715965543959	0.498974522583292	0.641482974714054	0	1	0.372500115468108
1700056E22Rik	chr1	185734287	185735254	-	0.0091868339545383	0.0947556302168093	0.202725798676541	0	0	chr1	185856910	185857877	-	0.126704440759167	0.441173760825502	0.0688461369911039	0	0	0.765620711737261	0.434909889305645	0.223081642490907	1	0	0.69746476295076	0.18927329306242	0.18918445155353	1	0	0.343984023964054	0.119457177869559	0.195232043472545	0	0	0.941740513519655	0.452578959327426	0.32374337175161	1	0	0.841327574448738	0.449965901341214	0.68017879836978	1	0	0.94444191240144	0.342828494599152	0.959025373592182	1	0	0.0302526442196665
1700057G04Rik	chr9	92113147	92161647	+	0.507270722872592	0.0727597249199433	0.496998115605417	1	0	chr9	92204214	92252714	+	0.895752717892021	0.233508384005896	0.313160085893334	1	0	0.402707894977587	0.757387247278383	0.690170471975109	0	1	0.865000915248032	0.652526084568918	0.498444278890398	1	0	0.470612263423047	0.45581627558662	0.567903939699373	0	1	0.764917064303567	0.249034310384004	0.376221569744511	1	0	0.933484882927938	0.156444646510571	0.552784959901836	1	1	0.727906658766692	0.247390729684153	0.674569437749244	1	1	0.358459193570736
1700057H15Rik	chr4	123951928	123988262	-	0.852433198593102	0.141739723870019	0.202725798676541	1	0	chr4	124126868	124163202	-	0.406716417910448	0.0735673484429703	0.277882466365748	0	0	0.875263013447992	0.129951514042631	0.223081642490907	1	0	0.845597656965038	0.139117700896943	0.18918445155353	1	0	0.787364407933554	0.101211818635683	0.402909855821903	1	0	0.855123835491934	0.120336287207453	0.187256233840221	1	0	0.760354626051375	0.144942032280064	0.20509224768833	1	0	0.566473724989745	0.330294881728271	0.335290766466541	1	0	0.648792203593368
1700060C16Rik	chr6	143550574	143608510	-	0.623759777416137	0.219224106252297	0.202725798676541	1	0	chr6	143541872	143599808	-	0.556476874884835	0.116408697254468	0.207590166089662	1	0	0.844067331442686	0.302213887110054	0.223081642490907	1	0	0.744828848617975	0.293153944719019	0.18918445155353	1	0	0.545863023646349	0.306040938592112	0.195232043472545	1	0	0.642126789366053	0.187457396046353	0.142994872693808	1	0	0.583223459877245	0.143305296658331	0.20509224768833	1	0	0.663780137641858	0.218176017501481	0.234760506595381	1	0	0.577894785460256
1700060C20Rik	chr2	157883448	157887175	+	0.834636988818311	0.333455824452727	0.202725798676541	1	0	chr2	158017743	158021470	+	0.688548000737055	0.119725446839875	0.281344493623735	1	0	0.706568474979416	0.530966974659226	0.223081642490907	1	0	0.450713893465129	0.106489108548417	0.18918445155353	0	0	0.702854808696047	0.261380656288295	0.195232043472545	1	0	0.536650761190638	0.325062485798682	0.138656382838862	1	0	0.848829279381678	0.361218458740623	0.20509224768833	1	0	0.229342327150084	0.232760585205779	0.478285639160349	0	0	0.621310793958709
1700061F12Rik	chr2	9107367	9115337	+	0.731481967557352	0.0452517192503544	0.202725798676541	1	0	chr2	9111141	9119111	+	0.969227934402064	0.634282292242491	0.582058810640256	1	1	0.958832677705608	0.251395114811088	0.223081642490907	1	0	0.942522423576789	0.343309536884496	0.18918445155353	1	0	0.629827985294785	0.227976217491944	0.195232043472545	1	0	0.381095205635083	0.137150647580095	0.0669836539725667	0	0	0.828597408501932	0.342987042509661	0.20509224768833	1	0	0.82605624173921	0.102411011348617	0.801393575529164	1	1	0.575631610549166
1700061G19Rik	chr17	56560756	56573962	+	0.680875636516353	0.303375505275867	0.202725798676541	1	0	chr17	57015055	57028261	+	0.636217062833978	0.36295374976967	0.527630483369122	1	1	0.552739914006038	0.167825450553472	0.713922608352689	1	1	0.440737689913967	0.106717920556471	0.560015776326745	0	1	0.700903190668543	0.110833749375936	0.57517857925413	1	1	0.628084526244035	0.294296750738469	0.652526403435733	1	1	0.24982950670607	0.277472152761991	0.620447872387046	0	1	0.868647737113167	0.526183856706622	0.894955957754503	1	1	0.290009699321048
1700061I17Rik	chr3	117052525	117069769	-	0.471415822352879	0.278649797889653	0.202725798676541	0	0	chr3	116763439	116780683	-	0.571356182052699	0.0826884098028377	0.223936193522941	1	0	0.684932760040252	0.716814564083798	0.223081642490907	0	0	0.898498993227165	0.590014643968515	0.18918445155353	1	0	0.441337993010484	0.423047247310852	0.195232043472545	0	0	0.550693024312656	0.181958645762327	0.185065077347824	1	0	0.5617640372812	0.120481927710843	0.20509224768833	1	0	0.718107652340367	0.297889795360284	0.610017967483238	1	1	0.794189644820101
1700063A18Rik	chr1	97821064	97852164	-	0.573520919733319	0.055750958055541	0.202725798676541	1	0	chr1	97887235	97918335	-	0.664179104477612	0.370324304403906	0.251413295937596	1	0	0.786433080230537	0.263013447991949	0.223081642490907	1	0	0.988330587589237	0.587863811092806	0.18918445155353	1	0	0.71470067625834	0.313302773113058	0.195232043472545	1	0	0.87348329925017	0.0947966371279255	0.263946711074105	1	0	0.912070925210275	0.25360309161173	0.20509224768833	1	0	0.597146893942847	0.0782097443142974	0.264866996800912	1	0	0.917740520068357
1700063D05Rik	chr9	40957223	40968696	+	0.319806814005985	0.155021260958581	0.202725798676541	0	0	chr9	41014237	41025710	+	0.334484982494933	0.400359314538419	0.417240019282177	0	0	0.418580184795536	0.435916201628396	0.223081642490907	0	0	0.575279150649826	0.247116968698517	0.18918445155353	1	0	0.598556710388962	0.236871964780103	0.195232043472545	1	0	0.780777096114519	0.299704612588048	0.47868004732898	1	0	0.378540577403955	0.306933393953171	0.20509224768833	0	0	0.665648785378971	0.214575452349483	0.613918226039704	1	1	0.282527365941527
1700063O14Rik	chr5	92841441	92842500	-	0.129350622079899	0.168145309465064	0.202725798676541	0	0	chr5	92195267	92196326	-	0.437027823843744	0.334807444260181	0.0688461369911039	0	0	0.97090842557863	0.481383222029092	0.223081642490907	1	0	0.980093355299286	0.572807980962841	0.18918445155353	1	0	0.93017292243453	0.427585893886443	0.195232043472545	1	0	0.929334242217678	0.32678936605317	0.0669836539725667	1	0	0.0456467378949761	0.0666969765855876	0.20509224768833	0	0	0.915682967959528	0.578870607538398	0.117095402953679	1	0	0.0258186688836543
1700064M15Rik	chr12	100027102	100029024	-	0.366108457136858	0.0461441545487952	0.202725798676541	0	0	chr12	100864262	100866184	-	0.834070388796757	0.497328173945089	0.278802752092554	1	0	0.521818680816028	0.620025615222761	0.223081642490907	0	0	0.843309536884496	0.342485813655501	0.18918445155353	1	0	0.706031861298961	0.188399219352789	0.195232043472545	1	0	0.855305612360827	0.265121563281073	0.266400806345589	1	0	0.944396453739486	0.627688110934303	0.20509224768833	1	0	0.15008431703204	0.444920468529238	0.876506420088523	0	0	0.642048866103182
1700065D16Rik	chr9	95664769	95667234	-	0.527219276602446	0.236967819833062	0.202725798676541	1	0	chr9	95755836	95758301	-	0.235028560899208	0.522434125667957	0.380954467768088	0	0	0.39708169426402	0.468895800933126	0.223081642490907	0	0	0.160763316858869	0.141726157788761	0.18918445155353	0	0	0.368038850814687	0.314664367085735	0.195232043472545	0	0	0.65494205862304	0.352010906612134	0.35842937902625	1	0	0.65578540577404	0.43791770857013	0.20509224768833	1	0	0.757850599334579	0.700332710450754	0.80507471843639	0	0	0.476144288947393
1700065I17Rik	chr18	56713716	56720148	+	0.384692109822038	0.792167567851331	0.202725798676541	0	0	chr18	56748001	56754433	+	0.353279896812235	0.523908236594804	0.223717077873702	0	0	0.351911993413228	0.254825725002287	0.223081642490907	0	0	0.354612850082372	0.518991396668497	0.18918445155353	0	0	0.664049380474742	0.511460082603368	0.195232043472545	1	0	0.736332651670075	0.497386957509657	0.163241158683553	1	0	0.661832234598772	0.513662195953626	0.20509224768833	1	0	0.643544049952144	0.495191650334989	0.910337876331128	1	1	0.483534247840746
1700065J11Rik	chr6	35260997	35266981	+	0.613733004357184	0.307890177962098	0.49077523116701	1	0	chr6	35280845	35286829	+	0.71107425833794	0.36723788465082	0.241114860423331	1	0	0.716768822614582	0.680129905772573	0.636180376002454	0	1	0.305921654768442	0.208676551345415	0.18918445155353	0	0	0.587573185676031	0.359188489992284	0.713659669573601	1	1	0.783140195410134	0.37577823221995	0.467680441737149	1	0	0.587906342350534	0.311843600818368	0.20509224768833	1	0	0.197438585296933	0.390866414475183	0.635172444015952	0	1	0.549166320262344
1700065J18Rik	chr1	194542428	194543463	+	0.715103155021261	0.594519397343693	0.202725798676541	1	0	chr1	194667898	194668933	+	0.923991155334439	0.464506172839506	0.0688461369911039	1	0	0.929878327691885	0.55191656756015	0.223081642490907	1	0	0.565485996705107	0.120446641039722	0.18918445155353	1	0	0.679299232968729	0.0345617936731267	0.195232043472545	1	0	0.749738695750966	0.130106793910475	0.21802007099347	1	0	0.580586496931121	0.311661741304842	0.20509224768833	1	0	0.653981131215533	0.477097671026845	0.871948814584338	1	0	0.349891459978754
1700065O20Rik	chr18	49928661	49943286	-	0.817785710535986	0.307207727439761	0.202725798676541	1	0	chr18	49962985	49977610	-	0.738253178551686	0.451124009581721	0.266576098864981	1	0	0.662839630408929	0.169083340956912	0.223081642490907	1	0	0.699020684605528	0.301665751418634	0.18918445155353	1	0	0.682930150229202	0.371034357554577	0.195232043472545	1	0	0.835355600999773	0.2173142467621	0.243963363863447	1	0	0.531166174130484	0.392998408729257	0.20509224768833	1	0	0.778268994120596	0.352627501025477	0.117095402953679	1	0	0.442404507874925
1700066B17Rik	chr1	39786973	39791876	-	0.339965352511943	0.200535461179065	0.202725798676541	0	0	chr1	39899272	39904175	-	0.73737792518887	0.431776303666851	0.182523335816644	1	0	0.254093861494831	0.622358430152776	0.223081642490907	0	0	0.840380743181402	0.307386051619989	0.18918445155353	1	0	0.790178368810421	0.378432351472791	0.195232043472545	1	0	0.721017950465803	0.278573051579187	0.175511635040975	1	0	0.39468060922937	0.274653330302341	0.20509224768833	0	0	0.490041474864409	0.226516567157377	0.848854025154476	1	1	0.371530183363355
1700066B19Rik	chr18	35852962	35856843	+	0.722820095543073	0.63767126883301	0.202725798676541	0	0	chr18	35886642	35890523	+	0.550580431177446	0.482356734844297	0.568780402296332	1	1	0.0600585490805965	0.414097520812369	0.223081642490907	0	0	0.29210140948197	0.300796265788029	0.18918445155353	0	0	0.0593201107429764	0.291925747742023	0.195232043472545	0	0	0.110883890024994	0.442990229493297	0.558087558613436	0	1	0.118026824278245	0.347578995226188	0.20509224768833	0	0	0.764185770931133	0.568342372726858	0.514220605635655	1	1	0.384554985912891
1700066M21Rik	chr1	57322165	57329966	+	0.388104362433724	0.429628851908237	0.699723914281958	0	1	chr1	57434463	57442266	+	0.862262760272711	0.640040538050488	0.762697751873439	1	1	0.631918397218919	0.77156710273534	0.223081642490907	0	0	0.758694856306059	0.792879370309354	0.557342565406021	0	1	0.342440884128353	0.737802387328099	0.795214514220606	0	1	0.410861167916383	0.509656896159964	0.459704632104825	0	0	0.485337576721982	0.620322800636508	0.549936456461721	0	1	0.819789435303769	0.820381933366756	0.850431657829002	0	1	0.137961295090296
1700066N21Rik	chr5	88983148	89053912	-	0.34374507848181	0.0257231350727072	0.202725798676541	0	0	chr5	88337612	88408376	-	0.845909342177999	0.324672931638106	0.193391472018932	1	0	0.835696642576159	0.258119110785838	0.223081642490907	1	0	0.990939044481054	0.674125938129233	0.18918445155353	1	0	0.748150501520447	0.306630962646939	0.195232043472545	1	0	0.657895932742559	0.0947511929107021	0.189315920943074	1	0	0.849374857922255	0.30816094566947	0.20509224768833	1	0	0.702793856250855	0.0970785287817328	0.428108155484465	1	0	0.849799085492587
1700066O22Rik	chr18	57629790	57659121	-	0.626962045251719	0.0663551892487795	0.202725798676541	1	0	chr18	57664075	57693406	-	0.826561636263129	0.349640685461581	0.221350628861913	1	0	0.796176013173543	0.585033391272528	0.223081642490907	1	0	0.796952224052718	0.453276587955336	0.18918445155353	1	0	0.853492488539917	0.36045931103345	0.195232043472545	1	0	0.792501704158146	0.123062940240854	0.205793417765897	1	0	0.833598545123892	0.15421686746988	0.20509224768833	1	0	0.588851921061027	0.615058566154688	0.641921206012533	0	1	0.810632303357813
1700067G17Rik	chr1	90847283	90853381	+	0.10378497558927	0.152501443645336	0.202725798676541	0	0	chr1	90912687	90918785	+	0.420167680117929	0.289754929058412	0.190893553617599	0	0	0.74178940627573	0.398088006586772	0.223081642490907	1	0	0.705747757642321	0.413142961742632	0.18918445155353	1	0	0.804611264920801	0.237280442971906	0.195232043472545	1	0	0.696069075210179	0.380140877073392	0.226784696963057	1	0	0.679108888383724	0.300886565128438	0.20509224768833	1	0	0.128344195797821	0.566747185634201	0.777772908541128	0	1	0.422012840053577
1700067K01Rik	chr8	86891810	86894875	+	0.07848181006877	0.56060685600294	0.202725798676541	0	0	chr8	86525604	86528669	+	0.538649345863276	0.565828266077022	0.468819843113195	1	0	0.135852163571494	0.657030463818498	0.223081642490907	0	0	0.250457624016108	0.477073036792971	0.525088741837942	0	1	0.185449099078655	0.472064630327236	0.195232043472545	0	0	0.526471256532606	0.551056578050443	0.396993733292432	1	0	0.395999090702432	0.582405092066379	0.20509224768833	0	0	0.773164395424092	0.556492411467116	0.739471493054034	1	1	0.352824349914554
1700067P10Rik	chr17	47552823	47554112	+	0.884823350307103	0.0931282482020054	0.202725798676541	1	0	chr17	48226581	48227870	+	0.879307167864382	0.530610834715312	0.0688461369911039	1	0	0.927225322477358	0.0331396944469856	0.223081642490907	1	0	0.795579352004393	0.193712246018671	0.18918445155353	1	0	0.527799210275496	0.0895474969364136	0.195232043472545	1	0	0.797546012269939	0.265757782322199	0.0669836539725667	1	0	0.745032962036827	0.113343941804956	0.20509224768833	1	0	0.84430973975662	0.344697142336265	0.981287523554932	1	0	0.800979169553369
1700069L16Rik	chr5	113953422	113985771	-	0.862669956428159	0.214499448789963	0.451597353082957	1	0	chr5	114142432	114174781	-	0.799336650082919	0.211212456237332	0.264560234891976	1	0	0.908654285975666	0.200988015735065	0.223081642490907	1	0	0.665476844224785	0.0940417353102691	0.385292957623033	1	0	0.802296555167249	0.112513048608905	0.195232043472545	1	0	0.881981367870938	0.137605089752329	0.228055567728647	1	0	0.820004546487838	0.139895430779723	0.20509224768833	1	0	0.674126065357094	0.644546738981815	0.53170603444498	0	1	0.870952842824812
1700069P05Rik	chr6	118212313	118214073	-	0.825555147251824	0.240170087668644	0.202725798676541	1	0	chr6	118196712	118198472	-	0.0757324488667772	0.0857748295559241	0.0688461369911039	0	0	0.71713475436831	0.171896441313695	0.223081642490907	1	0	0.578162181951309	0.0869028006589786	0.18918445155353	1	0	0.920324059365497	0.0345617936731267	0.195232043472545	1	0	0.457350602135878	0.083072029084299	0.0669836539725667	0	0	0.0911116162764265	0.120845646737895	0.20509224768833	0	0	0.0541452076022059	0.152545462832141	0.117095402953679	0	0	0.693732391113574
1700071M16Rik	chr17	43051390	43054560	-	0.797627172030028	0.388104362433724	0.739296200534642	1	1	chr17	43725288	43728458	-	0.186106504514465	0.461580983969044	0.644243831894474	0	1	0.69911261549721	0.402021772939347	0.223081642490907	1	0	0.624427969979864	0.57930624199158	0.18918445155353	1	0	0.713248309354151	0.481868106930513	0.195232043472545	1	0	0.643490115882754	0.471574642126789	0.446557693150445	1	0	0.368629233916799	0.483518981586724	0.571015381918577	0	1	0.851647600382845	0.483204958753019	0.911696393356414	1	1	0.29444367465706
1700072B07Rik	chr9	58168640	58172320	+	0.94346159903407	0.673316184576618	0.202725798676541	1	0	chr9	58218310	58221990	+	0.981297217615626	0.510364842454395	0.325474385380604	1	0	0.756197969078767	0.180038422834141	0.223081642490907	1	0	0.86321618158521	0.171288669229361	0.18918445155353	1	0	0.796396314618981	0.0885943811555394	0.195232043472545	1	0	0.641899568279936	0.0979322881163372	0.0669836539725667	1	0	0.75799045237554	0.10847919981814	0.20509224768833	1	0	0.226516567157377	0.29547422633426	0.762610105613743	0	1	0.81580527458316
1700072O05Rik	chr6	120520414	120539823	+	0.951021050973804	0.107354716783033	0.464568999517946	1	0	chr6	120504813	120524222	+	0.197116270499355	0.408374792703151	0.37052456286428	0	0	0.456957277467752	0.275363644680267	0.223081642490907	0	0	0.660488742449204	0.167215815485997	0.518208510451816	1	1	0.611491853129397	0.230517859574275	0.74718436390727	1	1	0.86157691433765	0.260531697341513	0.68951312502739	1	1	0.41473062059559	0.373630370538759	0.569218633594811	0	1	0.691126202087416	0.302538626316029	0.529996932380911	1	1	0.493834003048358
1700073E17Rik	chr6	145344783	145349382	+	0.506378287574151	0.288571578560554	0.202725798676541	1	0	chr6	145336144	145340743	+	0.0876174682144831	0.0521466740372213	0.462947543713572	0	0	0.721434452474613	0.294300612935687	0.223081642490907	1	0	0.321480871316127	0.0689639392275307	0.18918445155353	0	0	0.870920891390187	0.221440566423093	0.195232043472545	1	0	0.876687116564417	0.143421949556919	0.629563083395416	1	1	0.425460331893612	0.224596499204365	0.20509224768833	0	0	0.372772435167039	0.244519392917369	0.919233971690258	0	1	0.749110895570643
1700074P13Rik	chr6	40850066	40870164	-	0.521812168617775	0.00167987820882986	0.202725798676541	1	0	chr6	40870458	40890556	-	0.127740925004607	0.201492537313433	0.254700030676191	0	0	0.608544506449547	0.103695910712652	0.223081642490907	1	0	0.966410397217646	0.541689547867472	0.18918445155353	1	0	0.748649752643762	0.392275223528344	0.195232043472545	1	0	0.919472847080209	0.177459668257214	0.264428765502432	1	0	0.609456694703342	0.198681518526938	0.20509224768833	1	0	0.830408823663461	0.860717378423955	0.964196502914238	0	1	0.485843609994919
1700080E11Rik	chr9	105001443	105003182	-	0.694734631739199	0.0216021838416715	0.202725798676541	1	0	chr9	105045673	105047412	-	0.251059517228671	0.384789017873595	0.0688461369911039	0	0	0.685252950324764	0.0786753270515049	0.223081642490907	1	0	0.248855939959729	0.25054914881933	0.18918445155353	0	0	0.679208460037217	0.180138882585213	0.195232043472545	1	0	0.381231538286753	0.269802317655078	0.0669836539725667	0	0	0.272152761991362	0.129802227779041	0.20509224768833	0	0	0.807985050818103	0.491226470990383	0.97177790437793	1	0	0.0436931319569535
1700080N15Rik	chr2	4049336	4058413	-	0.710273505170875	0.0826290093968187	0.202725798676541	1	0	chr2	4053110	4062187	-	0.634005896443707	0.0998249493274369	0.188395635216267	1	0	0.949775866800842	0.460387887658952	0.223081642490907	1	0	0.964488376349991	0.639758374519495	0.18918445155353	1	0	0.93105795851677	0.418327054872237	0.195232043472545	1	0	0.906930243126562	0.183685526016814	0.16034883211359	1	0	0.77585814957945	0.173857694930666	0.20509224768833	1	0	0.164030809899275	0.106376190693223	0.766773302949297	0	1	0.744861669206965
1700081H04Rik	chr5	119369265	119375573	+	0.474040632054176	0.123996010289254	0.202725798676541	1	0	chr5	119558244	119564552	+	0.256541367237885	0.0632485719550396	0.0688461369911039	0	0	0.789452017198792	0.265986643490989	0.223081642490907	1	0	0.622460186710599	0.196137653304045	0.18918445155353	1	0	0.712249807107521	0.0940407570462488	0.195232043472545	1	0	0.627766416723472	0.359009316064531	0.347561242823963	1	0	0.564173675835417	0.149170265969539	0.20509224768833	1	0	0.470397885237683	0.372271090652204	0.322713528200184	0	0	0.229920096069466
1700084C01Rik	chr1	171765613	171771328	+	0.910598981573836	0.541183264213345	0.202725798676541	1	0	chr1	171859069	171864784	+	0.228348995761931	0.0569375345494748	0.24050133660546	0	0	0.697420181136218	0.212148934223767	0.223081642490907	1	0	0.771554091158704	0.13293977667948	0.18918445155353	1	0	0.761357963055417	0.205646076340035	0.195232043472545	1	0	0.648261758691207	0.27307430129516	0.213374819229589	1	0	0.668879290747897	0.0935212548306433	0.20509224768833	1	0	0.78505993345791	0.134269176427692	0.507033612340593	1	1	0.657983464966976
1700084E18Rik	chr2	30059205	30059640	-	0.0345949918630899	0.0322326631319229	0.202725798676541	0	0	chr2	30092717	30093151	-	0.0239543025612677	0.264556845402617	0.0688461369911039	0	0	0.12711554295124	0.0817857469581923	0.223081642490907	0	0	0.0582097748489841	0.0707944352919641	0.18918445155353	0	0	0.0400762492624699	0.073389915127309	0.195232043472545	0	0	0.684617132469893	0.221631447398319	0.530917218107717	1	0	0.0895658104114572	0.314298704250966	0.20509224768833	0	0	0.0536438630873707	0.394831593819789	0.933739427669924	0	0	0.0441550043877881
1700085C21Rik	chr12	83851367	83858003	-	0.463646385637041	0.447897527429261	0.202725798676541	0	0	chr12	84033506	84040142	-	0.718122351206928	0.283582089552239	0.0688461369911039	1	0	0.537508004757113	0.811682371237764	0.223081642490907	0	0	0.62689913966685	0.366282262493136	0.18918445155353	1	0	0.588208596196614	0.255571188671538	0.195232043472545	1	0	0.570597591456487	0.199818223131107	0.165081730137166	1	0	0.397272107297113	0.090656967492612	0.20509224768833	0	0	0.122510368716102	0.190009571122556	0.117095402953679	0	0	0.614244145766939
1700086L19Rik	chr12	75203113	75214787	+	0.931229985826028	0.369835686912699	0.475787720759017	1	0	chr12	75385262	75396937	+	0.89086972544684	0.0995024875621891	0.295937595863097	1	0	0.930884640014637	0.19545329795993	0.611157368859284	1	1	0.923119165293795	0.357678930990298	0.485998510013585	1	0	0.931239504379794	0.272908818590296	0.747315833296814	1	1	0.945830493069757	0.225630538513974	0.447784740786187	1	0	0.88933848601955	0.0990679699931803	0.563433980454884	1	1	0.889932090606627	0.82694498883369	0.92195100574083	0	1	0.910027250473419
1700086O06Rik	chr18	38364378	38376539	-	0.281222111396924	0.476140479815213	0.88461369911039	0	1	chr18	38398058	38410219	-	0.456697991523862	0.492859775198084	0.873877032297647	0	1	0.355960113438844	0.771933034489068	0.844033480871204	0	1	0.35392641405821	0.394563426688633	0.844252596520443	0	1	0.462306540189715	0.50011346616439	0.87400850168719	0	1	0.602817541467848	0.479391047489207	0.819536351286209	1	1	0.679881791316208	0.457285746760627	0.958718611683246	1	1	0.677681053735017	0.666993300214211	0.771024146544546	0	1	0.543069604175327
1700088E04Rik	chr15	78961909	78968506	-	0.716573048453987	0.667646595621817	0.848196678206757	0	1	chr15	78965084	78971681	-	0.471577298691727	0.482886493458633	0.856303957228625	0	1	0.341825999451102	0.400923977678163	0.934791182786275	0	1	0.399688815669046	0.408612483983159	0.905517332047855	0	1	0.580175191757818	0.240366722643308	0.693281914194312	1	1	0.734696659850034	0.39445580549875	0.742363819623998	1	1	0.886383268924756	0.414867015230734	0.903194706165914	1	1	0.695820609817237	0.747595825167495	0.916692230159078	0	1	0.710175049651286
1700092C02Rik	chr8	80520243	80525028	+	0.529686597721665	0.0347524804451677	0.202725798676541	1	0	chr8	80148070	80152855	+	0.878293716602174	0.412198267919661	0.261361146413077	1	0	0.813580642210228	0.432302625560333	0.223081642490907	1	0	0.967691744462749	0.381795716639209	0.18918445155353	1	0	0.946307811010757	0.540734353015931	0.195232043472545	1	0	0.885207907293797	0.142603953646898	0.172969893509794	1	0	0.807228915662651	0.191361673107524	0.20509224768833	1	0	0.926712547285903	0.675721252449752	0.736009465796047	1	1	0.809246686065309
1700092C10Rik	chr14	68118128	68125173	-	0.999842511417922	0.000367473358181532	0.202725798676541	1	0	chr14	69782855	69789900	-	0.891929242675511	0.0443154597383453	0.170603444498006	1	0	0.989570945018754	0.342809441039246	0.223081642490907	1	0	0.973640856672158	0.193254622002563	0.18918445155353	1	0	0.896972722734081	0.469205282984614	0.195232043472545	1	0	0.974869347875483	0.166371279254715	0.0669836539725667	1	0	0.984860195498977	0.0921118436008184	0.20509224768833	1	0	0.9706485574951	0.182945171140787	0.757132214382751	1	1	0.993533785968316
1700092E19Rik	chr13	26290623	26319871	-	0.50742821145467	0.0444117801459394	0.202725798676541	1	0	chr13	26375027	26404275	-	0.795006449235305	0.317670904735581	0.183399798413603	1	0	0.820922148019394	0.493138779617601	0.223081642490907	1	0	0.941698700347794	0.689547867472085	0.18918445155353	1	0	0.595561203649072	0.236145781328008	0.195232043472545	1	0	0.799818223131107	0.110747557373324	0.240106928436829	1	0	0.870606956126392	0.241782223232553	0.20509224768833	1	0	0.464017136867053	0.131853607401668	0.471010999605592	0	0	0.55392360629994
1700092K14Rik	chr11	114014347	114015289	+	0.381017376240223	0.178697044464276	0.202725798676541	0	0	chr11	114059571	114060513	+	0.0521466740372213	0.368919292426755	0.0688461369911039	0	0	0.0739639557222578	0.39479462080322	0.223081642490907	0	0	0.0490115321252059	0.0911129416071755	0.18918445155353	0	0	0.718740071710616	0.0844642127717515	0.195232043472545	1	0	0.84167234719382	0.0810270393092479	0.0669836539725667	1	0	0.656922027733576	0.217458513298477	0.20509224768833	1	0	0.744086413563648	0.350211931999453	0.117095402953679	1	0	0.244607639370006
1700092M07Rik	chr19	8807762	8808269	+	0.520447267573101	0.772796472255761	0.202725798676541	0	0	chr19	8815207	8815715	+	0.307352128247651	0.664225170444076	0.426881107848723	0	0	0.221045649986278	0.720199432805782	0.223081642490907	0	0	0.126693208859601	0.289721764598206	0.18918445155353	0	0	0.0774293105795852	0.492760858711932	0.195232043472545	0	0	0.0888434446716655	0.609270620313565	0.0669836539725667	0	0	0.294930666060468	0.625960445555808	0.20509224768833	0	0	0.184540358233444	0.672485301490361	0.992944476094483	0	0	0.144704632580481
1700093K21Rik	chr11	23416202	23419942	-	0.719880308677621	0.328783663184419	0.202725798676541	1	0	chr11	23416202	23419942	-	0.251796572692095	0.401510963700018	0.341119242736316	0	0	0.748101729027536	0.249702680450096	0.223081642490907	1	0	0.0667673439502105	0.274894746476295	0.18918445155353	0	0	0.59447192847093	0.376843825171334	0.195232043472545	1	0	0.547239263803681	0.169870483980913	0.626276348656821	1	1	0.45142077744942	0.281563991816322	0.20509224768833	0	0	0.892803427373411	0.705391732373183	0.98641482974714	1	1	0.436838945083368
1700094D03Rik	chr3	90148722	90154273	+	0.0416819780565909	0.705076381962308	0.58898286515623	0	1	chr3	89866717	89872269	+	0.189331122166943	0.705500276395799	0.936675577369736	0	1	0.661604610740097	0.804775409386149	0.6882422542618	0	1	0.657788760754164	0.869897492220392	0.694859546868837	0	1	0.434121544955294	0.841147369854309	0.730531574565055	0	1	0.359963644626221	0.649488752556237	0.694202199921118	0	1	0.204773812230052	0.698840645601273	0.818221657390771	0	1	0.791121644410009	0.822934232715008	0.903676760594242	0	1	0.713916216341047
1700094J05Rik	chr10	75832730	75845223	+	0.540448317496982	0.991653105149877	0.595205749594636	0	1	chr10	75851759	75864252	+	0.074304403906394	0.961028192371476	0.605854770147684	0	1	0.142896349830757	0.713841368584759	0.763442745080854	0	1	0.0648453230825554	0.820725791689548	0.548972347605066	0	1	0.380066264240004	0.841510461580357	0.496954292475569	0	0	0.322744830720291	0.964326289479664	0.540996537972742	0	1	0.376130938849739	0.965946806092294	0.677111179280424	0	1	0.424684380839524	0.968050681372772	0.812437004250844	0	1	0.618354810401367
1700094M24Rik	chr6	52422028	52429663	+	0.647750538085989	0.262113496771484	0.202725798676541	1	0	chr6	52442444	52450079	+	0.11410539893127	0.428413488114981	0.149042464612823	0	0	0.734653737078035	0.404583295215442	0.223081642490907	1	0	0.901565074135091	0.503523704924034	0.18918445155353	1	0	0.868651568102392	0.38909817092543	0.195232043472545	1	0	0.610679391047489	0.406271301976823	0.0669836539725667	1	0	0.239645373948625	0.0989315753580359	0.20509224768833	0	0	0.351989426188414	0.378150494507999	0.697050703361234	0	1	0.548889196803843
1700095B10Rik	chr5	113033594	113042004	+	0.538295973541918	0.286314242217439	0.202725798676541	1	0	chr5	113222311	113230721	+	0.696333149069468	0.127833056937535	0.213243349840046	1	0	0.575702131552465	0.547113713292471	0.883299005214952	1	1	0.710369760205016	0.0655317591067179	0.18918445155353	1	0	0.805292061907139	0.102437253211092	0.195232043472545	1	0	0.740331742785731	0.270529425130652	0.0669836539725667	1	0	0.405728574676063	0.265287565355763	0.20509224768833	0	0	0.18089421630737	0.297251720523221	0.861168324641746	0	1	0.602789709482241
1700096J18Rik	chr11	109162956	109169741	+	0.450522337130558	0.146726862302483	0.202725798676541	0	0	chr11	109208180	109214965	+	0.656209692279344	0.434125667956514	0.428809325562032	1	0	0.277284786387339	0.531424389351386	0.223081642490907	0	0	0.283589602782354	0.251006772835438	0.18918445155353	0	0	0.4476013252848	0.256615077383924	0.195232043472545	0	0	0.313655987275619	0.34464894342195	0.25259652044349	0	0	0.494021368492839	0.307888156399182	0.20509224768833	1	0	0.295884417300943	0.415796909894718	0.703010649020553	0	1	0.266731328806984
1700096K18Rik	chr5	25040082	25041530	+	0.823665284266891	0.438290723922516	0.202725798676541	1	0	chr5	25035835	25037284	+	0.326976229961305	0.0407683803206191	0.798238310180113	0	0	0.307062482846949	0.444927271063947	0.679652920811604	0	0	0.847519677832693	0.186664836170602	0.46807484990578	1	0	0.246403122588844	0.149480324967095	0.195232043472545	0	0	0.127516473528743	0.331197455123835	0.695385424427013	0	0	0.838054103205274	0.573903159809047	0.583724089574477	1	0	0.0628959482247847	0.203728180119411	0.769402690740173	0	0	0.169045309685465
1700100L14Rik	chr13	71040612	71043476	+	0.495354086828705	0.0960680350674576	0.202725798676541	1	0	chr13	70712118	70714982	+	0.886954118297402	0.375023032983232	0.196459091108287	1	0	0.726283048211509	0.256152227609551	0.223081642490907	1	0	0.833790957349442	0.491671242906828	0.18918445155353	1	0	0.794535469522988	0.255480415740026	0.195232043472545	1	0	0.118836628039082	0.210633946830266	0.0669836539725667	0	0	0.209956808365538	0.112070925210275	0.20509224768833	0	0	0.116585388086231	0.470671345882138	0.894430080196328	0	1	0.789848043970255
1700101E01Rik	chr2	28777490	28877075	-	0.942674156123681	0.193028505433356	0.41145536614225	1	0	chr2	28811000	28910586	-	0.673346231803943	0.230237700386954	0.331872562338402	1	0	0.86616046107401	0.178894886103742	0.223081642490907	1	0	0.731100128134724	0.139026176093721	0.18918445155353	1	0	0.666318703762538	0.240139790314528	0.195232043472545	1	0	0.861122472165417	0.215814587593729	0.224199132302029	1	0	0.765173903159809	0.254103205273926	0.460624917831632	1	0	0.542363611503578	0.385351624811996	0.362855515140891	1	0	0.709482241005034
1700101I11Rik	chr6	129497876	129498977	-	0.0593206992493044	0.180061945508951	0.888163372628073	0	0	chr6	129482201	129483302	-	0.736318407960199	0.181730237700387	0.0688461369911039	1	0	0.637224407647974	0.785152319092489	0.881896665059819	0	0	0.761303313197877	0.381063518213436	0.940312897147114	1	0	0.229292424998865	0.317977579085917	0.748630527192252	0	0	0.319154737559646	0.301976823449216	0.395985801305929	0	0	0.517935894521482	0.493384860195499	0.481177965730312	1	0	0.956793218176017	0.715464199443963	0.927165958192734	1	0	0.521823472356935
1700101O22Rik	chr12	7398046	7406338	-	0.594571893537719	0.344322536616095	0.202725798676541	1	0	chr12	7378844	7387136	-	0.636078864934586	0.418693569191082	0.215390683202594	1	0	0.858338669838075	0.184017930655933	0.223081642490907	1	0	0.978766245652572	0.664744645799011	0.18918445155353	1	0	0.95915218081968	0.368220396677711	0.195232043472545	1	0	0.620063621904113	0.0723926380368098	0.201980805469127	1	0	0.319936349170266	0.138758808820186	0.20509224768833	0	0	0.805159290825395	0.519165033498929	0.876418773828827	1	1	0.268532631287238
1700102H20Rik	chr17	3514305	3516345	+	0.274187621397449	0.379599979001522	0.202725798676541	0	0	chr17	3557823	3559863	+	0.862539156071494	0.617422148516676	0.0688461369911039	1	0	0.0554386606897814	0.646692891775684	0.223081642490907	0	0	0.781255720300201	0.371224601867106	0.18918445155353	1	0	0.0597739754005356	0.300095311578087	0.195232043472545	0	0	0.075710065894115	0.389275164735287	0.779043779306718	0	0	0.665469424869289	0.412457376676517	0.20509224768833	1	0	0.442869513695821	0.618294517114079	0.798632718348744	0	0	0.13708373747171
1700102P08Rik	chr9	108250928	108255860	+	0.11953383379705	0.603391254134075	0.202725798676541	0	0	chr9	108295164	108300098	+	0.668140777593514	0.877372397272895	0.677505587449056	0	1	0.44579635897905	0.659226054340865	0.223081642490907	0	0	0.25219659527732	0.722725608639941	0.503396292563215	0	1	0.365587981663868	0.724867244587664	0.670362417283842	0	1	0.656623494660304	0.806952965235174	0.446601516280293	0	0	0.388815639918163	0.744078199590816	0.20509224768833	0	0	0.843671664919557	0.978123148443553	0.96161093825321	0	1	0.613043277446769
1700104L18Rik	chr12	55155240	55163946	+	0.769174234867972	0.0927082786497979	0.596476620360226	1	1	chr12	55334601	55343307	+	0.794591855537129	0.416943062465451	0.361234059336518	1	0	0.899963406824627	0.401244167962675	0.961347999474122	1	1	0.889941424125938	0.511211788394655	0.96034006748762	1	1	0.800708028865792	0.529070031316661	0.761032472939217	1	1	0.802363099295615	0.271074755737332	0.893465971339673	1	1	0.630052284610139	0.172812002727893	0.93277531881327	1	1	0.0682284307916686	0.130759764823846	0.849467548972348	0	1	0.698166366449587
1700105P06Rik	chr19	7450046	7450601	+	0.491206887500656	0.343167620347525	0.202725798676541	1	0	chr19	7457492	7458047	+	0.882232356734844	0.188709231619679	0.236644901178842	1	0	0.116686487969994	0.284420455585033	0.223081642490907	0	0	0.623970345963756	0.157971810360608	0.18918445155353	1	0	0.0679435392365996	0.222121363409431	0.195232043472545	0	0	0.634719381958646	0.445307884571688	0.206713703492703	1	0	0.0630143214366902	0.141213912252785	0.20509224768833	0	0	0.0657672849915683	0.390091609315893	0.93382707392962	0	0	0.097224146690684
1700106J16Rik	chr11	88110237	88111455	+	0.922095648065515	0.167987820882986	0.202725798676541	1	0	chr11	88107544	88108763	+	0.490372213009029	0.501381978993919	0.0688461369911039	1	0	0.961119751166407	0.337892233098527	0.223081642490907	1	0	0.699798645432912	0.185520776130331	0.18918445155353	1	0	0.991830436163936	0.261562202151318	0.195232043472545	1	0	0.942058623040218	0.223267439218359	0.197554669354485	1	0	0.947806319618095	0.405774039554444	0.20509224768833	1	0	0.939337313704936	0.149036051228294	0.91770016214558	1	0	0.95995566024664
1700108F19Rik	chr14	75411722	75421263	+	0.534043781825818	0.264580817890703	0.202725798676541	1	0	chr14	77077374	77086915	+	0.566749585406302	0.436336834346785	0.148341294535256	1	0	0.388939712743573	0.599167505260269	0.223081642490907	0	0	0.568689364817866	0.347748489840747	0.18918445155353	1	0	0.592838015703717	0.349294240457496	0.195232043472545	1	0	0.537741422403999	0.415860031810952	0.204303431351067	1	0	0.67556262786997	0.451375312571039	0.20509224768833	1	0	0.820199626270453	0.414657490542819	0.771900609141505	1	1	0.284467230151032
1700108J01Rik	chr14	121365086	121368818	-	0.923355556722138	0.341960207884928	0.202725798676541	1	0	chr14	122629126	122632860	-	0.681361709968675	0.501704440759167	0.338270739296201	1	0	0.619156527307657	0.444973012533163	0.223081642490907	1	0	0.442202086765513	0.401656598938312	0.18918445155353	0	0	0.615531248581673	0.445150456133981	0.195232043472545	1	0	0.896682572142695	0.130197682344922	0.60085893334502	1	1	0.868742896112753	0.409320300068197	0.20509224768833	1	0	0.975342965224921	0.951870926575817	0.942460230509663	0	1	0.0758394531430419
1700109G14Rik	chr14	60247092	60259444	-	0.846868602026353	0.340122841094021	0.202725798676541	1	0	chr14	61911819	61924171	-	0.627879122903998	0.243366500829187	0.144134274069854	1	0	0.686076296770652	0.197374439667002	0.223081642490907	1	0	0.743364451766429	0.354658612483983	0.18918445155353	1	0	0.715880724367993	0.246493895520356	0.195232043472545	1	0	0.771824585321518	0.256259940922518	0.15714974363469	1	0	0.405683109797681	0.21409411229825	0.20509224768833	0	0	0.657946310560139	0.150038740257965	0.778430255488847	1	1	0.800378735393284
1700109G15Rik	chr11	84533170	84536627	-	0.897474933067353	0.160953330883511	0.202725798676541	1	0	chr11	84530477	84533934	-	0.727750138197899	0.118113138013636	0.220167404356019	1	0	0.899323026255603	0.183331808617693	0.223081642490907	1	0	0.696732564524986	0.128363536518396	0.18918445155353	1	0	0.608178641129215	0.183406708119639	0.195232043472545	1	0	0.852578959327426	0.111974551238355	0.160743240282221	1	0	0.962627869970448	0.516844737440327	0.20509224768833	1	0	0.780775716694772	0.31675857982772	0.475261843200841	1	0	0.924114359613875
1700109H08Rik	chr5	3577721	3590347	+	0.066722662606961	0.842353929340123	0.529339585433192	0	1	chr5	3571715	3584341	+	0.266952275658743	0.982080339045513	0.816030500898374	0	1	0.514134113987741	0.846308663434269	0.582234103159648	0	1	0.235539081090976	0.95625114406004	0.656908716420527	0	1	0.358507693005946	0.966187083011846	0.663131600858933	0	1	0.214133151556464	0.961735969097932	0.6638327709365	0	1	0.521800409183905	0.985223914526029	0.67995968272054	0	1	0.467526548470899	0.975753156191605	0.899206801349752	0	1	0.489446214955429
1700109K24Rik	chr15	76911652	76923569	+	0.0349624652212715	0.823402803296761	0.841228800560936	0	1	chr15	76914827	76926744	+	0.857103372028745	0.241800257969412	0.288531486918796	1	0	0.266215350837069	0.829704510108865	0.584030851483413	0	1	0.519403258282995	0.765971078162182	0.18918445155353	0	0	0.456315526709935	0.852448599827531	0.426048468381612	0	0	0.440718018632129	0.709975005680527	0.508260659976336	0	1	0.725119345305751	0.308888383723574	0.20509224768833	1	0	0.15031220090242	0.628458137733011	0.676541478592401	0	1	0.686573368435638
1700110C19Rik	chr17	10167958	10172669	+	0.281904561919261	0.379180009449315	0.202725798676541	0	0	chr17	10517466	10522177	+	0.122074811129537	0.4372120877096	0.420658223410316	0	0	0.419723721525935	0.785243802030921	0.223081642490907	0	0	0.31946732564525	0.348984074684239	0.18918445155353	0	0	0.0946761675668316	0.373076748513593	0.195232043472545	0	0	0.831947284708021	0.243490115882754	0.163898505631272	1	0	0.299022505114799	0.457467606274153	0.20509224768833	0	0	0.853652978442186	0.494188961305319	0.589377273324861	1	1	0.065216387233846
1700110K17Rik	chr9	40084042	40093908	+	0.741088771064098	0.344952490944407	0.202725798676541	1	0	chr9	40141056	40150922	+	0.574074074074074	0.384881149806523	0.390989964503265	1	0	0.508599396212606	0.70606531881804	0.488934659713397	0	0	0.372505949112209	0.510799926780157	0.570489504360401	0	1	0.774020787001316	0.292606544728362	0.195232043472545	1	0	0.609906839354692	0.485844126334924	0.746439370699855	1	1	0.450738804273699	0.475971811775403	0.20509224768833	0	0	0.723075520714644	0.830226516567157	0.910863753889303	0	1	0.689483164749896
1700112E06Rik	chr14	20808263	21844640	+	0.755787705391359	0.234552994907869	0.428283448003856	1	0	chr14	22838933	23875310	+	0.543854800073706	0.181592039800995	0.350015338095447	1	0	0.861083157991035	0.500777604976672	0.51601735395942	1	1	0.804503020318506	0.511394838001098	0.4708357070862	1	0	0.761312576589661	0.461171878545818	0.480257680003506	1	0	0.619950011361054	0.28470802090434	0.40764275384548	1	0	0.557035689929529	0.263696294612412	0.456067312327446	1	0	0.552436078574359	0.345335217173328	0.354748236119024	1	0	0.553415546626022
1700112H15Rik	chr1	186228628	186258479	-	0.641608483384955	0.121318704393931	0.202725798676541	1	0	chr1	186351719	186381570	-	0.484107241569928	0.304035378662244	0.164950260747623	1	0	0.848504253956637	0.349647790687037	0.223081642490907	1	0	0.937213984989932	0.319055464030752	0.399184889784828	1	0	0.872464031225888	0.278627513275541	0.195232043472545	1	0	0.801635991820041	0.157736877982277	0.195494982251632	1	0	0.653239372584678	0.28120027278927	0.20509224768833	1	0	0.743266031630281	0.612460690032359	0.422104386695298	0	0	0.547318830539005
1700112J05Rik	chr5	78081216	78093638	-	0.757047614047981	0.294241167515355	0.202725798676541	1	0	chr5	77435466	77447888	-	0.878616178367422	0.493919292426755	0.528156360927297	1	1	0.90746500777605	0.292150763882536	0.223081642490907	1	0	0.907148087131613	0.521508328757093	0.18918445155353	1	0	0.868106930513321	0.471837697998457	0.195232043472545	1	0	0.822267666439446	0.372733469665985	0.298873745562908	1	0	0.877926801545806	0.447692657422141	0.20509224768833	1	0	0.737067590355955	0.702885009799006	0.893246855690433	0	1	0.874232137083737
1700113A16Rik	chr3	88257486	88263712	-	0.631056748385742	0.971914536196126	0.583592620184934	0	1	chr3	87975481	87981707	-	0.087985995946195	0.837018610650451	0.899294447609448	0	1	0.187311316439484	0.785838441130729	0.842368201936982	0	1	0.363353468790042	0.651656598938312	0.774880581971164	0	1	0.146462124994327	0.64598556710389	0.64709233533459	0	1	0.445489661440582	0.668575323790048	0.665892458039353	0	1	0.22632416458286	0.735621732211866	0.845830229194969	0	1	0.458958114944624	0.680643544049952	0.566852184583023	0	1	0.515403445568334
1700113H08Rik	chr10	86487844	86660398	+	0.702346579872959	0.0827864979788965	0.202725798676541	1	0	chr10	86520790	86693344	+	0.735443154597383	0.287543762668141	0.220386520005259	1	0	0.846949044003293	0.245402982343793	0.461369911039046	1	0	0.921975105253524	0.315577521508329	0.380165651430825	1	0	0.905142286570145	0.325284800072618	0.401244576887681	1	0	0.632401726880255	0.142422176778005	0.256759717779044	1	0	0.788315526255967	0.217685837690384	0.421972917305754	1	0	0.689394284672531	0.245658812269268	0.621543450633244	1	1	0.717749757516974
1700119H24Rik	chr16	34855601	34859076	-	0.034542495669064	0.323271562811696	0.202725798676541	0	0	chr16	34935940	34939415	-	0.622857932559425	0.438594066703519	0.219948288706779	1	0	0.306422102277925	0.615177019485866	0.223081642490907	0	0	0.0631978766245653	0.566309719934102	0.549761163942329	0	1	0.0655380565515363	0.535560295919757	0.195232043472545	0	0	0.336968870711202	0.6359918200409	0.705026512993558	0	1	0.155762673334849	0.524437372130029	0.20509224768833	0	0	0.85506585843854	0.665648785378971	0.419212060125334	1	0	0.207195972472403
1700120C14Rik	chr15	99079821	99090075	+	0.68297548427739	0.314399706021313	0.421578509137123	1	0	chr15	99082218	99092472	+	0.411737608255021	0.46420674405749	0.398439896577414	0	0	0.297090842557863	0.558091665904309	0.685130812042596	0	1	0.236271279516749	0.140902434559766	0.18918445155353	0	0	0.202469023737122	0.266282394589933	0.195232043472545	0	0	0.38118609406953	0.389047943649171	0.266707568254525	0	0	0.519208911116163	0.428324619231644	0.20509224768833	1	0	0.467754432341279	0.534478829588442	0.46829396555502	0	0	0.572814188721075
1700120E14Rik	chr18	74621042	74656489	-	0.658564754055331	0.283006981993805	0.202725798676541	1	0	chr18	74655331	74690778	-	0.196102819237148	0.142205638474295	0.257197949077523	0	0	0.700301893696825	0.411032842374897	0.532319558262851	1	1	0.453642687168223	0.482884861797547	0.485122047416627	0	0	0.567784686606454	0.526709935097354	0.465094877076121	1	0	0.427857305157919	0.563962735741877	0.744116744817915	0	1	0.355353489429416	0.108070015912707	0.20509224768833	0	0	0.35249077070325	0.304133813408687	0.6299136684342	0	1	0.582097824580851
1700120G07Rik	chr7	135030107	135034345	-	0.753110399496037	0.366160953330883	0.202725798676541	1	0	chr7	142383447	142387685	-	0.170305878017321	0.0679933665008292	0.211096016477497	0	0	0.898957094501875	0.563534900741012	0.223081642490907	1	0	0.597245103423028	0.316401244737324	0.18918445155353	1	0	0.831525439114056	0.399037806925975	0.195232043472545	1	0	0.728743467393774	0.247375596455351	0.177965730312459	1	0	0.447783587178904	0.0979768129120255	0.20509224768833	0	0	0.803883141151269	0.367986873889066	0.772251194180288	1	1	0.757840284513417
1700120K04Rik	chr7	127395051	127395593	-	0.452622184891595	0.693894692634784	0.202725798676541	0	0	chr7	134747416	134747959	-	0.19566519255574	0.921710889994472	0.464525176388098	0	0	0.359116274814747	0.599487695544781	0.223081642490907	0	0	0.090975654402343	0.765604978949295	0.18918445155353	0	0	0.406481187309944	0.641265374665275	0.195232043472545	0	0	0.0441263349238809	0.929788684389911	0.419255883255182	0	0	0.505069333939532	0.934985223914526	0.20509224768833	0	0	0.694179845950504	0.931543685337952	0.97541522415531	0	0	0.82301048450418
1700121N20Rik	chr12	106843701	106848716	-	0.851278282324532	0.152658932227414	0.202725798676541	1	0	chr12	107680861	107685876	-	0.0335820895522388	0.0490602542841349	0.147771593847233	0	0	0.834736071722624	0.0331396944469856	0.223081642490907	1	0	0.851638293977668	0.109555189456343	0.18918445155353	1	0	0.843053601416058	0.102528026142604	0.195232043472545	1	0	0.227448307202908	0.0811179277436946	0.0669836539725667	0	0	0.555717208456467	0.240327347124346	0.20509224768833	1	0	0.879677316439542	0.241329018732054	0.512905911740216	1	1	0.845642233615076
1700122O11Rik	chr17	47499936	47501485	-	0.692634783978162	0.241010026773059	0.202725798676541	1	0	chr17	48173694	48175243	-	0.0907038879675696	0.71397641422517	0.0688461369911039	0	0	0.496340682462721	0.0687494282316348	0.223081642490907	1	0	0.347016291414973	0.173302214900238	0.18918445155353	0	0	0.744973448917533	0.131303045431852	0.195232043472545	1	0	0.404362644853442	0.285935014769371	0.0669836539725667	0	0	0.837235735394408	0.403182541486702	0.20509224768833	1	0	0.616334715828814	0.232350394239096	0.840922038652	1	0	0.141702461780056
1700123I01Rik	chr19	6184409	6224219	+	0.99973751902987	0.996325266418185	0.202725798676541	0	0	chr19	6184409	6224219	+	0.711350654136724	0.221577298691727	0.254524738156799	1	0	0.783368401793066	0.176562071173726	0.223081642490907	1	0	0.764003294892916	0.328070657148087	0.18918445155353	1	0	0.731811373848318	0.288249444015794	0.195232043472545	1	0	0.715519200181777	0.358872983412861	0.311801568868049	1	0	0.791088883837236	0.274744260059104	0.20509224768833	1	0	0.72435167038877	0.788159154095073	0.638196239975459	0	1	0.700521915846843
1700123L14Rik	chr6	96129965	96131668	-	0.479710221008977	0.37001942359179	0.202725798676541	1	0	chr6	96114496	96116199	-	0.898562741846324	0.0145568454026165	0.0688461369911039	1	0	0.465876863964871	0.0976122953069253	0.223081642490907	0	0	0.342073952041003	0.0817316492769541	0.18918445155353	0	0	0.749149003767077	0.485090545999183	0.195232043472545	1	0	0.729743240172688	0.382822085889571	0.168412288005609	1	0	0.714662423278018	0.490156853830416	0.20509224768833	1	0	0.540175926347933	0.764641538671893	0.99851001358517	0	0	0.888919680384278
1700123M08Rik	chr4	11893720	11921442	+	0.391201637881254	0.32825870124416	0.202725798676541	0	0	chr4	11893720	11921442	+	0.399806522940851	0.463884282292242	0.450677067356151	0	0	0.645457872106852	0.904354587869362	0.223081642490907	0	0	0.695680029287937	0.433141131246568	0.18918445155353	1	0	0.749285163164344	0.451958425997368	0.195232043472545	1	0	0.361599636446262	0.415723699159282	0.230290547350892	0	0	0.503114344169129	0.498886110479654	0.20509224768833	1	0	0.233216352946538	0.452349482703614	0.64157062097375	0	1	0.386771973580897
1700123O20Rik	chr14	53640375	53644947	+	0.0634154023833272	0.443120373772901	0.918708094132083	0	1	chr14	55305007	55309579	+	0.140132669983416	0.627602727105215	0.901704719751085	0	1	0.0766627024060013	0.667185069984448	0.834523861694202	0	1	0.424903898956617	0.671883580450302	0.915684298172575	0	1	0.229247038533109	0.645077837788771	0.893071563171042	0	1	0.0622585775960009	0.609406952965235	0.915509005653184	0	1	0.368083655376222	0.643055239827233	0.916998992068013	0	1	0.179709220181396	0.761177703842122	0.779920241903677	0	1	0.249688236109187
1700123O21Rik	chr16	5890907	5913817	+	0.321276707438711	0.0643078376817681	0.202725798676541	0	0	chr16	5975679	5998589	+	0.211396720103188	0.255251520176893	0.154125947675183	0	0	0.731497575702132	0.310081419815204	0.223081642490907	1	0	0.850723045945451	0.547272560863994	0.18918445155353	1	0	0.876730359006944	0.180865066037308	0.195232043472545	1	0	0.208634401272438	0.14573960463531	0.156360927297428	0	0	0.657331211639009	0.226596953853148	0.20509224768833	1	0	0.122555945490178	0.124151132582836	0.358736140935186	0	0	0.564454297722969
1700124L16Rik	chr6	83727416	83728166	-	0.895637566276445	0.302220589007297	0.202725798676541	1	0	chr6	83711752	83712502	-	0.968168417173392	0.591947669062097	0.0688461369911039	1	0	0.971228615863142	0.659271795810081	0.223081642490907	1	0	0.942888522789676	0.512172798828483	0.18918445155353	1	0	0.949621023010938	0.200835110969909	0.195232043472545	1	0	0.975687343785503	0.470620313565099	0.357815855208379	1	0	0.924210047738122	0.354398726983405	0.20509224768833	1	0	0.835923613326649	0.101134861674491	0.93934878829046	1	0	0.954413191076625
1700125G02Rik	chr4	124393191	124397086	-	0.988923303060528	0.142579662974434	0.202725798676541	1	0	chr4	124568131	124572026	-	0.823244886677723	0.14086972544684	0.0688461369911039	1	0	0.977906870368676	0.088555484402159	0.223081642490907	1	0	0.883580450302032	0.078390993959363	0.18918445155353	1	0	0.972722734080697	0.106612808060636	0.195232043472545	1	0	0.967098386730289	0.255441945012497	0.137999035891143	1	0	0.927619913616731	0.176903841782223	0.20509224768833	1	0	0.875575406772709	0.536985552162618	0.117095402953679	1	0	0.960556094406725
1700125G22Rik	chr3	27345098	27348092	+	0.278702294083679	0.345634941466744	0.202725798676541	0	0	chr3	27052947	27055941	+	0.913257785148332	0.598304772434126	0.399973706122091	1	0	0.414280486689232	0.579727380843473	0.223081642490907	0	0	0.292513271096467	0.3369943254622	0.18918445155353	0	0	0.124086597376662	0.253846502972814	0.195232043472545	0	0	0.462803908202681	0.377141558736651	0.330251106534029	0	0	0.0682200500113662	0.384223687201637	0.20509224768833	0	0	0.60170457135044	0.608905701654437	0.822297208466629	1	1	0.109925638538636
1700125H03Rik	chr8	71297447	71304699	+	0.440863037429786	0.607223476297968	0.615977913142557	0	1	chr8	70892357	70899609	+	0.741754192002948	0.30850377740925	0.362066698803629	1	0	0.79951514042631	0.626017747690056	0.223081642490907	1	0	0.727667948013912	0.61381109280615	0.18918445155353	0	0	0.866745336540644	0.486815231697908	0.195232043472545	1	0	0.678164053624176	0.322608498068621	0.0669836539725667	1	0	0.496931120709252	0.371811775403501	0.20509224768833	1	0	0.268401622533157	0.257645503851237	0.786406065121171	0	1	0.755161424414577
1700125H20Rik	chr11	84987290	84997349	+	0.738411465168775	0.46469630951756	0.202725798676541	1	0	chr11	84984597	84994656	+	0.855398931269578	0.395890915791413	0.16543231517595	1	0	0.608590247918763	0.115863141524106	0.223081642490907	1	0	0.656415888705839	0.272011715174812	0.18918445155353	1	0	0.708891208641583	0.25666046384968	0.894824488364959	1	1	0.787048398091343	0.209497841399682	0.448266795214514	1	0	0.625414867015231	0.29593089338486	0.524606687409615	1	1	0.114671163575042	0.66856569891983	0.79065690871642	0	1	0.358967253244654
1700126H18Rik	chr5	66445741	66470470	-	0.633051603758727	0.180114441702977	0.7560804592664	1	1	chr5	66557845	66582574	-	0.47567716970702	0.319052883729501	0.368946930189754	1	0	0.698838166681914	0.253636446802671	0.714360839651168	1	1	0.554228445908841	0.225105253523705	0.675840308514834	1	1	0.493986293287342	0.345935641991558	0.195232043472545	1	0	0.611997273346967	0.242581231538287	0.603269205486656	1	1	0.576903841782223	0.317299386224142	0.752048731320391	1	1	0.776673807027939	0.39852331251994	0.71580700293615	1	1	0.646898526626946
1700129C05Rik	chr14	58087149	58097003	-	0.980943881568586	0.295501076171978	0.202725798676541	1	0	chr14	59751876	59761730	-	0.931868435599779	0.220195319697807	0.0688461369911039	1	0	0.903531241423475	0.26928002927454	0.223081642490907	1	0	0.805052169137836	0.208722313747025	0.18918445155353	1	0	0.849271547224618	0.213679480778832	0.195232043472545	1	0	0.769052488070893	0.21299704612588	0.179061308558657	1	0	0.90406910661514	0.300568310979768	0.20509224768833	1	0	0.484663415523449	0.77061209607584	0.97984136026995	0	1	0.853725001154681
1810006J02Rik	chr1	99961872	99975061	+	0.488687070187411	0.0599506535776156	0.202725798676541	1	0	chr1	100028043	100041232	+	0.633821632577852	0.24686751428045	0.323327052018055	1	0	0.596651724453389	0.743253133290641	0.223081642490907	0	0	0.915064982610287	0.617014460918909	0.18918445155353	1	0	0.945445468161394	0.411428312077339	0.479030632367764	1	0	0.698886616678028	0.222176778004999	0.428283448003856	1	0	0.740804728347352	0.415730847919982	0.20509224768833	1	0	0.869240235176154	0.0924296978259879	0.262632017178667	1	0	0.581913075608517
1810007C17Rik	chr12	50353119	50356989	-	0.473200692949761	0.0469315974591842	0.202725798676541	1	0	chr12	50577979	50581849	-	0.984913395983048	0.178160125299429	0.0688461369911039	1	0	0.999496843838624	0.99817034123136	0.223081642490907	0	0	0.985356031484532	0.0193346146805784	0.18918445155353	1	0	0.470067625833976	0.1869468524486	0.195232043472545	0	0	0.946784821631447	0.080663485571461	0.0669836539725667	1	0	0.992634689702205	0.579177085701296	0.20509224768833	1	0	0.860170457135044	0.381067408048858	0.117095402953679	1	0	0.90055886564131
1810007D17Rik	chr19	58659578	58683003	+	0.945193973436926	0.55079006772009	0.502958061264736	1	1	chr19	58680818	58704243	+	0.771190344573429	0.1489773355445	0.171874315263596	1	0	0.775866800841643	0.201902845119385	0.710109996055918	1	1	0.843858685703826	0.229132344865459	0.556290810289671	1	1	0.754368447329007	0.306540189715427	0.813664051886586	1	1	0.842581231538287	0.170824812542604	0.668039791401902	1	1	0.576449192998409	0.141895885428506	0.601954511591218	1	1	0.751059659997265	0.163483888610364	0.45216705377098	1	0	0.575493048819916
1810008I18Rik	chr7	65683001	65685173	+	0.680193185994015	0.293558716993018	0.202725798676541	1	0	chr7	72948937	72951109	+	0.62488483508384	0.08978256863829	0.245716289057364	1	0	0.658677156710273	0.337937974567743	0.223081642490907	1	0	0.649048142046495	0.255216913783635	0.18918445155353	1	0	0.271002587028548	0.583851495484047	0.979578421490863	0	0	0.6359918200409	0.434037718700295	0.211271308996889	1	0	0.785405774039554	0.291248010911571	0.20509224768833	1	0	0.869696002916914	0.454810628503715	0.117095402953679	1	0	0.481086323957323
1810009A15Rik	chr19	8955927	8957804	+	0.659037219801564	0.61210562234238	0.95271484289408	0	0	chr19	8963372	8965249	+	0.926524783489958	0.873871383821633	0.912572855953372	0	0	0.186259262647516	0.61490257067057	0.928787413997108	0	0	0.442339373970346	0.543016657514186	0.952977781673167	0	0	0.126582852993237	0.555984205509917	0.921600420702047	0	0	0.041854124062713	0.515564644399	0.912134624654893	0	0	0.0720618322345988	0.653421232098204	0.957754502826592	0	0	0.926439086641447	0.962946082676268	0.955782461983435	0	0	0.0470648007020461
1810010D01Rik	chr7	145015207	145017509	-	0.0415244894745131	0.186204000209985	0.202725798676541	0	0	chr7	152391722	152394024	-	0.549889441680486	0.117652478348996	0.416451202944914	1	0	0.46679169334919	0.398179489525204	0.223081642490907	0	0	0.228537433644518	0.198380010982976	0.18918445155353	0	0	0.888893931829528	0.344528661553125	0.195232043472545	1	0	0.881890479436492	0.396818904794365	0.278452167053771	1	0	0.915253466696977	0.445260286428734	0.20509224768833	1	0	0.828312292055968	0.258784923203136	0.117095402953679	1	0	0.884023832617431
1810010H24Rik	chr11	106844312	106846530	+	0.545540448317497	0.333193343482597	0.202725798676541	1	0	chr11	106889536	106891756	+	0.617191818684356	0.456145199926294	0.65217581839695	1	0	0.546015918031287	0.393376635257524	0.223081642490907	1	0	0.322945268167673	0.24510342302764	0.18918445155353	0	0	0.137520991240412	0.269504833658603	0.195232043472545	0	0	0.814951147466485	0.374914792092706	0.641263859064814	1	0	0.858104114571493	0.457103887247102	0.20509224768833	1	0	0.531516339273506	0.185634200811267	0.117095402953679	1	0	0.74666297168722
1810011H11Rik	chr14	31615054	31647060	+	0.851435770906609	0.294346159903407	0.202725798676541	1	0	chr14	33599148	33631154	+	0.271973466003317	0.12419384558688	0.406985406897761	0	0	0.586222669472143	0.262738999176654	0.223081642490907	1	0	0.629599121361889	0.188678381841479	0.18918445155353	1	0	0.778377887713884	0.394998411473699	0.195232043472545	1	0	0.724789820495342	0.400454442172234	0.262018493360796	1	0	0.599590816094567	0.38245055694476	0.20509224768833	1	0	0.415249988605806	0.191057836926302	0.258293527323721	0	0	0.57941896448201
1810011O10Rik	chr8	25903160	25904491	-	0.556669641450995	0.278229828337446	0.9151584206144	1	0	chr8	25548087	25549418	-	0.918647503224618	0.424221485166759	0.701739778254963	1	0	0.140060378739365	0.288125514591529	0.988605986239537	0	0	0.32660626029654	0.172615778876075	0.96967439414523	0	0	0.107157445649707	0.240321336177552	0.961304176344275	0	0	0.596228129970461	0.410315837309702	0.98580130592927	1	0	0.932120936576495	0.244373721300296	0.857180419825584	1	0	0.983774668428969	0.501435668383392	0.117095402953679	1	0	0.891875663941619
1810012K16Rik	chr8	23864265	23865136	+	0.0768806761509791	0.616777783610688	0.202725798676541	0	0	chr8	23509192	23510063	+	0.935461580983969	0.56255758245808	0.482142074586967	1	0	0.915927179581008	0.597566553837709	0.223081642490907	1	0	0.20460369760205	0.464625663554823	0.18918445155353	0	0	0.0481550401670222	0.294830481550402	0.195232043472545	0	0	0.551601908657123	0.337377868666212	0.657522240238398	1	0	0.277563082518754	0.162173221186633	0.20509224768833	0	0	0.385807392552755	0.438266259514152	0.824970419387353	0	0	0.194124982679784
1810013A23Rik	chr17	27999296	28000752	+	0.540763294661137	0.678145834427004	0.202725798676541	0	0	chr17	28408652	28410108	+	0.0266721945826423	0.574120140040538	0.62737192690302	0	0	0.274540298234379	0.648568292013539	0.223081642490907	0	0	0.0337268899871865	0.159527732015376	0.18918445155353	0	0	0.432805337448373	0.486951391095175	0.195232043472545	0	0	0.352329016132697	0.497114292206317	0.73552741136772	0	0	0.215276199136167	0.54639690838827	0.20509224768833	0	0	0.0535071327651429	0.140786655120551	0.117095402953679	0	0	0.132511200406448
1810013L24Rik	chr16	8745969	8774794	+	0.159640926032863	0.791642605911071	0.919233971690258	0	1	chr16	8830192	8859017	+	0.168417173392298	0.913902708678828	0.917568692756037	0	1	0.579041258805233	0.998124599762144	0.92238923703931	0	1	0.602645066813106	0.985081457074867	0.859722161356764	0	1	0.151409249761721	0.966777107066673	0.871379113896315	0	1	0.33951374687571	0.933787775505567	0.89841798501249	0	1	0.597590361445783	0.978495112525574	0.833997984136027	0	1	0.715236315573584	0.951141698190602	0.919935141767825	0	1	0.728742321370837
1810018F18Rik	chr19	58752166	58754573	+	0.860727597249199	0.274187621397449	0.202725798676541	1	0	chr19	58773406	58775813	+	0.780495669799152	0.0426110189791782	0.0688461369911039	1	0	0.602872564266764	0.0784923611746409	0.223081642490907	1	0	0.864360241625481	0.207120629690646	0.18918445155353	1	0	0.970861888984705	0.447578632051922	0.195232043472545	1	0	0.923335605544194	0.232083617359691	0.0669836539725667	1	0	0.931370766083201	0.110115935439873	0.20509224768833	1	0	0.845631466204822	0.0451210063351716	0.532407204522547	1	0	0.916724400720521
1810019D21Rik	chr8	109024528	109027851	+	0.875269042994383	0.290513937739514	0.202725798676541	1	0	chr8	108659299	108662622	+	0.955039616731159	0.485120692832136	0.442043910776108	1	0	0.878830848046839	0.366892324581466	0.223081642490907	1	0	0.386143144792239	0.156507413509061	0.909373767474473	0	1	0.358689238868969	0.282167657604502	0.95144397212849	0	1	0.899477391501931	0.359441036128153	0.724089574477409	1	1	0.986997044782905	0.483291657194817	0.20509224768833	1	0	0.954742263342601	0.169226562143931	0.117095402953679	1	0	0.974412267331763
1810019J16Rik	chr4	132791038	132802866	+	0.953698356869127	0.573205942569164	0.470704237696656	1	0	chr4	133074877	133086705	+	0.851529390086604	0.563893495485535	0.445242999255007	1	0	0.928185893330894	0.230674229256244	0.223081642490907	1	0	0.42339373970346	0.648453230825554	0.791752486962619	0	1	0.535605682385513	0.497844142876594	0.473903326175555	1	0	0.636491706430357	0.658895705521472	0.752618432008414	0	1	0.939668106387815	0.582496021823142	0.535781585520838	1	1	0.327150084317032	0.594959208787202	0.558788728691003	0	1	0.898572814188721
1810020O05Rik	chr6	87641233	87656488	-	0.888813061053074	0.0973804399181059	0.202725798676541	1	0	chr6	87625586	87640841	-	0.866132301455685	0.40975677169707	0.240808098514396	1	0	0.752447168603055	0.127710182051047	0.563565449844428	1	1	0.713161266703277	0.339053633534688	0.515228537622157	1	1	0.797984840920438	0.411382925611583	0.600990402734563	1	1	0.869029765962281	0.239627357418768	0.322319120031553	1	0	0.665196635599	0.304341895885428	0.20509224768833	1	0	0.166810993117907	0.536028439907023	0.635566852184583	0	1	0.373239111357443
1810021B22Rik	chr15	88898963	88903620	-	0.775841251509266	0.406268045566696	0.202725798676541	1	0	chr15	88901627	88906284	-	0.845632946379215	0.343191450156624	0.555633463341952	1	1	0.190513219284603	0.395343518433812	0.579166484070292	0	1	0.265421929342852	0.279791323448655	0.478285639160349	0	0	0.286660917714338	0.328416466209776	0.195232043472545	0	0	0.520608952510793	0.380186321290616	0.7465708400894	1	1	0.528029097522164	0.408911116162764	0.442657434593979	1	0	0.234264618750285	0.254272822569619	0.529208116043648	0	1	0.349360306683294
1810022K09Rik	chr3	14583032	14588000	-	0.314819675573521	0.6188251351777	0.932249441255094	0	1	chr3	14606288	14611256	-	0.214943799520914	0.786438179473005	0.85069459660809	0	1	0.767450370505901	0.977129265392004	0.915509005653184	0	1	0.867426322533407	0.984166209042651	0.936324992330952	0	1	0.106612808060636	0.880815140924976	0.914676366186073	0	1	0.175823676437173	0.773824130879346	0.92874359086726	0	1	0.464241873152989	0.963537167538077	0.926771550024103	0	1	0.941616152408733	0.939975388541999	0.77220737105044	0	1	0.811786984434899
1810026B05Rik	chr7	73413310	73431908	-	0.343797574675836	0.530421544438028	0.758709847057277	0	1	chr7	80684683	80703281	-	0.461995577667219	0.940160309563295	0.968052938340856	0	1	0.485454212789315	0.999130912084896	0.789342214820983	0	1	0.935063152114223	0.993364451766429	0.775012051360708	0	1	0.0726637316752144	0.896836563336813	0.806126473552741	0	1	0.694705748693479	0.955964553510566	0.886235154914764	0	1	0.607910888838372	0.979040691066151	0.858407467461326	0	1	0.441775671117998	0.810582926940431	0.768307112493974	0	1	0.674610872477022
1810032O08Rik	chr11	116487749	116491886	+	0.606278544805502	0.754422804346685	0.768920636311845	0	1	chr11	116532973	116537112	+	0.0652754744794546	0.715404459185554	0.888251018887769	0	1	0.141935778977221	0.841185618882079	0.714010254612384	0	1	0.121773750686436	0.771645615961926	0.812568473640387	0	1	0.42717741569464	0.81405164979803	0.650203777553793	0	1	0.0762099522835719	0.739740967961827	0.609492089925062	0	1	0.146260513753126	0.83387133439418	0.744292037337307	0	1	0.63351715965544	0.827355179800374	0.656777247030983	0	1	0.101196249595862
1810033B17Rik	chr8	3665761	3668905	+	0.789490261956008	0.0642553414877421	0.202725798676541	1	0	chr8	3665761	3668905	+	0.639625944352312	0.452413856642712	0.41123625049301	1	0	0.848367029548989	0.07314060927637	0.223081642490907	1	0	0.470895112575508	0.110424675086949	0.18918445155353	0	0	0.870512413198384	0.370126628239459	0.195232043472545	1	0	0.847489206998409	0.336423540104522	0.164687321968535	1	0	0.754876108206411	0.490475107979086	0.843814365221964	1	1	0.0763410965771843	0.103276970056059	0.117095402953679	0	0	0.395917047711422
1810034E14Rik	chr13	64257917	64277363	+	0.543650585332563	0.422436873326684	0.560585477014768	1	1	chr13	64350007	64369453	+	0.562465450525152	0.533213561820527	0.469082781892283	1	0	0.525112066599579	0.65506358064221	0.729961873877032	0	1	0.305326743547501	0.571160534504851	0.599456593189886	0	1	0.132392320609994	0.691689738120093	0.753363425215829	0	1	0.345012497159736	0.538014087707339	0.610762960690653	0	1	0.589724937485792	0.533621277563083	0.471230115254831	1	0	0.480926120049223	0.363269677772207	0.620491695516894	1	1	0.600295598355734
1810041L15Rik	chr15	84206969	84274863	-	0.868654522547115	0.314084728857158	0.202725798676541	1	0	chr15	84209632	84277527	-	0.498618021006081	0.201907131011609	0.198781716990227	1	0	0.68667093587046	0.194355502698747	0.223081642490907	1	0	0.542559033498078	0.183003844041735	0.18918445155353	1	0	0.754005355602959	0.117596332773567	0.195232043472545	1	0	0.733333333333333	0.23626448534424	0.368377229501731	1	0	0.646828824732894	0.291020686519664	0.20509224768833	1	0	0.36133266487398	0.353219999088465	0.266094044436654	0	0	0.46917001524179
1810043G02Rik	chr10	77381778	77388567	+	0.14572943461599	0.486797207202478	0.623997545904729	0	1	chr10	77441394	77448183	+	0.0770222959277686	0.539524599226092	0.637363600508348	0	1	0.164394840362272	0.369225139511481	0.658880757263684	0	1	0.0954146073585942	0.426276771004942	0.764625969586748	0	1	0.523169790768393	0.44782825761358	0.483237652833165	1	0	0.547375596455351	0.464349011588275	0.286427976686095	1	0	0.0989315753580359	0.536576494657877	0.618212892764801	0	1	0.116311927441776	0.656533430563785	0.751128445593584	0	1	0.326867119301649
1810043H04Rik	chr11	119915023	119916514	+	0.542495669063993	0.34064780303428	0.79915859590692	1	0	chr11	119960247	119961738	+	0.963009028929427	0.786944905104109	0.691222227091459	0	0	0.193074741560699	0.331213978592992	0.958981550462334	0	0	0.129187259747392	0.195908841295991	0.951882203426969	0	0	0.244315345164072	0.291063404892661	0.91283579473246	0	0	0.417041581458759	0.425948648034538	0.917174284587405	0	0	0.263287110706979	0.457513071152535	0.934747359656427	0	0	0.654254591859988	0.613600109384258	0.800999167360533	0	0	0.0634150847535911
1810044D09Rik	chr6	91406490	91407259	+	0.326893800199486	0.33277337393039	0.202725798676541	0	0	chr6	91390980	91391749	+	0.0396627971254837	0.492905841164548	0.666549804987072	0	0	0.315707620528771	0.256243710547983	0.702923002760857	0	0	0.237781438769907	0.102095917993776	0.913361672290635	0	0	0.0622702310171107	0.075477692552081	0.60848415793856	0	0	0.462144967052943	0.206134969325153	0.6882422542618	0	0	0.549352125483064	0.273516708342805	0.623296375827162	1	0	0.522355407684244	0.60047399845039	0.97922783645208	1	0	0.634843656182163
1810046K07Rik	chr9	51041916	51081147	-	0.75862249986876	0.205995065357762	0.202725798676541	1	0	chr9	51097790	51137022	-	0.444490510410908	0.467892021374608	0.676629124852097	0	1	0.763562345622541	0.243344616229073	0.223081642490907	1	0	0.836582463847703	0.317316492769541	0.18918445155353	1	0	0.704080243271456	0.362955566650025	0.469652482580306	1	0	0.669166098613951	0.471438309475119	0.533590429028441	1	1	0.647374403273471	0.473380313707661	0.430167842587318	1	0	0.720249760721936	0.260653570940249	0.371094263552303	1	0	0.740104383169369
1810053B23Rik	chr16	93232255	93247252	-	0.714578193081002	0.271405323114074	0.202725798676541	1	0	chr16	93343960	93358957	-	0.26147042564953	0.0766537681960568	0.185853893685087	0	0	0.872701491171896	0.176790778519806	0.223081642490907	1	0	0.791369211056196	0.174583562145341	0.18918445155353	1	0	0.563699904688422	0.284028502700495	0.195232043472545	1	0	0.572188139059305	0.335923653715065	0.172049607782988	1	0	0.434553307569902	0.240691066151398	0.20509224768833	0	0	0.673260106649651	0.203591449797183	0.455585257899119	1	0	0.663202623435407
1810055G02Rik	chr19	3708332	3717881	+	0.147146831854691	0.590582182791748	0.878609930321224	0	1	chr19	3708332	3717881	+	0.0665192555739819	0.460521466740372	0.517025285945922	0	1	0.423200073186351	0.389534351843381	0.647355274113677	0	1	0.0840655317591067	0.482564524986271	0.580963232394058	0	1	0.132120001815459	0.735623836971815	0.902581182348043	0	1	0.383140195410134	0.735060213587821	0.938209386914413	0	1	0.756217322118663	0.597681291202546	0.20509224768833	1	0	0.574495237227109	0.74932774258238	0.911389631447478	0	1	0.203039120594892
1810058I24Rik	chr6	35182850	35192210	+	0.241534988713318	0.518347419812064	0.899206801349752	0	1	chr6	35202698	35212059	+	0.0685461580983969	0.641975308641975	0.905780270826942	0	1	0.345942731680542	0.899368767724819	0.938340856303957	0	1	0.198196961376533	0.550384404173531	0.917349577106797	0	1	0.192075523079018	0.596786638224481	0.914019019238354	0	1	0.3813224267212	0.584049079754601	0.824751303738113	0	1	0.218140486474199	0.608638326892476	0.908672597396906	0	1	0.0863224100998131	0.523449250262066	0.762741575003287	0	1	0.378643018798208
1810062G17Rik	chr3	36667485	36673848	+	0.202477820358024	0.264790802666807	0.202725798676541	0	0	chr3	36374858	36381221	+	0.52745531601253	0.274230698360052	0.481835312678031	1	0	0.27042356600494	0.622632878968072	0.223081642490907	0	0	0.524986271279517	0.308438586857038	0.18918445155353	1	0	0.237461988834929	0.32215313393546	0.195232043472545	0	0	0.92165416950693	0.368052715291979	0.160567947762829	1	0	0.718345078426915	0.330256876562855	0.20509224768833	1	0	0.7992798869696	0.240918827765371	0.117095402953679	1	0	0.361599926100411
1810062O18Rik	chr14	19334844	19359232	+	0.0705548847708541	0.588377342642658	0.574389762916867	0	1	chr14	21365514	21389902	+	0.442924267551133	0.61295374976967	0.572461545203558	0	1	0.512258713749886	0.874759857286616	0.767825058065647	0	1	0.662776862529746	0.926276771004942	0.616197028791796	0	1	0.413243770707575	0.816820224209141	0.437880713440554	0	0	0.522653942285844	0.656214496705294	0.501511897979754	0	1	0.676881109343032	0.663378040463742	0.508479775625575	0	1	0.217583519438494	0.836652841711864	0.769227398220781	0	1	0.227656921158376
1810065E05Rik	chr11	58237305	58242218	+	0.696519502336081	0.117538978424064	0.202725798676541	1	0	chr11	58234612	58239525	+	0.774368896259443	0.326907131011609	0.503965993251238	1	1	0.872792974110328	0.172902753636447	0.223081642490907	1	0	0.745789859051803	0.125869485630606	0.18918445155353	1	0	0.865973766622793	0.129260654472836	0.195232043472545	1	0	0.838491251988185	0.416814360372643	0.435952495727245	1	0	0.658104114571494	0.108251875426233	0.20509224768833	1	0	0.791258374732236	0.399799462194066	0.628598974538762	1	1	0.631379612950903
2010001E11Rik	chr10	39609797	39616339	-	0.988188356344165	0.348889705496352	0.202725798676541	1	0	chr10	39640187	39646729	-	0.980283766353418	0.381241938455869	0.145229852316052	1	0	0.92914646418443	0.239639557222578	0.223081642490907	1	0	0.854795899688816	0.419229361156874	0.753012840177045	1	1	0.843416693142105	0.284119275632007	0.195232043472545	1	0	0.813451488298114	0.581913201545103	0.918664271002235	1	1	0.969720390997954	0.357399408956581	0.20509224768833	1	0	0.984914087780867	0.490087051638485	0.332486086156273	1	0	0.951919079950118
2010003K11Rik	chr19	4496787	4498583	-	0.605018636148879	0.397343692582288	0.202725798676541	1	0	chr19	4496787	4498583	-	0.133476137829372	0.054772434125668	0.0688461369911039	0	0	0.484310676058915	0.332220290915744	0.223081642490907	1	0	0.221764598206114	0.146851546769174	0.629738375914808	0	0	0.144283574638043	0.315662869332365	0.893553617599369	0	0	0.283435582822086	0.527698250397637	0.98453043516368	0	0	0.628461013866788	0.308388270061378	0.20509224768833	1	0	0.499156829679595	0.396563511234675	0.117095402953679	1	0	0.118470278509076
2010009K17Rik	chr2	157761804	157783238	-	0.508215654365059	0.857892802771799	0.704675927954775	0	1	chr2	157896099	157917533	-	0.351068730421964	0.741109268472453	0.707217669485955	0	1	0.32554203641021	0.620665995791785	0.681099084096586	0	1	0.160717554457258	0.612850082372323	0.67062535606293	0	1	0.211818635682839	0.596151227703899	0.621937858801876	0	1	0.156782549420586	0.649306975687344	0.636005083483062	0	1	0.100386451466242	0.710616049102069	0.710942635523029	0	1	0.364750922929675	0.675675675675676	0.562601340987773	0	1	0.347050944529121
2010010A06Rik	chr18	75414024	75422682	-	0.397238700194236	0.467951073547168	0.514921775713221	0	1	chr18	75448313	75456971	-	0.299382716049383	0.477980468030219	0.479687979315483	0	0	0.260451925715854	0.336840179306559	0.223081642490907	0	0	0.171609006040637	0.359006040637013	0.744774091765634	0	1	0.569010121181864	0.4291744201879	0.787107235198738	1	1	0.516837082481254	0.523381049761418	0.9151584206144	1	1	0.509934075926347	0.488383723573539	0.20509224768833	1	0	0.326238548835513	0.479103049086186	0.416845611113546	0	0	0.595907810262805
2010012O05Rik	chr19	46743216	46756693	+	0.381069872434249	0.497978896530002	0.632543056225076	0	1	chr19	46764395	46777872	+	0.27814630550949	0.606366316565322	0.73657916648407	0	1	0.317354313420547	0.510246089104382	0.797274201323458	0	1	0.191195313930075	0.450530843858686	0.655331083746001	0	1	0.230563246040031	0.5213089456724	0.728252771812963	0	1	0.501340604408089	0.572551692797092	0.617424076427538	1	1	0.231916344623778	0.578540577403955	0.661860730093343	0	1	0.231666742627957	0.687707944031721	0.666944213155704	0	1	0.489492402198513
2010015L04Rik	chr4	154252989	154286910	+	0.881463593889443	0.491206887500656	0.202725798676541	1	0	chr4	154783298	154817219	+	0.618804127510595	0.31324857195504	0.50414128577063	1	1	0.786067148476809	0.401106943555027	0.223081642490907	1	0	0.543565806333516	0.230367929708951	0.18918445155353	1	0	0.707847319929197	0.401897154268597	0.471449230904071	1	0	0.791592819813679	0.516200863440127	0.692536920986897	1	1	0.715253466696977	0.398454194135031	0.497611639423288	1	0	0.595688437172417	0.882411922884098	0.783908146719839	0	1	0.420673410004157
2010016I18Rik	chr3	106610041	106613969	-	0.76287469158486	0.246207149981626	0.202725798676541	1	0	chr3	106284903	106288831	-	0.202367790676248	0.540860512253547	0.857793943643455	0	1	0.799240691611015	0.47067971823255	0.223081642490907	1	0	0.553130148270181	0.30308438586857	0.18918445155353	1	0	0.278173648617982	0.388235828076068	0.680704675927955	0	1	0.249306975687344	0.462258577596001	0.897190937376747	0	1	0.201182086837918	0.483200727438054	0.959244489241422	0	1	0.923111982133905	0.271637573492548	0.117095402953679	1	0	0.0952842824811787
2010106C02Rik	chr17	86193492	86195504	-	0.870596881726075	0.501548637723765	0.202725798676541	1	0	chr17	86684506	86686518	-	0.0193477059148701	0.680532522572324	0.58727376309216	0	0	0.176013173543134	0.6896441313695	0.223081642490907	0	0	0.0488742449203734	0.212520593080725	0.18918445155353	0	0	0.121181863568284	0.321472336949122	0.195232043472545	0	0	0.527652806180414	0.442035900931606	0.40974626407818	1	0	0.0747897249374858	0.609593089338486	0.20509224768833	0	0	0.174331160840436	0.357367485529374	0.117095402953679	0	0	0.0930211075700891
2010107E04Rik	chr12	112409183	112414785	-	0.315082156543651	0.700351724499974	0.926114203076384	0	1	chr12	113199586	113205188	-	0.537267366869357	0.717523493642897	0.901617073491389	0	1	0.445979324855914	0.760634891592718	0.990578027082694	0	1	0.265467691744463	0.65261760937214	0.98260221745037	0	1	0.32215313393546	0.643216992692779	0.943555808755861	0	1	0.0723471938195865	0.699886389456942	0.974582584688198	0	1	0.0891111616276426	0.656603773584906	0.951706910907577	0	1	0.338589854610091	0.598149582972517	0.932030325605855	0	1	0.250889104429357
2010107G12Rik	chr6	34875456	34908151	-	0.785763032180167	0.340700299228306	0.202725798676541	1	0	chr6	34895294	34927999	-	0.336604016952276	0.394140409065782	0.322012358122617	0	0	0.818863781904675	0.238084347269234	0.223081642490907	1	0	0.612850082372323	0.301894563426689	0.18918445155353	1	0	0.783960423001861	0.308037943085372	0.195232043472545	1	0	0.590593047034765	0.688389002499432	0.835093562382225	0	1	0.439054330529666	0.36521936803819	0.20509224768833	0	0	0.399890615742218	0.348981359099403	0.243919540733599	0	0	0.421042907948825
2010107G23Rik	chr10	61503012	61506370	-	0.884718357919051	0.16510053021156	0.202725798676541	1	0	chr10	61570403	61573761	-	0.752395430256127	0.221485166758799	0.373855120732723	1	0	0.954807428414601	0.290595553929192	0.223081642490907	1	0	0.418359875526268	0.270181219110379	0.658135764056269	0	1	0.7577724322607	0.148141424227295	0.195232043472545	1	0	0.748693478754829	0.466075891842763	0.815723738989439	1	1	0.965992270970675	0.510161400318254	0.20509224768833	1	0	0.900824939610774	0.401257918964496	0.51452736754459	1	1	0.91764814558219
2010109A12Rik	chr5	94281721	94288678	+	0.253976586697464	0.21182214289464	0.202725798676541	0	0	chr5	93635543	93642500	+	0.111571770775751	0.307490326147043	0.52767430649897	0	1	0.172308114536639	0.422285243802031	0.223081642490907	0	0	0.594590884129599	0.434788577704558	0.18918445155353	1	0	0.138201788226751	0.31416511596242	0.195232043472545	0	0	0.70988411724608	0.380481708702568	0.377492440510101	1	0	0.346965219368038	0.450556944760173	0.20509224768833	0	0	0.526913085091837	0.620573355817875	0.857618651124063	0	1	0.242113528243499
2010109I03Rik	chr15	74705590	74708959	-	0.778413565016536	0.330673526169353	0.202725798676541	1	0	chr15	74708765	74712134	-	0.892159572507831	0.657453473373871	0.71028528857531	1	1	0.593312597200622	0.211783002470039	0.223081642490907	1	0	0.492311916529379	0.163646348160351	0.18918445155353	1	0	0.599101347978033	0.253710343575546	0.195232043472545	1	0	0.714246762099523	0.488070892978868	0.988781278758929	1	1	0.184041827688111	0.387087974539668	0.586353477365353	0	1	0.318353766920377	0.436443188551114	0.808799684473465	0	1	0.132095515218697
2010111I01Rik	chr13	63024556	63308878	+	0.209354821775421	0.614677935849651	0.628730443928305	0	1	chr13	63116293	63400964	+	0.243873226460291	0.542104293348074	0.514921775713221	0	1	0.354999542585308	0.832128807977312	0.659056049783076	0	1	0.402663371773751	0.63728720483251	0.59787896051536	0	1	0.35846230654019	0.619616030499705	0.717384635610675	0	1	0.265666893887753	0.560418086798455	0.523554932293264	0	1	0.264560127301659	0.566401454876108	0.554143476927122	0	1	0.312109748871975	0.606581286176564	0.531881326964372	0	1	0.34063091774052
2010300C02Rik	chr1	37556221	37664357	-	0.801721875164051	0.160690849913381	0.202725798676541	1	0	chr1	37668520	37776656	-	0.586097291321172	0.30514096185738	0.374512467680442	1	0	0.686533711462812	0.271201170981612	0.223081642490907	1	0	0.630239794984441	0.177649643053267	0.18918445155353	1	0	0.833522443607316	0.191848590750238	0.434900740610894	1	0	0.528516246307657	0.557282435810043	0.484727639247995	1	0	0.626415094339623	0.258558763355308	0.44007186993295	1	0	0.558406635978305	0.28886559409325	0.515929707699724	1	1	0.336843563807676
2010310C07Rik	chr6	42300277	42310165	+	0.351986980943882	0.324741456244422	0.202725798676541	0	0	chr6	42320669	42330557	+	0.892804496038327	0.497512437810945	0.389982032516762	1	0	0.573552282499314	0.733144268593907	0.223081642490907	0	0	0.505262676185246	0.280981145890536	0.18918445155353	1	0	0.391957518268052	0.393409885172242	0.195232043472545	0	0	0.676800727107476	0.456396273574188	0.495771067969674	1	0	0.770629688565583	0.317708570129575	0.20509224768833	1	0	0.870106193883597	0.367713413244611	0.370962794162759	1	0	0.605145258879497
2010320M18Rik	chr8	73705850	73706595	+	0.410415244894745	0.0427843981311355	0.818309303650467	0	0	chr8	73300760	73301505	+	0.889211350654137	0.525428413488115	0.774924405101012	1	0	0.149894794620803	0.171850699844479	0.92769183575091	0	0	0.0872688998718653	0.0991671242906828	0.943555808755861	0	0	0.0393954522761313	0.115417782417283	0.879398746658486	0	0	0.222494887525562	0.162599409225176	0.884263114071607	0	0	0.0501932257331212	0.380131848147306	0.901441780971997	0	0	0.0558999134041293	0.129984959664555	0.840220868574434	0	0	0.0214770680338091
2200002D01Rik	chr7	28956280	28957227	-	0.0330201060423119	0.44417029765342	0.89289627065165	0	0	chr7	30032539	30033486	-	0.690736134144094	0.664916159941036	0.55589640212104	0	0	0.62322751806788	0.407830939529778	0.849029317673868	1	0	0.308484349258649	0.349212886692294	0.916385468250142	0	0	0.143965869377752	0.238097399355512	0.940137604627723	0	0	0.518245853215178	0.613678709384231	0.996713265261405	0	0	0.666856103659923	0.558990679699932	0.826460405802182	1	0	0.845996080397429	0.705437309147259	0.117095402953679	1	0	0.357350699736733
2210010C04Rik	chr6	40959874	40965116	-	0.774476350464591	0.0563284161898262	0.202725798676541	1	0	chr6	40980266	40985508	-	0.0669338492721577	0.0945273631840796	0.241290152942723	0	0	0.0905681090476626	0.281996157716586	0.223081642490907	0	0	0.525215083287571	0.422478491671243	0.18918445155353	1	0	0.747696636862887	0.469296055916126	0.195232043472545	1	0	0.796637127925471	0.11447398318564	0.186730356282046	1	0	0.809047510797909	0.0908388270061378	0.20509224768833	1	0	0.809580237910761	0.373456086778178	0.975283754765765	1	1	0.626160454482472
2210015D19Rik	chr11	5662152	5684713	+	0.361541288256601	0.977689117538978	0.522547000306762	0	1	chr11	5662152	5684713	+	0.394324672931638	0.672563110374056	0.613129409702441	0	1	0.24919952428872	0.580093312597201	0.739822078092817	0	1	0.0896943071572396	0.608456891817683	0.624479600333056	0	1	0.160441156447147	0.575500385784959	0.529953109251063	0	1	0.108702567598273	0.597046125880482	0.617949953985714	0	1	0.192589224823824	0.65142077744942	0.529208116043648	0	1	0.728180119411148	0.793992981176792	0.506200972873483	0	1	0.142533832155559
2210016F16Rik	chr13	58389668	58394848	-	0.0575358286524227	0.916583547692792	0.878960515360007	0	1	chr13	58481406	58486586	-	0.425695596093606	0.84858116823291	0.779744949384285	0	1	0.597383587960845	0.687265574970268	0.891975984924843	0	1	0.410763316858869	0.83095368844957	0.934572067137035	0	1	0.604593110334498	0.774066173467072	0.91919014856041	0	1	0.262985685071575	0.88511701885935	0.972829659494281	0	1	0.372812002727893	0.83950897931348	0.913624611069723	0	1	0.319812223690807	0.617793172599243	0.743722336649283	0	1	0.125721675673179
2210016L21Rik	chr5	115203200	115209539	+	0.441545487952123	0.786865452254711	0.793899820325168	0	1	chr5	115392210	115398549	+	0.0572139303482587	0.831997420305878	0.82755598404838	0	1	0.236895069069619	0.518525295032476	0.843726718962268	0	1	0.145478674720849	0.681951308804686	0.894035672027696	0	1	0.398266237008124	0.643171606227023	0.794338051623647	0	1	0.192365371506476	0.817905021586003	0.724834567684824	0	1	0.250920663787224	0.827869970447829	0.865243875717604	0	1	0.598195159746593	0.705072694954651	0.512248564792497	0	1	0.185949840654011
2210018M11Rik	chr7	98465797	98531761	-	0.0506063310409995	0.647488057115859	0.65958192734125	0	1	chr7	105739115	105805079	-	0.790906578220011	0.980237700386954	0.712607914457251	0	1	0.579315707620529	0.9785472509377	0.587668171260791	0	1	0.682775032033681	0.96988833974007	0.512686796090977	0	1	0.230608632505787	0.964507783778877	0.543845041412858	0	1	0.4173142467621	0.949193365144285	0.607607695341601	0	1	0.612275517162992	0.982905205728575	0.565055436259258	0	1	0.703978852376829	0.968096258146848	0.67106358736141	0	1	0.468846704540206
2210019I11Rik	chr5	147538946	147581870	-	0.965877473883143	0.0919208357394089	0.202725798676541	1	0	chr5	148040173	148083097	-	0.915883545236779	0.173622627602727	0.279503922170121	1	0	0.944286890494923	0.102506632513036	0.223081642490907	1	0	0.846787479406919	0.12689913966685	0.18918445155353	1	0	0.920891390187446	0.136567875459538	0.195232043472545	1	0	0.902794819359237	0.369870483980913	0.455497611639423	1	0	0.9291657194817	0.181723118890657	0.461063149130111	1	0	0.925117360193246	0.144068182854018	0.288268548139708	1	0	0.950764398873031
2210039B01Rik	chr12	74467320	74470824	+	0.996850228358444	0.989920730747021	0.202725798676541	0	0	chr12	74649469	74652973	+	0.982955592408329	0.124239911553344	0.0688461369911039	1	0	0.926127527216174	0.297548257250023	0.223081642490907	1	0	0.824363902617609	0.235676368295808	0.18918445155353	1	0	0.336268324785549	0.619661416965461	0.195232043472545	0	0	0.828357191547376	0.428811633719609	0.616153205661948	1	1	0.965901341213912	0.375676290065924	0.20509224768833	1	0	0.849824529419808	0.228453580055604	0.117095402953679	1	0	0.935430234169322
2210404O07Rik	chr10	80796192	80798208	+	0.824137750013124	0.972596986718463	0.202725798676541	0	0	chr10	80855808	80857824	+	0.0462502303298323	0.488022848719366	0.665804811779657	0	0	0.0612020858109963	0.425761595462446	0.223081642490907	0	0	0.339419732747575	0.444535969247666	0.974582584688198	0	0	0.14664367085735	0.237938546725366	0.195232043472545	0	0	0.587730061349693	0.750056805271529	0.99807178228669	0	0	0.207865423959991	0.370038645146624	0.716113764845085	0	0	0.542272457955426	0.724533977485074	0.996012095183838	0	0	0.104845041799455
2210407C18Rik	chr11	58424399	58429687	-	0.5429156386162	0.101947608798362	0.202725798676541	1	0	chr11	58421707	58426994	-	0.377879122903998	0.0466187580615441	0.431657829002147	0	0	0.770515048943372	0.503110419906687	0.737806214119812	1	1	0.729269632070291	0.165568369028007	0.18918445155353	1	0	0.933690373530613	0.35201742840285	0.195232043472545	1	0	0.728788911610997	0.601226993865031	0.96630001314694	1	1	0.654466924300978	0.0748351898158672	0.637495069897892	1	1	0.491226470990383	0.103687161022743	0.117095402953679	1	0	0.741028128031038
2210408F21Rik	chr6	31150513	31267557	+	0.765656989868235	0.348732216914274	0.422717910513169	1	0	chr6	31170350	31287394	+	0.707112585222038	0.289340335360236	0.367938998203252	1	0	0.534443326319641	0.773854176196139	0.644901178842193	0	1	0.47647812557203	0.615641588870584	0.552784959901836	0	1	0.374075250760223	0.634638950664912	0.628511328279066	0	1	0.876391729152465	0.351601908657123	0.368771637670362	1	0	0.757217549443055	0.373130256876563	0.432928699767737	1	0	0.587530194612825	0.426325144706258	0.398220780928174	1	0	0.690499284097732
2210409D07Rik	chr18	57757447	57763954	-	0.66218699144312	0.292456296918473	0.202725798676541	1	0	chr18	57791732	57798239	-	0.19624101713654	0.062511516491616	0.358823787194881	0	0	0.711600036593175	0.784832128807977	0.223081642490907	0	0	0.583424858136555	0.384907559948746	0.18918445155353	1	0	0.809966867879998	0.185993736667726	0.195232043472545	1	0	0.800090888434447	0.396546239491025	0.138524913449319	1	0	0.467969993180268	0.112161854967038	0.20509224768833	0	0	0.0989927532929219	0.552663962444738	0.600815110215172	0	1	0.901852108447647
2210414B05Rik	chr4	3583652	3590255	+	0.651057798309623	0.0365373510420494	0.202725798676541	1	0	chr4	3583652	3590255	+	0.658098396904367	0.432006633499171	0.553442306849555	1	1	0.877572957643399	0.781996157716586	0.223081642490907	0	0	0.838184147904082	0.318094453596925	0.18918445155353	1	0	0.765578904370717	0.401352516679526	0.195232043472545	1	0	0.698613951374688	0.373324244489889	0.254656207546343	1	0	0.363855421686747	0.257876790179586	0.20509224768833	0	0	0.213025842030901	0.104234082311654	0.117095402953679	0	0	0.403907440764861
2210416O15Rik	chr11	87914252	87916302	+	0.0367473358181532	0.0531786445482703	0.202725798676541	0	0	chr11	87911559	87913609	+	0.983600515938824	0.49953934033536	0.0688461369911039	1	0	0.537462263287897	0.502470039337664	0.223081642490907	1	0	0.813975837451949	0.385227896760022	0.18918445155353	1	0	0.932374166023692	0.293060409385921	0.195232043472545	1	0	0.950783912747103	0.344194501249716	0.499934265305228	1	0	0.982905205728575	0.532302796090021	0.20509224768833	1	0	0.934232715008432	0.0941616152408733	0.117095402953679	1	0	0.88120641078934
2210417A02Rik	chr5	149052188	149053488	+	0.762507218226679	0.747965772481495	0.202725798676541	0	0	chr5	149553415	149554715	+	0.975631103740557	0.507278422701308	0.385950304570752	1	0	0.340453755374623	0.254642759125423	0.223081642490907	0	0	0.387744828848618	0.273110012813472	0.18918445155353	0	0	0.175010211954795	0.39531611673399	0.558788728691003	0	0	0.538195864576233	0.46753010679391	0.405977474911258	1	0	0.725528529211184	0.428779268015458	0.20509224768833	1	0	0.874755024839342	0.312200902420127	0.117095402953679	1	0	0.833217865225625
2210420H20Rik	chr18	82888932	82893467	-	0.787705391359126	0.0144889495511575	0.202725798676541	1	0	chr18	82923896	82928431	-	0.485719550396167	0.505320619126589	0.229282615364389	1	0	0.763379379745677	0.0964687585765255	0.223081642490907	1	0	0.573082555372506	0.120629690646165	0.18918445155353	1	0	0.827667589524804	0.111469159896519	0.195232043472545	1	0	0.876119063849125	0.201408770733924	0.147596301327841	1	0	0.700068197317572	0.275517162991589	0.20509224768833	1	0	0.790665876669249	0.270953921881409	0.117095402953679	1	0	0.717334072329223
2300002M23Rik	chr17	35175537	35176998	+	0.976271720300278	0.336185626542076	0.202725798676541	1	0	chr17	35704429	35705890	+	0.923806891468583	0.284802837663534	0.311713922608353	1	0	0.971091391455494	0.12437105479828	0.223081642490907	1	0	0.7981420464946	0.318735127219476	0.18918445155353	1	0	0.973585076930059	0.271592611083375	0.195232043472545	1	0	0.959963644626221	0.412474437627812	0.0669836539725667	1	0	0.953034780631962	0.390315980904751	0.20509224768833	1	0	0.950093432386856	0.0564696230800784	0.117095402953679	1	0	0.453512539836497
2300003K06Rik	chr11	99653237	99654156	-	0.962832694629639	0.00330726022363379	0.202725798676541	1	0	chr11	99698461	99699380	-	0.0242767643265156	0.0427952828450341	0.0688461369911039	0	0	0.392438935138597	0.0331396944469856	0.223081642490907	0	0	0.0885960095185795	0.0673622551711514	0.18918445155353	0	0	0.825125947442473	0.316525212181727	0.195232043472545	1	0	0.49038854805726	0.0307657350602136	0.0669836539725667	1	0	0.380950215958172	0.0627415321664015	0.20509224768833	0	0	0.980857754888109	0.750603892256506	0.117095402953679	0	0	0.34317121611011
2300005B03Rik	chr15	74570093	74573942	-	0.799727019791065	0.055698461861515	0.202725798676541	1	0	chr15	74573268	74577117	-	0.193062465450525	0.120877096001474	0.14444103597879	0	0	0.762510291830574	0.0840270789497759	0.223081642490907	1	0	0.541643785465861	0.0742266154127769	0.18918445155353	1	0	0.827304497798756	0.139881087459719	0.195232043472545	1	0	0.917200636219041	0.227311974551238	0.0669836539725667	1	0	0.756535576267333	0.245646737894976	0.20509224768833	1	0	0.163210427965909	0.263479330932957	0.117095402953679	0	0	0.153064523578588
2300009A05Rik	chr9	63192452	63197250	-	0.238070239907607	0.297810908709119	0.637188307988957	0	1	chr9	63242253	63247051	-	0.778975492905841	0.6563939561452	0.773171479907095	1	1	0.531104199066874	0.952062940261641	0.8886454270564	0	1	0.687122460186711	0.715495149185429	0.919014856041018	0	1	0.0909998638406027	0.480869604683883	0.83627678688812	0	1	0.366598500340832	0.561145194274029	0.774617643192077	0	1	0.840463741759491	0.653784951125256	0.764231561418116	1	1	0.451483523996172	0.546465521170412	0.893948025768	0	1	0.0909888688744169
2310001H17Rik	chr6	129198315	129204175	-	0.0295553572366003	0.281222111396924	0.48017003374381	0	0	chr6	129182640	129188500	-	0.177768564584485	0.637967569559609	0.879267277268942	0	1	0.308206019577349	0.884914463452566	0.644287655024322	0	1	0.280340472267985	0.497071206296906	0.725535737762391	0	1	0.139472609267916	0.72268869423138	0.947061659143696	0	1	0.078118609406953	0.559736423540105	0.883912529032824	0	1	0.0741532166401455	0.487201636735622	0.910995223278847	0	1	0.342372726858393	0.0991750603892256	0.347736535343354	0	0	0.233522701029976
2310001K24Rik	chr2	163163985	163164444	+	0.0353824347734789	0.0437818258176282	0.622288443840659	0	0	chr2	163298280	163298739	+	0.37198267919661	0.0587110742583379	0.0688461369911039	0	0	0.0877321379562712	0.197877595828378	0.804066786449888	0	0	0.294801391177009	0.259381292330222	0.18918445155353	0	0	0.0513774792356919	0.148050651295784	0.195232043472545	0	0	0.624721654169507	0.239672801635992	0.316271528112538	1	0	0.15830870652421	0.255694476017277	0.20509224768833	0	0	0.0354131534569983	0.0683195843398204	0.117095402953679	0	0	0.0211999445753083
2310002D06Rik	chr12	81426053	81436802	+	0.973121948658722	0.490051971232086	0.202725798676541	1	0	chr12	81608192	81618941	+	0.766952275658743	0.357425833793993	0.408037162014111	1	0	0.86638916842009	0.406458695453298	0.223081642490907	1	0	0.732976386600769	0.361477210323998	0.18918445155353	1	0	0.873144828212227	0.347569554758771	0.195232043472545	1	0	0.909429675073847	0.176914337650534	0.172926070379947	1	0	0.877244828370084	0.31661741304842	0.20509224768833	1	0	0.534569983136594	0.553302037281801	0.436040141986941	1	0	0.909334441827167
2310002J15Rik	chr2	25060827	25061906	-	0.918788387841881	0.487322169142737	0.202725798676541	1	0	chr2	25094338	25095417	-	0.978302929795467	0.527501381978994	0.39830842718787	1	0	0.671210319275455	0.0761138047754094	0.223081642490907	1	0	0.176322533406553	0.105665385319422	0.18918445155353	0	0	0.857486497526438	0.100349475786321	0.195232043472545	1	0	0.0591683708248125	0.271892751647353	0.0669836539725667	0	0	0.741804955671744	0.369083882700614	0.20509224768833	1	0	0.235176154231803	0.408732509912948	0.117095402953679	0	0	0.18112327375179
2310002L09Rik	chr4	73410601	73422077	-	0.172397501181164	0.0151714000734947	0.202725798676541	0	0	chr4	73585274	73596750	-	0.853924820342731	0.290077390823659	0.401989570095096	1	0	0.833501052053792	0.943051870826091	0.853937508216837	0	1	0.976112026359143	0.230688266520227	0.18918445155353	1	0	0.634502791267644	0.201062043298688	0.195232043472545	1	0	0.774823903658259	0.102931152010907	0.359612603532144	1	0	0.943441691293476	0.518663332575585	0.20509224768833	1	0	0.647600382844902	0.091700469440773	0.117095402953679	1	0	0.75881021661817
2310003H01Rik	chr11	120185651	120194836	-	0.529949078691795	0.875479027770487	0.58832551820851	0	1	chr11	120230875	120240060	-	0.189929979730975	0.684125667956514	0.793067180858057	0	1	0.117509834415881	0.487924252126978	0.746614663219247	0	1	0.16140399048142	0.53720483250961	0.615232919935142	0	1	0.366359551581718	0.521082013343621	0.585345545378851	0	1	0.0667575551011134	0.680527152919791	0.834480038564354	0	1	0.191498067742669	0.713253012048193	0.711380866821508	0	1	0.136867052550021	0.760904243197666	0.8441211271309	0	1	0.0572259941804074
2310005A03Rik	chr2	154789231	154791520	-	0.789962727702242	0.484277389889233	0.202725798676541	1	0	chr2	154923526	154925815	-	0.910171365395246	0.422885572139304	0.262062316490644	1	0	0.624736986552008	0.381117921507639	0.223081642490907	1	0	0.0842028189639392	0.0843401061687717	0.18918445155353	0	0	0.046702673262833	0.256569690918168	0.195232043472545	0	0	0.307566462167689	0.264076346284935	0.205004601428634	0	0	0.337281200272789	0.127165264832917	0.20509224768833	0	0	0.0812178114033089	0.126429971286632	0.117095402953679	0	0	0.517712807722507
2310005E17Rik	chr13	99524266	99535222	-	0.935219696571999	0.307627696991968	0.202725798676541	1	0	chr13	99194064	99205020	-	0.882946379215036	0.210659664639764	0.151803321793242	1	0	0.968712835056262	0.136172353856006	0.223081642490907	1	0	0.912639575324913	0.285831960461285	0.18918445155353	1	0	0.956519765805837	0.204874506422185	0.195232043472545	1	0	0.968234492160873	0.178868438991138	0.325386739120908	1	0	0.935076153671289	0.183496249147534	0.20509224768833	1	0	0.902009935736749	0.158196982817556	0.432841053508042	1	0	0.880929287330839
2310005G13Rik	chr16	56961917	56996297	-	0.931387474408105	0.00923933014856423	0.202725798676541	1	0	chr16	57037079	57071459	-	0.900819974203059	0.271282476506357	0.191463254305622	1	0	0.902753636446803	0.253682188271887	0.223081642490907	1	0	0.905409115870401	0.389804136921106	0.18918445155353	1	0	0.781328007988018	0.243679934643489	0.195232043472545	1	0	0.766462167689162	0.161281526925699	0.223103554055831	1	0	0.956944760172767	0.412957490338713	0.20509224768833	1	0	0.708901143977029	0.296112301171323	0.38516148823349	1	0	0.579326589995843
2310007B03Rik	chr1	94981760	94991354	-	0.821197963147672	0.252454197070712	0.202725798676541	1	0	chr1	95047931	95057525	-	0.196517412935323	0.0444997236042012	0.164424383189447	0	0	0.801527765071814	0.0968346903302534	0.223081642490907	1	0	0.201812191103789	0.253020318506315	0.415443270958412	0	0	0.576498888031589	0.118640221485953	0.195232043472545	1	0	0.371688252669848	0.520154510338559	0.459616985845129	0	0	0.414867015230734	0.274244146396908	0.20509224768833	0	0	0.211840845904927	0.344514835239962	0.117095402953679	0	0	0.396840792573091
2310007L24Rik	chr11	106190915	106193204	+	0.580082943986561	0.27048663971862	0.202725798676541	1	0	chr11	106236139	106238428	+	0.180440390639396	0.958448498249493	0.589026688286077	0	0	0.750937700118928	0.733921873570579	0.223081642490907	0	0	0.547135273659162	0.4092073952041	0.18918445155353	1	0	0.636726728089684	0.385921118322516	0.195232043472545	1	0	0.75682799363781	0.431265621449671	0.171961961523292	1	0	0.153080245510343	0.828142759718118	0.20509224768833	0	0	0.608586664235905	0.432933776947268	0.117095402953679	1	0	0.162994780841532
2310008N11Rik	chr8	28280530	28290359	-	0.861567536353614	0.376187726389837	0.813532582497042	1	1	chr8	27925068	27934895	-	0.661000552791598	0.37175234936429	0.646741750295806	1	1	0.651404263104931	0.207117372610008	0.783557561681055	1	1	0.633946549514919	0.202269815119898	0.703799465357816	1	1	0.699723142558889	0.248082421821813	0.635303913405495	1	1	0.65426039536469	0.266530334014997	0.787457820237521	1	1	0.494885201182087	0.304478290520573	0.721021955388054	1	1	0.117952691308509	0.0746091791622989	0.907927604189491	0	1	0.614890767170108
2310009A05Rik	chr9	72836849	72839907	+	0.456716888025618	0.513675258543756	0.83478680047329	0	1	chr9	72887524	72890582	+	0.91404090657822	0.611617836742215	0.761777466146632	1	1	0.505306010429055	0.638733876132101	0.895394189052982	0	1	0.348114589053634	0.399002379644884	0.922520706428853	0	1	0.365134117006309	0.481550401670222	0.933958543319164	0	1	0.116109975005681	0.48470802090434	0.893948025768	0	1	0.560218231416231	0.598545123891794	0.906700556553749	1	1	0.470124424593227	0.58948999589809	0.584337613392348	0	1	0.655027481409635
2310009B15Rik	chr1	140668389	140673265	-	0.0159063467898577	0.708121161215812	0.585739953547482	0	1	chr1	140748555	140753431	-	0.829648056016215	0.610558319513543	0.604627722511942	1	1	0.360488518891227	0.84356417528131	0.647749682282309	0	1	0.853423027640491	0.706434193666484	0.585257899119155	1	1	0.683338628421005	0.847592247991649	0.455935842937903	0	0	0.860986139513747	0.664485344239945	0.488058197116438	1	0	0.847238008638327	0.803091611729939	0.580612647355274	0	1	0.929310423408231	0.603117451346794	0.528857531004864	1	1	0.405477807029698
2310010J17Rik	chr7	90000027	90005128	-	0.173657409837787	0.378392566538926	0.202725798676541	0	0	chr7	97273345	97278446	-	0.849226091763405	0.582734475769302	0.650116131294097	1	1	0.386149483121398	0.925304180770286	0.223081642490907	0	0	0.937808896210873	0.874427969979864	0.658661641614444	0	1	0.0905913856487995	0.645531702446331	0.616021736272405	0	1	0.47280163599182	0.417405135196546	0.495332836671195	1	0	0.421095703568993	0.546033189361218	0.70901441780972	0	1	0.946766327879313	0.762636160612552	0.735439765108024	0	1	0.569627268948317
2310011J03Rik	chr10	79721383	79723677	-	0.503333508320647	0.422804346684865	0.882247250098602	1	0	chr10	79780999	79783293	-	0.347751980836558	0.752257232356735	0.85047548095885	0	0	0.45846674595188	0.454853169883817	0.902274420439108	0	0	0.546265788028556	0.571892732930624	0.893027740041194	1	0	0.397676212953297	0.479281078382426	0.882685481397081	0	0	0.61163371960918	0.653942285844126	0.948201060519742	0	0	0.288883837235735	0.722527847238009	0.954423944958149	0	0	0.0723303404585024	0.539629005059022	0.615145273675446	0	0	0.0864625190522378
2310014L17Rik	chr7	11827594	11831251	+	0.0153288886555725	0.440915533623812	0.202725798676541	0	0	chr7	13512764	13516421	+	0.689285056200479	0.5382347521651	0.372365134317893	1	0	0.807153965785381	0.30363187265575	0.223081642490907	1	0	0.790270913417536	0.487049240344133	0.18918445155353	1	0	0.439840239640539	0.282939227522353	0.195232043472545	0	0	0.945376050897523	0.469847761872302	0.162539988605986	1	0	0.87460786542396	0.559263468970221	0.20509224768833	1	0	0.487580329064309	0.358825942299804	0.367369297515229	1	0	0.878804674149
2310015A10Rik	chr12	81039387	81051684	-	0.372040527061788	0.68943251614258	0.496954292475569	0	0	chr12	81221532	81233831	-	0.389856274184632	0.716694306246545	0.903326175555458	0	1	0.0881895526484311	0.822523099441954	0.775143520750252	0	1	0.139117700896943	0.500777960827384	0.498268986371007	0	0	0.0705305677846866	0.537148822221214	0.67846969630571	0	1	0.452806180413542	0.614451261077028	0.640650335246943	0	1	0.0991134348715617	0.684655603546261	0.808536745694378	0	1	0.189371496285493	0.667243972471628	0.563959858013059	0	1	0.237310054962819
2310015B20Rik	chr10	69600023	69615068	+	0.860570108667122	0.376135230195811	0.610324729392173	1	1	chr10	69667414	69682459	+	0.707987838584853	0.12801732080339	0.279153337131338	1	0	0.547754093861495	0.310721800384228	0.77562557517858	1	1	0.392412593812923	0.324684239428885	0.746789955738639	0	1	0.773521535878001	0.366087232787183	0.661948376353039	1	1	0.886843899113838	0.379686434901159	0.565712783206977	1	1	0.582496021823142	0.210365992270971	0.796792146895131	1	1	0.201267034319311	0.135089558361059	0.651430825189535	0	1	0.625282896863886
2310015D24Rik	chr16	13427708	13433997	-	0.89647750538086	0.356081684077904	0.202725798676541	1	0	chr16	13514223	13520512	-	0.480744426018058	0.0799244518149991	0.213111880450502	1	0	0.536455950965145	0.321288079773122	0.223081642490907	1	0	0.687808896210873	0.294481054365733	0.18918445155353	1	0	0.829301502292016	0.224345300231471	0.195232043472545	1	0	0.648398091342877	0.260804362644853	0.142249879486393	1	0	0.581359399863605	0.0921573084791998	0.20509224768833	1	0	0.326466432705893	0.280525044437355	0.117095402953679	0	0	0.736132280264191
2310016D03Rik	chr12	30996610	31053410	-	0.705443855320489	0.212767074387107	0.202725798676541	1	0	chr12	31095423	31152223	-	0.468629076838032	0.25718629076838	0.143126342083352	0	0	0.799286433080231	0.236940810538835	0.223081642490907	1	0	0.671837818048691	0.291186161449753	0.18918445155353	1	0	0.92729088185903	0.333136658648391	0.195232043472545	1	0	0.480708929788684	0.0923880936150875	0.232919935141768	1	0	0.608820186406001	0.186769720390998	0.20509224768833	1	0	0.420081126657855	0.134907251264755	0.23436609842675	0	0	0.653595676874047
2310020H05Rik	chr13	100176684	100188078	-	0.820410520237283	0.301905611843141	0.202725798676541	1	0	chr13	99846482	99857876	-	0.919891284319145	0.414409434309932	0.247381567991586	1	0	0.360945933583387	0.746775226420273	0.223081642490907	0	0	0.771645615961926	0.449386783818415	0.18918445155353	1	0	0.553487949893342	0.22502609721781	0.195232043472545	1	0	0.870574869347876	0.277527834583049	0.395153161838819	1	0	0.882359627187997	0.3573539440782	0.20509224768833	1	0	0.873934642905975	0.365206690670434	0.674262675840309	1	1	0.527042630825366
2310022A10Rik	chr7	27262049	27290858	+	0.118273925140427	0.940941781720825	0.562163109689294	0	1	chr7	28338308	28367117	+	0.162981389349549	0.821586511885019	0.65725930145931	0	1	0.0771658585673772	0.62574329887476	0.792716595819273	0	1	0.109189090243456	0.680212337543474	0.48525351680617	0	0	0.377161530431625	0.722370988971089	0.397782549629695	0	0	0.126471256532606	0.832129061576914	0.568210701608309	0	1	0.170902477835872	0.838827006137759	0.673999737061221	0	1	0.478875165215806	0.916913540859578	0.656470485122047	0	1	0.176666204794236
2310022B05Rik	chr8	127521845	127549459	-	0.18536406110557	0.742401175914746	0.93465971339673	0	1	chr8	127159655	127187269	-	0.326515570296665	0.581628892574166	0.556904334107542	0	1	0.31470130820602	0.757844661970542	0.83307769840922	0	1	0.150054914881933	0.543565806333516	0.71663964240326	0	1	0.266010075795398	0.59846593745745	0.574214470397476	0	1	0.418086798454897	0.591683708248125	0.523072877864937	0	1	0.385087519890884	0.623687201636736	0.66002015863973	0	1	0.224511189098036	0.584932318490497	0.54783294622902	0	1	0.412913953166135
2310030G06Rik	chr9	50491920	50498751	-	0.582865242269935	0.386844453777101	0.202725798676541	1	0	chr9	50547795	50554626	-	0.940759167127326	0.24235304956698	0.223366492834918	1	0	0.784420455585033	0.737306742292562	0.223081642490907	0	0	0.410031118433095	0.762538898041369	0.916998992068013	0	1	0.464439704080243	0.7166976807516	0.826854813970814	0	1	0.694569416041809	0.736923426493979	0.813269643717954	0	1	0.902523300750171	0.183769038417822	0.20509224768833	1	0	0.892393236406727	0.572079668201085	0.421885271046058	1	0	0.852016073160593
2310033P09Rik	chr11	59024555	59026929	+	0.496666491679353	0.687595149351672	0.732021560979885	0	0	chr11	59021862	59024236	+	0.0780357471899761	0.811590197162336	0.897541522415531	0	0	0.146784374714116	0.539314792791144	0.800736228581445	0	0	0.172524254072854	0.495332235035695	0.834699154213594	0	0	0.331139654155131	0.601189125402805	0.840264691704282	0	0	0.175960009088843	0.749784139968189	0.829002147333363	0	0	0.489929529438509	0.739349852239145	0.897278583636443	0	0	0.160111207328745	0.596599972653936	0.685963451509707	0	0	0.0729296568287839
2310034G01Rik	chr19	46401511	46402299	-	0.58255026510578	0.0724972439498136	0.202725798676541	1	0	chr19	46422690	46423478	-	0.874930901050304	0.509213193292795	0.0688461369911039	1	0	0.132147104564999	0.318269142804867	0.223081642490907	0	0	0.343401061687717	0.0745927146256636	0.18918445155353	0	0	0.740071710615894	0.1416511596242	0.195232043472545	1	0	0.118882072256305	0.250670302204045	0.547131776151453	0	0	0.937667651739032	0.439145260286429	0.20509224768833	1	0	0.986828312292056	0.516886194795132	0.117095402953679	1	0	0.971410096531338
2310034O05Rik	chr5	100450993	100458351	+	0.856895375085306	0.284266890650428	0.202725798676541	1	0	chr5	100639710	100647068	+	0.591164547632209	0.0777593513911922	0.154257417064727	1	0	0.920364102094959	0.292699661513128	0.223081642490907	1	0	0.706617243272927	0.145432912319239	0.18918445155353	1	0	0.681750102119548	0.399491671583534	0.195232043472545	1	0	0.797773233356055	0.161735969097932	0.400587229939962	1	0	0.674835189815867	0.360218231416231	0.20509224768833	1	0	0.86951369582061	0.318536074016681	0.364301678425873	1	0	0.261927855526304
2310035C23Rik	chr1	107491407	107582678	+	0.101265158276025	0.556774633839047	0.686489329067882	0	1	chr1	107560437	107651708	+	0.700893679749401	0.933572876358946	0.739383846794338	0	1	0.438889397127436	0.987283871557954	0.622945790788378	0	1	0.856809445359693	0.991122094087498	0.601165695253955	0	1	0.0621794580855989	0.940452956928244	0.771681493492265	0	1	0.449216087252897	0.965326062258578	0.772733248608616	0	1	0.732984769265742	0.983632643782678	0.666023927428897	0	1	0.733512601978032	0.968552025887608	0.608659450457952	0	1	0.515680569026835
2310036O22Rik	chr8	87916937	87920391	+	0.128458186781458	0.37860255131503	0.951268679609098	0	1	chr8	87550731	87554185	+	0.267827529021559	0.844711627049936	0.973136421403217	0	1	0.0718598481383222	0.672125148659775	0.950611332661379	0	1	0.402892183781805	0.556013179571664	0.96862263902888	0	1	0.495574819588799	0.621249943266918	0.9681844077304	0	1	0.396137241536015	0.614087707339241	0.96481002673211	0	1	0.650556944760173	0.669243009774949	0.976379333011964	0	1	0.0844993391367759	0.616106831958434	0.902142951049564	0	1	0.488106784906009
2310039H08Rik	chr17	46235825	46236598	+	0.61236810331251	0.30941256758885	0.90030237959595	1	0	chr17	46909583	46910356	+	0.0538050488299244	0.0766077022295928	0.959989482448837	0	0	0.201811362180953	0.221068520720886	0.952188965335904	0	0	0.550658978583196	0.390444810543657	0.988211578070906	1	0	0.109971406526574	0.178368810420733	0.972742013234585	0	0	0.111156555328334	0.382367643717337	0.938428502563653	0	0	0.150761536712889	0.177494885201182	0.95525658442526	0	0	0.0496331069686888	0.306503805660635	0.9045532231912	0	0	0.0527920188443952
2310039L15Rik	chr10	94765963	94792904	+	0.819990550685075	0.364113601763872	0.531311626276349	1	1	chr10	94798909	94825850	+	0.869817578772803	0.51193108531417	0.247600683640826	1	0	0.550590064952886	0.701353947488793	0.725930145931022	0	1	0.644243089877357	0.303450485081457	0.609141504886279	1	1	0.427358961557664	0.42794898561249	0.791883956352163	0	1	0.699977277891388	0.270938423085662	0.507690959288312	1	1	0.553671288929302	0.326165037508525	0.693807791752487	1	1	0.853972015860717	0.276924479285356	0.405188658573995	1	0	0.558819454066787
2310040G24Rik	chr6	86449009	86453861	-	0.511365426006614	0.309675048558979	0.202725798676541	1	0	chr6	86433369	86438221	-	0.0674405749032615	0.314077759351391	0.53402866032692	0	1	0.0919860945933583	0.672994236574879	0.837021780095534	0	1	0.216135822807981	0.338138385502471	0.18918445155353	0	0	0.0457949439477148	0.336858348840376	0.741005302598712	0	1	0.0534878436718927	0.428720745285162	0.467417502958061	0	0	0.10688792907479	0.367810866105933	0.607651518471449	0	1	0.10965771842669	0.116448657764003	0.117095402953679	0	0	0.184841346820008
2310043L19Rik	chr1	179478216	179479618	-	0.0816840779043519	0.0859362696204525	0.202725798676541	0	0	chr1	179571672	179573074	-	0.658006264971439	0.530495669799152	0.0688461369911039	1	0	0.618058732046473	0.304866892324581	0.223081642490907	1	0	0.157376899139667	0.206388431264873	0.18918445155353	0	0	0.848953841964326	0.300413016838379	0.195232043472545	1	0	0.737832310838446	0.421222449443308	0.0669836539725667	1	0	0.208683791770857	0.081473062059559	0.20509224768833	0	0	0.427008796317397	0.404083678957203	0.117095402953679	0	0	0.71382384185488
2310043O21Rik	chr15	38493932	38539523	-	0.822930337550528	0.304582917738464	0.522678469696306	1	1	chr15	38479098	38524689	-	0.344250967385296	0.357840427492169	0.380384767080065	0	0	0.448815295947306	0.435367303997804	0.490249353608835	0	0	0.431997071206297	0.191378363536518	0.445900346202726	0	0	0.536649571097899	0.281895338809967	0.428458740523248	1	0	0.402453987730061	0.416678027720973	0.580393531706034	0	1	0.470288701977722	0.332802909752216	0.442920373373066	0	0	0.525454628321407	0.288592133448794	0.331872562338402	1	0	0.579003279294259
2310044G17Rik	chr12	87836143	87854467	+	0.426846553624862	0.879468738516458	0.773828826854814	0	1	chr12	88287992	88306314	+	0.309747558503777	0.831076100976598	0.864586528769885	0	1	0.139923154331717	0.811133473607172	0.856347780358473	0	1	0.120538165842943	0.780020135456709	0.796529208116044	0	1	0.144056642309263	0.78641129215268	0.859985100135852	0	1	0.254987502840264	0.803999091115655	0.793593058416232	0	1	0.0793362127756308	0.78495112525574	0.756431044305184	0	1	0.632742354496149	0.885328836424958	0.839256759717779	0	1	0.213893122719505
2310045N01Rik	chr8	73068701	73076247	+	0.627329518609901	0.879888708068665	0.788246636574784	0	1	chr8	72663611	72671159	+	0.0738898102082182	0.757739082365948	0.909461413734169	0	1	0.120025615222761	0.476031470130821	0.774529996932381	0	1	0.103239978034047	0.684010616877174	0.859634515097068	0	1	0.269187128398312	0.656606000090773	0.858670406240414	0	1	0.138604862531243	0.78227675528289	0.723300758140146	0	1	0.273243919072516	0.800727438054103	0.853061045619878	0	1	0.122966136456862	0.740394694863498	0.757176037512599	0	1	0.0638769571844257
2310047M10Rik	chr11	68875969	68877771	+	0.513465273767652	0.292508793112499	0.844208773390596	1	0	chr11	68873276	68875078	+	0.802008476137829	0.596784595540814	0.861212147771594	1	0	0.516970085079133	0.457826365382856	0.849336079582804	1	0	0.225425590334981	0.279379461834157	0.866952977781673	0	0	0.507375300685336	0.232242545273	0.770454445856523	1	0	0.506066802999318	0.413224267211997	0.871291467636619	1	0	0.637644919299841	0.503478063196181	0.903589114334546	1	0	0.822387311426097	0.541360922473907	0.83434856917481	1	0	0.0393515311071082
2310050C09Rik	chr3	92953762	92955608	-	0.711743398603601	0.228857157856055	0.202725798676541	1	0	chr3	92672280	92674127	-	0.209047355813525	0.354523677906762	0.0688461369911039	0	0	0.879425487146647	0.172353856005855	0.223081642490907	1	0	0.561916529379462	0.0523064250411862	0.18918445155353	1	0	0.621476875595697	0.24722007897245	0.195232043472545	1	0	0.668711656441718	0.269438763917292	0.0669836539725667	1	0	0.489202091384406	0.159036144578313	0.20509224768833	1	0	0.111389635841575	0.145435486076296	0.117095402953679	0	0	0.165211768509538
2310057J18Rik	chr10	28661703	28675722	-	0.62360228883406	0.0149614152973909	0.202725798676541	1	0	chr10	28692093	28706112	-	0.91450156624286	0.413027455316013	0.140759893071563	1	0	0.944103924618059	0.663114079224225	0.223081642490907	1	0	0.951949478308622	0.633992311916529	0.18918445155353	1	0	0.79385467253665	0.212544819134934	0.195232043472545	1	0	0.699386503067485	0.09093387866394	0.176388097637933	1	0	0.958399636280973	0.13666742441464	0.20509224768833	1	0	0.846588578460417	0.0779362836698418	0.117095402953679	1	0	0.850999953812757
2310057M21Rik	chr7	131133865	131153846	-	0.143367105884823	0.720037797259699	0.619878171699023	0	1	chr7	138486231	138506212	-	0.638796756955961	0.840980283766353	0.607563872211753	0	1	0.209633153416888	0.812551459152868	0.549980279591568	0	1	0.11651107450119	0.859555189456343	0.418773828826855	0	0	0.326283302319248	0.885716879226615	0.195232043472545	0	0	0.107884571688253	0.951920018177687	0.556290810289671	0	1	0.434098658786088	0.845737667651739	0.494938428502564	0	0	0.485347067134588	0.850508181030947	0.561637232131119	0	1	0.200775945683802
2310061I04Rik	chr17	35500729	35505431	-	0.0401070922358129	0.616935272192766	0.826022174503703	0	1	chr17	36029621	36034323	-	0.579555924083287	0.734844297033352	0.912879617862308	0	1	0.315204464367395	0.742292562437106	0.967614707042377	0	1	0.352736591616328	0.707578253706755	0.937683509356238	0	1	0.189760813325466	0.677892252530296	0.920329549936456	0	1	0.320063621904113	0.754692115428312	0.90201148166002	0	1	0.447419868151853	0.705069333939532	0.884920461019326	0	1	0.33389544688027	0.755662914178934	0.91178403961611	0	1	0.0957461549120133
2310061J03Rik	chr16	55898220	55899568	-	0.168565279017271	0.26074859572681	0.651080240150752	0	0	chr16	55973380	55974730	-	0.173806891468583	0.480974755850378	0.775757044568123	0	0	0.115451468301162	0.213566919769463	0.774004119374206	0	0	0.489200073219843	0.176414058209775	0.850563127218546	1	0	0.528071529070031	0.241365224889938	0.650510539462728	1	0	0.306112247216542	0.340149965916837	0.555151408913625	0	0	0.623141623096158	0.371402591498068	0.710197642315614	1	0	0.234036734879905	0.489676860671802	0.871159998247075	0	0	0.0536695764629809
2310061N02Rik	chr16	88596029	88596821	-	0.200902934537246	0.136595096855478	0.202725798676541	0	0	chr16	88707415	88708207	-	0.995900128984706	0.984199373502856	0.0688461369911039	0	0	0.389580093312597	0.115771658585674	0.223081642490907	0	0	0.460827384221124	0.0585301116602599	0.18918445155353	0	0	0.37566377706168	0.187219171243135	0.195232043472545	0	0	0.559645535105658	0.261804135423767	0.0669836539725667	1	0	0.891066151398045	0.255057967719936	0.20509224768833	1	0	0.734105100041019	0.14908162800237	0.117095402953679	1	0	0.193062676088864
2310065F04Rik	chr11	66928655	66936275	-	0.776891175389784	0.225208672371253	0.202725798676541	1	0	chr11	66925962	66933582	-	0.578864934586328	0.05468030219274	0.398746658486349	1	0	0.793568749428232	0.112341048394474	0.223081642490907	1	0	0.756498261028739	0.103972176459821	0.18918445155353	1	0	0.741206372259792	0.173330912721826	0.606512117095403	1	1	0.87361963190184	0.155691888207226	0.583811735834173	1	1	0.64232780177313	0.111979995453512	0.20509224768833	1	0	0.311198213390456	0.16867964085502	0.605591831368596	0	1	0.720290055886564
2310067B10Rik	chr11	115581522	115615123	+	0.416399811013701	0.614362958685495	0.590297559051667	0	1	chr11	115626746	115660347	+	0.379537497696702	0.793071678643818	0.793943643455016	0	1	0.103238496020492	0.649254414051779	0.893553617599369	0	1	0.172386966868021	0.647126121178839	0.782900214733336	0	1	0.289974129714519	0.572913357236872	0.695253955037469	0	1	0.140695296523517	0.737196091797319	0.779131425566414	0	1	0.291111616276426	0.737213002955217	0.740654717559928	0	1	0.178341916959118	0.716968232988469	0.719707261492616	0	1	0.109509953350884
2310068J16Rik	chr15	99800200	99801321	-	0.212137120058796	0.11024200745446	0.675314430956659	0	0	chr15	99802597	99803718	-	0.394508936797494	0.272848719366132	0.44072921688067	0	0	0.0510932211142622	0.124462537736712	0.652701695955125	0	0	0.610195863078894	0.336262127036427	0.18918445155353	1	0	0.0863704443334997	0.119933735759996	0.195232043472545	0	0	0.401545103385594	0.263122017723245	0.623252552697314	0	0	0.350807001591271	0.350625142077745	0.20509224768833	0	0	0.695866186591313	0.455904471081537	0.62290196765853	1	0	0.0818899819869752
2310069B03Rik	chr6	82843523	82847511	-	0.588692319806814	0.136332615885348	0.202725798676541	1	0	chr6	82827859	82831847	-	0.828496406854616	0.230099502487562	0.202462859897454	1	0	0.449730125331626	0.184841277101821	0.223081642490907	0	0	0.671288669229361	0.207578253706755	0.18918445155353	1	0	0.928970181091998	0.336722189443108	0.195232043472545	1	0	0.691660986139514	0.372369915928198	0.190017091020641	1	0	0.779177085701296	0.379495339849966	0.20509224768833	1	0	0.9448976801422	0.413837108609453	0.117095402953679	1	0	0.343910211999446
2310079G19Rik	chr16	88515646	88516525	-	0.217334243267363	0.202005354611791	0.202725798676541	0	0	chr16	88627032	88627911	-	0.358807812787912	0.275105951722867	0.0688461369911039	0	0	0.626612386789864	0.0331396944469856	0.223081642490907	1	0	0.0460369760205016	0.243913600585759	0.18918445155353	0	0	0.703535605682385	0.22357373031362	0.195232043472545	1	0	0.888116337196092	0.529470574869348	0.0669836539725667	1	0	0.429915889974994	0.317208456467379	0.20509224768833	0	0	0.560913358552482	0.0644911353174422	0.117095402953679	1	0	0.0345942450695118
2410002F23Rik	chr7	44114763	44120360	+	0.424641713475773	0.94850123366056	0.953810421140278	0	1	chr7	51502091	51507689	+	0.0694214114612125	0.767781463055095	0.977606380647706	0	1	0.0761595462446254	0.639191290824261	0.917218107717253	0	1	0.17289035328574	0.671654768442248	0.926508611245015	0	1	0.166477556392684	0.680933145735942	0.919540733599194	0	1	0.0444898886616678	0.712201772324472	0.865462991366843	0	1	0.255057967719936	0.721163900886565	0.968929400937815	0	1	0.855749510049679	0.815140604348024	0.984705727683071	0	1	0.244700013856173
2410003L11Rik	chr11	97414600	97438983	+	0.992703029030395	0.407055488477085	0.202725798676541	1	0	chr11	97459824	97484207	+	0.798092868988391	0.24663718444813	0.317454752618432	1	0	0.869133656573049	0.181410666910621	0.223081642490907	1	0	0.454924034413326	0.214534138751602	0.18918445155353	0	0	0.655789043707167	0.290473380837834	0.195232043472545	1	0	0.935878209497841	0.236037264258123	0.161356764100092	1	0	0.921391225278472	0.267333484882928	0.20509224768833	1	0	0.71359555170685	0.281299849596646	0.311889215127744	1	0	0.845226548427324
2410004B18Rik	chr3	145875417	145881661	+	0.166045461704026	0.677200902934537	0.676322362943161	0	1	chr3	145600995	145607239	+	0.651695227565874	0.764695043302008	0.846750514921776	0	1	0.512121489342238	0.921233190010063	0.738332091677988	0	1	0.394838001098298	0.719430715723961	0.710109996055918	0	1	0.437707075750011	0.812735442291109	0.58302291949691	0	1	0.362326743921836	0.832856169052488	0.725667207151935	0	1	0.413775858149579	0.770447829052057	0.76033130286165	0	1	0.178660954377649	0.752062349026936	0.733336254875323	0	1	0.260311302018383
2410004I01Rik	chr11	102774389	102780244	-	0.984881096120531	0.399233555567221	0.202725798676541	1	0	chr11	102819613	102825468	-	0.955684540261655	0.23806891468583	0.303913405495421	1	0	0.829064129539841	0.206705699387064	0.223081642490907	1	0	0.859097565440234	0.206068094453597	0.18918445155353	1	0	0.878591204102936	0.24345300231471	0.195232043472545	1	0	0.953692342649398	0.292524426266758	0.0669836539725667	1	0	0.921527619913617	0.292339167992726	0.20509224768833	1	0	0.880771159017365	0.231393281983501	0.117095402953679	1	0	0.934183178606069
2410004N09Rik	chr18	33919692	33920790	+	0.57131607958423	0.31392724027508	0.905955563346334	1	0	chr18	33954545	33955643	+	0.958402432283029	0.777271052146674	0.981857224242955	0	0	0.396258347818132	0.59505077303083	0.859371576317981	0	0	0.443941058026725	0.27352187442797	0.91112669266839	0	0	0.128579857486498	0.413425316570599	0.93996231210833	0	0	0.102340377187003	0.418586684844354	0.891362461106972	0	0	0.0932484655603546	0.384541941350307	0.96586178184846	0	0	0.872886377102229	0.551729638576182	0.785485779394364	1	0	0.0218465659784767
2410004P03Rik	chr12	17030437	17037207	-	0.748228253451625	0.337708016168828	0.202725798676541	1	0	chr12	17011763	17018533	-	0.682789754929058	0.180762852404643	0.234278452167054	1	0	0.745357240874577	0.184475345348093	0.223081642490907	1	0	0.602507779608274	0.177420831045213	0.18918445155353	1	0	0.895520355829892	0.262106839740389	0.195232043472545	1	0	0.894024085435128	0.268847989093388	0.310267759323371	1	0	0.372993862241419	0.230552398272335	0.20509224768833	0	0	0.551023198578005	0.322182215942756	0.117095402953679	1	0	0.366172463165674
2410006H16Rik	chr11	62419071	62421001	+	0.788807811433671	0.899994750380597	0.986283360357597	0	0	chr11	62416378	62418308	+	0.0830108715680855	0.822553897180763	0.992506244796003	0	0	0.105708535358156	0.78286524563169	0.970813795521276	0	0	0.166437854658612	0.609646714259564	0.97795696568649	0	0	0.371125130486089	0.747515090999864	0.918488978482843	0	0	0.57523290161327	0.796046353101568	0.93934878829046	0	0	0.179677199363492	0.669061150261423	0.988386870590298	0	0	0.558178752107926	0.853789708764414	0.910206406941584	0	0	0.0688189921943559
2410015M20Rik	chr17	56292570	56294890	-	0.911596409260329	0.977111659404693	0.939655550199395	0	0	chr17	56746874	56749194	-	0.730053436521098	0.580891837110743	0.876594066348219	1	0	0.0758393559601134	0.579315707620529	0.985713659669574	0	0	0.113536518396485	0.472130697419001	0.983391033787633	0	0	0.0747515090999864	0.568374710661281	0.965949428108156	0	0	0.182049534196773	0.548602590320382	0.956702747710241	0	0	0.3404410093203	0.597408501932257	0.964678557342565	0	0	0.587894808805433	0.638302720933412	0.970682326131732	0	0	0.0520530229550598
2410016O06Rik	chr12	84840355	84842701	+	0.28101212662082	0.492414299963253	0.69670011832245	0	0	chr12	85291557	85293903	+	0.909388243965358	0.63750690989497	0.754239887812788	1	0	0.552008050498582	0.650306467843747	0.223081642490907	0	0	0.616739886509244	0.57710964671426	0.720233139050791	1	0	0.274451958425997	0.409930558707393	0.640036811429072	0	0	0.102249488752556	0.439082026812088	0.634909505236864	0	0	0.916662877926802	0.737485792225506	0.869407073053157	0	0	0.130850918371998	0.428467253087826	0.117095402953679	0	0	0.219389404646437
2410021H03Rik	chr17	69180263	69182108	-	0.0223108824610216	0.584965090030973	0.202725798676541	0	0	chr17	69624701	69626546	-	0.932467293163811	0.591210613598673	0.237652833165345	1	0	0.506541030097887	0.787713841368585	0.223081642490907	0	0	0.872322899505766	0.889026176093721	0.18918445155353	0	0	0.961466890573231	0.560931330277311	0.195232043472545	1	0	0.194410361281527	0.846398545785049	0.790306323677637	0	0	0.476744714707888	0.507569902250511	0.20509224768833	1	0	0.157672849915683	0.37354724032633	0.58876374950699	0	0	0.446492078887811
2410076I21Rik	chr9	58450992	58539696	-	0.693054753530369	0.598824085253819	0.572286252684167	1	1	chr9	58500662	58589366	-	0.662612861617837	0.464344941956882	0.509137122573294	1	1	0.690330253407739	0.418168511572592	0.68039791401902	1	1	0.601546769174446	0.433095368844957	0.619133178491608	1	1	0.624381609404076	0.507420687151092	0.670011832245059	1	1	0.66007725516928	0.48429902294933	0.466541040361103	1	0	0.726437826778813	0.499613548533758	0.783951969849687	1	1	0.261565106421767	0.481062850371451	0.462027257986765	0	0	0.655535541083553
2410089E03Rik	chr15	8116320	8218372	+	0.329203632736627	0.972806971494567	0.660326920548666	0	1	chr15	8119105	8221158	+	0.495209139487746	0.812465450525152	0.576580919409264	0	1	0.361540572683195	0.798508828103559	0.610938253210044	0	1	0.276176093721399	0.897949844407835	0.556509925938911	0	1	0.421549493940907	0.767666681795489	0.664314825364828	0	1	0.305203362872075	0.67252897068848	0.540383014154871	0	1	0.331529893157536	0.854148670152307	0.611069722599588	0	1	0.354587302310742	0.962171277516977	0.775844690827819	0	1	0.586901297861531
2410124H12Rik	chr16	92367600	92386224	+	0.930652527691742	0.266313192293559	0.202725798676541	1	0	chr16	92478986	92497610	+	0.811682329095264	0.34812050856827	0.199964941496122	1	0	0.898728387155795	0.292379471228616	0.223081642490907	1	0	0.828436756360974	0.123604246750869	0.18918445155353	1	0	0.841828166840648	0.188989243407616	0.195232043472545	1	0	0.801545103385594	0.243853669620541	0.183838029712082	1	0	0.888020004546488	0.2156853830416	0.20509224768833	1	0	0.368078027437218	0.152044118317305	0.117095402953679	0	0	0.884762828506766
2410127L17Rik	chr19	18737798	18771811	+	0.283164470575883	0.633681558087039	0.698014812217889	0	1	chr19	18745269	18779282	+	0.121660217431362	0.661461212456237	0.600508348306236	0	1	0.620894703137865	0.919495014179855	0.776326745256146	0	1	0.461788394654951	0.808255537250595	0.611683246417459	0	1	0.244043026369537	0.838651114237734	0.694070730531575	0	1	0.369506930243127	0.69188820722563	0.644506770673562	0	1	0.405592180040918	0.755444419186179	0.602787151058329	0	1	0.12264709903833	0.697780411102502	0.731802445330646	0	1	0.477252782781396
2410131K14Rik	chr5	118506256	118524144	+	0.0732846868602026	0.647908026668067	0.592444892414216	0	1	chr5	118695235	118713123	+	0.156762483876912	0.737423991155334	0.650554362592576	0	1	0.149986277559235	0.520126246455036	0.573600946579605	0	1	0.140993959362987	0.653944719018854	0.548183531267803	0	1	0.460173376299188	0.633640448418282	0.410272141636356	0	0	0.351738241308793	0.735605544194501	0.392041719619615	0	0	0.139668106387815	0.678517844964765	0.558876374950699	0	1	0.196754933685794	0.631785242240554	0.375125991498313	0	0	0.163225717056949
2410137M14Rik	chr17	36585753	36589290	-	0.925192923513045	0.166360438868182	0.202725798676541	1	0	chr17	37114645	37118182	-	0.0504882992445181	0.0943430993182237	0.0688461369911039	0	0	0.837137498856463	0.281858933308938	0.223081642490907	1	0	0.83919092073952	0.265559216547684	0.18918445155353	1	0	0.852993237416602	0.152271592611083	0.195232043472545	1	0	0.865712338104976	0.191729152465349	0.734300363731978	1	1	0.85578540577404	0.298295067060696	0.20509224768833	1	0	0.84677088555672	0.157467754432341	0.459616985845129	1	0	0.922359244376703
2500004C02Rik	chr2	153032597	153037251	-	0.0911858890230458	0.502913538768439	0.610938253210044	0	1	chr2	153166892	153171546	-	0.789478533259628	0.57471899760457	0.616065559402252	1	1	0.675006861220382	0.847223492818589	0.223081642490907	0	0	0.737689913966685	0.615229727256086	0.601209518383803	0	1	0.0978532201697454	0.545091453728498	0.195232043472545	0	0	0.448807089297887	0.427084753465122	0.629957491564047	0	1	0.360672880200045	0.564446465105706	0.443884482229721	0	0	0.859486805523905	0.724488400710998	0.780095534423068	0	1	0.043046510553785
2510002D24Rik	chr16	18750142	18753676	+	0.462806446532626	0.454144574518347	0.637275954248652	0	1	chr16	18836672	18840206	+	0.501520176893311	0.57066519255574	0.92427363162277	1	1	0.413868813466289	0.618058732046473	0.865200052587756	0	1	0.221261211788395	0.365183964854476	0.908278189228275	0	1	0.227068488176826	0.483728952026506	0.887111617511723	0	1	0.075073846852988	0.507793683253806	0.839081467198387	0	1	0.0952943850875199	0.604955671743578	0.889741005302599	0	1	0.0571532746912174	0.5459185998815	0.75673780621412	0	1	0.0824904161470602
2510003E04Rik	chr10	61953826	61973814	-	0.237177804609166	0.739146411885138	0.745343792453657	0	1	chr10	62021217	62041205	-	0.200110558319514	0.838907315275474	0.700644200008765	0	1	0.130912084896167	0.73995974750709	0.769534160129716	0	1	0.217005308438587	0.843812923302215	0.72194224111486	0	1	0.168928425543503	0.830209231607135	0.78623077260178	0	1	0.115564644399	0.901022494887526	0.716464349883869	0	1	0.164855649011139	0.885110252330075	0.640124457688768	0	1	0.123376327423545	0.822296157877945	0.770629738375915	0	1	0.273659415269503
2510009E07Rik	chr16	21563029	21608648	-	0.222268885505801	0.558087038689695	0.646303518997327	0	1	chr16	21649117	21694738	-	0.549751243781095	0.434770591487009	0.495332836671195	1	0	0.543271429878328	0.776598664349099	0.606073885796924	0	1	0.481328940142779	0.63019403258283	0.637714185547132	0	1	0.611310307266373	0.647846412199882	0.452736754459003	0	0	0.542922063167462	0.456668938877528	0.397651080240151	1	0	0.724801091157081	0.514844282791543	0.539857136596696	1	1	0.76669249350531	0.346930404265986	0.262719663438363	1	0	0.360214308807907
2510039O18Rik	chr4	146784694	146791114	+	0.521864664811801	0.751063047929025	0.914281958017442	0	1	chr4	147315003	147321423	+	0.429058411645476	0.748249493274369	0.94189052982164	0	1	0.454990394291465	0.833043637361632	0.88185284192997	0	1	0.277045579352004	0.801619989017024	0.888996012095184	0	1	0.37688921163709	0.685335632914265	0.849336079582804	0	1	0.412269938650307	0.870529425130652	0.934922652175818	0	1	0.261150261423051	0.822141395771766	0.93128533239844	0	1	0.618066633243699	0.880953466113668	0.830667426267584	0	1	0.151401782827583
2510049J12Rik	chr6	115549165	115558195	-	0.915953593364481	0.612998057640821	0.525789911915509	1	1	chr6	115533564	115542594	-	0.838907315275474	0.314999078680671	0.361628467505149	1	0	0.374393925532888	0.236254688500595	0.708137955212761	0	1	0.113856855207761	0.378958447739337	0.711731451860292	0	1	0.152453138474107	0.599101347978033	0.773171479907095	0	1	0.0777096114519427	0.613542376732561	0.920723958105088	0	1	0.839145260286429	0.281836781086611	0.560936062053552	1	1	0.891709584795588	0.51433389544688	0.117095402953679	1	0	0.759780148722923
2610001J05Rik	chr6	13819073	13821483	-	0.571736049136438	0.499606278544805	0.966782067575266	1	0	chr6	13819073	13821483	-	0.0698360051593882	0.599272157729869	0.939611727069547	0	0	0.352758210593724	0.92914646418443	0.959113019851878	0	0	0.866053450485081	0.889346512904997	0.9543801218283	0	0	0.0745245767712068	0.594744247265465	0.914194311757746	0	0	0.446625766871166	0.590774823903658	0.92471186292125	0	0	0.327210729711298	0.72161854967038	0.953372189841799	0	0	0.0872795223554077	0.620983546784559	0.804329725228976	0	0	0.0715902267793635
2610002J02Rik	chr4	154093765	154100486	+	0.559346947346317	0.722557614572943	0.747228187037118	0	1	chr4	154624074	154630796	+	0.25069098949696	0.622581536760641	0.901880012270476	0	1	0.190124416796267	0.440078675327052	0.540777422323502	0	1	0.202178290316676	0.508054182683507	0.837197072614926	0	1	0.399877456542459	0.571869468524486	0.683421709978527	0	1	0.468302658486708	0.619359236537151	0.674832376528332	0	1	0.212275517162992	0.58745169356672	0.866251807704106	0	1	0.869103504853926	0.577640034638348	0.48906612910294	1	0	0.159623112096439
2610008E11Rik	chr10	78467502	78500729	-	0.694629639351147	0.993647960522862	0.758052500109558	0	1	chr10	78527118	78560345	-	0.675096738529574	0.971116639027087	0.613830579780008	0	1	0.798508828103559	0.986780715396579	0.63052719225207	0	1	0.883397400695588	0.996659344682409	0.565449844427889	0	1	0.675259837516453	0.993600508328417	0.583285858275998	0	1	0.568598045898659	0.983912747102931	0.587668171260791	0	1	0.633780404637418	0.98245055694476	0.632367763705684	0	1	0.802242377284536	0.945125564012579	0.606161532056619	0	1	0.694517574245993
2610015P09Rik	chr16	43809233	43883644	+	0.291143892067825	0.573100950181112	0.426486699680091	0	0	chr16	43890014	43964427	+	0.390132669983416	0.622166943062465	0.527761952758666	0	1	0.557085353581557	0.717317720245174	0.223081642490907	0	0	0.471398498993227	0.870217829031668	0.54082124545335	0	1	0.515000226932329	0.858439613307312	0.588018756299575	0	1	0.325880481708703	0.627675528289025	0.489635829790964	0	0	0.407819959081609	0.641600363719027	0.448266795214514	0	0	0.375689348707898	0.909803564103733	0.65068583198212	0	1	0.274167474943421
2610016A17Rik	chr19	25738230	25739336	-	0.934379757467584	0.0299228305947819	0.202725798676541	1	0	chr19	25745623	25746729	-	0.980099502487562	0.479638842822922	0.0688461369911039	1	0	0.989982618241698	0.626978318543592	0.223081642490907	1	0	0.973869668680212	0.174217462932455	0.18918445155353	1	0	0.969500295012027	0.215994190532383	0.195232043472545	1	0	0.99309247898205	0.344330833901386	0.0669836539725667	1	0	0.993862241418504	0.353762218686065	0.20509224768833	1	0	0.975662002643453	0.14885374413199	0.117095402953679	1	0	0.988730312687636
2610017I09Rik	chr1	42592746	42639371	-	0.923723030080319	0.160900834689485	0.511722687234322	1	1	chr1	42705044	42751670	-	0.890362999815736	0.245163073521282	0.23033437048074	1	0	0.973104016100997	0.274586039703595	0.650159954423945	1	1	0.894243089877357	0.556928427603881	0.638108593715763	1	1	0.958834475559388	0.258022057822357	0.710635873614094	1	1	0.945694160418087	0.1266530334015	0.49967132652614	1	0	0.934712434644237	0.204910206865197	0.568955694815724	1	1	0.921653525363475	0.171459824073652	0.340023664490118	1	0	0.946930857697104
2610020C07Rik	chr16	11116960	11139374	+	0.257598824085254	0.840516562549215	0.911477277707174	0	1	chr16	11203475	11225889	+	0.42666298138935	0.770775750875253	0.794776282922126	0	1	0.264202726191565	0.877046930747416	0.826679521451422	0	1	0.574318140215999	0.901702361339923	0.880275209255445	0	1	0.25688739617846	0.894612626514773	0.834392392304658	0	1	0.0739831856396274	0.768598045898659	0.795477452999693	0	1	0.511798135939986	0.893521254830643	0.837416188264166	0	1	0.5777311881865	0.883915956428604	0.868180025417415	0	1	0.477160408295229
2610020H08Rik	chr7	119585278	119640087	+	0.0311827392514043	0.975641765971967	0.482448836495903	0	0	chr7	126937643	126992452	+	0.315367606412383	0.690390639395615	0.56457338183093	0	1	0.641524105754277	0.830253407739457	0.223081642490907	0	0	0.697830862163646	0.86541277686253	0.412813883167536	0	0	0.31316661371579	0.878591204102936	0.434418686182567	0	0	0.13978641217905	0.730515791865485	0.449011788421929	0	0	0.632234598772448	0.786906115026142	0.471536877163767	0	0	0.74563602388223	0.991613873570029	0.811604364783733	0	1	0.647729897002448
2610027K06Rik	chr11	85607854	85648583	-	0.874166622919838	0.426059110714473	0.47719006091415	1	0	chr11	85605161	85645890	-	0.656025428413488	0.509535655058043	0.518602918620448	1	1	0.766535541121581	0.421050224133199	0.628861913317849	1	1	0.313609738239063	0.405546403075233	0.644243831894474	0	1	0.726364997957609	0.484046657286797	0.57815855208379	1	1	0.887525562372188	0.436173596909793	0.342828344800386	1	0	0.726255967265288	0.529756762900659	0.56711512336211	1	1	0.714324780092065	0.5275511599289	0.460055217143608	1	0	0.806521638723385
2610028E06Rik	chr4	125390154	125424614	-	0.834531996430259	0.173709906031813	0.202725798676541	1	0	chr4	125565094	125599554	-	0.699788096554266	0.0980744426018058	0.352863841535562	1	0	0.819961577165859	0.088646967340591	0.223081642490907	1	0	0.688907193849533	0.0848892549881018	0.18918445155353	1	0	0.848227658512232	0.0846457586347751	0.195232043472545	1	0	0.725062485798682	0.103476482617587	0.160217362724046	1	0	0.715162536940214	0.225187542623323	0.41929970638503	1	0	0.656259969919329	0.19556993755982	0.395635216267146	1	0	0.715440395362801
2610028H24Rik	chr10	75892796	75904934	+	0.783768176807181	0.122316132080424	0.202725798676541	1	0	chr10	75911825	75923963	+	0.928321356182053	0.411921872120877	0.365616372321311	1	0	0.221160003659318	0.244945567651633	0.223081642490907	0	0	0.336948563060589	0.180761486362804	0.622507559489899	0	1	0.699178504969818	0.231743294149685	0.471317761514527	1	0	0.62949329697796	0.342649397864122	0.249616547613831	1	0	0.602682427824506	0.267606274153217	0.20509224768833	1	0	0.209698737523358	0.492776081308965	0.299487269380779	0	0	0.386217726663895
2610034B18Rik	chr7	79798871	79808777	-	0.624967189878734	0.971284581867815	0.856698365397257	0	1	chr7	87070244	87080150	-	0.737055463423623	0.472913211719182	0.476094482667952	1	0	0.108087091757387	0.625331625651816	0.762434813094351	0	1	0.215632436390262	0.70625114406004	0.803277970112625	0	1	0.408932056460763	0.656106748967458	0.582716157587975	0	1	0.361508748011815	0.838582140422631	0.876681712607914	0	1	0.852057285746761	0.482064105478518	0.676322362943161	1	1	0.602160339091199	0.410008659587074	0.117095402953679	1	0	0.854833494988684
2610034M16Rik	chr17	58564142	58676706	-	0.662239487637146	0.0755945193973437	0.459792278364521	1	0	chr17	59018230	59130798	-	0.709001289847061	0.260042380689147	0.317980630176607	1	0	0.884960204921782	0.331442685939072	0.518690564880144	1	1	0.92343950210507	0.42339373970346	0.458784346378018	1	0	0.756955475877093	0.310897290427994	0.59025373592182	1	1	0.602135878209498	0.121881390593047	0.328892589508743	1	0	0.750897931348034	0.145533075699023	0.497304877514352	1	0	0.424547650517296	0.244337085821066	0.343923923046584	0	0	0.717380259572306
2610035D17Rik	chr11	112859995	113017928	-	0.647278072339755	0.363273662659457	0.464130768219466	1	0	chr11	112905219	113063152	-	0.418371107425834	0.590749953934034	0.726938077917525	0	1	0.681639374256701	0.384091117006678	0.603882729304527	1	1	0.348892549881018	0.343950210507047	0.52640343573338	0	1	0.558435074660736	0.386011891254028	0.63775800867698	1	1	0.477800499886389	0.461713246989321	0.610368552522021	1	1	0.374994316890202	0.551534439645374	0.642052675402077	0	1	0.194658402078301	0.461373683970649	0.472720101669661	0	0	0.537896632949979
2610035F20Rik	chr14	121605556	121610379	-	0.983516195075857	0.105779830962255	0.202725798676541	1	0	chr14	122869598	122874421	-	0.996498986548738	0.527317118113138	0.194925281563609	1	0	0.994419540755649	0.476854816576708	0.223081642490907	1	0	0.986911953139301	0.176871682225883	0.18918445155353	1	0	0.982208505423683	0.14809603776154	0.195232043472545	1	0	0.998818450352193	0.342285844126335	0.513212673649152	1	1	0.991634462377813	0.334894294157763	0.20509224768833	1	0	0.98309101681783	0.125290551934734	0.117095402953679	1	0	0.990162117223223
2610100L16Rik	chr3	17982071	17992222	+	0.965562496718988	0.0820515512625335	0.202725798676541	1	0	chr3	17689920	17700071	+	0.984291505435784	0.453012714206744	0.346378018318068	1	0	0.985682920135395	0.373982252309944	0.636750076690477	1	1	0.981237415339557	0.243501738971261	0.507077435470441	1	1	0.993146643670857	0.313756637770617	0.781234935799115	1	1	0.96941604180868	0.144830720290843	0.642403260440861	1	1	0.984178222323255	0.49465787679018	0.607914457250537	1	1	0.983592361332665	0.349482703614238	0.468118673035628	1	0	0.959447600572722
2610203C20Rik	chr9	41332407	41343556	+	0.0758570003674734	0.78455561971757	0.988825101888777	0	1	chr9	41389421	41400570	+	0.642482034273079	0.124792703150912	0.496121653008458	1	0	0.84150580916659	0.943829475802763	0.773828826854814	0	1	0.922524254072854	0.68927329306242	0.388842631140716	1	0	0.949938728271229	0.535696455317024	0.195232043472545	1	0	0.930243126562145	0.427857305157919	0.647311450983829	1	1	0.918117754035008	0.437326665151171	0.20509224768833	1	0	0.435850690488127	0.250262066450937	0.74442350672685	0	1	0.907486952103829
2610203C22Rik	chr1	9546048	9616306	-	0.745025985616043	0.373405428106462	0.928699767737412	1	1	chr1	9550913	9621173	-	0.660125299428782	0.434448129721762	0.414961216530085	1	0	0.604885188912268	0.745220016466929	0.893948025768	0	1	0.622826285923485	0.735401793886143	0.92725360445243	0	1	0.523805201288976	0.676802977352154	0.893904202638152	0	1	0.61299704612588	0.36927970915701	0.809237915771944	1	1	0.637508524664697	0.41286656058195	0.922652175818397	1	1	0.269860079303587	0.493961077434939	0.797274201323458	0	1	0.63401228580666
2610301B20Rik	chr4	10801644	10826570	+	0.240432568638774	0.780618405165626	0.641307682194662	0	1	chr4	10801644	10826570	+	0.650589644370739	0.634558688041275	0.57772032078531	0	1	0.410666910621169	0.814792791144452	0.527323721460187	0	1	0.598023064250412	0.907834523155775	0.663043954599237	0	1	0.318976081332547	0.805155902509872	0.666637451246768	0	1	0.404044535332879	0.622585775960009	0.45619878171699	0	0	0.388633780404637	0.634598772448284	0.545860905385863	0	1	0.566747185634201	0.916138735700287	0.854156623866076	0	1	0.338321555586347
2610306M01Rik	chr6	86814040	86815074	-	0.732006929497611	0.432621134967715	0.575967395591393	1	0	chr6	86798400	86799434	-	0.133821632577851	0.33549843375714	0.705946798720365	0	0	0.0531058457597658	0.185847589424572	0.863797712432622	0	0	0.276999816950394	0.134953322350357	0.901091195933214	0	0	0.0671265828529932	0.123541959787591	0.195232043472545	0	0	0.298886616678028	0.320109066121336	0.786055480082387	0	0	0.201000227324392	0.252330075017049	0.80827380691529	0	0	0.220682740075657	0.314343010801695	0.820281344493624	0	0	0.0528843933305621
2610307P16Rik	chr13	28467498	28892887	-	0.322641608483385	0.447425061683028	0.453174985757483	0	0	chr13	28551902	28977291	-	0.474525520545421	0.442279344020638	0.389894386257066	1	0	0.613896258347818	0.756563900832495	0.614268811078487	0	1	0.718103606077247	0.526176093721399	0.454182917743985	1	0	0.78740979439931	0.42118640221486	0.503045707524431	1	1	0.66671211088389	0.306793910474892	0.333844603181559	1	0	0.537849511252557	0.437690384178222	0.456330251106534	1	0	0.449888336903514	0.388952189963994	0.382926508611245	0	0	0.399150154727264
2610316D01Rik	chr3	45376633	45474455	-	0.795894797627172	0.0155388734316762	0.458477584469083	1	0	chr3	45084360	45182182	-	0.77432283029298	0.341210613598673	0.204566370130155	1	0	0.929695361815022	0.357012167230811	0.590604320960603	1	1	0.978217096833242	0.390353285740436	0.464349883868706	1	0	0.895021104706576	0.234557255026551	0.574521232306411	1	1	0.904476255396501	0.165462394910248	0.372233664928349	1	0	0.93666742441464	0.305842236872016	0.500460142863403	1	1	0.897497835103231	0.207693359464017	0.253911214338928	1	0	0.857419980601358
2610318N02Rik	chr16	17026960	17038669	-	0.592734526746811	0.572261011076697	0.472676278539813	1	0	chr16	17113490	17125199	-	0.469274000368528	0.605352865303114	0.680879968447347	0	1	0.684475345348093	0.245814655566737	0.223081642490907	1	0	0.663737872963573	0.141177008969431	0.18918445155353	1	0	0.72368719647801	0.297553669495756	0.195232043472545	1	0	0.340695296523517	0.56373551465576	0.489986414829747	0	0	0.149988633780405	0.502750625142078	0.485998510013585	0	0	0.786108199261656	0.60562417392097	0.971427319339147	1	1	0.377626899450372
2610507B11Rik	chr11	78077948	78106820	+	0.173709906031813	0.95159850910809	0.927165958192734	0	1	chr11	78075255	78104127	+	0.441404090657822	0.985857748295559	0.912222270914589	0	1	0.481886378190467	0.94831213978593	0.95503746877602	0	1	0.475425590334981	0.966044298004759	0.944037863184189	0	1	0.448327508736895	0.986338673807471	0.900784434024278	0	1	0.247307430129516	0.990320381731425	0.927341250712126	0	1	0.492020913844055	0.982041373039327	0.912748148472764	0	1	0.306048037919876	0.96549838202452	0.9501731013629	0	1	0.469308576971041
2610507I01Rik	chr11	59013987	59018626	-	0.801039424641714	0.819833062102998	0.73381830930365	0	1	chr11	59011294	59015933	-	0.403814262023217	0.543624470241386	0.779482010605197	0	1	0.123044552191016	0.559875583203733	0.838161181471581	0	1	0.116236500091525	0.446595277320154	0.780446119461852	0	1	0.089320564607634	0.586574683429401	0.89543801218283	0	1	0.631174733015224	0.507112019995456	0.689337832507998	1	1	0.134257785860423	0.53512161854967	0.759805425303475	0	1	0.828357868830044	0.606444555854337	0.117095402953679	1	0	0.154865826058843
2610528A11Rik	chr14	36013531	36021841	-	0.893485222321382	0.371620557509581	0.202725798676541	1	0	chr14	37915325	37923287	-	0.5239773355445	0.1244241754192	0.481134142600464	1	0	0.669700850791327	0.333363827646144	0.223081642490907	1	0	0.822121544938678	0.230734028921838	0.18918445155353	1	0	0.676984523215177	0.23945899332819	0.195232043472545	1	0	0.356918882072256	0.33342422176778	0.420658223410316	0	0	0.454194135030689	0.117162991588997	0.552872606161532	0	1	0.50134451483524	0.184403627911216	0.83246417459135	1	1	0.56727171955106
2610528J11Rik	chr4	118025206	118028149	+	0.538453462123996	0.29172135020211	0.202725798676541	1	0	chr4	118199879	118202822	+	0.531370923161968	0.089920766537682	0.363425215828915	1	0	0.812597200622084	0.115177019485866	0.223081642490907	1	0	0.0736774665934468	0.564936847885777	0.963363863447127	0	1	0.529660055371488	0.540235101892616	0.799596827205399	1	1	0.563144739831856	0.655669166098614	0.917305753976949	0	1	0.353443964537395	0.249283928165492	0.20509224768833	0	0	0.791850872795224	0.382206827400757	0.117095402953679	1	0	0.0383354117592721
2700029M09Rik	chr8	63782592	63799713	+	0.129875584020159	0.706966244947241	0.697927165958193	0	1	chr8	63369247	63386369	+	0.153860327989681	0.773309379030772	0.830579780007888	0	1	0.463132375811911	0.933308937883085	0.780796704500635	0	1	0.553267435475014	0.797181036060773	0.68017879836978	0	1	0.432442245722326	0.704806426723551	0.560804592664008	0	1	0.171642808452624	0.766007725516928	0.64814409045094	0	1	0.440463741759491	0.831916344623778	0.781892282746834	0	1	0.170912902784741	0.718608996855203	0.742495289013541	0	1	0.652856680984712
2700046A07Rik	chr18	62877042	62881716	-	0.919418342170193	0.328048716468056	0.202725798676541	1	0	chr18	62911327	62916001	-	0.597567716970702	0.213607886493459	0.0688461369911039	1	0	0.727014911718964	0.43952977769646	0.223081642490907	1	0	0.664515833790957	0.225562877539813	0.18918445155353	1	0	0.805428221304407	0.161711977488313	0.195232043472545	1	0	0.764326289479664	0.221949556918882	0.0669836539725667	1	0	0.505705842236872	0.299749943168902	0.20509224768833	1	0	0.45262294334807	0.301444783738207	0.117095402953679	0	0	0.613274213662186
2700046G09Rik	chr19	32455212	32457180	+	0.110609480812641	0.257808808861358	0.202725798676541	0	0	chr19	32463705	32465674	+	0.970011055831951	0.535977519808366	0.0688461369911039	1	0	0.560561705241972	0.677110968804318	0.468819843113195	0	0	0.527274391360059	0.439227530660809	0.800604759191901	1	0	0.413334543639087	0.359960059910135	0.55164555852579	0	0	0.609316064530788	0.428629856850716	0.687497261054384	1	0	0.958808820186406	0.420641054785178	0.20509224768833	1	0	0.058725673396837	0.599927077161479	0.942854638678294	0	0	0.817560389820332
2700049A03Rik	chr12	72055452	72161906	+	0.477820358024043	0.846448632474146	0.489241421622332	0	0	chr12	72237834	72344290	+	0.512714206744058	0.846554265708495	0.562206932819142	0	1	0.337709267221663	0.753361997987375	0.49248433323108	0	0	0.315897858319605	0.848434925864909	0.458389938209387	0	0	0.344710207416148	0.86034584486906	0.446119461851965	0	0	0.249034310384004	0.794546693933197	0.448179148954818	0	0	0.359445328483746	0.839236190043192	0.464788115167185	0	0	0.471628458137733	0.922428330522766	0.769534160129716	0	1	0.496605237633366
2700050L05Rik	chr7	133476017	133511360	+	0.12068875006562	0.887448160008399	0.600333055786844	0	1	chr7	140829357	140864700	+	0.271604938271605	0.983600515938824	0.75695692186336	0	1	0.451056627938889	0.876223584301528	0.464349883868706	0	0	0.390948196961377	0.97098663737873	0.558744905561155	0	1	0.364544092951482	0.991648890300912	0.667513913843727	0	1	0.147330152238128	0.98836628039082	0.604101844953767	0	1	0.275153443964537	0.977267560809275	0.639072702572418	0	1	0.433480698236179	0.937878856934506	0.719006091415049	0	1	0.525564639046695
2700060E02Rik	chr14	18602097	18614519	-	0.0579033020106042	0.812168617775211	0.94232876112012	0	1	chr14	20630623	20643045	-	0.755942509673853	0.986871199557767	0.890223059730926	0	1	0.113850516878602	0.892187357057909	0.935185590954906	0	1	0.443300384404174	0.934239428885228	0.92554450238836	0	1	0.0986701765533518	0.92529387736577	0.862833603575967	0	1	0.483344694387639	0.968916155419223	0.905517332047855	0	1	0.124846556035463	0.908570129574903	0.933914720189316	0	1	0.814730413381341	0.97110432523586	0.920986896884175	0	1	0.256246824627038
2700062C07Rik	chr18	24613880	24620777	+	0.0870911858890231	0.711480917633472	0.72702572417722	0	1	chr18	24629371	24636268	+	0.220563847429519	0.735397088630919	0.871072351987379	0	1	0.308343243984997	0.708215167871192	0.700074499320742	0	1	0.20680029287937	0.753020318506315	0.747578772075902	0	1	0.068261244496891	0.789179866563791	0.783294622901968	0	1	0.566053169734151	0.81826857532379	0.62820456637013	0	1	0.171720845646738	0.79590816094567	0.728208948683115	0	1	0.106057153274691	0.733467025203956	0.771944432271353	0	1	0.520299293335181
2700069I18Rik	chr3	5160900	5203896	-	0.688172607485957	0.0629954328311197	0.526140496954292	1	1	chr3	5177827	5220823	-	0.894278606965174	0.138520361157177	0.190017091020641	1	0	0.977312231268868	0.421416155886927	0.223081642490907	1	0	0.989474647629508	0.269952407102325	0.18918445155353	1	0	0.531293968138701	0.282485362864794	0.422192032954994	1	0	0.973596909793229	0.200590774823904	0.352688549016171	1	0	0.980177313025688	0.347215276199136	0.20509224768833	1	0	0.955243607857436	0.070598423043617	0.290678820281345	1	0	0.955059812479793
2700070H01Rik	chr14	62009182	62012259	+	0.292456296918473	0.16006089558507	0.202725798676541	0	0	chr14	63673909	63676986	+	0.850377740925005	0.226782752902156	0.264954643060607	1	0	0.413411398774129	0.213795627115543	0.223081642490907	0	0	0.589465495149185	0.160992128866923	0.18918445155353	1	0	0.793990831933917	0.106068170471565	0.195232043472545	1	0	0.906384912519882	0.246262213133379	0.0669836539725667	1	0	0.784087292566492	0.0833825869515799	0.20509224768833	1	0	0.927487352445194	0.553894535344788	0.494631666593628	1	0	0.479608332178652
2700081O15Rik	chr19	7484668	7492947	+	0.389364271090346	0.603916216074335	0.915771944432271	0	1	chr19	7492114	7500394	+	0.779896812235121	0.604385480007371	0.671370349270345	1	1	0.524334461622907	0.636904217363462	0.870984705727683	0	1	0.552260662639575	0.49400512538898	0.730137166396424	1	1	0.843961330731176	0.441020287750193	0.536219816819317	1	1	0.701022494887526	0.556509884117246	0.558262851132828	1	1	0.834735167083428	0.67242555126165	0.691704281519786	1	1	0.921972562782006	0.405587712501709	0.455935842937903	1	0	0.364740658630086
2700086A05Rik	chr6	52130706	52143180	+	0.855477977846606	0.468896005039635	0.715544064157062	1	1	chr6	52151122	52163596	+	0.962640501197715	0.435968306615073	0.494149612165301	1	0	0.986048851889123	0.405040709907602	0.223081642490907	1	0	0.359738239062786	0.552809811458905	0.72575485341163	0	1	0.977170607724776	0.204012163572823	0.195232043472545	1	0	0.985594183140195	0.423312883435583	0.478241816030501	1	0	0.966537849511253	0.478881563991816	0.20509224768833	1	0	0.988696960029169	0.127295929994075	0.274464262237609	1	0	0.952658075839453
2700089E24Rik	chr6	133070931	133076592	+	0.471100845188724	0.428211454669536	0.952583373504536	0	1	chr6	133055256	133060917	+	0.25023032983232	0.559793624470241	0.762128051185416	0	1	0.295169700850791	0.924114902570671	0.964240326044086	0	1	0.696778326926597	0.749359326377448	0.96332004031728	0	1	0.23178868061544	0.673580538283484	0.965467373679828	0	1	0.313337877755056	0.622131333787776	0.928918883386652	0	1	0.551125255739941	0.609047510797909	0.894430080196328	1	1	0.937286358871519	0.642176746729866	0.800297997282966	1	1	0.163733776730867
2700089I24Rik	chr19	59546385	59614054	+	0.731324478975274	0.18961625282167	0.202725798676541	1	0	chr19	59567625	59635294	+	0.669154228855721	0.182098765432099	0.245628642797669	1	0	0.893834049949684	0.138505168786021	0.223081642490907	1	0	0.735676368295808	0.359646714259564	0.18918445155353	1	0	0.92084600372169	0.165978305269369	0.195232043472545	1	0	0.755782776641672	0.162281299704613	0.192690301941365	1	0	0.728574676062742	0.133121163900887	0.20509224768833	1	0	0.753065038056606	0.213344879449433	0.266488452605285	1	0	0.800332548150201
2700094K13Rik	chr2	84470059	84471547	-	0.191191138642448	0.370623129823088	0.972522897585345	0	0	chr2	84509377	84510865	-	0.942509673852957	0.651188501934771	0.954993645646172	1	0	0.344341780257982	0.651953160735523	0.94210964547088	0	0	0.82820794435292	0.475288303130148	0.899732678907928	1	0	0.269141741932556	0.432033767530522	0.739734431833121	0	0	0.618632129061577	0.4671211088389	0.849116963933564	1	0	0.563673562173221	0.502250511479882	0.968272053990096	1	0	0.15849323184905	0.451984868511007	0.77115561593409	0	0	0.12373562422059
2700097O09Rik	chr12	55963790	55998240	-	0.577353141897212	0.854953015906347	0.661904553223191	0	1	chr12	56146647	56181097	-	0.180624654505252	0.584899576193109	0.626363994916517	0	1	0.271018205104748	0.831076754185344	0.668960077128709	0	1	0.293703093538349	0.720757825370675	0.697006880231386	0	1	0.251577179685018	0.716379975491308	0.635917437223366	0	1	0.218177686889343	0.645807770961145	0.697094526491082	0	1	0.412048192771084	0.624232780177313	0.719269030194136	0	1	0.757668292238275	0.83624265074518	0.579911477277707	0	1	0.509121980508983
2810001G20Rik	chr11	63895678	63899453	+	0.656937372040527	0.474355609218332	0.467636618607301	1	0	chr11	63892985	63896761	+	0.0693292795282845	0.638474295190713	0.642797668609492	0	1	0.0816485225505443	0.764431433537645	0.733862132433498	0	1	0.517023613399231	0.581960461285008	0.612252947105482	1	1	0.0878228112376889	0.611854944855444	0.461413734168894	0	0	0.492978868438991	0.5750965689616	0.719707261492616	1	1	0.170993407592635	0.644919299840873	0.800780051711293	0	1	0.889613053188095	0.763365388997767	0.726368377229502	0	1	0.629716872199898
2810002D19Rik	chr2	94207545	94212517	+	0.0510787967872329	0.467583600188986	0.647968797931548	0	1	chr2	94246863	94251837	+	0.809286898839138	0.587525336281555	0.682413777992024	1	1	0.735888756746867	0.967066142164486	0.626539287435909	0	1	0.545579352004393	0.746201720666301	0.64455059380341	0	1	0.260745245767712	0.756955475877093	0.409045094000614	0	0	0.336559872756192	0.620177232447171	0.552302905473509	0	1	0.195362582405092	0.674653330302341	0.674350322100004	0	1	0.827810947541133	0.803974294699421	0.662255138261975	0	1	0.641540806429264
2810004N23Rik	chr8	127725444	127749119	-	0.129823087826133	0.984408630374298	0.70647267627854	0	1	chr8	127363254	127386929	-	0.514602911369081	0.848166574534734	0.59936894693019	0	1	0.179626749611198	0.763745311499405	0.871992637714186	0	1	0.266199890170236	0.746384770272744	0.72343222752969	0	1	0.203830617709799	0.718059274724277	0.707173846356107	0	1	0.502385821404226	0.829402408543513	0.495727244839826	0	0	0.209047510797909	0.773493975903614	0.719575792103072	0	1	0.50403354450572	0.786472813454264	0.635917437223366	0	1	0.137730358874879
2810006K23Rik	chr5	124588706	124602470	+	0.384429628851908	0.472938211979631	0.596695736009466	0	1	chr5	124778097	124791861	+	0.132439653583932	0.571816841717339	0.636750076690477	0	1	0.123364742475528	0.518250846217181	0.688636662430431	0	1	0.0836536701446092	0.370995789859052	0.633770103860818	0	1	0.31393818363364	0.541415150002269	0.688417546781191	0	1	0.243217450579414	0.512292660758918	0.413383583855559	0	0	0.169402136849284	0.540895658104115	0.617029668258907	0	1	0.210838156875256	0.567248530149036	0.686883737236513	0	1	0.132234076947947
2810008D09Rik	chr11	116892872	116895044	+	0.121266208199906	0.466061210562234	0.712651737587098	0	0	chr11	116938096	116940269	+	0.495117007554819	0.671088999447208	0.934221482098252	0	0	0.0617967249108041	0.636629768548166	0.223081642490907	0	0	0.221856123009336	0.448082555372506	0.821026337701039	0	0	0.488312985067853	0.626151681568556	0.880012270476357	0	0	0.592138150420359	0.692206316746194	0.85025636530961	0	0	0.13666742441464	0.643282564219141	0.907577019150708	0	0	0.889795360284399	0.697461373683971	0.117095402953679	1	0	0.0595815435776638
2810011L19Rik	chr12	105737643	105784982	+	0.911911386424484	0.320174287364166	0.202725798676541	1	0	chr12	106574803	106622142	+	0.423945089367975	0.10576745900129	0.197554669354485	0	0	0.91556124782728	0.131872655749703	0.223081642490907	1	0	0.703917261577888	0.0918909024345598	0.18918445155353	1	0	0.848046112649208	0.107429764444243	0.195232043472545	1	0	0.720790729379686	0.152919790956601	0.204610193260003	1	0	0.44451011593544	0.118981586724256	0.20509224768833	0	0	0.664691673123376	0.214848912993938	0.117095402953679	1	0	0.626206641725555
2810013P06Rik	chr8	125928664	125930692	+	0.0386896949971127	0.283584440128091	0.635391559665191	0	0	chr8	125566474	125568502	+	0.0357471899760457	0.391744978809655	0.959244489241422	0	0	0.147973652913732	0.823849602049218	0.817082256014725	0	0	0.229361156873513	0.482061138568552	0.875805250010956	0	0	0.0561430581400626	0.415649253392638	0.889215127744423	0	0	0.720381731424676	0.537650533969552	0.861036855252202	1	0	0.221050238690611	0.546533303023414	0.849730487751435	0	0	0.962262431065129	0.849824529419808	0.762215697445112	0	0	0.16844487552538
2810021J22Rik	chr11	58683434	58700533	+	0.19749068192556	0.728174707333718	0.505061571497436	0	1	chr11	58680741	58697840	+	0.496959646213378	0.767412935323383	0.634033042639905	0	1	0.505534717775135	0.60177476900558	0.223081642490907	1	0	0.226112026359143	0.723915431081823	0.460142863403304	0	0	0.583579176689511	0.776017791494576	0.195232043472545	0	0	0.433855941831402	0.740149965916837	0.469521013190762	0	0	0.22164128210957	0.763446237781314	0.563696919233972	0	1	0.502757394831594	0.816826944988834	0.591174021648626	0	1	0.108401459516881
2810025M15Rik	chr1	159249028	159256913	+	0.0364848548480235	0.440600556459657	0.784039616109383	0	1	chr1	159342482	159350367	+	0.17168785701124	0.501888704625023	0.575748279942153	0	1	0.383770926722166	0.962491995242887	0.922827468337789	0	1	0.553450485081457	0.709683324180853	0.840352337963977	0	1	0.257931284890846	0.611355693732129	0.661378675665016	0	1	0.81286071347421	0.513201545103386	0.587536701871248	1	1	0.921345760400091	0.5730393271198	0.678732635084798	1	1	0.564650654026708	0.816280023699922	0.915903413821815	0	1	0.948501223961942
2810029C07Rik	chr12	112020124	112022210	-	0.502808546380387	0.495826552574938	0.202725798676541	1	0	chr12	112810527	112812613	-	0.861433572876359	0.21084392850562	0.515447653271397	1	0	0.318040435458787	0.410072271521361	0.223081642490907	0	0	0.173988650924401	0.271004942339374	0.842368201936982	0	0	0.445195842599737	0.13221077474697	0.195232043472545	0	0	0.773187911838219	0.368007271074756	0.264122003593497	1	0	0.715298931575358	0.32161854967038	0.20509224768833	1	0	0.642040016407639	0.629460826762682	0.90157325036154	0	0	0.210798577432913
2810032G03Rik	chr12	5402509	5442140	+	0.744711008451887	0.311722400125991	0.202725798676541	1	0	chr12	5383307	5422938	+	0.432789754929058	0.163534180947116	0.175073403742495	0	0	0.868630500411673	0.273671210319275	0.223081642490907	1	0	0.821252059308072	0.251510159253158	0.383408563039572	1	0	0.871964780102573	0.205600689874279	0.503352469433367	1	1	0.815178368552602	0.152965235173824	0.437661597791314	1	0	0.655194362355081	0.219731757217549	0.20509224768833	1	0	0.73756893487079	0.373775124196709	0.436960427713747	1	0	0.554015980786107
2810055G20Rik	chr16	77211919	77441020	+	0.31676203475248	0.224841199013072	0.451816468732197	0	0	chr16	77329572	77558673	+	0.785931453841902	0.347982310668878	0.269380779175249	1	0	0.641615588692709	0.963361083157991	0.569174810464963	0	1	0.900054914881933	0.891405820977485	0.443358604671546	0	0	0.147823718967004	0.589434030772024	0.640957097155879	0	1	0.714155873665076	0.184548966144058	0.359787896051536	1	0	0.768947488065469	0.324073653102978	0.468688373723651	1	0	0.674809716968233	0.195888974978351	0.497786931942679	1	0	0.687681862269641
2810403A07Rik	chr3	88771720	88798858	+	0.43823822772849	0.943146621869914	0.84793373942767	0	1	chr3	88489715	88516855	+	0.273770038695412	0.978993919292427	0.930408869801481	0	1	0.165538377092672	0.98014820236026	0.785135194355581	0	1	0.664149734578071	0.990344133260114	0.788378105964328	0	1	0.181545863023646	0.993055870739346	0.870239712520268	0	1	0.55073846852988	0.996046353101568	0.847889916297822	0	1	0.471334394180496	0.988224596499204	0.803672378281257	0	1	0.865685246798232	0.992434255503395	0.737718567860117	0	1	0.481271072929657
2810404M03Rik	chr8	43326083	43545019	+	0.808808861357552	0.011759147461809	0.202725798676541	1	0	chr8	42912620	43131556	+	0.778745163073521	0.327713285424728	0.252903282352426	1	0	0.837800750160095	0.37425670112524	0.223081642490907	1	0	0.973823906278601	0.546082738422112	0.18918445155353	1	0	0.773566922343757	0.252212590205601	0.402997502081599	1	0	0.653215178368553	0.0892069984094524	0.256496778999956	1	0	0.775903614457831	0.188997499431689	0.20509224768833	1	0	0.694453306594959	0.0755207146438175	0.274113677198826	1	0	0.656690222160639
2810405F15Rik	chr2	115765988	115767537	-	0.940154338810436	0.480287679143262	0.202725798676541	1	0	chr2	115900283	115901832	-	0.967938087341072	0.220702045328911	0.291686752267847	1	0	0.967066142164486	0.649117189644131	0.223081642490907	1	0	0.956205381658429	0.429114039904814	0.18918445155353	1	0	0.969409522080516	0.447419779421776	0.195232043472545	1	0	0.987048398091343	0.432401726880254	0.238354003242912	1	0	0.992498295067061	0.400227324391907	0.20509224768833	1	0	0.977348343284262	0.0579736566245841	0.117095402953679	1	0	0.958431481224886
2810408A11Rik	chr11	69713552	69717181	-	0.525696886975694	0.359336448107512	0.202725798676541	1	0	chr11	69710859	69714488	-	0.544269393771881	0.532476506357103	0.601954511591218	1	1	0.173726100082335	0.299789589241606	0.223081642490907	0	0	0.25439319055464	0.150787113307706	0.18918445155353	0	0	0.613080379430854	0.194299459901058	0.195232043472545	1	0	0.1217905021586	0.423358327652806	0.655243437486305	0	1	0.341714025914981	0.281427597181178	0.20509224768833	0	0	0.64896768606718	0.453443325281437	0.975108462246374	1	1	0.101565747540529
2810408I11Rik	chr1	64614144	64624935	-	0.373510420494514	0.367000892435298	0.591349314168018	0	1	chr1	64726442	64737233	-	0.872489404827713	0.43384927215773	0.338665147464832	1	0	0.831259720062208	0.587869362363919	0.630483369122223	1	1	0.791277686252975	0.507459271462566	0.581708225601473	1	1	0.382017882267508	0.699995461353424	0.806389412331829	0	1	0.115382867530107	0.454714837536923	0.747578772075902	0	1	0.81191179813594	0.543805410320527	0.626889872474692	1	1	0.83624265074518	0.764550385123741	0.86721591656076	0	1	0.185626529952427
2810410L24Rik	chr11	120002739	120005946	-	0.511627906976744	0.394666386686965	0.504053639510934	1	1	chr11	120047963	120051170	-	0.994610281923715	0.459876543209877	0.288969718217275	1	0	0.194995883267771	0.487466837434818	0.223081642490907	0	0	0.213252791506498	0.384632985539081	0.626320171786669	0	1	0.167203739844778	0.456633231970226	0.733380078005171	0	1	0.831674619404681	0.568870711202	0.783338446031816	1	1	0.985496703796317	0.57649465787679	0.20509224768833	1	0	0.993117907114534	0.538124971514516	0.117095402953679	1	0	0.741443813218789
2810417H13Rik	chr9	65688328	65701557	+	0.822300383222216	0.988870806866502	0.911039046408694	0	1	chr9	65738129	65751358	+	0.405518702782384	0.487009397457159	0.666023927428897	0	1	0.446894154240234	0.497895892416064	0.223081642490907	0	0	0.506864360241626	0.617563609738239	0.41399710767343	0	0	0.528026142604275	0.500476557890437	0.496691353696481	1	0	0.234855714610316	0.628947966371279	0.791182786274596	0	1	0.5887247101614	0.655194362355081	0.823874841141154	0	1	0.712547285903104	0.786791850872795	0.783075507252728	0	1	0.719135374809478
2810428I15Rik	chr8	73433284	73435728	-	0.242952385952018	0.390676675940994	0.830711249397432	0	0	chr8	73028194	73030638	-	0.389579878385849	0.595540814446287	0.644024716245234	0	0	0.524517427499771	0.609184887018571	0.959025373592182	1	0	0.373970345963756	0.292284459088413	0.929707699723914	0	0	0.195388735079199	0.386238823582808	0.946053727157194	0	0	0.598454896614406	0.523199272892524	0.910118760681888	1	0	0.116390088656513	0.520345533075699	0.931241509268592	0	0	0.107743493915501	0.47345152910077	0.117095402953679	0	0	0.0593506073622465
2810433D01Rik	chr11	102435596	102440506	-	0.872696729487112	0.990130715523125	0.592707831193304	0	1	chr11	102480820	102485730	-	0.419154228855721	0.312511516491616	0.186598886892502	0	0	0.797776964596103	0.195041624736987	0.223081642490907	1	0	0.455793520043932	0.247757642321069	0.18918445155353	0	0	0.700721644805519	0.0995325194027141	0.195232043472545	1	0	0.798364008179959	0.447216541695069	0.159340900127087	1	0	0.820913844055467	0.221868606501478	0.20509224768833	1	0	0.613144341643499	0.325965088191058	0.371883079889566	1	0	0.852154634889843
2810442I21Rik	chr11	16836725	16851096	-	0.354506798257126	0.330726022363379	0.202725798676541	0	0	chr11	16836725	16851096	-	0.495807997051778	0.365625575824581	0.428765502432184	1	0	0.259171164577806	0.646006769737444	0.223081642490907	0	0	0.683964854475563	0.377356763682958	0.18918445155353	1	0	0.377343076294649	0.311623473880089	0.195232043472545	0	0	0.698841172460804	0.494160418086798	0.46001139401376	1	0	0.703114344169129	0.455694476017277	0.20509224768833	1	0	0.781504945079987	0.47076249943029	0.369779569656865	1	0	0.686758117407972
2810442N19Rik	chr1	163841645	163853162	+	0.0607380964880046	0.371463068927503	0.484596169858451	0	0	chr1	163935099	163946616	+	0.786714575271789	0.46941219826792	0.337131337920154	1	0	0.661330161924801	0.714573232092215	0.223081642490907	0	0	0.727118799194582	0.590975654402343	0.18918445155353	1	0	0.51209549312395	0.417419325557119	0.195232043472545	1	0	0.598545785048853	0.414814814814815	0.297471405407774	1	0	0.686701523073426	0.447510797908616	0.20509224768833	1	0	0.559682785652432	0.651747869285812	0.749813751698146	0	1	0.359706249133989
2810454H06Rik	chr6	134863653	134866478	+	0.166885400808441	0.283794424904194	0.202725798676541	0	0	chr6	134847978	134850803	+	0.519301639948406	0.49663718444813	0.551119680967615	1	1	0.223126886835605	0.442091299972555	0.223081642490907	0	0	0.369531393007505	0.28445908841296	0.18918445155353	0	0	0.0892297916761222	0.294875868016158	0.195232043472545	0	0	0.529743240172688	0.30879345603272	0.470748060826504	1	0	0.76490111388952	0.504523755398954	0.20509224768833	1	0	0.635385807392553	0.608039742946994	0.450545597966607	1	0	0.061105722599418
2810459M11Rik	chr1	87877033	87886626	+	0.98257126358339	0.0543860570108667	0.202725798676541	1	0	chr1	87942437	87952031	+	0.94624101713654	0.358577482955592	0.308777772908541	1	0	0.960387887658952	0.331168237123776	0.223081642490907	1	0	0.78610653487095	0.29155226066264	0.18918445155353	1	0	0.30994417464712	0.747197385739573	0.935711468513081	0	1	0.853124289934106	0.702249488752556	0.72321311188045	1	1	0.96708342805183	0.419868151852694	0.20509224768833	1	0	0.888245749965817	0.450845449159109	0.402603093912967	1	0	0.913167983003095
2810468N07Rik	chr17	25298410	25302643	+	0.844401280907134	0.307680193185994	0.202725798676541	1	0	chr17	25707755	25711988	+	0.888566427123641	0.202920582273816	0.561461939611727	1	1	0.903622724361906	0.233144268593907	0.223081642490907	1	0	0.772057477576423	0.147858319604613	0.18918445155353	1	0	0.92007443380384	0.139109517541869	0.195232043472545	1	0	0.968461713246989	0.407225630538514	0.242736316227705	1	0	0.89279381677654	0.41723118890657	0.20509224768833	1	0	0.936010209197393	0.288500979900643	0.441430386958237	1	0	0.947392730127939
2810471M01Rik	chr11	28581563	28593276	+	0.6765184524122	0.0963830122316132	0.202725798676541	1	0	chr11	28581563	28593276	+	0.56997420305878	0.125760088446656	0.14803453262632	1	0	0.821745494465282	0.737352483761778	0.223081642490907	0	0	0.853514552443712	0.600402709134175	0.18918445155353	1	0	0.152044660282304	0.523033631371125	0.195232043472545	0	0	0.702022267666439	0.125017041581459	0.266050221306806	1	0	0.538167765401228	0.108570129574903	0.20509224768833	1	0	0.759217902556857	0.168269449888337	0.117095402953679	1	0	0.831832247933121
2810474O19Rik	chr6	149266583	149292833	+	0.316814530946506	0.739566381437346	0.817783426092291	0	1	chr6	149257935	149284185	+	0.556292611018979	0.881518334254653	0.830229194969105	0	1	0.783734333546794	0.99862775592352	0.722336649283492	0	1	0.968240893282079	0.998810177558118	0.862088610368553	0	1	0.341760087142014	0.992965097807834	0.769358867610325	0	1	0.395182912974324	0.980368098159509	0.935185590954906	0	1	0.730120481927711	0.983177994998863	0.820018405714536	0	1	0.708490953010346	0.65434574540814	0.7168587580525	0	1	0.51387926654658
2900005J15Rik	chr5	24611039	24613072	+	0.79295501076172	0.295658564754055	0.202725798676541	1	0	chr5	24606792	24608825	+	0.904044591855537	0.370646766169154	0.463254305622508	1	0	0.250022870734608	0.378098984539383	0.223081642490907	0	0	0.118890719384953	0.104200988467875	0.639379464481353	0	0	0.245086915081923	0.442971905777697	0.594022525088742	0	0	0.520472619859123	0.468393546921154	0.58091940926421	1	0	0.826369629461241	0.30156853830416	0.20509224768833	1	0	0.147942208650472	0.292329428923021	0.60445242999255	0	0	0.0948224100503441
2900009J06Rik	chr1	129581162	129601600	-	0.609743293611213	0.251929235130453	0.202725798676541	1	0	chr1	129650193	129670631	-	0.822553897180763	0.459692279344021	0.294447609448267	1	0	0.508736620620254	0.486780715396579	0.223081642490907	1	0	0.674995423759839	0.709271462566356	0.914194311757746	0	1	0.561203649071847	0.677529160804248	0.722073710504404	0	1	0.731606453078846	0.321290615769143	0.257767649765546	1	0	0.758399636280973	0.375267106160491	0.20509224768833	1	0	0.869787156465065	0.583154824301536	0.40891362461107	1	0	0.70435545702277
2900011O08Rik	chr16	13900214	14015072	+	0.945298965824978	0.207937424536721	0.600070117007757	1	1	chr16	13986729	14101587	+	0.56592039800995	0.12198267919661	0.412857706297384	1	0	0.791556124782728	0.190421736346171	0.672378281256847	1	1	0.482015376166941	0.221764598206114	0.620491695516894	1	1	0.642445422774929	0.316979076839286	0.538980673999737	1	1	0.760372642581231	0.204453533287889	0.532319558262851	1	1	0.68588315526256	0.143759945442146	0.573557123449757	1	1	0.500934323868557	0.459778496877991	0.664665410403611	1	1	0.717287885086139
2900026A02Rik	chr5	113326627	113403616	-	0.434668486534726	0.54653787600399	0.71558788728691	0	1	chr5	113515342	113592333	-	0.215680854984338	0.303620784964069	0.403917787808405	0	0	0.265940902021773	0.552694172536822	0.746833778868487	0	1	0.10063152114223	0.422661541277686	0.655374906875849	0	1	0.217174238642037	0.591294875868016	0.82163986151891	0	1	0.261985912292661	0.723699159281981	0.874315263596126	0	1	0.468379177085701	0.422732439190725	0.511722687234322	0	1	0.235859805842942	0.400072922838521	0.397651080240151	0	0	0.303634936030668
2900041M22Rik	chr11	117427336	117429507	+	0.979421491941834	0.59688172607486	0.202725798676541	1	0	chr11	117472560	117474731	+	0.613368343467846	0.139441680486457	0.0688461369911039	1	0	0.837526301344799	0.349373341871741	0.223081642490907	1	0	0.821846970529013	0.285603148453231	0.18918445155353	1	0	0.960377615395089	0.181999727681205	0.195232043472545	1	0	0.939559191092933	0.284617132469893	0.146500723081642	1	0	0.886928847465333	0.352534666969766	0.20509224768833	1	0	0.943530376919922	0.196891664008022	0.117095402953679	1	0	0.539928871645652
2900052N01Rik	chr9	46664597	46678361	+	0.493359231455719	0.198855582970235	0.202725798676541	1	0	chr9	46721685	46735449	+	0.733370186106505	0.331398562741846	0.459616985845129	1	0	0.665950050315616	0.1896441313695	0.223081642490907	1	0	0.785374336445177	0.190142778693026	0.18918445155353	1	0	0.945944719284709	0.191440112558435	0.195232043472545	1	0	0.696114519427403	0.111065666893888	0.230728778649371	1	0	0.337122073198454	0.339327119799955	0.612603532144266	0	1	0.477644592315756	0.20710086140103	0.308120425960822	1	0	0.609117361784675
2900055J20Rik	chr18	40382935	40383661	+	0.931177489632002	0.0971179589479763	0.679083220123581	1	0	chr18	40416615	40417341	+	0.975216510042381	0.138290031324857	0.0688461369911039	1	0	0.94854084713201	0.518662519440124	0.892151277444235	1	0	0.978857770455793	0.296769174446275	0.750865506814497	1	0	0.995506739890165	0.0345617936731267	0.948332529909286	1	0	0.985730515791865	0.368734378550329	0.83754765765371	1	0	0.994316890202319	0.540077290293248	0.807353521188483	1	0	0.962308007839205	0.0340458502347204	0.117095402953679	1	0	0.983788277677705
2900057B20Rik	chr18	76216921	76223836	-	0.543230615780356	0.417187253924091	0.202725798676541	1	0	chr18	76251210	76258125	-	0.523125115164916	0.0496130458817026	0.297427582277926	1	0	0.553837709267222	0.23049126337938	0.223081642490907	1	0	0.444856306058942	0.307797913234487	0.18918445155353	0	0	0.567194662551627	0.454182362819407	0.195232043472545	1	0	0.826039536468984	0.29756873437855	0.0669836539725667	1	0	0.133212093657649	0.134075926346897	0.20509224768833	0	0	0.385989699649059	0.289503668930313	0.117095402953679	0	0	0.849013902360168
2900060B14Rik	chr1	120286214	120286811	-	0.00866187201427896	0.211087196178277	0.75822779262895	0	0	chr1	120355245	120355842	-	0.0339045513174866	0.516860143725815	0.96099741443534	0	0	0.0754734242063855	0.639237032293477	0.956001577632675	0	0	0.113033131978766	0.297089511257551	0.941759060432096	0	0	0.0606590114827758	0.318885308401035	0.898900039440817	0	0	0.572369915928198	0.258804817087026	0.924580393531706	1	0	0.660854739713571	0.296476471925438	0.965730312458916	1	0	0.978533339410237	0.494667517433116	0.972479074455498	1	0	0.575747078656875
2900076A07Rik	chr7	81397062	81405011	+	0.179012021628432	0.734946716363064	0.570401858100706	0	1	chr7	88668435	88676384	+	0.070250598857564	0.638105767459001	0.756606336824576	0	1	0.543225688409112	0.892553288811637	0.936105876681713	0	1	0.591616328024895	0.881109280615047	0.486086156273281	0	0	0.493078563972223	0.889574728815867	0.575923572461545	0	1	0.147102931152011	0.774733015223813	0.66957360094658	0	1	0.182314162309616	0.711070697885883	0.62439195407336	0	1	0.127090834510733	0.648694225422725	0.63924799509181	0	1	0.840423075146644
2900079G21Rik	chr9	112101462	112193814	+	0.446952595936795	0.088666071709801	0.202725798676541	0	0	chr9	112159077	112251429	+	0.603372028745163	0.24976967016768	0.320171786669004	1	0	0.928368859207758	0.349785015094685	0.223081642490907	1	0	0.947281713344316	0.490847519677833	0.18918445155353	1	0	0.919484409749013	0.282122271138746	0.195232043472545	1	0	0.380549875028403	0.0964780731651897	0.173934002366449	0	0	0.678563309843146	0.213048420095476	0.20509224768833	1	0	0.663096486030719	0.146119137687434	0.256014724571629	1	0	0.516742875617754
2900092D14Rik	chr1	42644881	42647722	+	0.973909391569111	0.320961730274555	0.202725798676541	1	0	chr1	42757180	42760021	+	0.977473742399116	0.605122535470794	0.340943950216924	1	0	0.996752355685665	0.495791784832129	0.223081642490907	1	0	0.99505766062603	0.993913600585759	0.874183794206582	0	1	0.999364589479417	0.630054917623565	0.195232043472545	1	0	0.991956373551466	0.372642581231538	0.635873614093519	1	1	0.992316435553535	0.122436917481246	0.20509224768833	1	0	0.994530787110888	0.062029989517342	0.117095402953679	1	0	0.992194355918895
3010026O09Rik	chr11	50018273	50043537	+	0.558034542495669	0.720195285841777	0.477759761602174	0	0	chr11	49988352	50013617	+	0.132025059885756	0.643817947300534	0.556334633419519	0	1	0.253956637087183	0.444790046656299	0.617511722687234	0	1	0.132573677466593	0.596558667398865	0.693588676103247	0	1	0.161439658693778	0.525030635864385	0.695385424427013	0	1	0.0773006134969325	0.568234492160873	0.392304658398703	0	0	0.0913844055467152	0.600409183905433	0.515622945790788	0	1	0.407684244109202	0.824620573355818	0.621236688724309	0	1	0.273797976998753
3010033K07Rik	chr8	111442380	111473806	-	0.711638406215549	0.288309097590425	0.202725798676541	1	0	chr8	111077151	111108577	-	0.78035747189976	0.209185553712917	0.378631841886148	1	0	0.803723355594182	0.232183697740371	0.223081642490907	1	0	0.878500823723229	0.316744462749405	0.18918445155353	1	0	0.797122498071075	0.359052330595017	0.195232043472545	1	0	0.929743240172688	0.246307657350602	0.191244138656383	1	0	0.691020686519664	0.254603318936122	0.20509224768833	1	0	0.320769335946402	0.212570074290142	0.454577325912617	0	0	0.577386725786338
3100003L05Rik	chr7	124416817	124500083	-	0.827602498818836	0.0922358129035645	0.202725798676541	1	0	chr7	131769183	131852449	-	0.506541367237885	0.0954026165468951	0.343398045488409	1	0	0.827783368401793	0.228981794895252	0.223081642490907	1	0	0.884861797547135	0.357633168588688	0.18918445155353	1	0	0.876321880815141	0.163028184995234	0.195232043472545	1	0	0.631901840490798	0.129970461258805	0.376484508523599	1	0	0.419686292339168	0.124573766765174	0.20509224768833	0	0	0.662503987967732	0.159518709265758	0.269643717954336	1	0	0.710082675165119
3110001I22Rik	chr16	13585597	13591963	+	0.180481915061158	0.5921045724185	0.560936062053552	0	1	chr16	13672112	13678478	+	0.227105214667404	0.654044591855537	0.674832376528332	0	1	0.689918580184796	0.963269600219559	0.565274551908497	0	1	0.511440600402709	0.697144426139484	0.500810727902187	0	1	0.160531929378659	0.780601824535923	0.627065164994084	0	1	0.213360599863667	0.647398318563963	0.634252158289145	0	1	0.483882700613776	0.7134803364401	0.540996537972742	0	1	0.418713823435577	0.736657399389271	0.593321355011175	0	1	0.429356611703847
3110002H16Rik	chr18	12312265	12333505	+	0.543073127198278	0.962832694629639	0.707086200096411	0	1	chr18	12327238	12348478	+	0.0952644186475032	0.748341625207297	0.905648801437399	0	1	0.157625102918306	0.706842923794712	0.775494105789035	0	1	0.101089145158338	0.748947464762951	0.654410798019195	0	1	0.359143103526528	0.837289520265057	0.844559358429379	0	1	0.147875482844808	0.894251306521245	0.698803628555151	0	1	0.11066151398045	0.827733575812685	0.780665235111092	0	1	0.199580693678501	0.684289685976027	0.605898593277532	0	1	0.338506304558681
3110009E18Rik	chr1	121948732	122015728	+	0.394141424746706	0.432778623549793	0.451290591174022	0	0	chr1	122017763	122084766	+	0.280219274000369	0.602634973281739	0.506420088522722	0	1	0.397584850425396	0.387796176013174	0.561242823962487	0	1	0.319650375251693	0.420876807614864	0.586134361716114	0	1	0.342304724731085	0.43716243816094	0.580349708576187	0	1	0.234264939786412	0.440263576459896	0.360445242999255	0	0	0.402682427824506	0.592680154580587	0.520794075112845	0	1	0.242696321954332	0.548881090196436	0.438318944739033	0	0	0.516511939402337
3110009F21Rik	chr12	110599460	110605880	-	0.799937004567169	0.384377132657882	0.202725798676541	1	0	chr12	111389863	111396283	-	0.309793624470241	0.0608992076653768	0.150181865988869	0	0	0.679215076388254	0.140243344616229	0.223081642490907	1	0	0.347473915431082	0.132802489474648	0.18918445155353	0	0	0.109290609540235	0.13443471156901	0.195232043472545	0	0	0.596773460577142	0.110929334242218	0.0669836539725667	1	0	0.487792680154581	0.189088429188452	0.20509224768833	1	0	0.80219680051046	0.169819060206919	0.117095402953679	1	0	0.542515357258325
3110015C05Rik	chr13	112332346	112350309	-	0.895952543440601	0.0137015066407685	0.202725798676541	1	0	chr13	112001676	112019639	-	0.37801732080339	0.192095080154782	0.146369253692099	0	0	0.65712194675693	0.276507181410667	0.223081642490907	1	0	0.874519494783086	0.309125022881201	0.18918445155353	1	0	0.905913856487995	0.302001543139836	0.195232043472545	1	0	0.779095660077255	0.289752329016133	0.265173758709847	1	0	0.822232325528529	0.103705387588088	0.608045926640081	1	1	0.195433207237592	0.190738799507771	0.365090494763136	0	0	0.679876218188536
3110021A11Rik	chr6	119813811	119814633	+	0.0460391621607433	0.116331565961468	0.202725798676541	0	0	chr6	119798210	119799034	+	0.525105951722867	0.210199004975124	0.0688461369911039	1	0	0.545192571585399	0.110145457872107	0.223081642490907	1	0	0.149002379644884	0.0821435108914516	0.18918445155353	0	0	0.165887532337857	0.106476648663369	0.195232043472545	0	0	0.787457396046353	0.317155192001818	0.561286647092335	1	0	0.912571038872471	0.30534212320982	0.433016346027433	1	0	0.458228886559409	0.430882822113851	0.117095402953679	0	0	0.822132926885594
3110021N24Rik	chr4	108217580	108279836	+	0.463593889443015	0.532153918840884	0.557123449756782	0	1	chr4	108392253	108454509	+	0.954671088999447	0.306799336650083	0.402646917042815	1	0	0.608818955264843	0.929237947122862	0.553836715018187	0	1	0.757230459454512	0.719476478125572	0.501687190499145	0	1	0.105977397540054	0.62955566650025	0.545247381567992	0	1	0.683253805953192	0.539604635310157	0.637056838599413	1	1	0.963673562173221	0.354489656740168	0.625399886059862	1	1	0.566245841119366	0.540631694088692	0.44708357070862	1	0	0.952196203408619
3110035E14Rik	chr1	9586480	9612356	+	0.710430993752953	0.289411517664969	0.202725798676541	1	0	chr1	9591347	9617223	+	0.832550211903446	0.419799152386217	0.349883868705903	1	0	0.642621901015461	0.643216540115269	0.223081642490907	0	0	0.550247116968699	0.404356580633352	0.18918445155353	1	0	0.626605546226115	0.483275087368947	0.195232043472545	1	0	0.668575323790048	0.337105203362872	0.238529295762303	1	0	0.652102750625142	0.302114116844737	0.20509224768833	1	0	0.492229160020054	0.348388861036416	0.414785924010693	1	0	0.580250334857512
3110039I08Rik	chr9	41127629	41183148	+	0.442227938474461	0.52238962675206	0.504228932030326	0	1	chr9	41184643	41240162	+	0.708817025981205	0.186935691910816	0.27485867040624	1	0	0.800018296587686	0.689827097246364	0.223081642490907	1	0	0.877173714076515	0.404082006223687	0.18918445155353	1	0	0.909726319611492	0.465211273998094	0.195232043472545	1	0	0.770824812542604	0.265167007498296	0.276261010561374	1	0	0.794453284837463	0.272925664923846	0.20509224768833	1	0	0.527460006380748	0.388177384804704	0.321793242473377	1	0	0.690314535125398
3110039M20Rik	chr12	50265778	50283472	+	0.980418919628327	0.193763452149719	0.202725798676541	1	0	chr12	50490638	50508333	+	0.963653952459923	0.264741109268472	0.148648056444191	1	0	0.992727106394657	0.438523465373708	0.223081642490907	1	0	0.994783086216365	0.353697602050156	0.18918445155353	1	0	0.990332682793991	0.219307402532565	0.195232043472545	1	0	0.986957509656896	0.219859122926608	0.205749594636049	1	0	0.991043418958854	0.328938395089793	0.20509224768833	1	0	0.988605806481017	0.0757485985141972	0.117095402953679	1	0	0.955383123181377
3110040N11Rik	chr7	81655699	81662966	-	0.340175337288047	0.599821512940312	0.669968009115211	0	1	chr7	88927072	88934339	-	0.11792887414778	0.895476322093237	0.782637275954249	0	1	0.107858384411307	0.586954532979599	0.713834962092993	0	1	0.0630605894197327	0.623466959546037	0.767080064858232	0	1	0.159488040666273	0.716561521354332	0.597221613567641	0	1	0.387048398091343	0.6422176778005	0.670450063543538	0	1	0.523846328711071	0.782041373039327	0.749463166659363	0	1	0.168953101499476	0.656032086048949	0.508874183794207	0	1	0.432220220775022
3110043O21Rik	chr4	35380168	35414767	-	0.27455509475563	0.824872696729487	0.890398352250318	0	1	chr4	35138530	35173129	-	0.353556292611019	0.738253178551686	0.689776063806477	0	1	0.581374073735248	0.935138596651724	0.904728515710592	0	1	0.6870766977851	0.934010616877174	0.860817739602962	0	1	0.457495574819589	0.931012572051014	0.877163767036242	0	1	0.190229493296978	0.745012497159736	0.854419562645164	0	1	0.423005228461014	0.804864741986815	0.924054515973531	0	1	0.414247299576136	0.843534934597329	0.722249003023796	0	1	0.592951826705464
3110045C21Rik	chr1	171806083	171809071	+	0.546432883615938	0.542285684287889	0.766817126079145	1	1	chr1	171899539	171902527	+	0.773954302561268	0.534733738713838	0.0688461369911039	1	0	0.735843015277651	0.825770743756289	0.684517288224725	0	1	0.707303679297089	0.645478674720849	0.90201148166002	0	1	0.297235964235465	0.564380701674761	0.773785003724966	0	1	0.501522381276982	0.344058168598046	0.507208904859985	1	1	0.53666742441464	0.421686746987952	0.584206144002805	1	1	0.103641584248667	0.092976619114899	0.117095402953679	0	0	0.658676273613228
3110047P20Rik	chr5	63928237	64089676	+	0.803821722925088	0.114861672528742	0.415837679127043	1	0	chr5	64040341	64201782	+	0.85913027455316	0.337617468214483	0.238836057671239	1	0	0.927682737169518	0.203000640380569	0.478548577939436	1	0	0.88348892549881	0.428107267069376	0.401638985056313	1	0	0.781055689193482	0.394953025007943	0.416582672334458	1	0	0.855487389229721	0.135105657805044	0.291818221657391	1	0	0.825142077744942	0.236917481245738	0.20509224768833	1	0	0.689667745316986	0.141880497698373	0.304746044962531	1	0	0.810955614059397
3110056K07Rik	chr12	71910219	71934428	-	0.226941046774109	0.880833639561132	0.808186160655594	0	1	chr12	72092601	72116810	-	0.56615072784227	0.953749769670168	0.816424909067006	0	1	0.163891684200897	0.966517244533894	0.86555063762654	0	1	0.401336262127036	0.908292147171884	0.87698847451685	0	1	0.0999863840602732	0.890300912267962	0.893816556378457	0	1	0.10961145194274	0.899522835719155	0.842981725754853	0	1	0.512480109115708	0.946760627415322	0.873132039090232	0	1	0.561414703067317	0.877170593865366	0.809807616459968	0	1	0.368297076347513
3110062M04Rik	chr6	34801922	34808217	-	0.74544595516825	0.91028400440968	0.611595600157763	0	1	chr6	34821770	34828065	-	0.126266814077759	0.583609729132117	0.837021780095534	0	1	0.0735522824993139	0.657487878510658	0.881984311319514	0	1	0.230550979315394	0.517801574226615	0.90687584907314	0	1	0.143784323514728	0.5028820405755	0.87190499145449	0	1	0.0836628039082027	0.552010906612134	0.786537534510715	0	1	0.0694703341668561	0.460900204591953	0.77242648669968	0	1	0.0596599972653936	0.514698509639488	0.117095402953679	0	0	0.0661863193385987
3110070M22Rik	chr13	120606131	120607257	-	0.0245157226101108	0.121266208199906	0.202725798676541	0	0	chr13	120276063	120277191	-	0.178782015846692	0.318315828266077	0.0688461369911039	0	0	0.250388802488336	0.19888390815113	0.223081642490907	0	0	0.242403441332601	0.362529745561047	0.18918445155353	0	0	0.648663368583488	0.392365996459856	0.195232043472545	1	0	0.64926153147012	0.439491024767098	0.76519567027477	1	0	0.545851329847693	0.500704705614912	0.20509224768833	1	0	0.7441775671118	0.497516065812862	0.975853455453789	1	0	0.124058934922174
3110079O15Rik	chr1	89301434	89306629	+	0.905821827917476	0.0672476245472203	0.202725798676541	1	0	chr1	89366838	89372034	+	0.813939561451999	0.450110558319514	0.0688461369911039	1	0	0.846674595187997	0.141798554569573	0.223081642490907	1	0	0.682363170419184	0.197373238147538	0.18918445155353	1	0	0.662733172967821	0.228203149820723	0.195232043472545	1	0	0.884389911383776	0.397773233356055	0.448091502695122	1	0	0.83387133439418	0.187633553080246	0.20509224768833	1	0	0.411649423453808	0.152955653798824	0.117095402953679	0	0	0.720336243129648
3110082I17Rik	chr5	139613380	139714176	-	0.420914483699932	0.489684497873904	0.497085761865112	0	0	chr5	139835692	139936488	-	0.122719734660033	0.510456974387323	0.593496647530567	0	1	0.146921599121764	0.535678345988473	0.742232350234454	0	1	0.149551528464214	0.32710964671426	0.594548402646917	0	1	0.260245994644397	0.457177869559297	0.784390201148166	0	1	0.287661895023858	0.471529197909566	0.368727814540515	0	0	0.165355762673335	0.534757899522619	0.642227967921469	0	1	0.130896495146074	0.546830135363019	0.475349489460537	0	0	0.230520530229551
3110082J24Rik	chr5	30434370	30436873	-	0.898787337918001	0.144941991705601	0.559621368158114	1	1	chr5	30430123	30432626	-	0.996130458817026	0.60599778883361	0.232963758271616	1	0	0.974384777239045	0.361037416521819	0.720715193479118	1	1	0.954191835987553	0.340151931173348	0.596739559139314	1	1	0.983479326464848	0.121181863568284	0.82461983434857	1	1	0.992319927289252	0.411542831174733	0.832376528331653	1	1	0.98590588770175	0.415139804501023	0.701652131995267	1	1	0.982088327788159	0.173146164714462	0.652833165344669	1	1	0.991409172786476
3110099E03Rik	chr2	115184953	115203642	-	0.617092760774844	0.216074334610741	0.202725798676541	1	0	chr2	115319248	115337937	-	0.758614335728764	0.259351391192187	0.172444015951619	1	0	0.893330893788308	0.368584758942457	0.223081642490907	1	0	0.977256086399414	0.864406004027091	0.18918445155353	0	0	0.633776607815549	0.435210820133436	0.532407204522547	1	1	0.750102249488753	0.227357418768462	0.408387747052895	1	0	0.912389179358945	0.259786315071607	0.20509224768833	1	0	0.773392279294472	0.152408732509913	0.346684780227004	1	0	0.895432081659046
3300005D01Rik	chr17	5755138	5759722	+	0.100057745813429	0.252296708488635	0.202725798676541	0	0	chr17	5798656	5803240	+	0.321079786253916	0.480698360051594	0.866952977781673	0	1	0.528222486506267	0.579773122312689	0.223081642490907	1	0	0.156141314296174	0.152434559765697	0.18918445155353	0	0	0.503063586438524	0.291880361276267	0.195232043472545	1	0	0.57577823221995	0.407361963190184	0.567421885271046	1	1	0.0841554898840646	0.293657649465788	0.553004075551076	0	1	0.313477052094253	0.354222688118135	0.117095402953679	0	0	0.342432220220775
3425401B19Rik	chr14	31488210	31514364	-	0.771641555987191	0.106042311932385	0.202725798676541	1	0	chr14	33472304	33498458	-	0.291735765616363	0.224203058780173	0.538235680792322	0	1	0.579224224682097	0.681685115725917	0.919803672378281	0	1	0.643053267435475	0.105894197327476	0.18918445155353	1	0	0.807879090455226	0.116461671129669	0.195232043472545	1	0	0.661713246989321	0.270165871392865	0.201191989131864	1	0	0.634507842691521	0.252693794044101	0.20509224768833	1	0	0.639715600929766	0.259514151588351	0.352206494587843	1	0	0.538728003325482
3632451O06Rik	chr14	48603969	48705318	-	0.723292561289307	0.192451047299071	0.542048293089092	1	1	chr14	50301693	50403042	-	0.387230514096186	0.271144278606965	0.347911827862746	0	0	0.6681913823072	0.650077760497667	0.656163723213112	0	1	0.876304228445909	0.724510342302764	0.610368552522021	0	1	0.735260745245768	0.380429355966051	0.603356851746352	1	1	0.473755964553511	0.280754374005908	0.428721679302336	1	0	0.668561036599227	0.147215276199136	0.679872036460844	1	1	0.541224192151679	0.112255594549018	0.320916779876419	1	0	0.797884624266778
3830406C13Rik	chr14	11077469	11096498	+	0.360491364376083	0.707228725917371	0.674087383320917	0	1	chr14	13116716	13135745	+	0.4925833793993	0.746130458817026	0.617906130855866	0	1	0.588601225871375	0.866938066050682	0.66023927428897	0	1	0.716776496430533	0.945451217279883	0.767167711117928	0	1	0.590886397676213	0.904506876049562	0.62715281125378	0	1	0.366234946603045	0.90947511929107	0.691266050221307	0	1	0.517844964764719	0.8708342805183	0.723125465620755	0	1	0.680415660179572	0.913495282803883	0.861431263420834	0	1	0.698812987852755
3830408C21Rik	chr13	108142954	108153903	+	0.687385164575568	0.645598194130926	0.202725798676541	0	0	chr13	107812649	107823598	+	0.507324488667772	0.183342546526626	0.528112537797449	1	1	0.480422651175556	0.465556673680359	0.223081642490907	1	0	0.53500823723229	0.354338275672707	0.18918445155353	1	0	0.640176099487133	0.515590250987156	0.195232043472545	1	0	0.251397409679618	0.365098841172461	0.607651518471449	0	1	0.381904978404183	0.406683337122073	0.20509224768833	0	0	0.558543366300533	0.605441866824666	0.563346334195188	1	1	0.481686758117408
3930402G23Rik	chr8	10924398	10928429	-	0.0274030132815371	0.174182371778046	0.202725798676541	0	0	chr8	10924426	10928457	-	0.663764510779436	0.416021743136171	0.399404005434068	1	0	0.863050041167322	0.570258896715762	0.223081642490907	1	0	0.47158154859967	0.179388614314479	0.18918445155353	0	0	0.569463985839423	0.215268007080289	0.195232043472545	1	0	0.761145194274029	0.388275391956374	0.203164029975021	1	0	0.66583314389634	0.340077290293248	0.20509224768833	1	0	0.829816325600474	0.172189052458867	0.117095402953679	1	0	0.326636183086232
4430402I18Rik	chr19	28989060	29030151	-	0.851908236652843	0.380072444747756	0.202725798676541	1	0	chr19	28997553	29038644	-	0.708079970517781	0.404505251520177	0.399228712914676	1	0	0.484585124874211	0.725642667642485	0.595643980893115	0	1	0.536060772469339	0.549514918542925	0.510232700819493	1	1	0.632596559705896	0.490173830163845	0.195232043472545	1	0	0.647216541695069	0.395182912974324	0.361102589946974	1	0	0.787815412593771	0.332393725846783	0.542968578815899	1	1	0.574814274645641	0.346611366847455	0.859020991279197	1	1	0.464828414391945
4632415L05Rik	chr3	20087021	20091134	+	0.241744973489422	0.0861987505905822	0.735264472588632	0	1	chr3	19794870	19798984	+	0.564446287083103	0.391376451077944	0.729567465708401	1	1	0.171804958375263	0.744945567651633	0.735133003199088	0	1	0.285969247666118	0.465769723595094	0.78750164336737	0	1	0.121771887623111	0.49067308128716	0.687453437924537	0	1	0.309566007725517	0.43558282208589	0.790174854288093	0	1	0.507888156399182	0.565719481700386	0.710153819185766	1	1	0.102775625541224	0.0768880178660954	0.117095402953679	0	0	0.199344141148215
4632427E13Rik	chr7	92615897	92616651	-	0.293453724604966	0.31896687490157	0.612209123975634	0	0	chr7	99889215	99889969	-	0.912244333886125	0.600193477059149	0.512117095402954	1	0	0.0888299332174549	0.263104930930382	0.223081642490907	0	0	0.303496247483068	0.123924583562145	0.18918445155353	0	0	0.0505605228520855	0.152816230200154	0.195232043472545	0	0	0.533924108157237	0.203817314246762	0.828958324203515	1	0	0.354944305523983	0.294521482155035	0.20509224768833	0	0	0.575816963675311	0.175014812451575	0.117095402953679	1	0	0.0818437947438917
4632428C04Rik	chr16	29928413	29941177	+	0.84781353351882	0.301170665126778	0.202725798676541	1	0	chr16	30008752	30021516	+	0.524461028192372	0.593053252257232	0.776019983347211	1	1	0.596011343884366	0.442548714664715	0.60721328717297	1	1	0.466547684422479	0.332646897309171	0.441824795126868	0	0	0.226569237053511	0.343893251032542	0.500284850344012	0	1	0.638854805725971	0.474346739377414	0.334063718830799	1	0	0.417140259149807	0.531393498522391	0.20509224768833	0	0	0.841894170730596	0.274964678000091	0.117095402953679	1	0	0.720844302803566
4632428N05Rik	chr10	59742207	59768041	+	0.538820935482178	0.327576250721823	0.454007625224594	1	0	chr10	59809598	59835432	+	0.340796019900498	0.558411645476322	0.615802620623165	0	1	0.567422925624371	0.716402890860854	0.777641439151584	0	1	0.506360973823906	0.329946915614131	0.438362767868881	1	0	0.611628012526665	0.498388780465665	0.406941583767913	1	0	0.603135650988412	0.58227675528289	0.516674700907139	1	1	0.361218458740623	0.641463969083883	0.888513957666857	0	1	0.404220409279431	0.436853379517798	0.527630483369122	0	1	0.15643619232368
4632434I11Rik	chr7	92732717	92749424	-	0.122946086408735	0.627172030027823	0.786406065121171	0	1	chr7	100006036	100022742	-	0.844941956882255	0.566104661875806	0.540733599193654	1	1	0.314381117921508	0.592260543408654	0.223081642490907	0	0	0.856717920556471	0.773567636829581	0.18918445155353	0	0	0.239141288067898	0.558662006989516	0.195232043472545	0	0	0.305385139740968	0.686980231765508	0.416801787983698	0	0	0.661968629233917	0.72007274380541	0.20509224768833	0	0	0.724989745225833	0.938881545964177	0.926464788115167	0	1	0.787631056302249
4732416N19Rik	chr6	148169457	148192833	+	0.102682555514725	0.426531576460707	0.535299531092511	0	1	chr6	148160809	148184185	+	0.392251704440759	0.495623733185922	0.43520750251983	0	0	0.238541761961394	0.775272161741835	0.878609930321224	0	1	0.668314113124657	0.75764232106901	0.531048687497261	0	1	0.302183089002859	0.747696636862887	0.489679652920812	0	0	0.308838900249943	0.600045444217223	0.52215259213813	0	1	0.459286201409411	0.535348942941578	0.58302291949691	0	1	0.174103276970056	0.749646780000912	0.75480958850081	0	1	0.627407510045725
4732456N10Rik	chr15	101380389	101390984	-	0.900624704708909	0.315134652737677	0.202725798676541	1	0	chr15	101382786	101393381	-	0.615210982126405	0.0649530127142067	0.202375213637758	1	0	0.872381300887385	0.103467203366572	0.223081642490907	1	0	0.694032582829947	0.136097382390628	0.18918445155353	1	0	0.863295965143194	0.11523623655426	0.195232043472545	1	0	0.929834128607135	0.230902067711884	0.0669836539725667	1	0	0.700750170493294	0.107706296885656	0.20509224768833	1	0	0.568524679823162	0.192516293696732	0.117095402953679	1	0	0.669715024710175
4732490B19Rik	chr11	113019404	113025759	-	0.8621449944879	0.390624179746968	0.202725798676541	1	0	chr11	113064628	113070983	-	0.585774829555924	0.267597199189239	0.466102809062623	1	0	0.857561064861403	0.19591071265209	0.223081642490907	1	0	0.641314296174263	0.222039172615779	0.18918445155353	1	0	0.707121136477103	0.183497481051151	0.195232043472545	1	0	0.786457623267439	0.36982503976369	0.244138656382839	1	0	0.59058877017504	0.293475789952262	0.20509224768833	1	0	0.625860261610683	0.12779727450891	0.117095402953679	1	0	0.813819223130571
4732491K20Rik	chr17	12162210	12170608	+	0.297075961992756	0.451467268623025	0.202725798676541	0	0	chr17	12511718	12520116	+	0.232909526441865	0.44868251335913	0.512730619220825	0	1	0.585490805964688	0.848184063672125	0.620535518646742	0	1	0.343812923302215	0.534001464396852	0.605197423199965	0	1	0.328144147415241	0.469522988244905	0.195232043472545	0	0	0.426448534423995	0.467575551011134	0.356019106884614	0	0	0.60031825414867	0.427551716299159	0.20509224768833	1	0	0.189052458866961	0.437309147258557	0.117095402953679	0	0	0.55032100133943
4831440E17Rik	chr5	25009861	25014538	+	0.534411255183999	0.327313769751693	0.202725798676541	1	0	chr5	25005614	25010291	+	0.0746729316381058	0.413257785148332	0.616416144441036	0	1	0.177385417619614	0.863095782636538	0.223081642490907	0	0	0.217234120446641	0.581319787662457	0.18918445155353	0	0	0.107838242636046	0.714927608587119	0.63118453919979	0	1	0.472574414905703	0.529107021131561	0.645470879530216	1	1	0.738667879063423	0.544487383496249	0.20509224768833	1	0	0.500660863224101	0.552937423089194	0.483412945352557	1	0	0.0448016257909565
4833403I15Rik	chr18	46975369	47030777	+	0.693999685022836	0.328836159378445	0.482974714054078	1	0	chr18	47009692	47065100	+	0.635664271236411	0.262898470609913	0.231035540558307	1	0	0.821974201811362	0.440444607080779	0.223081642490907	1	0	0.837131612667033	0.325736774665934	0.434418686182567	1	0	0.886443062678709	0.282712295193573	0.394934046189579	1	0	0.788911610997501	0.130243126562145	0.353784127262369	1	0	0.663059786315072	0.20813821323028	0.20509224768833	1	0	0.778815915409507	0.382480288045212	0.273237214601867	1	0	0.828552953674195
4833411C07Rik	chr8	10899893	10902306	+	0.703553992335556	0.33896792482545	0.202725798676541	1	0	chr8	10899921	10902334	+	0.411276948590381	0.226183895338124	0.398615189096805	0	0	0.686625194401244	0.441176470588235	0.223081642490907	1	0	0.244416987003478	0.256955885044847	0.18918445155353	0	0	0.0611809558389688	0.605636999046884	0.928261536438932	0	0	0.308975232901613	0.326743921835946	0.393663175423989	0	0	0.1460786542396	0.349261195726301	0.20509224768833	0	0	0.776947267672394	0.275283715418623	0.117095402953679	1	0	0.188305390051268
4833412C05Rik	chr7	67658050	67677009	-	0.585857525329414	0.268308047666544	0.516893816556378	1	1	chr7	74929423	74948382	-	0.70227565874332	0.123733185922241	0.185897716814935	1	0	0.772344707712012	0.213200988015735	0.223081642490907	1	0	0.738605161998902	0.223640856672158	0.18918445155353	1	0	0.927245495393274	0.260291381110153	0.195232043472545	1	0	0.817677800499886	0.19931833674165	0.210526315789474	1	0	0.680836553762219	0.270015912707434	0.20509224768833	1	0	0.65849323184905	0.252768789025113	0.117095402953679	1	0	0.55872707958062
4833417C18Rik	chr11	95674906	95677136	+	0.418394666386687	0.0978004094703134	0.202725798676541	0	0	chr11	95720130	95722360	+	0.769025244149622	0.509074995393403	0.601998334721066	1	0	0.34219193120483	0.482938431982435	0.223081642490907	0	0	0.294069192751236	0.113399231191653	0.18918445155353	0	0	0.14387509644624	0.256297372123633	0.195232043472545	0	0	0.100568052715292	0.311020222676664	0.656601954511591	0	0	0.0966128665605819	0.322209593089338	0.787326350847978	0	0	0.949956702064628	0.565653343056378	0.688987247469214	1	0	0.0533924530044802
4833418N02Rik	chr17	87183211	87191140	-	0.352459446690115	0.401910861462544	0.530478986809238	0	1	chr17	87674225	87682154	-	0.696609544868251	0.554265708494564	0.608527981068408	1	1	0.428780532430702	0.580184795535633	0.223081642490907	0	0	0.221947647812557	0.481054365733114	0.482580305885446	0	0	0.179821177324922	0.529841601234512	0.61803760024541	0	1	0.657714155873665	0.581685980458987	0.688768131819975	1	1	0.589133894066833	0.485792225505797	0.20509224768833	1	0	0.895674764140194	0.492958388405269	0.727639247995092	1	1	0.66056995057965
4833419F23Rik	chr18	4353544	4368943	+	0.434248516982519	0.386896949971127	0.202725798676541	0	0	chr18	4353544	4368943	+	0.12083103003501	0.519301639948406	0.577238266356983	0	1	0.544552191016375	0.73835879608453	0.223081642490907	0	0	0.482106900970163	0.319650375251693	0.18918445155353	1	0	0.723959515272546	0.536241092906095	0.195232043472545	1	0	0.719927289252443	0.355419222903886	0.154345063324423	1	0	0.304341895885428	0.473152989315754	0.20509224768833	0	0	0.273278337359282	0.392780638986373	0.33848985494544	0	0	0.510830908503071
4833420G17Rik	chr13	120581631	120604990	+	0.315764607065988	0.789542758150034	0.747009071387879	0	1	chr13	120251565	120274924	+	0.247650635710337	0.877833056937535	0.941320829133617	0	1	0.122724361906504	0.898179489525204	0.750427275516017	0	1	0.427146256635548	0.928427603880652	0.779613479994741	0	1	0.480188807697545	0.98456860164299	0.88272930452693	0	1	0.304021813224267	0.939695523744604	0.844471712169683	0	1	0.316708342805183	0.93353034780632	0.862745957316272	0	1	0.577275420445741	0.923522173100588	0.731101275253079	0	1	0.475682416516558
4833422C13Rik	chr13	92175903	92216111	-	0.796209774791328	0.525276917423487	0.451860291862045	1	0	chr13	91841269	91881477	-	0.572277501381979	0.401280633867699	0.403830141548709	1	0	0.685664623547708	0.528222486506267	0.585696130417634	1	1	0.579626578802856	0.553175910671792	0.482142074586967	1	0	0.457586347751101	0.520582762220306	0.693807791752487	0	1	0.721472392638037	0.386366734832992	0.446426223760901	1	0	0.77367583541714	0.435553534894294	0.511897979753714	1	1	0.763638849642222	0.403035413153457	0.3679828213331	1	0	0.5213615999261
4833423E24Rik	chr2	85284930	85319774	-	0.262848443487847	0.102000104992388	0.202725798676541	0	0	chr2	85324248	85359092	-	0.72705914870094	0.0966694306246545	0.72917305753977	1	1	0.893102186442228	0.556079041258805	0.223081642490907	1	0	0.978491671242907	0.603560314845323	0.18918445155353	1	0	0.820905006127173	0.276040484727454	0.195232043472545	1	0	0.633855941831402	0.092069984094524	0.179587186116832	1	0	0.860968401909525	0.142486928847465	0.20509224768833	1	0	0.489813590994029	0.107150995852514	0.24453306455147	1	0	0.593367511893215
4833424O15Rik	chr3	117567464	117681510	+	0.642763399653525	0.107774686335241	0.202725798676541	1	0	chr3	117278378	117392424	+	0.724156992813709	0.327160493827161	0.232174941934353	1	0	0.83592534992224	0.569435550269875	0.223081642490907	1	0	0.955930807248764	0.497894929525902	0.18918445155353	1	0	0.944537738846276	0.435437752462216	0.195232043472545	1	0	0.652215405589639	0.111838218586685	0.354704412989176	1	0	0.802773357581268	0.281018413275745	0.20509224768833	1	0	0.64112848092612	0.109885602297069	0.347955650992594	1	0	0.81834557295275
4833427F10Rik	chr17	35380502	35388740	+	0.0620505013386529	0.292876266470681	0.202725798676541	0	0	chr17	35909394	35917632	+	0.905150175050673	0.440989496959646	0.287216793023358	1	0	0.0950507730308297	0.581099624919952	0.223081642490907	0	0	0.543657331136738	0.189959729086582	0.18918445155353	1	0	0.508419189397722	0.238460491081559	0.195232043472545	1	0	0.680708929788684	0.341513292433538	0.299443446250931	1	0	0.574630597863151	0.272198226869743	0.20509224768833	1	0	0.673214529875575	0.302720933412333	0.117095402953679	1	0	0.626437577940973
4833427G06Rik	chr9	50833542	50854308	-	0.599349047194078	0.553414877421387	0.472194224111486	1	0	chr9	50889417	50910183	-	0.928828081813156	0.293992997973097	0.344318331215215	1	0	0.900649528862867	0.333729759399872	0.223081642490907	1	0	0.938861431447922	0.426047958996888	0.18918445155353	1	0	0.923024554077974	0.167884536831117	0.195232043472545	1	0	0.942149511474665	0.179050215860032	0.193347648889084	1	0	0.962400545578541	0.0911116162764265	0.20509224768833	1	0	0.512191787065312	0.841803017182444	0.811385249134493	0	1	0.9151078472126
4833428L15Rik	chr9	45167620	45182227	-	0.940836789332773	0.112551839991601	0.202725798676541	1	0	chr9	45224708	45239315	-	0.694720840243228	0.0986733001658375	0.273500153380954	1	0	0.879791418900375	0.182874393925533	0.223081642490907	1	0	0.826972359509427	0.121590701079993	0.18918445155353	1	0	0.890119366404938	0.105478146416739	0.195232043472545	1	0	0.940831629175187	0.237945921381504	0.15184714492309	1	0	0.860695612639236	0.168856558308707	0.20509224768833	1	0	0.825532108837337	0.138872430609361	0.500065734694772	1	1	0.908225947993164
4833439L19Rik	chr13	54560839	54575004	-	0.330043571841042	0.961205312614835	0.906174678995574	0	1	chr13	54652578	54666743	-	0.151188501934771	0.772157729869173	0.85196546737368	0	1	0.100448266398317	0.756380934955631	0.928393005828476	0	1	0.216456159619257	0.880651656598938	0.987378938603795	0	1	0.100349475786321	0.82548903916852	0.89903150883036	0	1	0.106839354692115	0.938195864576233	0.95205749594636	0	1	0.112707433507615	0.882518754262332	0.813050528068715	0	1	0.602798413928262	0.960439360102092	0.877382882685481	0	1	0.0883100087755762
4921501E09Rik	chr17	32801082	32804998	-	0.76119481337603	0.25712635833902	0.202725798676541	1	0	chr17	33201087	33205003	-	0.60461580983969	0.167772249861802	0.157412682413778	1	0	0.962720702588967	0.358796084530235	0.223081642490907	1	0	0.988788211605345	0.65426505583013	0.18918445155353	1	0	0.942449961421504	0.582898379703172	0.195232043472545	1	0	0.947193819586458	0.248761645080663	0.166440247162452	1	0	0.868606501477609	0.323664469197545	0.20509224768833	1	0	0.341187730732419	0.154733147987785	0.951969849686665	0	1	0.856265299524271
4921504A21Rik	chr5	18714191	18738379	-	0.629481862564964	0.218489159535934	0.202725798676541	1	0	chr5	18708185	18732373	-	0.868205269946563	0.310162152201953	0.179061308558657	1	0	0.541487512578904	0.695819229713658	0.223081642490907	0	0	0.763545670876808	0.601317957166392	0.414479162101757	1	0	0.855171787772886	0.3470249171697	0.195232043472545	1	0	0.660849806862077	0.28484435355601	0.284894167141417	1	0	0.785678563309843	0.101841327574449	0.20509224768833	1	0	0.904106467344241	0.625176609999544	0.609316797405671	1	1	0.744030298831463
4921504E06Rik	chr2	19380590	19471664	-	0.804031707701192	0.0652527691742349	0.420964985319252	1	0	chr2	19384463	19475537	-	0.877602727105215	0.408789386401327	0.213813050528069	1	0	0.907556490714482	0.37402799377916	0.578815899031509	1	1	0.902205747757642	0.393739703459638	0.448091502695122	1	0	0.836563336812962	0.24045749557482	0.492002278802752	1	0	0.83612815269257	0.136468984321745	0.305228099390858	1	0	0.91848147306206	0.220459195271653	0.478197992900653	1	0	0.499794904516658	0.144888564787384	0.545729435996319	1	1	0.877280495127246
4921506M07Rik	chr12	58482126	58540121	+	0.936322116646543	0.204840149089191	0.441868618256716	1	0	chr12	58665101	58723096	+	0.776119402985075	0.139073152754745	0.172794600990403	1	0	0.923154331717135	0.189095233738908	0.537622156974451	1	1	0.944352919641223	0.349350173897126	0.477584469082782	1	0	0.650297281350701	0.555757273181137	0.618694947193129	1	1	0.703612815269257	0.307248352647126	0.37687891669223	1	0	0.850284155489884	0.0945669470334167	0.4496253122398	1	0	0.57650061528645	0.689348707898455	0.687321968534993	0	1	0.817514202577248
4921507L20Rik	chr2	93780872	93784414	+	0.024305737834007	0.874639088666072	0.763004513782374	0	1	chr2	93820190	93823732	+	0.072277501381979	0.839183711074258	0.759849248433323	0	1	0.425121214893422	0.716768822614582	0.883956352162671	0	1	0.0815943620721215	0.869851729818781	0.855602787151058	0	1	0.555757273181137	0.879181228157763	0.795696568648933	0	1	0.637264258123154	0.949057032492615	0.709102064069416	0	1	0.0666515117072062	0.926074107751762	0.833778868486787	0	1	0.345107333302949	0.906157422177658	0.912748148472764	0	1	0.371483996120272
4921507P07Rik	chr6	50502889	50526176	-	0.763924615465379	0.288151609008347	0.202725798676541	1	0	chr6	50523302	50546589	-	0.646535839321909	0.563755297586143	0.483807353521188	1	0	0.588052328240783	0.572363004299698	0.223081642490907	1	0	0.749862712795167	0.621773750686436	0.412375651869057	0	0	0.571097898606636	0.60690782008805	0.46172049607783	1	0	0.84317200636219	0.455487389229721	0.339147201893159	1	0	0.601136621959536	0.526801545805865	0.20509224768833	1	0	0.554623763730003	0.622578733877216	0.95525658442526	0	1	0.695995566024664
4921508D12Rik	chr2	132116181	132143940	+	0.980786392986508	0.319964302588062	0.202725798676541	1	0	chr2	132250476	132278235	+	0.814354155150175	0.120554634236226	0.153030369428985	1	0	0.921873570579087	0.232320922148019	0.223081642490907	1	0	0.847016291414973	0.169458173164928	0.18918445155353	1	0	0.900603639994554	0.225843053601416	0.195232043472545	1	0	0.887843671892752	0.132651670074983	0.150006573469477	1	0	0.909161172993862	0.206546942486929	0.20509224768833	1	0	0.635568114488857	0.31014994758671	0.251895350365923	1	0	0.834464920788878
4921509O07Rik	chr13	114567165	114623722	-	0.570896110032023	0.168722767599349	0.543187694465139	1	1	chr13	114236495	114293052	-	0.731942141146121	0.289063939561452	0.246066874096148	1	0	0.788308480468393	0.6467386332449	0.632061001796748	1	1	0.79869119531393	0.416209042650558	0.522196415267978	1	1	0.673262833023192	0.401080197884991	0.573469477190061	1	1	0.778777550556692	0.262985685071575	0.477935054121565	1	0	0.709843146169584	0.294885201182087	0.583899382093869	1	1	0.263433754158881	0.222551387812771	0.340943950216924	0	0	0.574430742228996
4921511C10Rik	chr3	79298845	79339840	+	0.174654837524279	0.421911911386424	0.439808931153863	0	0	chr3	79016840	79057835	+	0.818361894232541	0.544177261838953	0.4973487006442	1	0	0.206019577348824	0.943234836702955	0.733160962355931	0	1	0.379278784550613	0.470208676551345	0.6426223760901	0	1	0.0899559751282168	0.475559388190442	0.685130812042596	0	1	0.299159281981368	0.457123381049761	0.748017003374381	0	1	0.435462605137531	0.482655148897477	0.693238091064464	0	1	0.370812633881774	0.392188140923385	0.31600858933345	0	0	0.247655997413514
4921511H03Rik	chr5	7310169	7317497	+	0.00141739723870019	0.00813691007401963	0.202725798676541	0	0	chr5	7304163	7311491	+	0.941404090657822	0.531532154044592	0.16245234234629	1	0	0.474247552831397	0.379334004208215	0.223081642490907	1	0	0.976249313563976	0.225517115138202	0.18918445155353	1	0	0.664594018063813	0.434257704352562	0.195232043472545	1	0	0.354737559645535	0.106248579868212	0.270870765590078	0	0	0.0622414185042055	0.134257785860423	0.20509224768833	0	0	0.821475775944579	0.689439861446607	0.929094175906043	1	1	0.778901667359475
4921511I17Rik	chr12	12377507	12418461	-	0.643235865399759	0.368313297285947	0.517025285945922	1	1	chr12	12358327	12399281	-	0.313939561451999	0.627971254836927	0.662211315132127	0	1	0.793660232366664	0.77133839538926	0.511941802883562	0	1	0.788074318140216	0.73032216730734	0.422893203032561	0	0	0.88598919802115	0.674079789406799	0.423769665629519	1	0	0.424176323562827	0.525653260622586	0.380472413339761	0	0	0.602636962946124	0.759945442145942	0.748718173451948	0	1	0.355407684244109	0.489403400027346	0.343222752969017	0	0	0.49692854833495
4921513I03Rik	chr10	120168791	120181946	+	0.475773006457032	0.438395716310568	0.202725798676541	1	0	chr10	120202787	120215942	+	0.558595909342178	0.0816288925741662	0.37687891669223	1	0	0.242841460067697	0.438477723904492	0.223081642490907	0	0	0.886051619989017	0.412273476112026	0.18918445155353	1	0	0.7266827032179	0.482140425725049	0.195232043472545	1	0	0.844035446489434	0.384412633492388	0.202243744248214	1	0	0.794726074107752	0.33198454194135	0.20509224768833	1	0	0.916731233763274	0.487078984549474	0.613830579780008	1	1	0.68126183548104
4921515E04Rik	chr15	18022861	18314352	-	0.772376502703554	0.00299228305947819	0.512029449143258	1	1	chr15	18007891	18299382	-	0.797632209323752	0.304403906393956	0.25535737762391	1	0	0.671118836337023	0.170981611929375	0.494061965905605	1	0	0.954695222405272	0.343721398498993	0.51049563959858	1	1	0.528933871919394	0.15408705124132	0.443095665892458	1	0	0.656532606225858	0.0886162235855487	0.456242604846838	1	0	0.87838145032962	0.106342350534212	0.458477584469083	1	0	0.826899412059614	0.0865502939701928	0.418423243788071	1	0	0.852801256293012
4921517D22Rik	chr13	59697024	59703724	-	0.783190718672896	0.145256968869757	0.202725798676541	1	0	chr13	59788762	59795462	-	0.663488114980652	0.128201584669246	0.513826197467023	1	1	0.78080687951697	0.242612752721617	0.223081642490907	1	0	0.821160534504851	0.276908292147172	0.18918445155353	1	0	0.818771842236645	0.263423047247311	0.195232043472545	1	0	0.72692569870484	0.314655760054533	0.248170384328849	1	0	0.728438281427597	0.329756762900659	0.20509224768833	1	0	0.614557221639852	0.336812360421129	0.878566107191376	1	1	0.877372869613413
4921524J17Rik	chr8	88298863	88322946	-	0.277337393039005	0.589584755105255	0.689206363118454	0	1	chr8	87932657	87956740	-	0.437534549474848	0.708264234383637	0.627240457513476	0	1	0.31287164943738	0.965785381026439	0.668039791401902	0	1	0.702269815119898	0.817133443163097	0.59511810333494	0	1	0.0776108564426088	0.755639268370172	0.84241202506683	0	1	0.274074074074074	0.664758009543286	0.651869056488014	0	1	0.482109570356899	0.789679472607411	0.578903545291205	0	1	0.67686067180165	0.911444327970466	0.725272798983303	0	1	0.703616461133435
4921525O09Rik	chr13	52109231	52136651	+	0.498713843246365	0.200220484014909	0.5874928787414	1	1	chr13	52192109	52219529	+	0.469596462133776	0.478579325594251	0.530917218107717	0	1	0.731772024517428	0.214390266215351	0.835356501161313	1	1	0.54100311184331	0.187168222588321	0.752136377580087	1	1	0.628284845459084	0.251713339082286	0.84837197072615	1	1	0.677300613496932	0.327834583049307	0.38472325693501	1	0	0.45578540577404	0.450284155489884	0.712783206976642	0	1	0.482019962627045	0.829223827537487	0.79893948025768	0	1	0.458824072791095
4921530D09Rik	chr2	25430637	25439687	-	0.925822877841357	0.380859887658145	0.202725798676541	1	0	chr2	25464148	25473198	-	0.856826976229961	0.390270867882808	0.359831719181384	1	0	0.897676333363828	0.296358979050407	0.223081642490907	1	0	0.674812374153396	0.43433095368845	0.446952101319076	1	0	0.765624290836473	0.488812236191168	0.195232043472545	1	0	0.932788002726653	0.38200408997955	0.163416451202945	1	0	0.89593089338486	0.454103205273926	0.20509224768833	1	0	0.549108974066816	0.636388496422223	0.937683509356238	0	1	0.880190291441504
4921530L21Rik	chr14	94764399	94765909	+	0.313192293558717	0.0954380807391464	0.202725798676541	0	0	chr14	96280484	96281994	+	0.833287267366869	0.0483692647871752	0.0688461369911039	1	0	0.306879516970085	0.0784466197054249	0.223081642490907	0	0	0.875983891634633	0.145158337909573	0.18918445155353	1	0	0.82626060908637	0.0345617936731267	0.195232043472545	1	0	0.943785503294706	0.0716200863440127	0.0669836539725667	1	0	0.673789497613094	0.11943623550807	0.20509224768833	1	0	0.971468939428467	0.406863862175835	0.975941101713484	1	0	0.895940141332964
4921531C22Rik	chr2	179906260	179908421	+	0.0758045041734474	0.109087091185889	0.202725798676541	0	0	chr2	179711557	179713718	+	0.328911000552792	0.609222406486088	0.594110171348438	0	0	0.180450096057085	0.727106394657396	0.223081642490907	0	0	0.907605711147721	0.565165659893831	0.494281081554845	1	0	0.108110561430581	0.415013842872056	0.195232043472545	0	0	0.569325153374233	0.472347193819586	0.898987685700513	1	0	0.792998408729257	0.531302568765629	0.557386388535869	1	0	0.937696549838202	0.774349391550066	0.945746965248258	0	0	0.667405662556002
4921536K21Rik	chr11	3786090	3795129	-	0.734946716363064	0.15103155021261	0.202725798676541	1	0	chr11	3786090	3795129	-	0.649760456974387	0.244702413856643	0.371707787370174	1	0	0.704372884457049	0.266535541121581	0.223081642490907	1	0	0.539584477393374	0.370721215449387	0.18918445155353	1	0	0.905006127172877	0.170607724776472	0.195232043472545	1	0	0.741058850261304	0.189775051124744	0.572505368333406	1	1	0.855603546260514	0.132757444873835	0.20509224768833	1	0	0.670160886012488	0.794904516658311	0.93360795828038	0	1	0.756547041707081
4921539E11Rik	chr4	102728379	102788795	-	0.787495406583023	0.327051288781563	0.202725798676541	1	0	chr4	102903050	102963468	-	0.775750875253363	0.249815736134144	0.262018493360796	1	0	0.793111334736072	0.353673039978044	0.223081642490907	1	0	0.846604429800476	0.401885410946366	0.18918445155353	1	0	0.620659919212091	0.402623337720692	0.195232043472545	1	0	0.732197227902749	0.216814360372643	0.223410315964766	1	0	0.744260059104342	0.132439190725165	0.20509224768833	1	0	0.775397657353812	0.453534478829588	0.78750164336737	1	1	0.753360121934322
4922501C03Rik	chr9	86989908	87053478	-	0.172922463121424	0.717780460916584	0.611814715807003	0	1	chr9	87086797	87150367	-	0.471899760456974	0.919476690620969	0.554713177615145	0	1	0.497987375354496	0.849510566279389	0.725886322801174	0	1	0.365458539264141	0.917581914698883	0.654849029317674	0	1	0.518358825398266	0.927018563064494	0.767868881195495	0	1	0.111656441717791	0.918609406952965	0.6299136684342	0	1	0.300568310979768	0.911525346669698	0.631973355537052	0	1	0.622442003554988	0.954195342053689	0.667163328804943	0	1	0.366680522839592
4922501L14Rik	chr3	154646425	154684305	+	0.69200482964985	0.190246207149982	0.202725798676541	1	0	chr3	154374096	154411976	+	0.565091210613599	0.29726368159204	0.187606818879004	1	0	0.717043271429878	0.470999908517062	0.223081642490907	1	0	0.786060772469339	0.494783086216365	0.18918445155353	1	0	0.891435573911859	0.268460944946217	0.195232043472545	1	0	0.759736423540105	0.177596000908884	0.138086682150839	1	0	0.567174357808593	0.135758126847011	0.20509224768833	1	0	0.5752700423864	0.247071692265621	0.91134580831763	1	1	0.794882453466353
4922502D21Rik	chr6	129287857	129297474	-	0.588324846448632	0.163578140584808	0.202725798676541	1	0	chr6	129272182	129281799	-	0.469458264234384	0.439423254099871	0.271221350628862	0	0	0.953526667276553	0.452428872015369	0.223081642490907	1	0	0.932912319238514	0.456571480871316	0.18918445155353	1	0	0.95992375073753	0.426042754050742	0.195232043472545	1	0	0.774142240399909	0.200772551692797	0.0669836539725667	1	0	0.665105705842237	0.322436917481246	0.20509224768833	1	0	0.888974978351032	0.929128116311927	0.993075945484026	0	1	0.306036672671008
4922502H24Rik	chr13	102492127	102497837	-	0.790120216284319	0.200692949761142	0.202725798676541	1	0	chr13	102161825	102167535	-	0.833149069467477	0.420029482218537	0.336649283491827	1	0	0.907876680998994	0.149986277559235	0.223081642490907	1	0	0.711971444261395	0.40591250228812	0.18918445155353	1	0	0.670766577406617	0.361276267417056	0.195232043472545	1	0	0.742194955691888	0.260031810952056	0.342346290372058	1	0	0.302568765628552	0.126437826778813	0.20509224768833	0	0	0.0734697598104006	0.0775716694772344	0.539199789648977	0	1	0.920788878111865
4922502N22Rik	chr6	139279792	139286772	-	0.088666071709801	0.0937057063362906	0.202725798676541	0	0	chr6	139264117	139271097	-	0.874378109452736	0.477013082734476	0.170647267627854	1	0	0.658814381117921	0.216585856737718	0.223081642490907	1	0	0.974052718286656	0.478949295259015	0.18918445155353	1	0	0.903780692597467	0.400036309172605	0.195232043472545	1	0	0.381685980458987	0.0788457168825267	0.191550900565318	0	0	0.592634689702205	0.219231643555353	0.20509224768833	1	0	0.747094480652659	0.135454172553667	0.117095402953679	1	0	0.691653965174819
4922505E12Rik	chr1	184583800	184585855	-	0.797049713895743	0.19155861200063	0.202725798676541	1	0	chr1	184677256	184679311	-	0.406255758245808	0.0864197530864197	0.0688461369911039	0	0	0.806513585216357	0.067743115908883	0.223081642490907	1	0	0.696091890902435	0.169549697968149	0.18918445155353	1	0	0.823310488812236	0.0791993827440657	0.195232043472545	1	0	0.462667575551011	0.312883435582822	0.0669836539725667	0	0	0.422005001136622	0.220231870879745	0.20509224768833	0	0	0.985369855521626	0.341233307506495	0.98111223103554	1	0	0.572721814234908
4930401O10Rik	chr11	71744665	71756317	-	0.68943251614258	0.36904824400231	0.202725798676541	1	0	chr11	71741972	71753624	-	0.460291136908052	0.178689883913765	0.154520355843814	0	0	0.71850699844479	0.078126429420913	0.223081642490907	1	0	0.499038989566172	0.102462017206663	0.18918445155353	1	0	0.880542822130441	0.0809240684427904	0.195232043472545	1	0	0.389547830038628	0.157191547375596	0.143958981550462	0	0	0.55139804501023	0.124482837008411	0.20509224768833	1	0	0.433617428558407	0.218722938790392	0.540952714842894	0	1	0.620571798069373
4930402F06Rik	chr2	35197570	35219183	-	0.946401385899522	0.0256181426846554	0.202725798676541	1	0	chr2	35231081	35252694	-	0.316657453473374	0.397088630919477	0.570226565581314	0	1	0.670204006952703	0.431570762052877	0.223081642490907	1	0	0.850311184330954	0.29319970712063	0.18918445155353	1	0	0.863749829800753	0.41596695865293	0.195232043472545	1	0	0.909020677118837	0.269256987048398	0.208729567465708	1	0	0.677654012275517	0.456967492611957	0.20509224768833	1	0	0.71897361104781	0.248940340002735	0.602042157850914	1	1	0.599371853494065
4930402F11Rik	chr7	69369606	69373202	+	0.679405743083626	0.159273452674681	0.202725798676541	1	0	chr7	76640979	76644575	+	0.928505620047909	0.507739082365948	0.247775976160217	1	0	0.433743481840637	0.267084438752173	0.223081642490907	0	0	0.982747574592715	0.574775764232107	0.18918445155353	1	0	0.864884491444651	0.634003540144329	0.195232043472545	1	0	0.791547375596455	0.0307657350602136	0.0669836539725667	1	0	0.70691066151398	0.124664696521937	0.20509224768833	1	0	0.898454947358826	0.808076204366255	0.703054472150401	0	1	0.816959955660247
4930402H24Rik	chr2	130399293	130531551	-	0.344165048034018	0.968607275972492	0.679565274551909	0	1	chr2	130533588	130665846	-	0.475308641975309	0.723604201216142	0.567202769621806	0	1	0.2934772664898	0.857286616046107	0.762610105613743	0	1	0.319101226432363	0.910122643236317	0.618256715894649	0	1	0.334089774429265	0.90986247900876	0.675182961567115	0	1	0.277209725062486	0.798863894569416	0.622244620710811	0	1	0.324710161400318	0.741259377131166	0.575967395591393	0	1	0.273916412196345	0.907570302174012	0.672334458127	0	1	0.589718719689622
4930404A10Rik	chr11	54214074	54270178	+	0.92010079269253	0.0751220536511103	0.625093124150927	1	1	chr11	54184153	54240257	+	0.799152386217063	0.339229777040722	0.507515666768921	1	1	0.738313054615314	0.375034306101912	0.638459178754547	1	1	0.848206113856855	0.361156873512722	0.620184933607958	1	1	0.780102573412608	0.353379022375528	0.630088960953591	1	1	0.910520336287207	0.24289934105885	0.581927341250712	1	1	0.891111616276426	0.314889747669925	0.712739383846794	1	1	0.791805296021148	0.876304635157924	0.810158201498751	0	1	0.610410604591012
4930404H11Rik	chr12	72459179	72474710	+	0.565908971599559	0.275552522442123	0.202725798676541	1	0	chr12	72641593	72657120	+	0.354247282107979	0.100423806891469	0.215872737630922	0	0	0.793431525020584	0.503750800475711	0.223081642490907	1	0	0.896256635548234	0.461788394654951	0.18918445155353	1	0	0.649253392638315	0.800435710071257	0.645120294491433	0	1	0.651488298114065	0.118927516473529	0.155615934090013	1	0	0.684291884519209	0.189270288701978	0.20509224768833	1	0	0.154414110569254	0.488583018093979	0.50414128577063	0	1	0.76014964666759
4930404I05Rik	chr16	90900107	90905362	+	0.0678775788755315	0.568428788912804	0.73127656777247	0	1	chr16	91011493	91016748	+	0.646443707388981	0.842085866961489	0.794557167272887	0	1	0.595325221846126	0.6885005946391	0.777466146632192	0	1	0.595506132161816	0.812877539813289	0.789999561768702	0	1	0.0800163391276721	0.721508646121726	0.792541303299882	0	1	0.238082254033174	0.719518291297432	0.853806038827293	0	1	0.257876790179586	0.704932939304387	0.882948420176169	0	1	0.155052185406317	0.670890114397703	0.824225426179938	0	1	0.436608008867951
4930404N11Rik	chr10	80767152	80768949	-	0.644600766444433	0.549005197123209	0.690433410754196	1	0	chr10	80826768	80828565	-	0.0345034088815183	0.686935691910816	0.825058065647049	0	0	0.676928002927454	0.507684566828287	0.767430649897016	1	0	0.653944719018854	0.227713710415523	0.74823611902362	1	0	0.507556846548359	0.367948077883175	0.777422323502345	1	0	0.84303567371052	0.516428084526244	0.760813357289978	1	0	0.722800636508297	0.735803591725392	0.826854813970814	0	0	0.693587347887517	0.61984412743266	0.96481002673211	0	0	0.498545101842871
4930405A10Rik	chr14	21295725	21331350	-	0.695679563231666	0.206520027298021	0.202725798676541	1	0	chr14	23326395	23362020	-	0.300350101345126	0.120923161967938	0.353959419781761	0	0	0.906916110145458	0.512075747873022	0.223081642490907	1	0	0.837772286289584	0.560452132527915	0.18918445155353	1	0	0.80783370398947	0.503063586438524	0.195232043472545	1	0	0.617177914110429	0.299795501022495	0.31727946009904	1	0	0.642191407137986	0.293066606046829	0.20509224768833	1	0	0.701289822706349	0.381340868693314	0.52280993908585	1	1	0.691238279987068
4930405A21Rik	chr2	156405979	156412350	-	0.409417817208252	0.432463646385637	0.202725798676541	0	0	chr2	156540274	156546645	-	0.489450893679749	0.54749401142436	0.566457776414392	1	1	0.257067056993871	0.596651724453389	0.223081642490907	0	0	0.383717737506864	0.422203917261578	0.18918445155353	0	0	0.624426995869832	0.432805337448373	0.195232043472545	1	0	0.575323790047716	0.382503976369007	0.211052193347649	1	0	0.581450329620368	0.577313025687656	0.20509224768833	1	0	0.326739893350349	0.71920149491819	0.692361628467505	0	1	0.0781026280541314
4930405D11Rik	chr11	90620780	90711242	+	0.887553152396451	0.274607590949656	0.558306674262676	1	1	chr11	90666004	90756466	+	0.748618021006081	0.15280081076101	0.314211841009685	1	0	0.921919312048303	0.388528039520629	0.481265611990008	1	0	0.964762950759656	0.565485996705107	0.481046496340769	1	0	0.932328779557936	0.36345481777334	0.414128577062974	1	0	0.496977959554647	0.0976141785957737	0.352644725886323	1	0	0.792771084337349	0.173266651511707	0.492177571322144	1	0	0.777038421220546	0.115354815186181	0.577325912616679	1	1	0.801163918525703
4930405J17Rik	chr10	19888662	19891270	-	0.720772743976062	0.208094913118799	0.202725798676541	1	0	chr10	19919052	19921660	-	0.300718629076838	0.351206928321356	0.303694289846181	0	0	0.0473424206385509	0.470130820601958	0.223081642490907	0	0	0.426459820611386	0.50164744645799	0.447215040098164	0	0	0.210683974038942	0.545136840194254	0.564704851220474	0	1	0.738059531924563	0.559054760281754	0.619045532231912	1	1	0.56458285974085	0.337485792225506	0.20509224768833	1	0	0.187730732418759	0.548926666970512	0.735965642666199	0	1	0.79832340307607
4930406D18Rik	chr3	100555465	100566815	+	0.742926137855005	0.0905034385007087	0.202725798676541	1	0	chr3	100230327	100241677	+	0.628616178367422	0.192555739819421	0.363907270257242	1	0	0.777147561979691	0.202062940261641	0.223081642490907	1	0	0.543794618341571	0.18108182317408	0.18918445155353	1	0	0.711432850723914	0.155040167022194	0.195232043472545	1	0	0.625312428993411	0.341149738695751	0.186818002541742	1	0	0.612320982041373	0.24578313253012	0.20509224768833	1	0	0.799006426325145	0.43156647372499	0.833778868486787	1	1	0.340723292226687
4930407I10Rik	chr15	81886405	81893793	+	0.957583075227046	0.17607223476298	0.202725798676541	1	0	chr15	81889580	81896968	+	0.892850562004791	0.435277317118113	0.142162233226697	1	0	0.903668465831122	0.0971091391455494	0.223081642490907	1	0	0.765147354933187	0.146210873146623	0.18918445155353	1	0	0.914264966187083	0.17773339990015	0.195232043472545	1	0	0.955510111338332	0.25966825721427	0.138787852228406	1	0	0.829506706069561	0.285746760627415	0.20509224768833	1	0	0.956155143338954	0.35326557586254	0.977168149349226	1	1	0.783474204424738
4930412B13Rik	chr2	117513368	117600577	+	0.282377027665494	0.218909129088141	0.409088917130461	0	0	chr2	117647663	117734872	+	0.814400221116639	0.423208033904551	0.296814058460055	1	0	0.814609825267588	0.632055621626567	0.455103203470792	1	0	0.865138202452865	0.40097016291415	0.385906481440905	1	0	0.769709072754505	0.368991966595561	0.454445856523073	1	0	0.733878663940014	0.182231311065667	0.230772601779219	1	0	0.789406683337122	0.353080245510343	0.420526754020772	1	0	0.408869240235176	0.122009024201267	0.32832288882072	0	0	0.65950764398873
4930412C18Rik	chr4	9697731	9750558	+	0.797417187253924	0.231455719460339	0.426530522809939	1	0	chr4	9697731	9750558	+	0.622397272894785	0.117790676248388	0.291818221657391	1	0	0.650672399597475	0.369087915103833	0.471755992813007	1	0	0.615458539264141	0.605161998901702	0.441649502607476	1	0	0.539599691372033	0.591431035265284	0.611990008326395	1	1	0.669802317655078	0.220495341967735	0.284587405232482	1	0	0.784996590134121	0.269834053193908	0.424689951356326	1	0	0.351351351351351	0.607720705528463	0.427406985406898	0	0	0.553507921112189
4930412O13Rik	chr2	9799098	9804619	+	0.993437975746758	0.303323009081842	0.202725798676541	1	0	chr2	9802872	9808394	+	0.987055463423623	0.502948221853694	0.273018098952627	1	0	0.985088281035587	0.46816393742567	0.223081642490907	1	0	0.959042650558301	0.320428336079077	0.552083789824269	1	1	0.975536694957564	0.197794217764263	0.195232043472545	1	0	0.998182231311066	0.407043853669621	0.144353389719094	1	0	0.990725164810184	0.430461468515572	0.20509224768833	1	0	0.99361925162937	0.158242559591632	0.833252990928612	1	1	0.989654057549305
4930413E15Rik	chr5	119213368	119222291	+	0.734684235392934	0.0510787967872329	0.202725798676541	1	0	chr5	119402347	119411270	+	0.385618205269947	0.11364473926663	0.16670318594154	0	0	0.775912542310859	0.305141341139877	0.223081642490907	1	0	0.805189456342669	0.232152663371774	0.46448135325825	1	0	0.806562882948305	0.0828303000045386	0.590385205311363	1	1	0.571915473755965	0.321199727334697	0.567509531530742	1	1	0.62946124119118	0.101614003182541	0.20509224768833	1	0	0.537897087644137	0.142883186728043	0.518427626101056	1	1	0.234585007620895
4930413F20Rik	chr15	34619661	34623793	+	0.690902409575306	0.038427214026983	0.202725798676541	1	0	chr15	34604827	34608959	+	0.988253178551686	0.448958909157914	0.248915377536264	1	0	0.797456774311591	0.480902936602324	0.223081642490907	1	0	0.81507413509061	0.300567453779974	0.18918445155353	1	0	0.9731312122725	0.20126628239459	0.195232043472545	1	0	0.788820722563054	0.414678482163145	0.310311582453219	1	0	0.952534666969766	0.182314162309616	0.20509224768833	1	0	0.86928581195023	0.186135545326102	0.646040580218239	1	1	0.944990993487599
4930413G21Rik	chr7	122760205	122761607	-	0.258963725129928	0.091868339545383	0.610368552522021	0	0	chr7	130112571	130113973	-	0.669338492721577	0.605168601437258	0.658705464744292	1	0	0.0971548806147653	0.283734333546794	0.657741355887637	0	0	0.681310635182134	0.370400878638111	0.606117708926772	1	0	0.375300685335633	0.193754822311987	0.739164731145098	0	0	0.600363553737787	0.378959327425585	0.749463166659363	1	0	0.871561718572403	0.545351216185497	0.809194092642097	1	0	0.044209470853653	0.407182899594367	0.908891713046146	0	0	0.0268809754745739
4930414L22Rik	chr6	72368191	72370124	+	0.47089086041262	0.331145991915586	0.943468162496165	0	0	chr6	72388676	72390609	+	0.743550764695043	0.412935323383085	0.921206012533415	1	0	0.512853352849694	0.264156984722349	0.92957623033437	1	0	0.276450668131064	0.390490572945268	0.94294228493799	0	0	0.507647619479871	0.210956292833477	0.734168894342434	1	0	0.321881390593047	0.2733469665985	0.773653534335422	0	0	0.700477381223005	0.33166628779268	0.892633331872562	1	0	0.317578961761087	0.578505993345791	0.888075726368377	0	0	0.0560251258602374
4930414N06Rik	chr19	45025427	45037861	-	0.152396451257284	0.912488844558769	0.77750996976204	0	1	chr19	45046606	45059040	-	0.282522572323567	0.929426939377188	0.879574039177878	0	1	0.353627298508828	0.895343518433812	0.641000920285727	0	1	0.566492769540546	0.979910305692843	0.610543845041413	0	1	0.143602777651704	0.945536241092906	0.600902756474867	0	1	0.270665757782322	0.910065894114974	0.647486743503221	0	1	0.113116617413048	0.96803819049784	0.788728691003111	0	1	0.579235221731006	0.978852376828768	0.911740216486261	0	1	0.37106831093252
4930415F15Rik	chr11	11389268	11415193	+	0.548060265630742	0.273295186099008	0.202725798676541	1	0	chr11	11389268	11415193	+	0.473281739450894	0.52409250046066	0.441474210088085	1	0	0.873753544963864	0.351523190924892	0.223081642490907	1	0	0.742998352553542	0.429022515101593	0.18918445155353	1	0	0.933145735941542	0.227613125765897	0.195232043472545	1	0	0.772960690752102	0.211951829129743	0.171830492133748	1	0	0.379722664241873	0.457922255057968	0.20509224768833	0	0	0.738298163256005	0.467800009115355	0.672772689425479	1	1	0.261650732067803
4930415O20Rik	chr15	98399037	98417622	+	0.663656884875847	0.528374192871017	0.561724878390815	1	1	chr15	98401434	98420019	+	0.648931269578036	0.282246176524784	0.339234848152855	1	0	0.539108956179672	0.454441496660873	0.223081642490907	1	0	0.259518579535054	0.348068826652023	0.515754415180332	0	1	0.555303408523578	0.270730268234013	0.678732635084798	1	1	0.565462394910248	0.442717564189957	0.479249748017003	1	0	0.695658104114572	0.332120936576495	0.565318375038345	1	1	0.83400938881546	0.42081035504307	0.682545247381568	1	1	0.216710544547596
4930417O13Rik	chr6	125231143	125239396	+	0.791432621134968	0.305212872066775	0.202725798676541	1	0	chr6	125215542	125223795	+	0.125852220379584	0.461857379767828	0.569919803672378	0	1	0.576845668282865	0.323620894703138	0.223081642490907	1	0	0.39772103239978	0.198471535786198	0.18918445155353	0	0	0.311668860345845	0.212499432669178	0.195232043472545	0	0	0.71570097705067	0.307384685298796	0.222709145887199	1	0	0.244419186178677	0.373312116390089	0.64963407686577	0	1	0.805022560503168	0.416480561505857	0.644156185634778	1	1	0.358366819084569
4930417O22Rik	chr11	101768510	101776664	+	0.93443225366161	0.306577773111449	0.202725798676541	1	0	chr11	101813734	101821888	+	0.703934033536024	0.44960383268841	0.219772996187388	1	0	0.580184795535633	0.557862958558229	0.223081642490907	1	0	0.766703276587955	0.219568002928794	0.18918445155353	1	0	0.872509417691644	0.208686969545681	0.195232043472545	1	0	0.901067939104749	0.2422176778005	0.17581839694991	1	0	0.893612184587406	0.269879518072289	0.20509224768833	1	0	0.867257645503851	0.698327332391413	0.527981068407906	1	1	0.927070343171216
4930419G24Rik	chr3	33216325	33280156	+	0.544753005407108	0.132132920363274	0.202725798676541	1	0	chr3	32923698	32987529	+	0.346323935876175	0.207388981020822	0.194618519654674	0	0	0.849510566279389	0.254002378556399	0.223081642490907	1	0	0.84848068826652	0.314982610287388	0.18918445155353	1	0	0.839468070621341	0.190123905051514	0.195232043472545	1	0	0.414678482163145	0.0988866166780277	0.278101582014988	0	0	0.524528301886792	0.206501477608547	0.20509224768833	1	0	0.280616197985507	0.153684882184039	0.385292957623033	0	0	0.608932612812341
4930422G04Rik	chr3	127545510	127610043	+	0.14457451834742	0.827392514042732	0.500942197291731	0	1	chr3	127256406	127320941	+	0.560668877833057	0.740648608807813	0.53319602085981	0	1	0.461165492635623	0.692525843930107	0.223081642490907	0	0	0.537937030935383	0.660031118433095	0.39256759717779	0	0	0.31539055053783	0.651568102391867	0.61908935536176	0	1	0.176778004998864	0.76332651670075	0.475963013278408	0	0	0.358717890429643	0.809956808365538	0.440334808712038	0	0	0.553666651474409	0.954332072375917	0.606380647705859	0	1	0.480162579095654
4930423M02Rik	chr4	5559474	5569431	+	0.738306472780723	0.178487059688173	0.202725798676541	1	0	chr4	5559474	5569431	+	0.802054542104293	0.209738345310485	0.166308777772909	1	0	0.852666727655292	0.264705882352941	0.223081642490907	1	0	0.930349624748307	0.396988833974007	0.18918445155353	1	0	0.884037579993646	0.350474288567149	0.195232043472545	1	0	0.823312883435583	0.285798682117701	0.0669836539725667	1	0	0.799863605364856	0.276017276653785	0.20509224768833	1	0	0.138690123513058	0.66610455311973	0.689337832507998	0	1	0.847397348852247
4930425K10Rik	chr5	68212746	68222216	-	0.636096383012232	0.0261956008189406	0.202725798676541	1	0	chr5	68324850	68334320	-	0.604523677906763	0.0457435046987286	0.0688461369911039	1	0	0.786021407007593	0.49053151587229	0.223081642490907	1	0	0.940646165110745	0.321846970529013	0.18918445155353	1	0	0.9362774020787	0.219352788998321	0.195232043472545	1	0	0.87211997273347	0.274664848897978	0.276085718041983	1	0	0.758445101159354	0.267106160491021	0.20509224768833	1	0	0.256779545143795	0.123467480971697	0.503440115693063	0	1	0.563715301833633
4930425O10Rik	chr3	138648921	138664371	-	0.80985878523807	0.401333403328259	0.202725798676541	1	0	chr3	138374498	138389948	-	0.755481850009213	0.346692463607886	0.168412288005609	1	0	0.69796907876681	0.222395023328149	0.223081642490907	1	0	0.738650924400512	0.242037342119714	0.18918445155353	1	0	0.773113057686198	0.328280306812509	0.195232043472545	1	0	0.638264030902068	0.273801408770734	0.158070029361497	1	0	0.520163673562173	0.109343032507388	0.20509224768833	1	0	0.264026252221868	0.424137459550613	0.117095402953679	0	0	0.563761489076717
4930426D05Rik	chr18	21794574	21799117	+	0.986770959105465	0.11927135282692	0.202725798676541	1	0	chr18	21810065	21814608	+	0.399069467477428	0.428920213746084	0.964853849861957	0	1	0.980880065867716	0.390677888573781	0.223081642490907	1	0	0.905958264689731	0.231649276954055	0.577983259564398	1	1	0.974402033313666	0.0345617936731267	0.195232043472545	1	0	0.990047716428085	0.190683935469212	0.224900302379596	1	0	0.852693794044101	0.437826778813367	0.858451290591174	1	1	0.985233125199398	0.347203864910442	0.430562250755949	1	0	0.96235739688698
4930426L09Rik	chr2	18916072	18917557	+	0.107459709171085	0.18872381752323	0.685306104561988	0	0	chr2	18919945	18921431	+	0.823152754744795	0.586834346784596	0.544458565230729	1	0	0.0610191199341323	0.525432256884091	0.223081642490907	0	0	0.920510708401977	0.552764049057294	0.18918445155353	1	0	0.910225570734807	0.30495166341397	0.195232043472545	1	0	0.925971370143149	0.294614860259032	0.0669836539725667	1	0	0.605364855649011	0.573130256876563	0.20509224768833	1	0	0.946948634975616	0.736292785196664	0.631973355537052	0	0	0.210937139162163
4930427A07Rik	chr12	113604228	113613266	+	0.426374087878629	0.63908866607171	0.630308076602831	0	1	chr12	114394631	114403669	+	0.0951262207481113	0.662152201953197	0.774617643192077	0	1	0.323849602049218	0.168328606714848	0.223081642490907	0	0	0.189776679480139	0.293703093538349	0.18918445155353	0	0	0.521808196795716	0.219398175464077	0.195232043472545	1	0	0.0873437855032947	0.6546693933197	0.55716727288663	0	1	0.146169583996363	0.639918163218913	0.570577150620097	0	1	0.271409689622169	0.805250444373547	0.78833428283448	0	1	0.0911736178467507
4930428E07Rik	chr12	39063190	39124903	-	0.617460234133025	0.115491626857053	0.202725798676541	1	0	chr12	39279395	39341108	-	0.70388796756956	0.385526073337019	0.148691879574039	1	0	0.781584484493642	0.657716585856738	0.223081642490907	1	0	0.93053267435475	0.539035328574044	0.18918445155353	1	0	0.791131484591295	0.249035537602687	0.195232043472545	1	0	0.629720518064076	0.168916155419223	0.299311976861387	1	0	0.822777904069107	0.265696749261196	0.20509224768833	1	0	0.770931133494371	0.110022332619297	0.528726061615321	1	1	0.848228719227749
4930428G15Rik	chr9	115184858	115190622	+	0.735786655467479	0.228857157856055	0.202725798676541	1	0	chr9	115245278	115251042	+	0.480560162152202	0.270453289110006	0.142907226434112	1	0	0.853856005854908	0.317857469581923	0.223081642490907	1	0	0.582006223686619	0.102599304411496	0.18918445155353	1	0	0.642218490446149	0.130622248445514	0.195232043472545	1	0	0.556600772551693	0.402181322426721	0.343660984267496	1	0	0.295430779722664	0.284791998181405	0.20509224768833	0	0	0.323549519165033	0.141834920924297	0.117095402953679	0	0	0.21075239018983
4930428O21Rik	chr5	107938513	107943782	-	0.966402435823403	0.503753477872854	0.202725798676541	1	0	chr5	108127230	108132499	-	0.368804127510595	0.304588170259812	0.215434506332442	0	0	0.542539566370872	0.307428414600677	0.223081642490907	1	0	0.800567453779974	0.209042650558301	0.18918445155353	1	0	0.924930785639722	0.376753052239822	0.195232043472545	1	0	0.830493069756873	0.329197909566008	0.324378807134406	1	0	0.73384860195499	0.474471470788816	0.20509224768833	1	0	0.231028667790894	0.548653206326056	0.462158727376309	0	0	0.350792111218881
4930429B21Rik	chr3	32557037	32558985	+	0.0748595726809806	0.0791642605911071	0.914194311757746	0	0	chr3	32264410	32266360	+	0.832964805601622	0.322047171549659	0.476488890836584	1	0	0.58329521544232	0.276004025249291	0.223081642490907	1	0	0.353239978034047	0.267000732198426	0.18918445155353	0	0	0.534153315481323	0.28874869513911	0.195232043472545	1	0	0.795887298341286	0.209588729834129	0.427187869757658	1	0	0.935167083428052	0.501659468060923	0.20509224768833	1	0	0.962854929128116	0.504762772890935	0.772338840439984	1	0	0.811648422705649
4930429D17Rik	chr5	103470676	103539331	-	0.912016378812536	0.0148564229093391	0.202725798676541	1	0	chr5	103659393	103728048	-	0.49686751428045	0.291643633683435	0.280993908584951	1	0	0.75217271978776	0.112020858109962	0.223081642490907	1	0	0.751555921654768	0.29104887424492	0.18918445155353	1	0	0.777833250124813	0.357826896019607	0.403654849029318	1	0	0.751874573960464	0.182049534196773	0.229983785441956	1	0	0.535076153671289	0.126983405319391	0.20509224768833	1	0	0.534023061847682	0.160794858939884	0.32639467110741	1	0	0.657521592536142
4930429F11Rik	chr17	79384395	79386657	-	0.190666176702189	0.056485904771904	0.202725798676541	0	0	chr17	79874963	79877225	-	0.948383084577114	0.550119771512806	0.0688461369911039	1	0	0.946848412771018	0.128670752904583	0.223081642490907	1	0	0.849716273110013	0.27077613033132	0.18918445155353	1	0	0.718649298779104	0.475196296464394	0.195232043472545	1	0	0.659463758236764	0.271938195864576	0.0669836539725667	1	0	0.515480791088884	0.1134803364401	0.20509224768833	1	0	0.895538033817966	0.589170958479559	0.588588456987598	1	0	0.348575123550875
4930429F24Rik	chr9	79579324	79588919	+	0.830752270460392	0.303742978634049	0.202725798676541	1	0	chr9	79641447	79651042	+	0.676893311221669	0.439561451999263	0.400368114290723	1	0	0.580962400512304	0.74782728021224	0.800166527893422	0	1	0.852690829214717	0.571480871316127	0.18918445155353	1	0	0.377206916897381	0.46226115372396	0.195232043472545	0	0	0.92719836400818	0.378095887298341	0.392962005346422	1	0	0.765628551943624	0.479790861559445	0.20509224768833	1	0	0.722984367166492	0.620436625495647	0.6903457644945	0	1	0.522747217218604
4930430A15Rik	chr2	110994092	111030439	-	0.929182634259016	0.000419969552207465	0.202725798676541	1	0	chr2	111033410	111069757	-	0.797816473189607	0.175787728026534	0.226346465664578	1	0	0.617509834415881	0.152936602323667	0.467154564178974	1	0	0.785191286838733	0.0648453230825554	0.399009597265437	1	0	0.490219216629601	0.105977397540054	0.405758359262018	1	0	0.796500795273801	0.0769370597591457	0.170252859459223	1	0	0.887929074789725	0.0905660377358491	0.20509224768833	1	0	0.919556993755982	0.992525409051547	0.881195494982252	0	1	0.893723153664958
4930430F08Rik	chr10	100001961	100018947	-	0.46301643130873	0.882985983516195	0.598492484333231	0	1	chr10	100034907	100051893	-	0.623134328358209	0.699880228487194	0.583855558964021	0	1	0.718689964321654	0.866709358704602	0.223081642490907	0	0	0.559445359692477	0.906827750320337	0.548490293176739	0	1	0.470294558162756	0.904143784323515	0.525921381305053	0	1	0.0983867302885708	0.646125880481709	0.418423243788071	0	0	0.188906569674926	0.693657649465788	0.532407204522547	0	1	0.523358096713915	0.908618567977759	0.779175248696262	0	1	0.611380536695765
4930430F21Rik	chr15	30983714	30987920	+	0.840044096802982	0.282219539083416	0.202725798676541	1	0	chr15	30968880	30973086	+	0.12847798046803	0.0504882992445181	0.447127393838468	0	0	0.773488244442411	0.127527216174184	0.223081642490907	1	0	0.927466593446824	0.0670876807614864	0.18918445155353	1	0	0.886579222075977	0.20126628239459	0.195232043472545	1	0	0.665485117018859	0.145421495114747	0.335860467154564	1	0	0.454648783814503	0.152807456240055	0.20509224768833	0	0	0.399161387357003	0.127614967412607	0.500635435382795	0	1	0.557480024017366
4930430J02Rik	chr9	57189206	57198501	+	0.996692739776366	0.00146989343272613	0.202725798676541	1	0	chr9	57238876	57248171	+	0.207296849087894	0.37511516491616	0.529032823524256	0	1	0.887293019851798	0.549583752630134	0.223081642490907	1	0	0.732610287387882	0.632024528647263	0.18918445155353	0	0	0.766259701357055	0.503245132301548	0.195232043472545	1	0	0.891115655532833	0.51515564644399	0.355712344975678	1	0	0.54639690838827	0.455330756990225	0.20509224768833	1	0	0.858415751333121	0.565197575315619	0.517594986633945	1	1	0.726479146459748
4930431F12Rik	chr5	45254448	45267053	+	0.558716993018006	0.203317759462439	0.202725798676541	1	0	chr5	45357439	45370044	+	0.387460843928506	0.0847153123272526	0.0688461369911039	0	0	0.95869545329796	0.843015277650718	0.223081642490907	0	0	0.9852187442797	0.880605894197327	0.18918445155353	0	0	0.843825171333908	0.489175327917215	0.195232043472545	1	0	0.422358554873892	0.140649852306294	0.0669836539725667	0	0	0.680654694248693	0.215139804501023	0.20509224768833	1	0	0.707761724625131	0.211521808486395	0.552565844252596	1	1	0.684310193524548
4930431P03Rik	chr14	43876776	43883184	-	0.765919470838364	0.141897212452097	0.202725798676541	1	0	chr14	45574574	45580982	-	0.123548922056385	0.117376082550212	0.510101231429949	0	1	0.925624371054798	0.153554112158083	0.223081642490907	1	0	0.868112758557569	0.342668863261944	0.18918445155353	1	0	0.807425225797667	0.304089320564608	0.195232043472545	1	0	0.5577823221995	0.360827084753465	0.319076208422806	1	0	0.805410320527393	0.398363264378268	0.20509224768833	1	0	0.478145936830591	0.761360010938426	0.843858188351812	0	1	0.100180130248025
4930432J09Rik	chr14	102863306	102912821	-	0.788282849493412	0.0104467426111607	0.436303080766028	1	0	chr14	104376844	104426359	-	0.659894969596462	0.273908236594804	0.265568166878478	1	0	0.748833592534992	0.457231726283048	0.474560673123274	1	0	0.90426505583013	0.500366099212887	0.408037162014111	1	0	0.834157854127899	0.226387691190487	0.538893027740041	1	1	0.47834583049307	0.239581913201545	0.368903107059906	1	0	0.82100477381223	0.194498749715845	0.20509224768833	1	0	0.608449933913678	0.188095346611367	0.454621149042465	1	0	0.820701122350007
4930432K09Rik	chr5	88900257	88920947	+	0.859677673368681	0.00393721455194498	0.537665980104299	1	1	chr5	88254721	88275411	+	0.751151649161599	0.0985351022664455	0.173977825496297	1	0	0.655841185618882	0.120574512853353	0.69670011832245	1	1	0.738467874794069	0.286243822075783	0.669003900258556	1	1	0.548994689783507	0.117505559842055	0.803672378281257	1	1	0.734605771415587	0.0708475346512156	0.648275559840484	1	1	0.740486474198682	0.0839281654921573	0.641877382882685	1	1	0.822341734652021	0.521990793491637	0.883518120864192	1	1	0.768786661124197
4930432K21Rik	chr8	87038142	87062702	+	0.582812746075909	0.601501391149142	0.202725798676541	1	0	chr8	86671936	86696496	+	0.228901787359499	0.449511700755482	0.516411762128051	0	1	0.386561156344342	0.3758576525478	0.223081642490907	0	0	0.3222130697419	0.367472084935017	0.18918445155353	0	0	0.64076612354196	0.268778650206508	0.456374074236382	1	0	0.583185639627357	0.396728016359918	0.262588194048819	1	0	0.472880200045465	0.481473062059559	0.20509224768833	1	0	0.467116357504216	0.889157285447336	0.791883956352163	0	1	0.192924114359614
4930432M17Rik	chr3	121662785	121675005	+	0.607748438238228	0.369205732584388	0.202725798676541	1	0	chr3	121373680	121385900	+	0.611756034641607	0.30444997236042	0.145448967965292	1	0	0.504253956637087	0.353444332631964	0.223081642490907	1	0	0.478308621636463	0.262447373238148	0.18918445155353	1	0	0.520491989288794	0.386420369445831	0.195232043472545	1	0	0.705112474437628	0.314292206316746	0.627591042552259	1	1	0.657604000909298	0.165583087065242	0.20509224768833	1	0	0.857709311334944	0.4430973975662	0.417283842412025	1	0	0.532677474481548
4930433B08Rik	chr3	18660435	18672628	-	0.435823402803297	0.0919733319334348	0.202725798676541	0	0	chr3	18368284	18380477	-	0.771098212640501	0.157269209508015	0.164512029449143	1	0	0.826136675510017	0.852849693532156	0.223081642490907	0	0	0.923531026908292	0.777137104155226	0.18918445155353	0	0	0.600599101347978	0.496210230109381	0.195232043472545	1	0	0.698204953419677	0.207543740059077	0.182698628336036	1	0	0.653875880882019	0.109570356899295	0.20509224768833	1	0	0.907387995077708	0.414475183446516	0.117095402953679	1	0	0.593044201191631
4930434J06Rik	chr14	70591788	70655518	+	0.640926032862618	0.0689799989500761	0.202725798676541	1	0	chr14	72256515	72320245	+	0.460014741109268	0.124378109452736	0.147859240106928	0	0	0.934772664897996	0.230628487787028	0.223081642490907	1	0	0.947190188541095	0.554777594728171	0.41908059073579	1	0	0.88921163708982	0.357327644896292	0.406985406897761	1	0	0.535105657805044	0.0974324017268803	0.231035540558307	1	0	0.864287338031371	0.179677199363492	0.412200359349665	1	0	0.655029397019279	0.123011713230938	0.738901792366011	1	1	0.582790633227103
4930435E12Rik	chr16	38731536	38748081	-	0.829544857997795	0.0997952648432989	0.202725798676541	1	0	chr16	38812317	38828862	-	0.541413303851115	0.112999815736134	0.142468995135633	1	0	0.90472051962309	0.430335742384045	0.603006266707568	1	1	0.88788211605345	0.402983708585027	0.18918445155353	1	0	0.836018699223891	0.24622157672582	0.195232043472545	1	0	0.82408543512838	0.195319245625994	0.240588982865156	1	0	0.65987724482837	0.175267106160491	0.20509224768833	1	0	0.628366984184859	0.185087279522355	0.829308909242298	1	1	0.545840838760334
4930438E09Rik	chr14	66286151	66351852	-	0.782245787180429	0.347577300645703	0.557605504185109	1	1	chr14	67950878	68016579	-	0.466924636078865	0.190851299060254	0.221043866952978	0	0	0.747003933766353	0.611060287256427	0.739997370612209	0	1	0.865550064067362	0.313975837451949	0.648626144879267	1	1	0.881495937911315	0.201742840285027	0.765721547832946	1	1	0.83031129288798	0.171233810497614	0.398965774135589	1	0	0.666333257558536	0.168902023187088	0.700074499320742	1	1	0.628275830636708	0.240280752928308	0.46702309478943	1	0	0.530645235785876
4930440C22Rik	chr1	96627847	96632878	+	0.145099480287679	0.0500288729067143	0.202725798676541	0	0	chr1	96694018	96699049	+	0.973074442601806	0.455638474295191	0.0688461369911039	1	0	NA	NA	NA	NA	NA	NA	NA	NA	NA	NA	0.389756274678891	0.0345617936731267	0.195232043472545	0	0	0.999772778913883	0.723517382413088	0.0669836539725667	0	0	0.993680381904978	0.409956808365538	0.20509224768833	1	0	0.796727587621348	0.0709630372362244	0.743766159779131	1	1	0.909380629070251
4930440I19Rik	chr2	77852015	77995269	+	0.857682817995695	0.0142264685810279	0.405626889872475	1	0	chr2	77889233	78034587	+	0.804496038326884	0.268472452552055	0.188570927735659	1	0	0.809852712469124	0.367258256335193	0.458258468819843	1	0	0.928976752699982	0.456617243272927	0.380603882729305	1	0	0.705078745518086	0.340398493169337	0.409877733467724	1	0	0.665030674846626	0.100704385366962	0.268854901617073	1	0	0.803318936121846	0.144805637644919	0.20509224768833	1	0	0.619479513240053	0.107606763593273	0.507252727989833	1	1	0.769848967715117
4930441J16Rik	chr2	74099778	74108556	-	0.71562811696152	0.19439340647803	0.202725798676541	1	0	chr2	74136996	74145774	-	0.880643080891837	0.146075179657269	0.161312940970244	1	0	0.893559601134388	0.205013265026073	0.223081642490907	1	0	0.948974922203917	0.33644517664287	0.18918445155353	1	0	0.943766168928426	0.196092225298416	0.652307287786494	1	1	0.898114064985231	0.108475346512156	0.435295148779526	1	0	0.911616276426461	0.100159127074335	0.20509224768833	1	0	0.92092429697826	0.7099038330067	0.550067925851264	1	1	0.795713823841855
4930442L01Rik	chr3	96915230	96917475	-	0.728962150244107	0.196755735209197	0.202725798676541	1	0	chr3	96633748	96635993	-	0.842039800995025	0.396858301087157	0.0688461369911039	1	0	0.809029366023237	0.181319183972189	0.223081642490907	1	0	0.407926047958997	0.684239428885228	0.911871685875805	0	0	0.496573321835429	0.388462760404847	0.195232043472545	1	0	0.632038173142468	0.500477164280845	0.735965642666199	1	0	0.484064560127302	0.131939077062969	0.20509224768833	1	0	0.650517296385762	0.462695410418851	0.982339278671283	1	0	0.632719043000323
4930444F02Rik	chr10	18486714	18521346	-	0.735524174497349	0.196440758045042	0.202725798676541	1	0	chr10	18517104	18551736	-	0.805048829924452	0.231251151649162	0.179017485428809	1	0	0.733235751532339	0.403348275546611	0.223081642490907	1	0	0.855665385319422	0.511898224418817	0.18918445155353	1	0	0.856805700540099	0.381745563472972	0.483062360313774	1	0	0.836718927516473	0.234628493524199	0.338752793724528	1	0	0.811002500568311	0.219640827460787	0.20509224768833	1	0	0.628686021603391	0.879312702246935	0.943643455015557	0	1	0.661216571982818
4930444M15Rik	chr14	75248712	75255010	-	0.524909444065305	0.131292981258859	0.202725798676541	1	0	chr14	76914364	76920662	-	0.513911921872121	0.446517412935323	0.261010561374293	1	0	0.720428140151862	0.270743756289452	0.223081642490907	1	0	0.383260113490756	0.259655866739886	0.18918445155353	0	0	0.732855262560704	0.246947760177915	0.195232043472545	1	0	0.603817314246762	0.304839809134288	0.134799947412244	1	0	0.656649238463287	0.351579904523755	0.20509224768833	1	0	0.855202588760767	0.445558543366301	0.818134011131075	1	1	0.853909750127015
4930444P10Rik	chr1	16051192	16078255	-	0.977164155598719	0.00561709276077484	0.202725798676541	1	0	chr1	16056059	16083122	-	0.838170259812051	0.213746084392851	0.163504097462641	1	0	0.850333912725277	0.275455127618699	0.223081642490907	1	0	0.852416254805052	0.43053267435475	0.534948946053727	1	1	0.689647347161077	0.316479825715971	0.430343135106709	1	0	0.810315837309702	0.164689843217451	0.259213813050528	1	0	0.878608774721528	0.164037281200273	0.507559489898769	1	1	0.880634428695137	0.835057654619206	0.631140716069942	0	1	0.835111542192047
4930447A16Rik	chr15	37370142	37385233	+	0.359913906241797	0.108247152081474	0.202725798676541	0	0	chr15	37355308	37370399	+	0.275520545421043	0.412014004053805	0.208554274946317	0	0	0.4385005946391	0.69796907876681	0.223081642490907	0	0	0.35777045579352	0.487323814753798	0.18918445155353	0	0	0.557663504742886	0.568692415921572	0.195232043472545	1	0	0.555373778686662	0.471756418995683	0.326482317367106	1	0	0.545032962036826	0.287201636735622	0.20509224768833	1	0	0.271272959299941	0.287088099904289	0.375301284017705	0	0	0.263174911089557
[truncated: 22,095 more rows]
[truncated: 75 more columns]
