# Supplementary material for: Chromatin Signature Identifies Monoallelic Gene Expression Across Mammalian Cell Types
Source: G3 (Bethesda). 2015 Jun 18;5(8):1713–20. doi: 10.1534/g3.115.018853 (PMC4528328; doi:10.1534/g3.115.018853)
Supplement: Supporting Information [file supp_g3.115.018853_TableS3.zip › TableS3/READ_ME.txt]

Table S3. Allelic expression. The table indicates for each clone included in the study and for each gene, the read count per SNP (column names ending with "SNP_count"), the result of the equivalence test (column names ending with "Equivalence", with value of 1 if equivalent, -1 if not equivalent, and 0 if undetermined), the allelic bias across all SNPs (column names ending with "Bias"), the binomial test p-value (column names ending with "Binom_p"), whether the gene is called MAE (column names ending with "isMAE", with value of 1 if called MAE and 0 otherwise), and whether the gene is called BAE (column names ending with "isBAE", with value of 1 if called BAE and 0 otherwise). In addition, the columns "Abl_isMAE", "Fib_isMAE", and "NP_Gendrel_isMAE" indicate whether the gene is MAE in at least one clone of the corresponding cell type (value of 1 if MAE and 0 otherwise). The columns "Abl_isBAE", "Fib_isBAE", and "NP_Gendrel_isBAE", indicate whether the gene is BAE in at least one clone and MAE in no clone of the corresponding cell type (value of 1 if BAE and 0 otherwise). "Abl" refers to lymphoblast clones, "Fib" refers to fibroblast clones, and "NP_Gendrel" refers to neuronal progenitor clones from (Gendrel et al. 2014), as detailed in Table S1.
