# Supplementary material for: Chromatin Signature Identifies Monoallelic Gene Expression Across Mammalian Cell Types
Source: G3 (Bethesda). 2015 Jun 18;5(8):1713–20. doi: 10.1534/g3.115.018853 (PMC4528328; doi:10.1534/g3.115.018853)
Supplement: Supporting Information [file supp_g3.115.018853_TableS3.zip › TableS3/TableS3.tsv]

Gene	Chr	Start	End	Strand	Abl1_SNP_count	Abl1_Equivalence	Abl1_Bias	Abl1_Binom_p	Abl1_isMAE	Abl1_isBAE	Abl2_SNP_count	Abl2_Equivalence	Abl2_Bias	Abl2_Binom_p	Abl2_isMAE	Abl2_isBAE	Fib1_SNP_count	Fib1_Equivalence	Fib1_Bias	Fib1_Binom_p	Fib1_isMAE	Fib1_isBAE	Fib2_SNP_count	Fib2_Equivalence	Fib2_Bias	Fib2_Binom_p	Fib2_isMAE	Fib2_isBAE	NPXX1_SNP_count	NPXX1_Equivalence	NPXX1_Bias	NPXX1_Binom_p	NPXX1_isMAE	NPXX1_isBAE	NPXX2_SNP_count	NPXX2_Equivalence	NPXX2_Bias	NPXX2_Binom_p	NPXX2_isMAE	NPXX2_isBAE	NPXX3_SNP_count	NPXX3_Equivalence	NPXX3_Bias	NPXX3_Binom_p	NPXX3_isMAE	NPXX3_isBAE	NPXX4_SNP_count	NPXX4_Equivalence	NPXX4_Bias
0610007P14Rik	chr12	87156404	87165495	-	0 1 ;10 15 ;11 9 ;3 9 ;0 1	0	0.40678	0.192526	0	0	2 2 ;1 2 ;0 3 ;0 3	0	0.230769	0.092285	0	0	3 2 ;30 14 ;27 15 ;19 16 ;5 13 ;9 10	1	0.570552	0.084543	0	1	4 1 ;12 15 ;29 6 ;14 9 ;2 6 ;4 4	0	0.613208	0.025021	0	0	2042 1008	0	0.669508	0	0	0	3274 1421	-1	0.697338	0	1	0	2635 1077	-1	0.70986	0	1	0	2689 1173	-1	0.696271
0610009B22Rik	chr11	51498886	51502136	-	1 5	0	0.166667	0.21875	0	0	NA	NA	NA	NA	NA	NA	4 10	0	0.285714	0.179565	0	0	4 9	0	0.307692	0.266846	0	0	90 101	1	0.471204	0.469421	0	1	135 133	1	0.503731	0.951307	0	1	121 149	1	0.448148	0.10017	0	1	210 188	1	0.527638
0610009D07Rik	chr12	4824413	4834465	+	2 3 ;0 1 ;0 1 ;0 1	0	0.25	0.289062	0	0	3 1	0	0.75	0.625	0	0	2 5 ;0 1 ;0 1 ;0 3 ;0 1 ;0 1	0	0.142857	0.012939	0	0	2 2 ;0 1 ;0 1	0	0.333333	0.6875	0	0	478 365	1	0.567023	0.000112	0	1	453 512	1	0.46943	0.061834	0	1	388 308	1	0.557471	0.002723	0	1	445 330	1	0.574194
0610009L18Rik	chr11	120209991	120212504	+	0 1	0	0	1	0	0	NA	NA	NA	NA	NA	NA	1 0	0	1	1	0	0	0 1	0	0	1	0	0	42 49	1	0.461538	0.529602	0	1	121 91	1	0.570755	0.046145	0	1	195 151	1	0.563584	0.020661	0	1	224 255	1	0.467641
0610009O20Rik	chr18	38409902	38422283	+	4 3 ;9 5 ;7 5 ;9 9 ;7 6 ;5 6 ;0 1 ;10 8 ;10 10 ;13 5 ;14 5 ;14 9 ;12 7 ;10 8 ;11 9 ;7 15 ;11 12 ;5 10 ;6 7	1	0.539474	0.187033	0	1	3 2 ;0 1 ;0 1 ;2 3 ;4 0 ;2 0 ;1 0 ;1 1 ;1 0 ;1 0 ;1 0 ;2 0 ;3 2 ;3 1 ;2 2 ;1 2 ;1 0 ;2 2	0	0.638298	0.078941	0	0	7 4 ;11 7 ;11 8 ;13 13 ;13 4 ;11 11 ;3 9 ;14 11 ;13 16 ;5 8 ;7 6 ;11 12 ;10 10 ;10 9 ;9 10 ;11 14 ;15 10 ;6 8 ;6 0	1	0.522472	0.426655	0	1	3 10 ;12 14 ;10 15 ;9 18 ;16 15 ;12 17 ;10 16 ;8 23 ;12 13 ;14 14 ;12 15 ;13 19 ;14 17 ;12 11 ;13 11 ;8 26 ;9 19 ;7 14 ;2 3	1	0.403292	2.3e-05	0	1	6610 8006	1	0.452244	0	0	1	8318 10983	1	0.430962	0	0	1	7639 10301	1	0.425808	0	0	1	10869 16236	1	0.400996
0610010F05Rik	chr11	23473775	23533631	-	5 3 ;10 9 ;10 8 ;9 7 ;6 7 ;8 9 ;4 3 ;3 7 ;2 3 ;2 3 ;5 2 ;2 0 ;1 1	1	0.51938	0.724854	0	1	2 1 ;0 1 ;1 0 ;3 0 ;1 2 ;1 1 ;3 1	0	0.647059	0.332306	0	0	4 2 ;11 9 ;4 8 ;7 7 ;7 4 ;6 3 ;5 6 ;6 2 ;8 2 ;2 4 ;0 3 ;0 1 ;0 2	1	0.530973	0.572656	0	1	1 0 ;10 12 ;2 5 ;5 7 ;7 5 ;7 10 ;5 2 ;7 7 ;5 3 ;2 0 ;3 1 ;1 1 ;0 1 ;0 2	1	0.495495	1	0	1	2363 2247	1	0.512581	0.090303	0	1	3043 2770	1	0.523482	0.00036	0	1	3026 2639	1	0.534157	0	0	1	2429 2007	1	0.547565
0610030E20Rik	chr6	72297310	72303154	+	3 6 ;3 7 ;5 5 ;2 1 ;2 8 ;2 3 ;3 3 ;6 2 ;3 4 ;2 6 ;1 3 ;0 2 ;0 2 ;1 1 ;1 3 ;0 1 ;2 0 ;3 0 ;3 3 ;3 2 ;2 3 ;2 5 ;1 3 ;1 2 ;3 1 ;2 1	1	0.421053	0.082491	0	1	2 1 ;0 2 ;0 1 ;0 3 ;0 2 ;2 0 ;3 1 ;0 1 ;0 1 ;1 0 ;2 2 ;1 1 ;1 3 ;1 3 ;2 0 ;1 0 ;0 1 ;0 2 ;1 0	0	0.414634	0.348889	0	0	3 5 ;3 4 ;8 3 ;7 6 ;7 4 ;4 4 ;4 5 ;4 4 ;3 0 ;4 3 ;1 3 ;0 5 ;0 3 ;0 4 ;1 1 ;1 1 ;1 2 ;2 4 ;1 3 ;2 0 ;1 0 ;1 0 ;1 0 ;1 0	1	0.483871	0.787747	0	1	13 3 ;2 1 ;6 7 ;5 4 ;10 3 ;4 5 ;5 4 ;8 7 ;1 4 ;1 2 ;3 3 ;0 1 ;3 1 ;0 2 ;3 2 ;7 1 ;3 3 ;2 4 ;3 0 ;1 1 ;1 0 ;1 3 ;1 0 ;1 1	1	0.575342	0.081862	0	1	NA	NA	NA	NA	NA	NA	NA	NA	NA	NA	NA	NA	NA	NA	NA	NA	NA	NA	NA	NA	NA
0610031J06Rik	chr3	88128944	88132553	+	2 2 ;10 8 ;9 5	0	0.583333	0.405032	0	0	1 1	0	0.5	1	0	0	15 15 ;24 19 ;22 15	1	0.554545	0.294234	0	1	15 12 ;27 9 ;19 14	0	0.635417	0.010346	0	0	583 627	1	0.481818	0.216381	0	1	894 992	1	0.474019	0.025485	0	1	1037 1023	1	0.503398	0.774561	0	1	1501 1574	1	0.48813
0610037L13Rik	chr4	107562503	107570407	+	0 1 ;1 7 ;0 2 ;2 2 ;1 3 ;0 1 ;0 1	0	0.190476	0.007197	1	0	0 2	0	0	0.5	0	0	1 0 ;2 0 ;3 14 ;7 3 ;11 2 ;5 4 ;3 1 ;0 2 ;1 1	0	0.55	0.518958	0	0	0 1 ;3 8 ;0 8 ;0 5 ;2 2 ;1 2 ;0 2 ;1 0	0	0.2	0.000508	1	0	1217 1295	1	0.484475	0.124444	0	1	2522 3083	1	0.449955	0	0	1	1976 2118	1	0.482658	0.027536	0	1	2404 2027	1	0.542541
0610038B21Rik	chr8	80040954	80042477	+	1 0	0	1	1	0	0	0 1	0	0	1	0	0	1 0 ;0 1 ;0 1	0	0.333333	1	0	0	0 1 ;1 0 ;2 1	0	0.6	1	0	0	80 44	0	0.645161	0.001565	0	0	76 70	1	0.520548	0.679164	0	1	60 47	1	0.560748	0.245891	0	1	52 40	1	0.565217
0610040J01Rik	chr5	64203733	64290858	+	0 1	0	0	1	0	0	NA	NA	NA	NA	NA	NA	1 0	0	1	1	0	0	0 1 ;0 1	0	0	0.5	0	0	NA	NA	NA	NA	NA	NA	NA	NA	NA	NA	NA	NA	NA	NA	NA	NA	NA	NA	NA	NA	NA
1110001A16Rik	chr17	79315838	79320388	+	0 1 ;0 1 ;6 2 ;1 1 ;0 1 ;1 0	0	0.571429	0.790527	0	0	1 0 ;2 0 ;0 1	0	0.75	0.625	0	0	5 3 ;7 2 ;3 4 ;1 0	0	0.64	0.229523	0	0	0 1 ;3 7 ;1 3 ;5 3	0	0.391304	0.404873	0	0	979 843	1	0.537322	0.001556	0	1	1540 1398	1	0.524166	0.009275	0	1	1573 1507	1	0.510714	0.241506	0	1	1601 1611	1	0.498443
1110001J03Rik	chr6	38484860	38489449	+	0 1 ;1 0 ;0 1	0	0.333333	1	0	0	1 0 ;1 0	0	1	0.5	0	0	2 1	0	0.666667	1	0	0	2 2 ;2 0	0	0.666667	0.6875	0	0	354 293	1	0.547141	0.018263	0	1	705 554	1	0.559968	2.3e-05	0	1	434 434	1	0.5	1	0	1	867 829	1	0.511203
1110002L01Rik	chr12	3403882	3426747	-	0 3 ;0 4	0	0	0.015625	0	0	1 2	0	0.333333	1	0	0	2 6 ;0 7	0	0.133333	0.007385	1	0	0 2 ;0 5	0	0	0.015625	0	0	346 151	0	0.696177	0	1	0	345 223	1	0.607394	0	0	1	383 216	0	0.639399	0	0	0	487 253	0	0.658108
1110004E09Rik	chr16	90926055	90935094	-	2 1 ;8 4	0	0.666667	0.301758	0	0	0 1	0	0	1	0	0	6 3 ;5 4	0	0.611111	0.480682	0	0	3 1 ;2 4	0	0.5	1	0	0	376 402	1	0.48329	0.370106	0	1	532 722	1	0.424242	0	0	1	517 690	1	0.428335	1e-06	0	1	472 647	1	0.421805
1110004F10Rik	chr7	123236893	123248724	+	1 0 ;7 7	0	0.533333	1	0	0	2 0	0	1	0.5	0	0	1 6 ;9 3	0	0.526316	1	0	0	3 3 ;4 4	0	0.5	1	0	0	349 359	1	0.492938	0.735208	0	1	531 489	1	0.520588	0.199202	0	1	532 530	1	0.500942	0.975522	0	1	444 421	1	0.513295
1110008F13Rik	chr2	156688857	156699298	+	0 2	0	0	0.5	0	0	NA	NA	NA	NA	NA	NA	2 4	0	0.333333	0.6875	0	0	5 3	0	0.625	0.726562	0	0	914 950	1	0.490343	0.417561	0	1	1346 1178	1	0.533281	0.000884	0	1	1371 1128	1	0.548619	1e-06	0	1	2046 1948	1	0.512268
1110008J03Rik	chr5	121059068	121062598	-	0 6 ;2 3 ;2 2	0	0.266667	0.118469	0	0	NA	NA	NA	NA	NA	NA	4 0 ;2 1 ;2 2	0	0.727273	0.226562	0	0	2 2 ;3 7 ;4 3	0	0.428571	0.663624	0	0	549 361	1	0.603297	0	0	1	723 747	1	0.491837	0.548596	0	1	525 620	1	0.458515	0.005447	0	1	932 826	1	0.530148
1110008L16Rik	chr12	56403623	56483478	+	1 0 ;6 5 ;5 1 ;2 4 ;0 1 ;0 1 ;1 2	0	0.517241	1	0	0	1 0 ;0 1 ;0 1 ;2 1 ;1 1 ;2 0 ;1 0 ;0 1	0	0.583333	0.774414	0	0	1 3 ;3 1 ;0 2 ;1 2 ;6 8 ;7 6 ;4 6 ;7 2 ;3 1 ;1 5	1	0.478261	0.809949	0	1	2 0 ;3 2 ;0 2 ;0 1 ;0 3 ;5 2 ;6 1 ;1 1 ;2 0 ;0 2 ;2 0	0	0.6	0.310505	0	0	1888 2365	1	0.443922	0	0	1	2713 3200	1	0.45882	0	0	1	2835 3135	1	0.474874	0.000109	0	1	2597 3229	1	0.44576
1110018G07Rik	chr12	86259098	86311836	-	0 5 ;6 7 ;8 5 ;8 6 ;3 2 ;2 2 ;6 3 ;4 3 ;0 4 ;2 3 ;2 3 ;3 0 ;2 3 ;3 1 ;1 2 ;1 0	1	0.51	0.920411	0	1	0 1 ;0 1 ;2 1 ;2 3 ;1 1 ;1 1 ;0 1 ;0 1 ;4 0 ;0 1 ;0 1 ;1 1 ;2 1 ;1 0 ;1 0	0	0.517241	1	0	0	0 3 ;0 14 ;10 6 ;11 13 ;5 10 ;7 2 ;5 5 ;15 8 ;5 4 ;6 12 ;7 2 ;6 4 ;7 2 ;2 4 ;1 6 ;3 4 ;2 1 ;1 0	1	0.481865	0.665933	0	1	0 10 ;5 3 ;2 5 ;4 2 ;2 0 ;3 0 ;8 5 ;6 3 ;1 5 ;2 4 ;3 1 ;6 2 ;2 0 ;0 2	1	0.511628	0.914212	0	1	3760 3145	1	0.544533	0	0	1	6470 5798	1	0.527388	0	0	1	7272 6346	1	0.533999	0	0	1	9024 6616	1	0.576982
1110019D14Rik	chr6	13821568	13846421	+	0 1 ;0 1 ;0 1 ;0 1 ;1 2 ;0 4 ;0 1 ;0 1 ;0 1 ;0 1 ;0 2 ;0 2 ;0 1	-1	0.05	4e-05	1	0	NA	NA	NA	NA	NA	NA	0 1 ;0 1 ;0 2 ;0 1 ;0 2 ;0 3 ;0 2 ;0 1 ;0 1 ;0 3 ;0 1 ;0 3	-1	0	1e-06	1	0	1 1 ;0 3 ;0 1 ;0 2	0	0.125	0.070312	0	0	NA	NA	NA	NA	NA	NA	NA	NA	NA	NA	NA	NA	NA	NA	NA	NA	NA	NA	NA	NA	NA
1110020A21Rik	chr17	85354306	85357050	-	1 0	0	1	1	0	0	NA	NA	NA	NA	NA	NA	1 0 ;1 1	0	0.666667	1	0	0	1 0 ;1 2 ;0 3	0	0.285714	0.453125	0	0	32 24	0	0.571429	0.349682	0	0	25 28	1	0.471698	0.783846	0	1	10 13	0	0.434783	0.677639	0	0	32 19	0	0.627451
1110032A03Rik	chr9	50570932	50576257	-	0 1 ;0 1 ;0 1 ;2 4 ;0 2 ;0 3 ;2 0 ;1 0	0	0.294118	0.143463	0	0	NA	NA	NA	NA	NA	NA	7 3 ;6 3 ;8 3 ;7 5 ;0 6 ;0 6 ;3 0 ;0 1	1	0.534483	0.694004	0	1	2 4 ;2 4 ;2 6 ;5 8 ;0 9 ;1 3 ;2 0	0	0.291667	0.005515	1	0	199 134	1	0.597598	0.000436	0	1	429 174	-1	0.711443	0	1	0	658 301	0	0.686131	0	1	0	878 409	0	0.682207
1110034G24Rik	chr2	132516018	132576791	+	1 0 ;1 2 ;1 0 ;1 1 ;1 1 ;1 0	0	0.6	0.753906	0	0	1 0 ;1 0	0	1	0.5	0	0	3 2 ;3 4 ;3 2 ;5 0 ;2 2 ;1 1 ;1 0 ;2 0 ;2 0	0	0.666667	0.080143	0	0	4 0 ;1 2 ;2 3 ;3 1 ;0 1 ;0 1 ;4 3 ;3 0 ;1 1	0	0.6	0.361595	0	0	806 1225	1	0.396849	0	0	1	1955 1574	1	0.553981	0	0	1	1957 1920	1	0.504772	0.563156	0	1	1808 2346	1	0.435243
1110037F02Rik	chr4	11413104	11478290	+	5 7 ;11 3 ;16 15 ;6 12 ;4 4 ;4 3 ;6 4 ;5 7 ;5 10 ;5 10 ;4 4 ;7 5 ;0 3 ;0 3 ;2 0 ;2 0 ;2 2 ;4 6 ;13 9 ;4 6 ;6 4 ;6 4 ;6 6 ;4 1 ;4 7 ;2 4 ;2 4 ;1 3 ;0 1 ;0 1 ;1 2 ;1 0	1	0.479167	0.516939	0	1	0 2 ;0 3 ;0 6 ;0 4 ;0 4 ;0 2 ;0 2 ;0 4 ;0 5 ;0 2 ;0 2 ;0 1 ;0 1 ;0 1 ;0 1 ;0 3 ;0 2 ;0 2 ;0 3 ;0 3 ;0 3 ;0 3 ;0 3 ;0 1 ;0 2 ;0 2 ;0 2	-1	0	0	1	0	11 12 ;11 15 ;21 13 ;7 9 ;6 9 ;5 8 ;6 10 ;5 15 ;9 14 ;12 8 ;6 10 ;10 15 ;1 6 ;0 3 ;0 1 ;0 1 ;2 1 ;3 3 ;7 9 ;11 12 ;11 11 ;6 10 ;7 9 ;10 9 ;5 6 ;7 8 ;5 6 ;10 13 ;7 6 ;1 1 ;1 2 ;1 2 ;2 2	1	0.443011	0.015799	0	1	5 15 ;13 11 ;11 18 ;5 13 ;8 5 ;7 6 ;6 6 ;9 10 ;4 11 ;7 16 ;6 5 ;1 0 ;9 11 ;0 6 ;0 5 ;1 1 ;1 1 ;1 2 ;2 7 ;6 16 ;4 10 ;3 13 ;3 13 ;6 10 ;2 7 ;12 10 ;9 17 ;8 4 ;3 6 ;0 1 ;1 0 ;1 0	0	0.37561	1e-06	0	0	12373 10833	1	0.533181	0	0	1	20929 15207	1	0.579173	0	0	1	18950 15751	1	0.546094	0	0	1	21948 15912	1	0.579715
1110038B12Rik	chr17	35087180	35089413	-	1 0 ;2 6 ;8 14 ;6 5 ;2 3	0	0.404255	0.24296	0	0	1 0 ;2 2 ;0 3 ;5 2 ;2 10	0	0.37037	0.247789	0	0	2 3 ;3 4 ;4 3 ;14 11 ;23 15 ;23 5 ;4 9	0	0.593496	0.04685	0	0	1 5 ;1 6 ;3 14 ;7 17 ;13 13 ;10 14 ;1 6	0	0.324324	0.000272	1	0	6460 4095	1	0.612032	0	0	1	8044 5768	1	0.582392	0	0	1	7761 5077	1	0.604533	0	0	1	4378 3733	1	0.539761
1110038F14Rik	chr15	76778973	76781161	+	3 0 ;2 0 ;7 5 ;7 2 ;2 2 ;5 3 ;8 4 ;1 0 ;3 1 ;3 0 ;0 1 ;2 1 ;2 1 ;3 1	0	0.695652	0.00155	1	0	1 0 ;1 0 ;2 2 ;1 2 ;1 1 ;2 0 ;2 1 ;1 2 ;1 2 ;1 0 ;2 1 ;1 0	0	0.592593	0.442068	0	0	4 7 ;6 3 ;4 4 ;3 2 ;8 12 ;11 13 ;4 4 ;2 5 ;7 9 ;4 6 ;4 6 ;2 6 ;2 4 ;2 3 ;2 4 ;3 4	1	0.425	0.068682	0	1	13 6 ;7 3 ;5 3 ;4 2 ;10 8 ;8 13 ;5 7 ;7 9 ;8 8 ;3 7 ;4 10 ;3 4 ;2 4 ;2 1 ;3 1 ;3 1	1	0.5	1	0	1	1578 1337	1	0.541338	9e-06	0	1	4775 3471	1	0.579069	0	0	1	3633 2915	1	0.554826	0	0	1	4706 3513	1	0.572576
1110051M20Rik	chr2	91117984	91284799	-	0 3 ;4 4 ;4 1	0	0.5	1	0	0	0 1 ;1 0 ;1 0 ;1 0 ;1 0	0	0.8	0.375	0	0	4 5 ;6 13 ;3 1 ;2 5 ;2 6 ;0 1 ;1 0 ;1 0	0	0.38	0.11892	0	0	0 9 ;1 14 ;1 7 ;1 2 ;1 2 ;1 0 ;0 3	-1	0.119048	0	1	0	2953 1644	1	0.642375	0	0	1	4193 2487	1	0.627695	0	0	1	4166 1619	-1	0.720138	0	1	0	4456 2906	1	0.60527
1110054M08Rik	chr16	24392641	24393741	-	1 1 ;0 1 ;2 1	0	0.5	1	0	0	NA	NA	NA	NA	NA	NA	5 2 ;5 0 ;3 0	0	0.866667	0.007385	1	0	1 3 ;1 1 ;0 3	0	0.222222	0.179687	0	0	114 128	1	0.471074	0.403389	0	1	119 188	1	0.387622	9.8e-05	0	1	157 182	1	0.463127	0.192328	0	1	133 276	0	0.325183
1110057K04Rik	chr12	8214912	8292565	+	3 3 ;6 3 ;5 8 ;7 4 ;8 3 ;3 2 ;0 2 ;0 3 ;0 2 ;4 2 ;4 6 ;3 3	1	0.511905	0.913202	0	1	1 3 ;0 2 ;1 1 ;2 1 ;1 3 ;1 0 ;1 1 ;1 1 ;1 0 ;2 2 ;1 1	0	0.444444	0.701108	0	0	5 14 ;9 14 ;12 14 ;8 5 ;10 12 ;17 11 ;1 6 ;4 8 ;5 8 ;9 10 ;10 7 ;9 4	1	0.466981	0.37198	0	1	3 5 ;6 2 ;12 4 ;3 4 ;12 5 ;16 1 ;2 2 ;3 3 ;4 2 ;10 2 ;8 5 ;7 2	0	0.699187	1.2e-05	1	0	0 1015	-1	0	0	1	0	2604 1851	1	0.584512	0	0	1	2792 2107	1	0.569912	0	0	1	3549 2472	1	0.589437
1110058L19Rik	chr1	24002777	24012479	-	0 1 ;2 1 ;2 0 ;1 1 ;3 0 ;2 0	0	0.769231	0.092285	0	0	1 0 ;1 0 ;1 0	0	1	0.25	0	0	1 0 ;1 1 ;2 4 ;7 3 ;6 1 ;1 0	0	0.666667	0.122078	0	0	7 3 ;4 1 ;2 0 ;9 1 ;4 0 ;3 1 ;0 1	0	0.805556	0.000313	1	0	345 711	0	0.326705	0	1	0	643 1302	0	0.330591	0	0	0	750 1350	1	0.357143	0	0	1	1010 1560	1	0.392996
1110059E24Rik	chr19	21671802	21727281	-	5 2 ;1 1	0	0.666667	0.507812	0	0	1 1 ;0 1	0	0.333333	1	0	0	4 3 ;3 2	0	0.583333	0.774414	0	0	5 2 ;0 2	0	0.555556	1	0	0	185 320	0	0.366337	0	0	0	315 464	1	0.404365	0	0	1	298 411	1	0.42031	2.5e-05	0	1	343 499	1	0.407363
1110059G10Rik	chr9	122854206	122860118	-	1 0	0	1	1	0	0	1 0	0	1	1	0	0	1 0 ;0 1 ;1 0 ;1 0 ;0 1 ;1 0 ;0 2 ;1 0	0	0.555556	1	0	0	1 0 ;1 0 ;1 0 ;0 1 ;2 0 ;1 0 ;0 1 ;1 0	0	0.777778	0.179687	0	0	59 72	1	0.450382	0.294406	0	1	82 126	0	0.394231	0.00278	0	0	74 176	0	0.296	0	1	0	105 150	1	0.411765
1190002N15Rik	chr9	94418282	94438500	-	5 3 ;4 7 ;8 1 ;2 2 ;5 3 ;2 2 ;3 5 ;0 1 ;0 1 ;2 0 ;1 1	0	0.551724	0.511842	0	0	1 0 ;0 2 ;0 2 ;0 2 ;0 1	0	0.125	0.070312	0	0	10 3 ;17 14 ;14 9 ;16 5 ;12 11 ;11 9 ;11 9 ;8 4 ;9 3 ;5 3 ;5 1	0	0.624339	0.000776	0	0	2 8 ;5 12 ;6 13 ;6 7 ;6 7 ;11 3 ;13 2 ;2 5 ;2 4 ;0 3 ;0 1	1	0.449153	0.311231	0	1	1448 1261	1	0.534515	0.00035	0	1	2386 1801	1	0.569859	0	0	1	2493 2362	1	0.513491	0.062068	0	1	2171 2224	1	0.49397
1190007I07Rik	chr10	82082595	82085973	-	2 0 ;3 3 ;1 2	0	0.545455	1	0	0	0 1 ;1 0	0	0.5	1	0	0	7 2 ;1 0 ;5 1 ;3 1 ;1 0	0	0.809524	0.007197	1	0	2 0 ;2 0 ;1 1 ;0 1 ;1 0	0	0.75	0.289063	0	0	1 255	-1	0.003906	0	1	0	280 432	1	0.393258	0	0	1	133 369	-1	0.26494	0	1	0	271 522	0	0.34174
1200011I18Rik	chr14	76486038	76510622	-	13 9 ;5 8 ;4 5 ;6 2 ;2 2 ;5 3 ;7 5 ;6 5 ;6 7 ;6 7 ;2 6 ;4 3 ;1 6 ;2 4 ;0 4 ;0 4 ;2 2 ;5 4 ;3 2 ;0 4 ;4 1 ;6 1 ;6 1 ;6 3 ;4 3 ;4 3 ;0 3 ;0 3 ;3 3 ;3 1 ;7 4 ;1 4 ;0 1 ;8 3 ;1 1 ;1 1 ;0 2	1	0.505703	0.90188	0	1	2 0 ;1 1 ;1 1 ;0 1 ;1 2 ;1 2 ;2 1 ;2 0 ;1 1 ;0 1 ;0 1 ;0 1 ;0 2 ;0 2 ;0 2 ;1 0 ;0 1 ;0 1 ;1 1 ;1 0 ;1 0	0	0.416667	0.405032	0	0	10 11 ;7 5 ;4 10 ;4 5 ;4 2 ;2 4 ;6 7 ;5 7 ;5 10 ;3 6 ;8 3 ;4 2 ;3 7 ;4 5 ;8 6 ;6 4 ;5 4 ;5 4 ;2 2 ;0 4 ;2 1 ;0 4 ;4 4 ;6 5 ;2 2 ;2 2 ;0 5 ;0 4 ;3 3 ;0 4 ;8 7 ;1 4 ;0 1 ;1 0 ;1 0 ;1 0 ;2 0	1	0.453901	0.136418	0	1	5 12 ;6 4 ;5 5 ;4 9 ;1 8 ;3 2 ;7 6 ;7 6 ;4 13 ;5 13 ;3 14 ;2 2 ;0 11 ;0 8 ;2 3 ;2 3 ;6 4 ;1 5 ;2 2 ;0 3 ;4 0 ;4 2 ;5 3 ;5 5 ;3 5 ;2 5 ;0 3 ;0 3 ;3 1 ;1 0 ;3 10 ;1 2 ;1 2 ;0 3 ;1 0	0	0.356364	2e-06	0	0	1577 1252	1	0.557441	0	0	1	2178 1883	1	0.536321	4e-06	0	1	2294 1744	1	0.568103	0	0	1	2594 1956	1	0.57011
1300002E11Rik	chr16	21794419	21806198	+	3 0 ;2 1 ;3 0 ;0 2 ;2 3 ;1 3 ;0 1 ;0 1 ;1 1 ;0 2 ;2 1 ;2 4 ;0 1 ;1 0 ;1 1 ;5 0 ;4 0 ;3 1 ;3 0 ;0 1 ;0 1 ;8 1 ;6 2 ;1 2 ;1 3 ;1 2 ;1 3	0	0.579545	0.165441	0	0	2 0 ;1 0 ;1 0 ;0 1 ;1 0 ;0 1 ;1 0 ;1 0 ;0 1 ;0 1 ;0 1 ;0 1 ;0 1 ;0 1 ;0 1	0	0.4375	0.803619	0	0	3 10 ;1 2 ;0 1 ;1 0 ;1 0 ;1 0 ;1 1 ;0 1 ;0 1 ;0 1 ;2 0 ;1 0 ;2 0 ;1 0 ;1 4 ;1 0 ;1 0 ;1 0	0	0.461538	0.749259	0	0	11 5 ;0 1 ;1 0 ;2 0 ;2 0 ;2 0 ;0 3 ;0 2 ;0 2 ;1 0 ;2 0 ;1 0 ;3 0 ;2 3 ;0 1 ;5 0 ;2 0 ;0 1 ;0 1 ;2 1 ;3 4 ;1 1 ;1 2 ;1 2	0	0.591549	0.153913	0	0	298 321	1	0.481422	0.376573	0	1	440 484	1	0.47619	0.157149	0	1	436 671	1	0.393857	0	0	1	428 655	1	0.395199
1500004A13Rik	chr3	88625931	88636409	-	2 1 ;0 1 ;0 1 ;1 2 ;1 0 ;0 2 ;2 1 ;0 1 ;1 2 ;1 1 ;1 2 ;0 2 ;0 1	0	0.346154	0.168638	0	0	0 1 ;1 2 ;0 2 ;0 2 ;0 2 ;0 1 ;0 1 ;0 1 ;1 0 ;1 2 ;0 1 ;1 1	0	0.2	0.011818	0	0	1 0 ;2 2 ;0 3 ;1 1 ;0 1 ;0 1 ;0 1 ;0 1 ;1 1 ;1 0 ;1 3 ;0 4 ;0 2 ;3 4 ;2 3 ;1 0 ;1 2	0	0.325581	0.031539	0	0	1 0 ;1 0 ;0 2 ;0 1 ;0 1 ;0 1 ;0 1 ;0 1 ;2 0 ;2 2 ;2 4 ;1 1 ;1 4 ;1 4 ;2 0 ;3 1	0	0.410256	0.336784	0	0	405 374	1	0.519897	0.282429	0	1	528 392	1	0.573913	8e-06	0	1	666 384	1	0.634286	0	0	1	462 403	1	0.534104
1500011B03Rik	chr5	115258204	115263985	-	0 3 ;2 1 ;3 5 ;6 3 ;2 2 ;0 1 ;1 0 ;1 0	0	0.5	1	0	0	1 0 ;1 0 ;1 0 ;1 0	0	1	0.125	0	0	0 8 ;0 5 ;3 7 ;10 2 ;2 0 ;1 1 ;2 0	0	0.439024	0.532709	0	0	0 6 ;3 4 ;2 6 ;8 2 ;2 1 ;2 0	0	0.472222	0.867939	0	0	454 0	-1	1	0	1	0	996 1127	1	0.469147	0.00477	0	1	1287 1367	1	0.484928	0.125143	0	1	1570 1456	1	0.518837
1500012F01Rik	chr2	166888433	166891362	+	4 5	0	0.444444	1	0	0	3 2	0	0.6	1	0	0	7 14	0	0.333333	0.189247	0	0	0 1 ;5 7	0	0.384615	0.581055	0	0	733 953	1	0.434757	0	0	1	1424 1658	1	0.462038	2.7e-05	0	1	743 1005	1	0.425057	0	0	1	804 988	1	0.448661
1500015A07Rik	chr18	61886043	61887907	+	0 4 ;1 3 ;1 7 ;1 1 ;1 0 ;1 0 ;0 2 ;1 1	0	0.25	0.022656	0	0	0 1 ;0 1 ;1 0 ;0 1	0	0.25	0.625	0	0	2 16 ;0 10 ;1 16 ;1 4 ;1 2 ;1 0 ;0 1 ;0 2	-1	0.105263	0	1	0	1 11 ;1 7 ;0 15 ;0 1 ;1 0 ;1 0	-1	0.105263	1e-06	1	0	8850 7320	1	0.54731	0	0	1	7753 6776	1	0.533622	0	0	1	7829 7979	1	0.495256	0.235985	0	1	7895 7378	1	0.516925
1500032L24Rik	chr15	82176475	82179492	+	6 15 ;5 23 ;2 14	-1	0.2	1e-06	1	0	2 5 ;0 4	0	0.181818	0.06543	0	0	9 32 ;6 30 ;3 20	-1	0.18	0	1	0	12 27 ;7 24 ;4 19	0	0.247312	1e-06	1	0	NA	NA	NA	NA	NA	NA	NA	NA	NA	NA	NA	NA	NA	NA	NA	NA	NA	NA	NA	NA	NA
1600002H07Rik	chr17	24352000	24357714	-	0 1 ;5 6 ;4 4 ;4 2 ;2 3 ;5 4	1	0.5	1	0	1	1 1 ;0 1 ;1 0 ;1 0	0	0.6	1	0	0	7 1 ;8 4 ;6 10 ;2 3 ;2 5 ;2 5 ;0 1	1	0.482143	0.893853	0	1	4 13 ;5 13 ;6 11 ;6 7 ;3 3 ;1 9 ;0 1 ;0 1	0	0.301205	0.000378	1	0	683 848	1	0.446114	2.7e-05	0	1	931 878	1	0.514649	0.221471	0	1	778 816	1	0.48808	0.354065	0	1	964 860	1	0.528509
1600012H06Rik	chr17	15080188	15082944	+	0 1 ;2 1 ;3 7	0	0.357143	0.42395	0	0	0 3	0	0	0.25	0	0	3 6 ;11 7 ;14 11	0	0.538462	0.677809	0	0	6 3 ;6 7 ;5 9	0	0.472222	0.867939	0	0	886 982	1	0.474304	0.02792	0	1	1009 1189	1	0.459054	0.000133	0	1	949 1147	1	0.452767	1.7e-05	0	1	1084 1195	1	0.475647
1600014C10Rik	chr7	38968235	38982584	+	1 0 ;9 0 ;0 4 ;7 0 ;3 6 ;4 6 ;2 0 ;0 2 ;4 0 ;4 0 ;0 1 ;4 0 ;5 0 ;3 2 ;5 0 ;6 3 ;6 3 ;4 6 ;0 1 ;1 0 ;2 0 ;6 0 ;2 3 ;8 0 ;10 0 ;7 0 ;5 0 ;10 0 ;4 0 ;2 0 ;1 0 ;3 0 ;1 0 ;2 0 ;2 0 ;2 0 ;1 0 ;1 0 ;1 0	-1	0.788571	0	1	0	1 1 ;1 0 ;0 1 ;0 1 ;0 1	0	0.333333	0.6875	0	0	1 0 ;2 0 ;8 0 ;7 0 ;10 0 ;4 3 ;4 5 ;7 0 ;1 0 ;2 0 ;3 0 ;0 2 ;4 0 ;7 0 ;11 4 ;16 0 ;6 4 ;7 4 ;2 5 ;0 2 ;1 0 ;7 0 ;8 0 ;6 3 ;15 0 ;13 0 ;11 0 ;12 0 ;6 0 ;5 0 ;4 0 ;6 0 ;5 0 ;6 0 ;2 0 ;2 0 ;1 0 ;1 0 ;1 0 ;1 0	-1	0.870445	0	1	0	2 1 ;2 0 ;6 0 ;7 0 ;3 4 ;2 2 ;2 0 ;0 1 ;0 2 ;1 0 ;1 0 ;1 2 ;0 1 ;0 1 ;0 1 ;4 0 ;2 1 ;0 1 ;2 2 ;0 2 ;0 3 ;3 4 ;2 6 ;2 2 ;1 0 ;0 2 ;3 0 ;1 1 ;0 3 ;3 0 ;1 0 ;1 0 ;1 0 ;2 0 ;1 0	0	0.571429	0.188847	0	0	443 1450	-1	0.23402	0	1	0	1480 1104	1	0.572755	0	0	1	265 1656	-1	0.137949	0	1	0	2191 1410	1	0.608442
1600014C23Rik	chr17	45869812	45870793	-	1 2	0	0.333333	1	0	0	NA	NA	NA	NA	NA	NA	0 1	0	0	1	0	0	NA	NA	NA	NA	NA	NA	9 0	0	1	0.003906	1	0	3 28	-1	0.096774	5e-06	1	0	13 6	0	0.684211	0.167068	0	0	1 4	0	0.2
1600016N20Rik	chr7	148395941	148399979	-	1 1 ;1 1 ;1 0 ;2 0 ;2 0 ;1 0 ;2 1 ;0 1 ;1 1 ;1 1 ;0 1	0	0.631579	0.359283	0	0	NA	NA	NA	NA	NA	NA	0 1 ;1 0 ;1 0 ;1 0	0	0.75	0.625	0	0	1 0 ;0 1 ;1 0 ;0 1	0	0.5	1	0	0	1 2	0	0.333333	1	0	0	NA	NA	NA	NA	NA	NA	5 0	0	1	0.0625	0	0	10 8	0	0.555556
1600020E01Rik	chr6	86477394	86514443	+	1 3 ;0 3 ;5 1	0	0.461538	1	0	0	1 0 ;2 0 ;1 1	0	0.8	0.375	0	0	1 5 ;0 6 ;11 6	0	0.413793	0.458258	0	0	2 2 ;0 3 ;10 3	0	0.6	0.503445	0	0	100 48	0	0.675676	2.3e-05	1	0	142 147	1	0.491349	0.81403	0	1	106 107	1	0.497653	1	0	1	166 181	1	0.478386
1600023N17Rik	chr5	46059939	46060947	-	1 0	0	1	1	0	0	NA	NA	NA	NA	NA	NA	0 1 ;0 1 ;0 1 ;0 1 ;1 0 ;1 0 ;1 0 ;1 0 ;1 0 ;1 1	0	0.545455	1	0	0	1 0 ;0 1	0	0.5	1	0	0	NA	NA	NA	NA	NA	NA	NA	NA	NA	NA	NA	NA	NA	NA	NA	NA	NA	NA	NA	NA	NA
1700001D01Rik	chr8	63760318	63767669	-	1 0 ;1 0	0	1	0.5	0	0	NA	NA	NA	NA	NA	NA	1 0	0	1	1	0	0	2 2	0	0.5	1	0	0	NA	NA	NA	NA	NA	NA	NA	NA	NA	NA	NA	NA	NA	NA	NA	NA	NA	NA	NA	NA	NA
1700001G11Rik	chr14	66914165	66915966	-	0 1	0	0	1	0	0	NA	NA	NA	NA	NA	NA	0 1 ;1 0 ;1 1	0	0.5	1	0	0	0 1	0	0	1	0	0	8 13128	-1	0.000609	0	1	0	17101 20258	1	0.457748	0	0	1	16707 1070	-1	0.93981	0	1	0	2424 2436	1	0.498765
1700001G17Rik	chr1	33726668	33727557	+	0 1	0	0	1	0	0	0 1 ;0 1 ;0 1 ;0 1	0	0	0.125	0	0	0 1 ;0 2 ;0 1 ;0 1 ;0 1 ;0 1	0	0	0.015625	0	0	0 1 ;1 0	0	0.5	1	0	0	69 10	-1	0.873418	0	1	0	81 24	-1	0.771429	0	1	0	5 51	-1	0.089286	0	1	0	47 1	-1	0.979167
1700003F12Rik	chr2	154374639	154375784	+	1 0	0	1	1	0	0	0 1	0	0	1	0	0	2 0 ;1 0	0	1	0.25	0	0	1 0	0	1	1	0	0	19 44	0	0.301587	0.002228	1	0	3 13	0	0.1875	0.021271	1	0	12 13	0	0.48	1	0	0	1 22	-1	0.043478
1700007J10Rik	chr11	59539418	59553656	-	2 0 ;2 0	0	1	0.125	0	0	1 1 ;1 1 ;0 1	0	0.4	1	0	0	6 4 ;3 4 ;0 1 ;1 1	0	0.5	1	0	0	4 7 ;4 4 ;1 0	0	0.45	0.823803	0	0	NA	NA	NA	NA	NA	NA	NA	NA	NA	NA	NA	NA	NA	NA	NA	NA	NA	NA	NA	NA	NA
1700007L15Rik	chr16	33379939	33380822	-	1 0 ;3 0	0	1	0.125	0	0	0 1 ;0 1	0	0	0.5	0	0	1 0 ;2 0	0	1	0.25	0	0	0 1 ;0 1 ;1 0	0	0.333333	1	0	0	NA	NA	NA	NA	NA	NA	NA	NA	NA	NA	NA	NA	NA	NA	NA	NA	NA	NA	NA	NA	NA
1700008F21Rik	chr8	131591033	131707632	+	2 0	0	1	0.5	0	0	NA	NA	NA	NA	NA	NA	NA	NA	NA	NA	NA	NA	NA	NA	NA	NA	NA	NA	NA	NA	NA	NA	NA	NA	NA	NA	NA	NA	NA	NA	NA	NA	NA	NA	NA	NA	NA	NA	NA
1700008O03Rik	chr7	51615414	51630400	-	1 0 ;1 0	0	1	0.5	0	0	1 0	0	1	1	0	0	0 1	0	0	1	0	0	NA	NA	NA	NA	NA	NA	2 4	0	0.333333	0.6875	0	0	1 2	0	0.333333	1	0	0	1 3	0	0.25	0.625	0	0	4 9	0	0.307692
1700010I14Rik	chr17	9181197	9201184	+	1 0 ;1 1 ;0 2	0	0.4	1	0	0	0 1	0	0	1	0	0	1 1 ;1 1	0	0.5	1	0	0	1 0 ;1 0 ;1 0	0	1	0.25	0	0	20 36	0	0.357143	0.044047	0	0	8 12	0	0.4	0.503445	0	0	14 30	0	0.318182	0.022629	1	0	20 12	0	0.625
1700011A15Rik	chr15	101278175	101284340	+	0 1	0	0	1	0	0	NA	NA	NA	NA	NA	NA	NA	NA	NA	NA	NA	NA	NA	NA	NA	NA	NA	NA	NA	NA	NA	NA	NA	NA	NA	NA	NA	NA	NA	NA	NA	NA	NA	NA	NA	NA	NA	NA	NA
1700011H14Rik	chr14	49846033	49865103	-	1 0 ;1 0 ;2 0	0	1	0.125	0	0	NA	NA	NA	NA	NA	NA	NA	NA	NA	NA	NA	NA	NA	NA	NA	NA	NA	NA	1 0	0	1	1	0	0	5 9	0	0.357143	0.42395	0	0	1 13	0	0.071429	0.001831	1	0	1 6	0	0.142857
1700011J10Rik	chr2	72817488	72827306	+	0 4 ;0 2 ;0 2	0	0	0.007812	1	0	0 1	0	0	1	0	0	1 2 ;0 4 ;1 5 ;0 2	0	0.133333	0.007385	1	0	1 1 ;0 2 ;0 4 ;1 6	0	0.133333	0.007385	1	0	NA	NA	NA	NA	NA	NA	NA	NA	NA	NA	NA	NA	NA	NA	NA	NA	NA	NA	NA	NA	NA
1700012B15Rik	chr12	3235790	3250374	+	1 0 ;2 3 ;8 8 ;2 4 ;5 4 ;0 5 ;1 4 ;0 1 ;0 2	0	0.38	0.11892	0	0	1 1 ;1 1 ;2 0 ;1 0 ;1 0 ;0 1	0	0.666667	0.507812	0	0	5 2 ;3 5 ;2 4 ;1 6 ;4 1 ;0 2 ;0 4 ;0 2 ;0 2	0	0.348837	0.065994	0	0	2 2 ;6 0 ;5 3 ;4 1 ;3 3 ;0 1 ;1 2 ;1 0 ;1 2	0	0.621622	0.187742	0	0	1830 1521	1	0.546106	0	0	1	2840 2090	1	0.576065	0	0	1	2982 2063	1	0.59108	0	0	1	3409 2335	1	0.593489
1700013G23Rik	chr11	59760393	59761649	-	0 1	0	0	1	0	0	NA	NA	NA	NA	NA	NA	1 0 ;0 1	0	0.5	1	0	0	0 1 ;0 4 ;0 1	0	0	0.03125	0	0	NA	NA	NA	NA	NA	NA	NA	NA	NA	NA	NA	NA	NA	NA	NA	NA	NA	NA	NA	NA	NA
1700017B05Rik	chr9	57100128	57110406	-	7 0 ;13 12 ;19 6 ;13 8 ;12 3 ;11 3 ;8 9 ;4 9 ;3 3 ;6 13 ;2 4 ;0 1 ;1 1	1	0.578947	0.046464	0	1	1 0 ;4 5 ;3 4 ;1 4 ;1 2 ;3 1 ;0 2 ;1 1 ;1 2 ;3 3 ;0 2 ;0 1 ;0 2 ;2 0 ;1 0 ;0 1	0	0.411765	0.262438	0	0	10 0 ;11 9 ;16 5 ;18 7 ;6 4 ;5 3 ;4 7 ;5 1 ;2 5 ;4 5 ;0 4 ;1 0 ;1 0 ;0 1	0	0.619403	0.007178	0	0	11 0 ;11 14 ;16 8 ;8 13 ;3 5 ;4 4 ;5 6 ;3 4 ;3 5 ;4 6 ;1 0 ;0 1 ;1 0	1	0.514706	0.797102	0	1	4540 4865	1	0.482722	0.000834	0	1	3551 3772	1	0.484911	0.01014	0	1	3274 4016	1	0.449108	0	0	1	3085 3653	1	0.457851
1700018L02Rik	chr19	29121972	29123219	+	1 0	0	1	1	0	0	NA	NA	NA	NA	NA	NA	3 0	0	1	0.25	0	0	NA	NA	NA	NA	NA	NA	NA	NA	NA	NA	NA	NA	9 3	0	0.75	0.145996	0	0	1 5	0	0.166667	0.21875	0	0	4 7	0	0.363636
1700019G17Rik	chr6	85849043	85854932	-	1 0	0	1	1	0	0	NA	NA	NA	NA	NA	NA	NA	NA	NA	NA	NA	NA	NA	NA	NA	NA	NA	NA	10 2	0	0.833333	0.038574	0	0	11 10	0	0.52381	1	0	0	7 12	0	0.368421	0.359283	0	0	26 26	1	0.5
1700020A23Rik	chr2	130231031	130231810	+	0 1	0	0	1	0	0	NA	NA	NA	NA	NA	NA	1 0 ;1 0	0	1	0.5	0	0	NA	NA	NA	NA	NA	NA	39 7	-1	0.847826	2e-06	1	0	18 4	0	0.818182	0.004344	1	0	6 2	0	0.75	0.289063	0	0	40 43	1	0.481928
1700020I14Rik	chr2	119420031	119426480	+	13 10	0	0.565217	0.677639	0	0	3 1	0	0.75	0.625	0	0	1 0 ;14 3	0	0.833333	0.007538	1	0	0 2 ;16 13	0	0.516129	1	0	0	1858 1936	1	0.489721	0.21126	0	1	1987 2310	1	0.462416	1e-06	0	1	2107 2278	1	0.480502	0.010244	0	1	2050 2450	1	0.455556
1700021F05Rik	chr10	43244926	43260800	-	10 3 ;9 4 ;2 4 ;6 8	0	0.586957	0.301996	0	0	2 2 ;2 1 ;4 1 ;2 1	0	0.666667	0.301758	0	0	21 10 ;20 9 ;7 6 ;11 8	0	0.641304	0.008781	0	0	15 7 ;15 5 ;10 11 ;11 5	0	0.64557	0.012812	0	0	422 419	1	0.501784	0.945022	0	1	567 626	1	0.475272	0.093067	0	1	515 711	1	0.420065	0	0	1	872 919	1	0.486879
1700021K19Rik	chr16	32821787	32868452	-	6 2 ;3 4 ;7 3 ;2 4 ;4 1 ;2 0 ;2 4 ;9 0 ;3 1 ;2 1 ;1 3 ;0 1 ;3 3 ;2 5 ;1 2 ;3 1 ;4 4 ;1 2 ;4 4 ;3 4 ;3 3 ;1 0 ;2 0 ;0 2 ;1 4	1	0.543307	0.374957	0	1	1 0 ;1 0 ;1 0 ;0 1 ;0 1 ;1 1 ;3 2 ;1 0 ;1 0 ;1 0 ;0 1 ;0 1	0	0.588235	0.629059	0	0	7 2 ;7 6 ;8 13 ;7 8 ;3 8 ;10 0 ;10 4 ;15 0 ;6 8 ;6 3 ;5 5 ;4 10 ;6 6 ;6 7 ;2 2 ;6 7 ;4 13 ;6 9 ;8 5 ;8 5 ;8 5 ;13 4 ;9 4 ;0 3 ;3 4	1	0.542208	0.154185	0	1	9 6 ;13 12 ;10 18 ;14 8 ;4 6 ;7 7 ;9 6 ;10 8 ;11 5 ;12 3 ;4 10 ;5 15 ;11 4 ;8 10 ;8 7 ;9 8 ;10 8 ;5 3 ;6 3 ;6 5 ;5 6 ;12 9 ;8 14 ;1 8 ;6 5	1	0.511335	0.688098	0	1	3656 4577	1	0.444067	0	0	1	6627 5927	1	0.52788	0	0	1	6770 6565	1	0.507687	0.077294	0	1	7222 7381	1	0.494556
1700024F13Rik	chr13	3497295	3500639	+	0 1 ;0 1 ;1 0	0	0.333333	1	0	0	1 0	0	1	1	0	0	0 1 ;1 0 ;1 0	0	0.666667	1	0	0	0 1 ;0 1 ;0 1	0	0	0.25	0	0	NA	NA	NA	NA	NA	NA	NA	NA	NA	NA	NA	NA	NA	NA	NA	NA	NA	NA	NA	NA	NA
1700024P16Rik	chr4	104586060	104689468	+	1 0	0	1	1	0	0	0 1 ;0 1 ;0 1 ;0 1 ;0 1 ;0 2 ;0 1	0	0	0.007812	0	0	2 0 ;3 0 ;3 1 ;2 1 ;1 0 ;1 0 ;2 0 ;4 0 ;4 0 ;6 0 ;4 0 ;6 0 ;4 0 ;2 0 ;6 0 ;3 0 ;3 0 ;2 0 ;3 0 ;4 0 ;2 0 ;2 0 ;3 0 ;4 0 ;3 0 ;2 0	-1	0.975904	0	1	0	1 0 ;2 0 ;3 3 ;1 0 ;1 0 ;1 3 ;3 1 ;0 1 ;1 2 ;1 1 ;1 0 ;1 1 ;1 0 ;1 1 ;3 1 ;3 1 ;1 1 ;1 0 ;1 0 ;0 1	0	0.613636	0.174171	0	0	5 4	0	0.555556	1	0	0	44 9	-1	0.830189	1e-06	1	0	14 8	0	0.636364	0.286279	0	0	26 15	0	0.634146
1700025E21Rik	chr6	30459848	30470253	+	0 1	0	0	1	0	0	1 0	0	1	1	0	0	NA	NA	NA	NA	NA	NA	NA	NA	NA	NA	NA	NA	NA	NA	NA	NA	NA	NA	NA	NA	NA	NA	NA	NA	NA	NA	NA	NA	NA	NA	NA	NA	NA
1700025G04Rik	chr1	153731653	153937450	-	5 4 ;8 7 ;6 4 ;6 5 ;7 4 ;1 0 ;3 1 ;6 4 ;9 5 ;3 3 ;2 3 ;3 0 ;4 4 ;4 0 ;1 2 ;4 2 ;2 0 ;0 2 ;1 5 ;1 1 ;1 1 ;1 0 ;2 0 ;2 0 ;2 0 ;0 1 ;1 0 ;1 0 ;1 0 ;1 0 ;1 0 ;2 0 ;3 0 ;3 0 ;0 1 ;0 2 ;0 1	0	0.610063	0.006823	0	0	1 2 ;2 4 ;1 2 ;0 2 ;1 2 ;2 0 ;1 0 ;2 1 ;1 0 ;2 1 ;0 1 ;0 1 ;0 1 ;2 0 ;1 1 ;0 1 ;0 1 ;1 0 ;1 0 ;2 0 ;2 0 ;1 0 ;1 0 ;0 1 ;0 1 ;0 1	1	0.510638	1	0	1	7 6 ;5 9 ;5 6 ;3 9 ;4 11 ;0 1 ;1 1 ;3 7 ;4 3 ;3 5 ;5 7 ;6 3 ;4 3 ;0 4 ;0 2 ;4 1 ;1 5 ;1 3 ;0 3 ;2 2 ;1 2 ;0 2 ;0 1 ;0 2 ;0 2 ;1 1 ;1 2 ;1 3 ;1 0 ;1 2 ;1 0 ;0 2 ;0 1 ;1 0 ;2 0	0	0.379888	0.001619	0	0	11 4 ;16 9 ;13 6 ;14 4 ;13 6 ;1 1 ;2 3 ;9 5 ;10 6 ;7 4 ;7 8 ;4 1 ;6 5 ;6 2 ;4 0 ;4 3 ;6 3 ;3 5 ;1 3 ;5 5 ;0 1 ;1 5 ;3 1 ;2 1 ;0 2 ;0 1 ;1 0 ;3 2 ;3 2 ;2 1 ;1 0 ;1 0 ;5 1 ;1 0 ;2 2 ;4 1 ;5 0 ;1 4 ;5 5 ;6 0 ;3 1 ;1 3 ;1 3 ;0 3 ;1 6 ;1 1 ;3 1 ;2 1	1	0.60423	0.000177	0	1	11079 3045	-1	0.78441	0	1	0	14235 3751	-1	0.791449	0	1	0	5357 2081	-1	0.72022	0	1	0	5828 2320	-1	0.715268
1700026L06Rik	chr2	28547599	28555171	-	1 0	0	1	1	0	0	NA	NA	NA	NA	NA	NA	1 1	0	0.5	1	0	0	0 1	0	0	1	0	0	2 4	0	0.333333	0.6875	0	0	1 3	0	0.25	0.625	0	0	1 3	0	0.25	0.625	0	0	4 8	0	0.333333
1700027J07Rik	chr10	43465963	43485642	+	3 1 ;4 0 ;2 0 ;6 2 ;4 1	0	0.826087	0.002599	1	0	2 1 ;2 0 ;3 2 ;7 0 ;4 2	0	0.782609	0.010622	0	0	NA	NA	NA	NA	NA	NA	NA	NA	NA	NA	NA	NA	NA	NA	NA	NA	NA	NA	NA	NA	NA	NA	NA	NA	NA	NA	NA	NA	NA	NA	NA	NA	NA
1700028I16Rik	chr10	82274867	82286987	+	1 0 ;1 0 ;1 0 ;2 0 ;1 0 ;1 0	0	1	0.015625	0	0	NA	NA	NA	NA	NA	NA	0 1 ;1 0 ;1 0	0	0.666667	1	0	0	1 0	0	1	1	0	0	NA	NA	NA	NA	NA	NA	1 0	0	1	1	0	0	1 10	0	0.090909	0.011719	1	0	1 5	0	0.166667
1700028K03Rik	chr5	107963729	107980561	+	2 3 ;0 2	0	0.285714	0.453125	0	0	2 0 ;2 1 ;1 0 ;1 0	0	0.857143	0.125	0	0	0 1 ;1 0 ;0 1 ;0 1 ;0 3 ;0 1 ;0 1 ;1 0 ;0 1 ;1 2 ;1 0 ;0 1	0	0.25	0.076813	0	0	0 2 ;0 1 ;0 1 ;0 1	0	0	0.0625	0	0	652 327	0	0.665986	0	0	0	752 537	1	0.583398	0	0	1	812 719	1	0.530372	0.018681	0	1	682 546	1	0.555375
1700029J07Rik	chr8	47038959	47060606	-	2 0 ;0 1 ;1 1 ;1 0	0	0.666667	0.6875	0	0	1 0	0	1	1	0	0	0 1 ;1 0 ;1 0 ;1 0 ;1 0	0	0.8	0.375	0	0	1 0 ;1 0 ;0 1 ;1 0 ;0 1	0	0.6	1	0	0	31 52	0	0.373494	0.027534	0	0	64 171	0	0.27234	0	1	0	77 80	1	0.490446	0.873248	0	1	294 284	1	0.508651
1700030J22Rik	chr8	119493498	119502843	-	2 0	0	1	0.5	0	0	NA	NA	NA	NA	NA	NA	0 3 ;0 3 ;0 1 ;1 1 ;1 1 ;0 1	0	0.166667	0.038574	0	0	0 1 ;0 1 ;1 0 ;2 2 ;0 2 ;1 0 ;0 1 ;0 1	0	0.333333	0.387695	0	0	11 32	0	0.255814	0.001914	1	0	73 52	0	0.584	0.073214	0	0	152 56	0	0.730769	0	1	0	152 124	1	0.550725
1700030K09Rik	chr8	74967778	74984440	+	2 5 ;4 0 ;5 4 ;4 2 ;1 2 ;1 2 ;2 3 ;2 3 ;2 4 ;2 1 ;0 4 ;2 0 ;1 2 ;1 0 ;3 4 ;4 3 ;3 1	1	0.493671	1	0	1	1 0 ;0 1 ;0 1 ;0 1 ;0 1 ;2 0 ;1 1	0	0.444444	1	0	0	11 4 ;3 3 ;7 5 ;1 5 ;4 1 ;2 0 ;2 5 ;2 6 ;2 6 ;2 3 ;6 3 ;1 3 ;2 2 ;1 1 ;2 0 ;7 0 ;3 2	1	0.542056	0.43944	0	1	1 0 ;1 0 ;1 0 ;3 2 ;4 4 ;10 3 ;5 4 ;1 2 ;1 0 ;6 1 ;6 1 ;6 1 ;5 1 ;8 1 ;3 1 ;2 3 ;2 2 ;2 3 ;3 4 ;2 0	0	0.685714	0.000178	1	0	651 902	1	0.419189	0	0	1	767 1034	1	0.425875	0	0	1	739 1061	1	0.410556	0	0	1	741 1029	1	0.418644
1700030O20Rik	chr10	116160122	116166233	-	0 1 ;0 1 ;0 1 ;0 1	0	0	0.125	0	0	NA	NA	NA	NA	NA	NA	NA	NA	NA	NA	NA	NA	NA	NA	NA	NA	NA	NA	NA	NA	NA	NA	NA	NA	NA	NA	NA	NA	NA	NA	NA	NA	NA	NA	NA	NA	NA	NA	NA
1700034F02Rik	chr11	29447949	29478352	+	1 0 ;1 0 ;0 1 ;0 1	0	0.5	1	0	0	NA	NA	NA	NA	NA	NA	3 0 ;1 1 ;1 0 ;1 1 ;1 1 ;1 0	0	0.727273	0.226562	0	0	2 0 ;0 1 ;0 1 ;1 0	0	0.6	1	0	0	385 560	1	0.407407	0	0	1	805 639	1	0.557479	1.4e-05	0	1	739 866	1	0.460436	0.001652	0	1	509 541	1	0.484762
1700034H15Rik	chr1	193717950	193731406	-	1 1 ;0 1 ;0 1 ;0 1	0	0.2	0.375	0	0	0 1	0	0	1	0	0	1 0 ;1 0 ;1 0 ;1 0 ;1 0 ;0 1 ;0 1 ;0 1 ;1 0	0	0.666667	0.507812	0	0	1 0 ;1 0 ;1 0	0	1	0.25	0	0	38 9	0	0.808511	2.5e-05	1	0	48 38	1	0.55814	0.331834	0	1	55 29	0	0.654762	0.006038	0	0	51 57	1	0.472222
1700034J05Rik	chr6	146899822	146902943	-	1 0 ;2 0 ;1 0 ;1 0 ;1 0 ;1 0	0	1	0.015625	0	0	1 0 ;0 1 ;0 1 ;0 1	0	0.25	0.625	0	0	0 1 ;1 0 ;1 0 ;1 1 ;1 0 ;0 1 ;0 1	0	0.5	1	0	0	0 1 ;0 1 ;1 0 ;1 0 ;1 0 ;1 0 ;1 0 ;1 1 ;0 1 ;0 1 ;0 1	0	0.5	1	0	0	NA	NA	NA	NA	NA	NA	NA	NA	NA	NA	NA	NA	NA	NA	NA	NA	NA	NA	NA	NA	NA
1700037C18Rik	chr16	3905797	3908689	-	0 2	0	0	0.5	0	0	NA	NA	NA	NA	NA	NA	1 6	0	0.142857	0.125	0	0	3 7	0	0.3	0.34375	0	0	7 8	0	0.466667	1	0	0	17 4	0	0.809524	0.007197	1	0	5 21	0	0.192308	0.002494	1	0	12 14	0	0.461538
1700037H04Rik	chr2	130972060	130985756	-	6 3 ;9 15 ;15 11	1	0.508475	1	0	1	5 0 ;1 0 ;1 0	0	1	0.015625	0	0	3 6 ;5 6 ;7 9	0	0.416667	0.405032	0	0	3 5 ;8 6 ;6 11	0	0.435897	0.522397	0	0	641 730	1	0.467542	0.017439	0	1	874 964	1	0.475517	0.03787	0	1	857 798	1	0.517825	0.153933	0	1	807 757	1	0.515985
1700040L02Rik	chr10	67893703	68004623	-	1 0 ;1 0	0	1	0.5	0	0	NA	NA	NA	NA	NA	NA	NA	NA	NA	NA	NA	NA	NA	NA	NA	NA	NA	NA	NA	NA	NA	NA	NA	NA	NA	NA	NA	NA	NA	NA	NA	NA	NA	NA	NA	NA	NA	NA	NA
1700048O20Rik	chr9	121846392	121856134	+	0 1 ;0 11 ;0 2 ;0 3 ;0 5 ;0 3 ;0 3 ;0 3 ;0 4 ;0 3	-1	0	0	1	0	NA	NA	NA	NA	NA	NA	0 3 ;0 5 ;0 1 ;0 1 ;0 1 ;0 3 ;0 4	-1	0	8e-06	1	0	0 1 ;0 2 ;0 4 ;0 3 ;0 6 ;0 5 ;0 1 ;0 2 ;0 1 ;0 1 ;0 2 ;0 2 ;0 2 ;0 1	-1	0	0	1	0	NA	NA	NA	NA	NA	NA	NA	NA	NA	NA	NA	NA	NA	NA	NA	NA	NA	NA	NA	NA	NA
1700049G17Rik	chr7	28692410	28714449	-	0 1 ;0 1 ;0 1 ;0 1 ;0 1 ;0 2 ;0 1 ;1 0	0	0.111111	0.039062	0	0	0 1	0	0	1	0	0	1 0 ;2 0 ;1 0 ;1 1 ;1 0 ;0 1 ;1 2 ;0 1 ;2 0 ;1 0 ;1 0 ;1 0 ;3 1 ;1 1 ;1 0 ;1 0 ;1 0 ;1 0 ;1 0	0	0.75	0.012541	0	0	1 0 ;1 0 ;1 0 ;1 1 ;2 0 ;1 0 ;1 0 ;1 0 ;0 1 ;0 1 ;0 1 ;1 0 ;1 0	0	0.733333	0.118469	0	0	103 5	-1	0.953704	0	1	0	1458 1906	1	0.433413	0	0	1	221 181	1	0.549751	0.051623	0	1	2374 2553	1	0.481835
1700052K11Rik	chr11	105040334	105042747	-	1 0 ;0 3 ;0 3 ;1 2 ;1 2 ;1 5 ;2 3 ;0 2 ;2 0	0	0.285714	0.035698	0	0	1 0	0	1	1	0	0	4 2 ;0 4 ;0 4 ;2 0 ;2 1 ;7 12 ;4 7 ;6 3 ;1 2 ;0 1	0	0.419355	0.252854	0	0	2 3 ;3 6 ;3 6 ;0 2 ;5 3 ;1 11 ;6 7 ;1 5 ;1 4 ;1 1	0	0.323944	0.004065	1	0	314 228	1	0.579336	0.000254	0	1	460 251	0	0.646976	0	0	0	403 302	1	0.571631	0.000162	0	1	439 252	0	0.635311
1700052N19Rik	chr10	5891400	5913936	-	6 1 ;6 8 ;9 4 ;5 8 ;4 3 ;5 4 ;10 3 ;15 3 ;15 3 ;12 3 ;1 4 ;1 1 ;1 1 ;1 0	0	0.664234	0.00015	0	0	1 1 ;2 1 ;3 1 ;0 1 ;1 2 ;1 1 ;2 1 ;2 1 ;2 1 ;3 1 ;1 1 ;1 1 ;0 3 ;0 3 ;0 1	0	0.487179	1	0	0	6 3 ;9 9 ;14 6 ;13 2 ;3 3 ;3 3 ;5 5 ;14 3 ;14 3 ;13 2 ;1 3 ;1 1 ;1 2 ;1 1 ;2 1 ;1 0	0	0.682432	1.1e-05	1	0	3 2 ;8 3 ;5 6 ;7 7 ;4 1 ;4 2 ;4 5 ;7 4 ;7 4 ;5 3 ;2 0 ;1 1 ;1 2 ;1 0	0	0.59596	0.069901	0	0	2026 2090	1	0.492225	0.32611	0	1	2393 2353	1	0.504214	0.571324	0	1	2589 2040	1	0.5593	0	0	1	2570 2704	1	0.487296
1700063O14Rik	chr5	92195267	92196326	-	1 0	0	1	1	0	0	NA	NA	NA	NA	NA	NA	NA	NA	NA	NA	NA	NA	NA	NA	NA	NA	NA	NA	NA	NA	NA	NA	NA	NA	NA	NA	NA	NA	NA	NA	NA	NA	NA	NA	NA	NA	NA	NA	NA
1700066B19Rik	chr18	35886642	35890523	+	0 1 ;1 2 ;1 1 ;1 2 ;2 1 ;2 0 ;0 1 ;0 1 ;0 1 ;1 2 ;1 1 ;3 2 ;2 2 ;1 0 ;1 0 ;1 0 ;2 0 ;2 0 ;1 0 ;0 2 ;0 2 ;0 1	1	0.5	1	0	1	0 1 ;0 1 ;0 1 ;1 0 ;1 0 ;0 1 ;0 1	0	0.285714	0.453125	0	0	0 1 ;1 0	0	0.5	1	0	0	NA	NA	NA	NA	NA	NA	NA	NA	NA	NA	NA	NA	NA	NA	NA	NA	NA	NA	NA	NA	NA	NA	NA	NA	NA	NA	NA
1700066M21Rik	chr1	57434463	57442266	+	1 3 ;1 1 ;1 2 ;0 1 ;2 1 ;4 0 ;1 4	0	0.454545	0.831812	0	0	0 1 ;2 0	0	0.666667	1	0	0	0 1 ;1 4 ;3 5 ;4 2 ;8 1 ;4 3 ;3 2	0	0.560976	0.532709	0	0	1 2 ;3 1 ;3 4 ;3 3 ;5 3 ;1 2 ;0 2 ;5 3 ;5 2	0	0.541667	0.665466	0	0	409 521	1	0.439785	0.000269	0	1	580 687	1	0.457774	0.002887	0	1	711 682	1	0.510409	0.45314	0	1	1384 1806	1	0.433856
1700071M16Rik	chr17	43725288	43728458	-	1 0 ;1 0	0	1	0.5	0	0	0 1	0	0	1	0	0	NA	NA	NA	NA	NA	NA	NA	NA	NA	NA	NA	NA	NA	NA	NA	NA	NA	NA	NA	NA	NA	NA	NA	NA	NA	NA	NA	NA	NA	NA	NA	NA	NA
1700072O05Rik	chr6	120504813	120524222	+	1 0	0	1	1	0	0	NA	NA	NA	NA	NA	NA	NA	NA	NA	NA	NA	NA	NA	NA	NA	NA	NA	NA	NA	NA	NA	NA	NA	NA	NA	NA	NA	NA	NA	NA	NA	NA	NA	NA	NA	NA	NA	NA	NA
1700084E18Rik	chr2	30092717	30093151	-	1 1	0	0.5	1	0	0	NA	NA	NA	NA	NA	NA	NA	NA	NA	NA	NA	NA	NA	NA	NA	NA	NA	NA	NA	NA	NA	NA	NA	NA	NA	NA	NA	NA	NA	NA	NA	NA	NA	NA	NA	NA	NA	NA	NA
1700086O06Rik	chr18	38398058	38409852	-	0 1 ;0 3 ;3 2 ;0 1 ;0 1 ;0 1 ;0 1	0	0.230769	0.092285	0	0	0 1 ;1 0 ;1 2	0	0.4	1	0	0	1 1 ;1 1 ;1 2 ;0 1 ;0 1 ;0 1 ;1 1 ;1 1 ;0 1 ;0 2	0	0.294118	0.143463	0	0	0 4 ;0 4 ;0 2	-1	0	0.001953	1	0	1100 127	-1	0.896496	0	1	0	444 100	-1	0.816176	0	1	0	902 145	-1	0.861509	0	1	0	1092 158	-1	0.8736
1700092M07Rik	chr19	8815207	8815715	+	1 0	0	1	1	0	0	NA	NA	NA	NA	NA	NA	0 1	0	0	1	0	0	NA	NA	NA	NA	NA	NA	1127 1000	1	0.529854	0.006281	0	1	1534 1532	1	0.500326	0.985592	0	1	1057 1004	1	0.512858	0.25203	0	1	966 1078	1	0.472603
1700094D03Rik	chr3	89866717	89872269	+	2 0 ;0 1 ;0 1 ;1 0 ;0 2 ;1 0 ;1 0	0	0.555556	1	0	0	1 1 ;0 1 ;1 0 ;0 1 ;1 0 ;0 1	0	0.428571	1	0	0	1 1 ;2 1 ;1 0 ;1 0 ;1 1 ;0 1 ;0 1 ;1 0	0	0.583333	0.774414	0	0	2 0 ;3 0 ;0 1 ;2 1 ;1 0 ;1 1 ;1 0	0	0.769231	0.092285	0	0	1414 1258	1	0.529192	0.002706	0	1	2159 1808	1	0.54424	0	0	1	2995 2544	1	0.540711	0	0	1	2918 2537	1	0.534922
1700094J05Rik	chr10	75851759	75864252	+	1 0	0	1	1	0	0	0 1	0	0	1	0	0	0 1	0	0	1	0	0	NA	NA	NA	NA	NA	NA	NA	NA	NA	NA	NA	NA	NA	NA	NA	NA	NA	NA	NA	NA	NA	NA	NA	NA	NA	NA	NA
1700095A21Rik	chr4	145651165	145679000	+	1 0	0	1	1	0	0	1 0 ;2 0 ;2 0 ;1 0 ;0 2 ;1 0	0	0.777778	0.179687	0	0	1 0 ;1 0 ;1 0 ;1 0	0	1	0.125	0	0	2 0 ;1 0	0	1	0.25	0	0	NA	NA	NA	NA	NA	NA	NA	NA	NA	NA	NA	NA	NA	NA	NA	NA	NA	NA	NA	NA	NA
1700096J18Rik	chr11	109208180	109214965	+	1 0	0	1	1	0	0	NA	NA	NA	NA	NA	NA	NA	NA	NA	NA	NA	NA	NA	NA	NA	NA	NA	NA	NA	NA	NA	NA	NA	NA	NA	NA	NA	NA	NA	NA	NA	NA	NA	NA	NA	NA	NA	NA	NA
1700096K18Rik	chr5	25035835	25037284	+	2 0	0	1	0.5	0	0	0 1	0	0	1	0	0	0 4	0	0	0.125	0	0	NA	NA	NA	NA	NA	NA	38 25	0	0.603175	0.129918	0	0	67 36	0	0.650485	0.002929	0	0	70 40	0	0.636364	0.005447	0	0	80 34	0	0.701754
1700110C19Rik	chr17	10517466	10522177	+	0 1 ;0 1	0	0	0.5	0	0	NA	NA	NA	NA	NA	NA	NA	NA	NA	NA	NA	NA	NA	NA	NA	NA	NA	NA	NA	NA	NA	NA	NA	NA	NA	NA	NA	NA	NA	NA	NA	NA	NA	NA	NA	NA	NA	NA	NA
1700112J05Rik	chr5	77435466	77447888	-	1 0	0	1	1	0	0	NA	NA	NA	NA	NA	NA	NA	NA	NA	NA	NA	NA	NA	NA	NA	NA	NA	NA	NA	NA	NA	NA	NA	NA	NA	NA	NA	NA	NA	NA	NA	NA	NA	NA	NA	NA	NA	NA	NA
1700113A16Rik	chr3	87975481	87981707	-	5 4	0	0.555556	1	0	0	2 3 ;7 3	0	0.6	0.607239	0	0	1 1 ;3 5	0	0.4	0.753906	0	0	1 0 ;0 1 ;6 1	0	0.777778	0.179687	0	0	NA	NA	NA	NA	NA	NA	NA	NA	NA	NA	NA	NA	NA	NA	NA	NA	NA	NA	NA	NA	NA
1700120C14Rik	chr15	99082218	99092472	+	0 1 ;1 0 ;1 0	0	0.666667	1	0	0	0 1	0	0	1	0	0	1 0 ;0 1 ;0 1 ;1 0	0	0.5	1	0	0	NA	NA	NA	NA	NA	NA	NA	NA	NA	NA	NA	NA	NA	NA	NA	NA	NA	NA	NA	NA	NA	NA	NA	NA	NA	NA	NA
1700123I01Rik	chr19	6184409	6224219	+	1 0 ;1 0 ;0 2 ;0 2 ;0 1 ;0 2 ;0 1	0	0.2	0.109375	0	0	1 0 ;1 0 ;1 0	0	1	0.25	0	0	NA	NA	NA	NA	NA	NA	NA	NA	NA	NA	NA	NA	NA	NA	NA	NA	NA	NA	NA	NA	NA	NA	NA	NA	NA	NA	NA	NA	NA	NA	NA	NA	NA
1700123M08Rik	chr4	11893720	11921442	+	0 1 ;0 1 ;0 1 ;1 1	0	0.2	0.375	0	0	0 1 ;0 1	0	0	0.5	0	0	0 2 ;0 2 ;1 0 ;1 0 ;1 0 ;2 2	0	0.454545	1	0	0	1 3 ;1 0 ;1 0 ;1 0 ;0 1 ;1 1	0	0.5	1	0	0	NA	NA	NA	NA	NA	NA	NA	NA	NA	NA	NA	NA	NA	NA	NA	NA	NA	NA	NA	NA	NA
1700123O20Rik	chr14	55305007	55309579	+	0 2 ;5 9 ;1 2 ;1 1 ;2 1 ;0 2	0	0.346154	0.168638	0	0	2 0 ;0 1 ;0 1 ;1 0	0	0.6	1	0	0	2 0 ;10 9 ;8 3 ;7 2 ;7 5 ;0 1 ;1 4	0	0.59322	0.192526	0	0	0 5 ;8 13 ;3 8 ;3 5 ;3 5 ;0 2 ;10 5	0	0.385714	0.072238	0	0	513 646	1	0.442623	0.000104	0	1	948 808	1	0.539863	0.000905	0	1	862 916	1	0.484814	0.208768	0	1	901 904	1	0.499169
1700125H03Rik	chr8	70892357	70899609	+	0 1	0	0	1	0	0	1 0 ;1 0 ;1 0	0	1	0.25	0	0	1 0	0	1	1	0	0	NA	NA	NA	NA	NA	NA	386 222	0	0.634868	0	0	0	210 181	1	0.537084	0.156681	0	1	321 547	1	0.369816	0	0	1	453 615	1	0.424157
1810009A15Rik	chr19	8963392	8965230	+	1 0 ;10 8	0	0.578947	0.647606	0	0	1 4	0	0.2	0.375	0	0	2 5 ;15 20	0	0.404762	0.279956	0	0	3 3 ;13 16	0	0.457143	0.735879	0	0	7102 7407	1	0.489489	0.011607	0	1	11427 12465	1	0.478277	0	0	1	9363 9733	1	0.490312	0.007577	0	1	10447 11248	1	0.48154
1810010H24Rik	chr11	106889536	106891756	+	0 1 ;0 2 ;0 2	0	0	0.0625	0	0	NA	NA	NA	NA	NA	NA	2 0 ;3 0 ;3 0 ;4 2 ;1 1 ;1 0 ;1 0 ;4 1 ;0 1	0	0.791667	0.006611	1	0	1 2 ;1 0 ;1 1 ;2 2 ;1 0 ;1 0 ;1 0 ;3 1	0	0.647059	0.332306	0	0	570 460	1	0.553398	0.000676	0	1	691 933	1	0.425493	0	0	1	748 437	1	0.631224	0	0	1	1173 987	1	0.543056
1810011H11Rik	chr14	33599148	33631154	+	0 1 ;0 1 ;0 1	0	0	0.25	0	0	NA	NA	NA	NA	NA	NA	NA	NA	NA	NA	NA	NA	NA	NA	NA	NA	NA	NA	NA	NA	NA	NA	NA	NA	NA	NA	NA	NA	NA	NA	NA	NA	NA	NA	NA	NA	NA	NA	NA
1810012K16Rik	chr8	23509192	23510063	+	0 1	0	0	1	0	0	NA	NA	NA	NA	NA	NA	1 0	0	1	1	0	0	NA	NA	NA	NA	NA	NA	NA	NA	NA	NA	NA	NA	NA	NA	NA	NA	NA	NA	NA	NA	NA	NA	NA	NA	NA	NA	NA
1810013D10Rik	chr5	53658344	53669779	+	0 1 ;0 1 ;0 2 ;1 0 ;3 1 ;0 2	0	0.363636	0.548828	0	0	1 0 ;3 0 ;0 1	0	0.8	0.375	0	0	0 3 ;0 3 ;0 3 ;0 4 ;3 5 ;5 11 ;4 4 ;3 2 ;4 2	0	0.339286	0.022241	0	0	0 2 ;0 2 ;0 1 ;0 3 ;1 4 ;6 10 ;3 5 ;1 3 ;4 4	0	0.306122	0.009399	1	0	6 424	-1	0.013953	0	1	0	407 655	1	0.383239	0	0	1	357 735	0	0.326923	0	1	0	141 1292	-1	0.098395
1810013L24Rik	chr16	8830192	8859017	+	3 1 ;0 2 ;4 2 ;2 2 ;3 4 ;1 1 ;0 1 ;0 3	0	0.448276	0.711071	0	0	0 1 ;0 1 ;0 2 ;1 0	0	0.2	0.375	0	0	1 1 ;3 8 ;10 4 ;10 4 ;6 6 ;1 5 ;0 2 ;1 5	1	0.477612	0.807195	0	1	1 2 ;2 3 ;3 5 ;4 1 ;7 7 ;1 0 ;1 3	0	0.475	0.874629	0	0	3207 2549	1	0.557158	0	0	1	4115 4092	1	0.501401	0.808127	0	1	5391 5121	1	0.512842	0.008696	0	1	5712 5416	1	0.5133
1810014B01Rik	chr10	86148271	86152699	+	1 2 ;1 3 ;1 1	0	0.333333	0.507812	0	0	3 1 ;1 1	0	0.666667	0.6875	0	0	1 1 ;1 1	0	0.5	1	0	0	0 2 ;2 1 ;2 1	0	0.5	1	0	0	33 20	0	0.622642	0.098371	0	0	NA	NA	NA	NA	NA	NA	11 36	0	0.234043	0.000346	1	0	35 39	1	0.472973
1810019J16Rik	chr4	133074877	133086705	+	0 1	0	0	1	0	0	0 1 ;0 1	0	0	0.5	0	0	1 0 ;0 1 ;0 1	0	0.333333	1	0	0	0 1 ;0 1	0	0	0.5	0	0	1 2	0	0.333333	1	0	0	14 3	0	0.823529	0.012726	1	0	1 4	0	0.2	0.375	0	0	NA	NA	NA
1810024B03Rik	chr2	127012090	127034016	-	0 1 ;1 0 ;1 0	0	0.666667	1	0	0	NA	NA	NA	NA	NA	NA	7 8 ;2 0	0	0.529412	1	0	0	5 5	0	0.5	1	0	0	229 113	0	0.669591	0	0	0	174 123	1	0.585859	0.003645	0	1	223 120	0	0.650146	0	0	0	240 110	0	0.685714
1810026B05Rik	chr7	80684683	80703281	-	0 1 ;4 7 ;1 0 ;2 0 ;3 1 ;2 0 ;3 1 ;2 1 ;1 0 ;3 0 ;2 1 ;1 0 ;1 0 ;3 2 ;2 1 ;0 1	0	0.652174	0.054076	0	0	2 1 ;1 0 ;2 2 ;0 3 ;0 2 ;1 1 ;0 1 ;1 0 ;3 0 ;3 0 ;1 2 ;1 0 ;0 1 ;0 1 ;0 1 ;2 1 ;2 1	0	0.527778	0.867939	0	0	14 5 ;0 1 ;1 0 ;2 1 ;2 1 ;0 1 ;0 1 ;0 1 ;1 0	0	0.645161	0.149613	0	0	1 0 ;10 9 ;0 1 ;0 1 ;1 0 ;1 0 ;1 1 ;0 1 ;0 2 ;2 0 ;0 1 ;0 1	0	0.484848	1	0	0	7205 6856	1	0.51241	0.003337	0	1	11901 9725	1	0.55031	0	0	1	13981 11711	1	0.544177	0	0	1	11972 10980	1	0.52161
1810026J23Rik	chr9	21397165	21400414	+	4 7 ;9 7 ;7 4 ;1 2 ;4 3 ;6 3 ;4 4 ;1 0 ;2 1 ;1 2 ;1 2	1	0.533333	0.644464	0	1	0 1 ;0 2 ;3 0 ;0 2 ;1 0 ;1 0 ;0 1 ;1 0 ;1 0 ;1 1	0	0.533333	1	0	0	8 14 ;15 6 ;16 10 ;9 6 ;5 10 ;3 7 ;7 3 ;0 3 ;0 3 ;0 3 ;0 3	1	0.480916	0.726876	0	1	18 10 ;17 6 ;11 15 ;12 11 ;17 6 ;5 7 ;3 9 ;3 1 ;4 1 ;1 1 ;2 1	1	0.57764	0.058225	0	1	698 788	1	0.469717	0.020925	0	1	1117 976	1	0.533684	0.002205	0	1	1169 1259	1	0.481466	0.070865	0	1	1045 1293	1	0.446963
1810032O08Rik	chr11	116532973	116537112	+	1 4 ;2 3 ;2 5 ;0 7 ;4 2 ;3 6 ;2 6 ;1 5 ;2 3 ;3 3 ;3 3 ;3 3 ;5 1	0	0.378049	0.035241	0	0	1 0 ;1 0 ;1 0 ;1 0 ;0 1 ;1 0 ;1 2 ;1 1 ;1 1 ;1 1 ;1 0	0	0.625	0.454498	0	0	2 4 ;1 4 ;1 3 ;1 0 ;3 0 ;1 1 ;2 0 ;0 1 ;3 4 ;0 2 ;2 1 ;5 2 ;5 3	1	0.509804	1	0	1	4 4 ;2 1 ;2 1 ;1 0 ;1 1 ;1 1 ;1 1 ;1 2 ;1 1 ;0 1 ;0 1 ;3 1 ;2 2	0	0.527778	0.867939	0	0	2104 1733	1	0.548345	0	0	1	3109 2419	1	0.56241	0	0	1	2102 1741	1	0.546969	0	0	1	1708 1763	1	0.492077
1810037I17Rik	chr3	122627314	122629112	+	2 0 ;16 9 ;0 8	0	0.514286	1	0	0	1 0 ;0 1 ;0 2	0	0.25	0.625	0	0	0 1 ;20 19 ;21 14 ;4 9	1	0.511364	0.915187	0	1	0 2 ;18 18 ;20 7 ;0 7	1	0.527778	0.723948	0	1	86 168	0	0.338583	0	0	0	202 338	1	0.374074	0	0	1	371 406	1	0.477477	0.222538	0	1	341 536	1	0.388826
1810043G02Rik	chr10	77441394	77448183	+	5 1 ;0 1 ;5 1 ;2 0 ;1 1 ;1 1 ;1 0 ;1 0	0	0.761905	0.026604	0	0	0 1 ;0 1 ;1 0	0	0.333333	1	0	0	5 4 ;1 5 ;8 2 ;3 1 ;1 1 ;1 1 ;3 2 ;2 1 ;2 0 ;1 0	0	0.613636	0.174171	0	0	12 5 ;2 3 ;2 4 ;1 4 ;2 5 ;3 0 ;0 2 ;2 2 ;1 4	0	0.462963	0.683489	0	0	202 199	1	0.503741	0.92046	0	1	350 410	1	0.460526	0.032274	0	1	405 369	1	0.523256	0.208346	0	1	330 414	1	0.443548
1810043H04Rik	chr11	119960247	119961738	+	1 4 ;3 6	0	0.285714	0.179565	0	0	0 3 ;1 3	0	0.142857	0.125	0	0	1 1 ;5 2	0	0.666667	0.507812	0	0	1 8 ;4 5	0	0.277778	0.096252	0	0	181 293	1	0.381857	0	0	1	352 390	1	0.474394	0.174324	0	1	308 288	1	0.516779	0.436435	0	1	384 445	1	0.463209
1810055G02Rik	chr19	3708332	3717881	+	1 0 ;3 5 ;7 5 ;4 6 ;5 3	0	0.512821	1	0	0	NA	NA	NA	NA	NA	NA	16 8 ;25 22 ;12 20 ;22 15 ;20 8	1	0.565476	0.104912	0	1	12 8 ;22 20 ;16 15 ;13 20 ;8 7	1	0.503546	1	0	1	1876 2597	1	0.419405	0	0	1	3244 3791	1	0.461123	0	0	1	2477 3415	1	0.420401	0	0	1	3039 3500	1	0.46475
1810058I24Rik	chr6	35202731	35212059	+	1 3 ;5 2 ;3 3 ;3 3	0	0.521739	1	0	0	0 3 ;1 1 ;1 2 ;1 0	0	0.333333	0.507812	0	0	0 1 ;7 6 ;13 8 ;11 12 ;15 10 ;10 9 ;0 1	1	0.543689	0.430689	0	1	7 2 ;19 13 ;21 5 ;17 6 ;9 5 ;10 5 ;0 1	0	0.691667	3.2e-05	1	0	1995 2032	1	0.495406	0.570517	0	1	2807 2853	1	0.495936	0.549749	0	1	2295 3027	1	0.431229	0	0	1	2572 2503	1	0.506798
1810062G17Rik	chr3	36374858	36381221	+	0 1	0	0	1	0	0	NA	NA	NA	NA	NA	NA	1 1 ;0 1 ;0 1 ;0 1	0	0.2	0.375	0	0	1 0	0	1	1	0	0	NA	NA	NA	NA	NA	NA	NA	NA	NA	NA	NA	NA	NA	NA	NA	NA	NA	NA	NA	NA	NA
2010002M12Rik	chr19	34691540	34715233	-	0 1	0	0	1	0	0	NA	NA	NA	NA	NA	NA	0 1 ;1 0	0	0.5	1	0	0	0 1 ;0 1	0	0	0.5	0	0	NA	NA	NA	NA	NA	NA	NA	NA	NA	NA	NA	NA	NA	NA	NA	NA	NA	NA	NA	NA	NA
2010003O02Rik	chr4	40216611	40217254	+	0 2	0	0	0.5	0	0	NA	NA	NA	NA	NA	NA	2 4	0	0.333333	0.6875	0	0	2 4	0	0.333333	0.6875	0	0	NA	NA	NA	NA	NA	NA	NA	NA	NA	NA	NA	NA	NA	NA	NA	NA	NA	NA	NA	NA	NA
2010012O05Rik	chr19	46764395	46777872	+	4 0 ;2 1 ;2 0 ;0 1 ;2 1 ;2 1 ;0 1	0	0.705882	0.143463	0	0	0 1 ;0 1 ;0 1 ;1 0	0	0.25	0.625	0	0	7 8 ;3 2 ;7 3 ;0 2 ;0 2 ;0 2 ;1 5 ;8 4 ;11 6 ;4 3 ;0 3	1	0.506173	1	0	1	4 5 ;5 5 ;3 1 ;0 1 ;0 1 ;0 1 ;0 3 ;5 0 ;6 3 ;4 6 ;0 1	1	0.5	1	0	1	161 203	1	0.442308	0.031494	0	1	398 408	1	0.493797	0.751257	0	1	376 331	1	0.531825	0.097898	0	1	466 350	1	0.571078
2010015L04Rik	chr4	154783298	154817219	+	0 1 ;1 0 ;1 1 ;1 2 ;1 1 ;1 1 ;0 1 ;1 1	0	0.428571	0.790527	0	0	NA	NA	NA	NA	NA	NA	0 1 ;0 2 ;0 4 ;0 3 ;0 3 ;0 3 ;0 1 ;0 1 ;0 3	-1	0	1e-06	1	0	0 4 ;0 1 ;0 2 ;0 2 ;0 1 ;2 1 ;2 0 ;0 1 ;0 1 ;0 1	0	0.222222	0.030884	0	0	745 0	-1	1	0	1	0	754 14	-1	0.981771	0	1	0	947 135	-1	0.875231	0	1	0	740 120	-1	0.860465
2010016I18Rik	chr3	106284903	106288831	-	1 1 ;0 3	0	0.2	0.375	0	0	1 0 ;1 0	0	1	0.5	0	0	0 1	0	0	1	0	0	NA	NA	NA	NA	NA	NA	NA	NA	NA	NA	NA	NA	NA	NA	NA	NA	NA	NA	NA	NA	NA	NA	NA	NA	NA	NA	NA
2010106C02Rik	chr17	86684506	86686518	-	2 0 ;2 0	0	1	0.125	0	0	1 0	0	1	1	0	0	NA	NA	NA	NA	NA	NA	NA	NA	NA	NA	NA	NA	NA	NA	NA	NA	NA	NA	NA	NA	NA	NA	NA	NA	NA	NA	NA	NA	NA	NA	NA	NA	NA
2010107E04Rik	chr12	113199586	113205188	-	6 5	0	0.545455	1	0	0	3 0	0	1	0.25	0	0	17 11	0	0.607143	0.344928	0	0	15 7	0	0.681818	0.133801	0	0	1316 1353	1	0.493069	0.485915	0	1	2067 2387	1	0.464077	2e-06	0	1	2202 2310	1	0.488032	0.111164	0	1	3173 3788	1	0.455825
2010107G12Rik	chr6	34895294	34927999	-	0 1 ;0 1	0	0	0.5	0	0	0 1	0	0	1	0	0	NA	NA	NA	NA	NA	NA	1 0	0	1	1	0	0	27 0	-1	1	0	1	0	18 5	0	0.782609	0.010622	1	0	15 6	0	0.714286	0.078354	0	0	8 11	0	0.421053
2010111I01Rik	chr13	63116293	63400964	+	1 0 ;1 1 ;3 1 ;1 0 ;4 2 ;0 1 ;0 1 ;0 1 ;0 1 ;1 0 ;0 1 ;0 1 ;0 7 ;0 6 ;1 3 ;1 2 ;1 3 ;0 4 ;0 3 ;0 2 ;1 2 ;1 3 ;0 4 ;0 2 ;1 2 ;2 0 ;0 2 ;0 2 ;2 2	0	0.2625	2.5e-05	1	0	0 1 ;0 1 ;0 1 ;2 1 ;3 1 ;1 0 ;1 1 ;1 0 ;1 0 ;0 1 ;1 0 ;1 0 ;0 1 ;0 1 ;1 2 ;0 1	0	0.5	1	0	0	0 1 ;0 1 ;2 0 ;2 3 ;0 1 ;0 1 ;0 1 ;1 1 ;0 2 ;11 21 ;5 12 ;3 13 ;5 10 ;5 11 ;5 10 ;4 8 ;4 5 ;4 10 ;6 8 ;3 10 ;3 6 ;4 6 ;5 7 ;10 9 ;5 10 ;0 15	0	0.32342	0	1	0	1 0 ;1 2 ;1 3 ;1 4 ;0 4 ;1 2 ;1 3 ;0 1 ;0 1 ;0 1 ;0 1 ;3 2 ;0 2 ;1 0 ;16 17 ;8 4 ;4 7 ;6 8 ;5 9 ;3 8 ;2 7 ;0 6 ;2 6 ;2 4 ;2 2 ;3 2 ;3 2 ;6 4 ;7 5 ;1 6 ;1 6	0	0.385714	0.001131	0	0	241 206	1	0.53915	0.107699	0	1	323 253	1	0.560764	0.004002	0	1	285 194	1	0.59499	3.7e-05	0	1	480 380	1	0.55814
2210015D19Rik	chr11	5662152	5684713	+	0 2 ;0 5 ;0 2 ;0 5 ;0 2 ;0 2 ;0 2 ;0 1 ;0 1 ;0 2 ;0 1 ;0 1 ;0 3 ;0 5 ;0 3 ;0 3 ;0 2	-1	0	0	1	0	0 1 ;0 1 ;0 1 ;0 1 ;0 1 ;0 1	0	0	0.03125	0	0	2 3 ;3 0 ;3 0 ;3 0 ;8 4 ;1 8 ;3 1 ;2 2 ;1 0 ;1 0 ;1 0 ;1 0 ;1 0 ;0 3 ;1 1 ;4 3 ;0 3 ;0 4 ;0 5 ;0 4 ;4 4	1	0.464286	0.585647	0	1	4 1 ;3 1 ;6 1 ;4 0 ;5 6 ;4 6 ;2 4 ;2 4 ;0 2 ;0 1 ;0 1 ;0 1 ;5 2 ;0 1 ;2 4 ;1 3 ;1 3 ;0 4 ;0 4 ;0 4 ;1 1	0	0.425532	0.179665	0	0	794 294	-1	0.729779	0	1	0	1155 457	-1	0.716501	0	1	0	1024 561	0	0.646057	0	0	0	1659 685	-1	0.707765
2210016F16Rik	chr13	58481406	58486586	-	1 0 ;1 0 ;1 0	0	1	0.25	0	0	1 0	0	1	1	0	0	2 10 ;2 1 ;2 7 ;5 8 ;2 2 ;3 4 ;1 4 ;5 3 ;3 1 ;3 1 ;4 3 ;3 3 ;2 2 ;3 2 ;5 2 ;6 2 ;5 1 ;5 1 ;0 7 ;5 2	1	0.5	1	0	1	6 1 ;4 2 ;6 8 ;13 3 ;9 1 ;2 2 ;2 4 ;15 2 ;11 2 ;7 2 ;5 2 ;4 2 ;1 1 ;3 3 ;5 3 ;7 1 ;3 4 ;4 3 ;0 3 ;8 5	0	0.680473	3e-06	1	0	7 3	0	0.7	0.34375	0	0	15 6	0	0.714286	0.078354	0	0	3 9	0	0.25	0.145996	0	0	1 4	0	0.2
2210016L21Rik	chr5	115392210	115398549	+	5 3 ;9 10 ;11 7 ;7 3	0	0.581818	0.28061	0	0	3 1 ;2 1 ;1 0	0	0.75	0.289063	0	0	18 11 ;4 0 ;13 16 ;12 12 ;10 11	1	0.53271	0.562093	0	1	18 14 ;6 2 ;11 17 ;13 18 ;15 10	1	0.508065	0.928492	0	1	386 392	1	0.496144	0.857749	0	1	610 662	1	0.47956	0.152698	0	1	546 603	1	0.475196	0.098478	0	1	678 706	1	0.489884
2210018M11Rik	chr7	105739115	105805079	-	6 3 ;3 1 ;3 2 ;4 4 ;7 5 ;7 9 ;4 3	0	0.557377	0.442626	0	0	0 1 ;0 1 ;0 1 ;1 2 ;1 0 ;0 1 ;1 1	0	0.3	0.34375	0	0	10 8 ;11 8 ;6 7 ;3 8 ;11 5 ;6 6 ;8 5	1	0.539216	0.488434	0	1	13 11 ;4 7 ;5 5 ;5 8 ;8 6 ;12 4 ;7 3	1	0.55102	0.363354	0	1	3988 3947	1	0.502583	0.653404	0	1	6414 5440	1	0.541083	0	0	1	5739 5581	1	0.506979	0.140041	0	1	7050 5797	1	0.548766
2210039B01Rik	chr12	74649469	74652973	+	5 1 ;0 6 ;6 0	0	0.611111	0.480682	0	0	5 2 ;0 7 ;6 0	0	0.55	0.823803	0	0	9 6 ;0 14 ;13 0	0	0.52381	0.877614	0	0	4 3 ;0 6 ;8 0	0	0.571429	0.663624	0	0	NA	NA	NA	NA	NA	NA	NA	NA	NA	NA	NA	NA	NA	NA	NA	NA	NA	NA	NA	NA	NA
2210404J11Rik	chr17	15178575	15201196	+	4 1 ;1 2	0	0.625	0.726562	0	0	0 1 ;1 1	0	0.333333	1	0	0	1 1 ;2 1 ;2 1	0	0.625	0.726562	0	0	1 1 ;3 0 ;0 1	0	0.666667	0.6875	0	0	479 691	1	0.409402	0	0	1	784 1093	1	0.417688	0	0	1	1045 1366	1	0.43343	0	0	1	1153 1625	1	0.415047
2210404O09Rik	chr17	22016536	22046893	-	1 0 ;1 0 ;1 0	0	1	0.25	0	0	NA	NA	NA	NA	NA	NA	0 4 ;0 2 ;0 1 ;0 1 ;1 0 ;1 0	0	0.2	0.109375	0	0	0 1 ;0 1	0	0	0.5	0	0	NA	NA	NA	NA	NA	NA	NA	NA	NA	NA	NA	NA	NA	NA	NA	NA	NA	NA	NA	NA	NA
2210408F21Rik	chr6	31170350	31287394	+	0 1 ;0 1 ;2 0 ;0 2 ;2 2	0	0.4	0.753906	0	0	0 1	0	0	1	0	0	0 4 ;1 3 ;0 2 ;5 3 ;3 4 ;3 4	0	0.375	0.215327	0	0	0 1 ;0 1 ;1 2 ;1 0 ;5 1	0	0.583333	0.774414	0	0	NA	NA	NA	NA	NA	NA	NA	NA	NA	NA	NA	NA	NA	NA	NA	NA	NA	NA	NA	NA	NA
2210408I21Rik	chr13	77274796	77752940	+	1 0 ;1 0 ;1 1 ;0 1 ;0 1 ;0 1 ;2 0 ;2 0 ;1 0 ;0 1 ;0 1 ;0 1	0	0.533333	1	0	0	0 1 ;1 0 ;1 0 ;1 0 ;1 0 ;0 1	0	0.666667	0.6875	0	0	2 3 ;1 2 ;4 1 ;2 8 ;1 3 ;1 3 ;0 2 ;0 2 ;1 0 ;0 2 ;0 3 ;1 0 ;0 3 ;1 0 ;0 1 ;0 1 ;1 1 ;0 1 ;1 1 ;0 1 ;1 1 ;0 1	0	0.298246	0.003202	1	0	1 5 ;1 2 ;3 2 ;4 0 ;2 0 ;0 2 ;3 1 ;1 0 ;2 1 ;0 1 ;0 1 ;0 1 ;1 1 ;0 2 ;0 3 ;0 1 ;1 1 ;1 1 ;0 1 ;1 0 ;0 1 ;0 1 ;1 0 ;1 2 ;0 1 ;1 0	0	0.436364	0.418754	0	0	405 491	1	0.452009	0.00449	0	1	569 718	1	0.442113	3.6e-05	0	1	986 1099	1	0.472902	0.014155	0	1	718 780	1	0.479306
2210414B05Rik	chr4	3583652	3590255	+	0 1	0	0	1	0	0	NA	NA	NA	NA	NA	NA	NA	NA	NA	NA	NA	NA	NA	NA	NA	NA	NA	NA	NA	NA	NA	NA	NA	NA	NA	NA	NA	NA	NA	NA	NA	NA	NA	NA	NA	NA	NA	NA	NA
2310003H01Rik	chr11	120230875	120240060	-	0 2 ;5 8 ;3 11 ;0 4 ;2 4 ;1 2 ;2 6 ;6 8 ;2 6	0	0.291667	0.000535	1	0	1 0 ;1 0 ;1 1 ;1 0 ;0 1	0	0.666667	0.6875	0	0	2 1 ;2 2 ;2 0 ;1 3 ;2 3 ;1 1 ;1 3 ;3 4 ;1 0	0	0.46875	0.86005	0	0	1 7 ;8 6 ;6 7 ;4 3 ;2 6 ;3 1 ;2 5 ;6 8 ;2 5	0	0.414634	0.150675	0	0	1014 1066	1	0.4875	0.263456	0	1	1461 1429	1	0.505536	0.564183	0	1	1340 1073	1	0.555325	0	0	1	1496 1260	1	0.542816
2310007L24Rik	chr11	106236139	106238428	+	0 1 ;0 1 ;0 1 ;0 2 ;1 0	0	0.166667	0.21875	0	0	NA	NA	NA	NA	NA	NA	NA	NA	NA	NA	NA	NA	NA	NA	NA	NA	NA	NA	NA	NA	NA	NA	NA	NA	NA	NA	NA	NA	NA	NA	NA	NA	NA	NA	NA	NA	NA	NA	NA
2310008H04Rik	chr16	15889319	16146926	-	6 0 ;10 8 ;9 8 ;12 10 ;5 7 ;8 6 ;9 7 ;6 2 ;9 2 ;4 5 ;5 5 ;18 1 ;9 7 ;5 5 ;7 3 ;1 1	0	0.615	0.001402	0	0	3 1 ;2 1 ;1 0 ;1 1 ;1 0 ;2 0 ;2 0 ;1 1 ;1 1 ;1 1 ;1 0 ;1 1 ;0 1	0	0.68	0.107752	0	0	3 9 ;11 8 ;14 2 ;10 13 ;4 3 ;4 2 ;12 6 ;7 7 ;5 3 ;9 6 ;9 4 ;7 6 ;3 6 ;5 3 ;2 0 ;0 6 ;1 2	1	0.552083	0.170148	0	1	0 1 ;3 11 ;8 7 ;6 8 ;6 14 ;5 5 ;9 7 ;11 6 ;5 4 ;4 2 ;6 2 ;9 3 ;8 10 ;7 5 ;5 4 ;1 3 ;3 3 ;1 1	1	0.502591	1	0	1	1928 6168	-1	0.238142	0	1	0	3129 7418	-1	0.296672	0	1	0	2836 5220	1	0.352036	0	0	1	2154 6228	-1	0.256979
2310008H09Rik	chr7	125985731	125999512	-	6 7 ;4 6 ;8 7 ;5 6 ;4 6 ;4 8 ;3 8 ;4 3 ;2 8 ;4 4 ;0 5 ;4 9 ;3 10 ;2 7 ;2 5 ;6 9 ;1 3 ;0 5 ;2 2 ;5 2 ;2 0 ;4 0 ;2 8 ;1 4 ;1 2 ;2 2 ;2 5 ;5 7 ;1 3 ;2 1 ;3 3 ;0 1	0	0.376	0.000106	0	0	1 2 ;1 2 ;3 1 ;0 1 ;1 0 ;0 1 ;1 4 ;0 3 ;0 1 ;0 2 ;0 2 ;1 0 ;1 1 ;2 2 ;0 1 ;1 2 ;0 2 ;2 0 ;2 2 ;1 1 ;1 1 ;1 0 ;2 1 ;2 1 ;0 1 ;0 1	0	0.396552	0.148006	0	0	10 7 ;8 7 ;11 7 ;8 4 ;18 5 ;5 3 ;4 2 ;5 3 ;12 3 ;7 8 ;0 7 ;9 2 ;7 2 ;4 3 ;2 6 ;4 6 ;2 5 ;2 4 ;4 4 ;3 1 ;5 1 ;5 3 ;5 5 ;4 5 ;1 4 ;1 3 ;2 3 ;6 6 ;2 4 ;1 1 ;1 3 ;0 1 ;0 1 ;0 2	1	0.546713	0.126016	0	1	7 8 ;1 0 ;4 7 ;5 6 ;8 6 ;8 5 ;6 2 ;5 6 ;4 2 ;1 5 ;1 4 ;0 3 ;4 3 ;4 3 ;4 1 ;3 6 ;0 8 ;1 2 ;1 4 ;1 1 ;2 4 ;2 5 ;2 6 ;4 4 ;1 8 ;0 3 ;0 1 ;1 2 ;2 3 ;1 1 ;1 2 ;0 1 ;1 2	1	0.406699	0.008419	0	1	29755 22164	1	0.573104	0	0	1	40298 33354	1	0.547141	0	0	1	42849 37218	1	0.535164	0	0	1	40628 38208	1	0.515348
2310009A05Rik	chr9	72887524	72890582	+	1 1 ;1 1 ;3 2 ;3 2	0	0.571429	0.790527	0	0	1 0 ;1 0 ;0 1 ;0 1 ;0 1 ;0 1 ;2 0 ;1 1	0	0.5	1	0	0	9 6 ;10 7 ;7 5 ;5 5 ;5 5 ;5 0 ;1 1 ;4 2 ;7 2	0	0.616279	0.039854	0	0	7 5 ;7 6 ;4 2 ;8 1 ;8 1 ;0 3 ;1 2 ;4 2 ;7 3	0	0.647887	0.016995	0	0	NA	NA	NA	NA	NA	NA	NA	NA	NA	NA	NA	NA	NA	NA	NA	NA	NA	NA	NA	NA	NA
2310009B15Rik	chr1	140748555	140753431	-	1 0 ;3 1	0	0.8	0.375	0	0	0 1	0	0	1	0	0	1 5 ;2 2	0	0.3	0.34375	0	0	5 3	0	0.625	0.726562	0	0	15 8	0	0.652174	0.21004	0	0	12 7	0	0.631579	0.359283	0	0	14 4	0	0.777778	0.030884	1	0	9 8	0	0.529412
2310011J03Rik	chr10	79780999	79783293	-	2 2 ;2 0	0	0.666667	0.6875	0	0	2 0 ;3 3 ;3 3	0	0.571429	0.790527	0	0	2 6 ;0 2 ;0 4 ;5 5	0	0.291667	0.063915	0	0	5 6 ;1 6 ;2 5 ;5 6	0	0.361111	0.132498	0	0	1371 788	1	0.635016	0	0	1	2062 1236	1	0.625227	0	0	1	1844 960	0	0.657632	0	0	0	2308 1064	0	0.68446
2310014L17Rik	chr7	13512764	13516421	+	0 1 ;1 1 ;0 1 ;0 1 ;1 0 ;0 1	0	0.285714	0.453125	0	0	0 1 ;0 1 ;1 0 ;0 1 ;0 1 ;1 0	0	0.333333	0.6875	0	0	1 1 ;1 0 ;2 0 ;1 0 ;3 1 ;2 1 ;2 1 ;0 5 ;2 1	0	0.583333	0.541256	0	0	0 1 ;1 2 ;1 0 ;1 0 ;0 1 ;0 1 ;0 3 ;2 0	0	0.384615	0.581055	0	0	53 60	1	0.469027	0.572656	0	1	72 77	1	0.483221	0.743269	0	1	46 82	0	0.359375	0.001862	0	0	22 77	-1	0.222222
2310015A10Rik	chr12	81221532	81233831	-	1 0 ;0 2 ;0 1 ;0 2 ;0 1 ;1 2 ;1 1 ;1 1 ;2 0 ;2 1 ;0 3 ;1 1 ;2 2 ;0 4 ;1 0 ;0 2 ;2 0	0	0.378378	0.187742	0	0	1 0 ;1 0 ;1 0 ;1 0 ;1 1 ;0 1 ;1 0	0	0.75	0.289063	0	0	1 0 ;1 0 ;1 0 ;0 1 ;1 2 ;0 3 ;1 2 ;2 0 ;0 1 ;0 2 ;1 1 ;0 1 ;0 1 ;0 1 ;1 1	0	0.36	0.229523	0	0	0 2 ;0 1 ;1 1 ;1 1 ;0 1 ;1 2 ;1 1 ;0 1 ;1 1 ;1 0 ;0 3 ;0 1 ;1 1 ;1 1 ;1 0 ;1 0	0	0.37037	0.247789	0	0	NA	NA	NA	NA	NA	NA	NA	NA	NA	NA	NA	NA	NA	NA	NA	NA	NA	NA	NA	NA	NA
2310022A10Rik	chr7	28338308	28367117	+	4 3 ;4 9 ;8 4 ;3 2 ;6 6 ;5 3 ;3 4 ;1 3 ;0 2 ;2 2 ;5 3 ;2 0	1	0.511905	0.913202	0	1	2 2 ;0 2 ;2 0 ;1 1 ;0 1 ;1 0	0	0.5	1	0	0	6 8 ;5 1 ;10 2 ;6 4 ;2 7 ;3 4 ;2 2 ;0 6 ;1 1 ;3 2 ;5 3 ;1 0	1	0.52381	0.743644	0	1	6 6 ;4 3 ;8 8 ;5 2 ;7 8 ;4 4 ;3 3 ;0 4 ;2 1 ;2 2 ;9 1 ;1 0	1	0.548387	0.406924	0	1	852 931	1	0.477846	0.064685	0	1	1482 1396	1	0.514941	0.11308	0	1	1536 1466	1	0.511659	0.207899	0	1	1407 1309	1	0.518041
2310022B05Rik	chr8	127159655	127187269	-	1 4 ;1 2 ;1 0 ;0 2 ;0 5 ;0 1 ;0 1 ;0 3 ;0 3 ;0 3 ;0 3 ;0 3 ;0 1 ;0 4 ;1 4 ;0 7 ;0 3 ;1 5 ;0 1 ;0 1 ;0 2	-1	0.079365	0	1	0	0 1 ;0 1 ;1 0 ;1 0 ;1 0 ;1 0 ;0 1 ;0 1 ;0 1	0	0.444444	1	0	0	2 3 ;4 4 ;21 12 ;9 9 ;4 6 ;19 10 ;20 8 ;18 8 ;4 15 ;0 15 ;3 15 ;22 6 ;23 9 ;12 8 ;8 9 ;9 8 ;22 9 ;25 8 ;26 13 ;10 26 ;10 7 ;19 12 ;24 9 ;10 11 ;0 14 ;8 4 ;8 9 ;14 7	1	0.563694	0.001598	0	1	3 1 ;10 7 ;20 16 ;14 2 ;8 1 ;22 8 ;23 4 ;19 7 ;5 15 ;0 14 ;4 14 ;18 6 ;18 9 ;10 12 ;8 9 ;8 9 ;29 6 ;22 7 ;30 8 ;12 26 ;10 8 ;31 7 ;15 12 ;12 11 ;1 12 ;12 5 ;7 5 ;6 4	1	0.606109	0	0	1	1872 1493	1	0.556315	0	0	1	2676 1878	1	0.587615	0	0	1	2841 2279	1	0.554883	0	0	1	2477 1743	1	0.586967
2310030G06Rik	chr9	50547795	50554626	-	4 0	0	1	0.125	0	0	NA	NA	NA	NA	NA	NA	NA	NA	NA	NA	NA	NA	NA	NA	NA	NA	NA	NA	NA	NA	NA	NA	NA	NA	NA	NA	NA	NA	NA	NA	NA	NA	NA	NA	NA	NA	NA	NA	NA
2310033P09Rik	chr11	59021862	59024236	+	2 10 ;2 3 ;1 0	0	0.277778	0.096252	0	0	1 0 ;3 0	0	1	0.125	0	0	5 8 ;4 4 ;1 0	0	0.454545	0.831812	0	0	6 9 ;1 7 ;2 1	0	0.346154	0.168638	0	0	101 128	1	0.441048	0.08555	0	1	194 183	1	0.514589	0.606593	0	1	153 181	1	0.458084	0.139459	0	1	184 164	1	0.528736
2310034G01Rik	chr19	46422690	46423478	-	1 0 ;0 1 ;0 1	0	0.333333	1	0	0	0 1	0	0	1	0	0	0 1 ;1 0 ;0 2	0	0.25	0.625	0	0	0 1 ;0 1 ;0 1	0	0	0.25	0	0	NA	NA	NA	NA	NA	NA	NA	NA	NA	NA	NA	NA	NA	NA	NA	NA	NA	NA	NA	NA	NA
2310034O05Rik	chr5	100639710	100647068	+	0 1 ;0 1	0	0	0.5	0	0	NA	NA	NA	NA	NA	NA	0 1 ;0 1	0	0	0.5	0	0	NA	NA	NA	NA	NA	NA	NA	NA	NA	NA	NA	NA	NA	NA	NA	NA	NA	NA	NA	NA	NA	NA	NA	NA	NA	NA	NA
2310035C23Rik	chr1	107560437	107651708	+	0 1 ;0 3 ;3 3 ;6 11 ;2 4 ;5 0 ;0 1	0	0.410256	0.336784	0	0	0 1 ;1 2 ;2 0 ;1 0	0	0.571429	1	0	0	5 3 ;7 4 ;4 2 ;9 8 ;7 6 ;7 5 ;2 2	0	0.577465	0.235098	0	0	4 6 ;6 5 ;7 5 ;10 7 ;12 1 ;6 6 ;1 3	0	0.582278	0.176611	0	0	814 1125	1	0.419804	0	0	1	1352 1671	1	0.447238	0	0	1	1257 1464	1	0.461963	7.8e-05	0	1	1743 1873	1	0.482024
2310039H08Rik	chr17	46909583	46910356	+	2 1 ;4 0 ;3 0	0	0.9	0.021484	0	0	0 1 ;0 1 ;0 1	0	0	0.25	0	0	1 0 ;0 1 ;4 2 ;5 5 ;5 5	0	0.535714	0.850554	0	0	5 3 ;1 6 ;1 6	0	0.318182	0.133801	0	0	174 214	1	0.448454	0.047572	0	1	368 419	1	0.467598	0.074632	0	1	203 280	1	0.42029	0.000531	0	1	176 223	1	0.441103
2310040G24Rik	chr6	86433369	86438221	-	1 1	0	0.5	1	0	0	1 0	0	1	1	0	0	NA	NA	NA	NA	NA	NA	NA	NA	NA	NA	NA	NA	NA	NA	NA	NA	NA	NA	NA	NA	NA	NA	NA	NA	NA	NA	NA	NA	NA	NA	NA	NA	NA
2310042D19Rik	chr4	155590035	155595416	+	0 1 ;0 1 ;1 0 ;1 1 ;1 0 ;1 0	0	0.571429	1	0	0	0 1 ;0 1 ;0 1	0	0	0.25	0	0	0 2 ;0 1 ;0 1 ;1 1 ;0 1 ;0 1 ;1 0 ;0 1 ;1 0 ;1 0 ;0 1 ;0 1 ;0 1 ;1 0 ;1 0 ;1 3 ;1 1 ;0 1 ;0 1	0	0.32	0.107752	0	0	0 2 ;0 1 ;0 1 ;0 1 ;1 0 ;1 0 ;0 1 ;0 1 ;0 1 ;0 1 ;0 1 ;0 1 ;0 2 ;0 1 ;1 1 ;0 1 ;0 3 ;0 2 ;0 1 ;1 2 ;1 2	0	0.16129	0.000192	1	0	90 40	0	0.692308	1.4e-05	1	0	32 18	0	0.64	0.064909	0	0	55 7	-1	0.887097	0	1	0	69 44	0	0.610619
2310044G17Rik	chr12	88287992	88306314	+	3 3 ;8 1 ;0 2 ;5 3 ;6 3 ;9 4 ;10 4 ;4 5 ;3 5 ;6 4 ;2 5 ;1 1 ;1 1 ;2 1 ;4 3 ;4 3 ;1 0 ;1 0 ;1 0 ;0 3 ;0 3 ;1 2	1	0.5625	0.184683	0	1	1 0 ;0 1 ;1 1 ;0 3 ;1 1 ;2 0 ;1 1 ;1 1 ;0 1 ;1 1 ;2 0 ;2 0 ;1 0 ;1 0 ;1 1	0	0.576923	0.557197	0	0	0 1 ;8 10 ;4 9 ;1 3 ;6 4 ;6 5 ;10 5 ;15 5 ;9 8 ;8 7 ;7 3 ;3 5 ;6 5 ;3 2 ;3 3 ;2 2 ;2 3 ;1 1 ;1 1 ;1 1 ;5 2 ;5 2 ;4 1	1	0.555556	0.135391	0	1	6 7 ;7 1 ;1 2 ;6 2 ;2 3 ;11 4 ;10 1 ;7 3 ;4 3 ;6 2 ;0 1 ;3 0 ;2 2 ;5 2 ;6 2 ;6 2 ;3 0 ;4 1 ;3 1 ;2 0 ;2 0 ;1 0	0	0.713235	1e-06	1	0	4195 2490	1	0.627524	0	0	1	4680 3488	1	0.572968	0	0	1	5248 3780	1	0.581303	0	0	1	4824 3094	1	0.609245
2310045N01Rik	chr8	72663611	72671159	+	9 4	0	0.692308	0.266846	0	0	NA	NA	NA	NA	NA	NA	12 5	0	0.705882	0.143463	0	0	10 0	-1	1	0.001953	1	0	731 1187	1	0.381126	0	0	1	1137 1454	1	0.438827	0	0	1	1115 1683	1	0.398499	0	0	1	1641 1894	1	0.464215
2310047M10Rik	chr11	68873276	68875078	+	0 1 ;0 1 ;1 0 ;0 2	0	0.2	0.375	0	0	1 0 ;0 1 ;0 1	0	0.333333	1	0	0	5 2 ;1 1 ;2 1 ;2 4 ;0 2	0	0.5	1	0	0	4 8 ;2 1 ;2 2 ;1 1	0	0.428571	0.663624	0	0	118 96	1	0.551402	0.150968	0	1	173 109	0	0.613475	0.000166	0	0	154 128	1	0.546099	0.136418	0	1	228 231	1	0.496732
2310057M21Rik	chr7	138486231	138506212	-	2 3 ;0 1 ;1 1	0	0.375	0.726562	0	0	1 0 ;2 0 ;0 2	0	0.6	1	0	0	6 2 ;0 1 ;2 3 ;2 0 ;2 3 ;1 2 ;1 0	0	0.56	0.690038	0	0	6 3 ;0 3 ;0 2 ;0 1 ;0 2 ;1 1 ;1 0	0	0.4	0.503445	0	0	435 245	0	0.639706	0	0	0	652 332	0	0.662602	0	0	0	594 394	1	0.601215	0	0	1	769 362	0	0.679929
2310061J03Rik	chr16	55973380	55974730	-	1 1 ;1 1 ;1 0 ;2 0	0	0.714286	0.453125	0	0	1 0 ;1 0 ;0 1 ;0 2	0	0.4	1	0	0	0 1 ;0 1 ;1 2 ;0 2 ;0 1 ;4 2 ;2 2	0	0.388889	0.480682	0	0	1 0 ;1 0 ;0 1 ;0 1 ;2 1 ;3 1 ;5 1	0	0.705882	0.143463	0	0	364 316	1	0.535294	0.071409	0	1	388 373	1	0.509855	0.611833	0	1	395 322	1	0.550907	0.007127	0	1	372 389	1	0.48883
2310067B10Rik	chr11	115626746	115660347	+	3 0 ;5 5 ;3 12 ;10 6 ;1 7 ;3 8 ;4 7 ;5 5 ;1 6 ;1 5 ;2 5 ;2 10 ;1 1 ;0 2	0	0.341667	0.000667	0	0	0 1 ;0 1 ;1 0 ;1 2 ;3 1 ;0 1 ;1 1 ;2 1 ;1 2 ;3 1 ;0 3 ;2 0	0	0.5	1	0	0	2 0 ;6 3 ;4 6 ;3 1 ;2 2 ;3 4 ;7 1 ;5 4 ;1 4 ;4 2 ;2 6 ;5 2 ;1 2 ;1 1	1	0.547619	0.445205	0	1	8 0 ;10 7 ;7 8 ;13 5 ;2 10 ;13 9 ;12 8 ;4 9 ;6 4 ;5 8 ;5 2 ;5 4 ;4 2 ;3 2	1	0.554286	0.173444	0	1	2622 2992	1	0.467047	1e-06	0	1	4977 6336	1	0.439936	0	0	1	5970 7061	1	0.458138	0	0	1	6597 7550	1	0.466318
2310068J16Rik	chr15	99802597	99803718	-	1 0	0	1	1	0	0	NA	NA	NA	NA	NA	NA	1 0 ;1 0 ;3 0	0	1	0.0625	0	0	0 1 ;0 1 ;1 0	0	0.333333	1	0	0	89 65	1	0.577922	0.063475	0	1	32 63	0	0.336842	0.001924	0	0	42 74	0	0.362069	0.003807	0	0	31 37	1	0.455882
2410002F23Rik	chr7	51502091	51507689	+	20 0 ;10 0 ;8 3 ;8 4	-1	0.867925	0	1	0	5 2 ;4 4 ;4 1 ;1 1	0	0.636364	0.286279	0	0	29 0 ;11 0 ;10 1 ;7 0	-1	0.982759	0	1	0	16 13 ;4 3 ;7 3 ;6 6	0	0.568966	0.358143	0	0	3740 2108	1	0.639535	0	0	1	5743 3694	1	0.608562	0	0	1	5245 3050	1	0.632309	0	0	1	3774 2387	1	0.612563
2410004B18Rik	chr3	145600995	145607239	+	4 2	0	0.666667	0.6875	0	0	NA	NA	NA	NA	NA	NA	7 5	0	0.583333	0.774414	0	0	10 6	0	0.625	0.454498	0	0	362 310	1	0.53869	0.04906	0	1	521 499	1	0.510784	0.510856	0	1	372 358	1	0.509589	0.630439	0	1	448 509	1	0.46813
2410004N09Rik	chr18	33954545	33955643	+	2 0 ;2 0 ;4 0 ;5 4 ;10 3	0	0.766667	0.005223	1	0	1 1 ;2 2	0	0.5	1	0	0	3 0 ;1 0 ;7 0 ;6 9 ;12 1	0	0.74359	0.003378	1	0	3 0 ;0 1 ;0 2 ;0 3 ;3 5 ;4 7	0	0.357143	0.184933	0	0	3283 3814	1	0.46259	0	0	1	4672 6193	1	0.430005	0	0	1	3903 4052	1	0.490635	0.097036	0	1	2678 2893	1	0.480704
2410004P03Rik	chr12	17011763	17018533	-	1 0	0	1	1	0	0	NA	NA	NA	NA	NA	NA	1 0 ;1 1	0	0.666667	1	0	0	NA	NA	NA	NA	NA	NA	NA	NA	NA	NA	NA	NA	1 8	0	0.111111	0.039062	0	0	11 0	-1	1	0.000977	1	0	9 14	0	0.391304
2410006H16Rik	chr11	62416378	62418308	+	0 1 ;3 6 ;5 6 ;13 6 ;4 5	1	0.510204	1	0	1	1 5 ;2 2 ;2 5 ;3 1	0	0.380952	0.38331	0	0	0 1 ;11 16 ;16 5 ;14 8 ;6 3	0	0.5875	0.145635	0	0	2 0 ;8 19 ;13 12 ;13 6 ;3 1	1	0.506494	1	0	1	4666 3931	1	0.542747	0	0	1	7294 5433	1	0.573112	0	0	1	4859 4023	1	0.547061	0	0	1	3357 3179	1	0.513617
2410012E07Rik	chr14	71252739	71273761	+	1 0 ;1 0 ;1 0 ;1 0	0	1	0.125	0	0	NA	NA	NA	NA	NA	NA	NA	NA	NA	NA	NA	NA	NA	NA	NA	NA	NA	NA	NA	NA	NA	NA	NA	NA	NA	NA	NA	NA	NA	NA	NA	NA	NA	NA	NA	NA	NA	NA	NA
2410015M20Rik	chr17	56746874	56749194	-	5 3 ;4 3 ;1 0	0	0.625	0.454498	0	0	2 1 ;1 2	0	0.5	1	0	0	8 4 ;6 5 ;3 0 ;2 2 ;1 0	0	0.645161	0.149613	0	0	6 6 ;4 7 ;4 0 ;0 3	0	0.466667	0.855536	0	0	1655 1841	1	0.473398	0.001751	0	1	3201 3583	1	0.471846	4e-06	0	1	2153 2512	1	0.461522	0	0	1	2575 2791	1	0.479873
2410016O06Rik	chr12	85291557	85293903	+	1 0 ;2 4 ;1 5 ;4 2 ;2 3 ;2 2	0	0.428571	0.571588	0	0	1 0 ;2 1 ;1 0 ;1 0 ;2 0 ;1 1 ;2 0	0	0.833333	0.038574	0	0	1 0 ;0 1 ;4 0 ;4 2 ;1 3 ;2 2 ;3 3 ;0 2 ;0 2	0	0.5	1	0	0	1 1 ;1 2 ;0 1 ;2 1 ;4 1 ;4 0 ;3 0	0	0.714286	0.078354	0	0	405 354	1	0.533597	0.069471	0	1	513 494	1	0.509434	0.570581	0	1	392 339	1	0.536252	0.054369	0	1	323 349	1	0.480655
2410018M08Rik	chr5	130371592	130379492	+	0 1 ;0 2 ;1 0 ;1 0 ;1 0 ;1 1 ;3 3 ;1 0 ;1 0 ;0 1 ;1 1 ;1 1 ;0 1	0	0.5	1	0	0	1 0	0	1	1	0	0	1 1 ;0 1 ;0 1 ;0 1 ;0 1 ;2 0 ;2 2 ;1 1 ;1 0 ;1 0 ;0 2 ;1 2 ;0 1 ;1 1	0	0.416667	0.541256	0	0	1 1 ;3 3 ;2 2 ;2 0 ;2 0 ;3 2 ;1 3 ;2 3 ;2 0 ;2 0 ;0 6	1	0.5	1	0	1	99 73	1	0.575581	0.056304	0	1	82 125	0	0.396135	0.00341	0	0	135 89	1	0.602679	0.002563	0	1	57 60	1	0.487179
2410066E13Rik	chr6	54631765	54650400	+	1 0 ;0 2 ;3 1	0	0.571429	1	0	0	NA	NA	NA	NA	NA	NA	0 2 ;2 1 ;1 0 ;1 0 ;1 3	0	0.454545	1	0	0	2 1 ;1 0 ;2 0	0	0.833333	0.21875	0	0	223 339	1	0.396797	1e-06	0	1	595 633	1	0.484528	0.291033	0	1	576 844	1	0.405634	0	0	1	484 552	1	0.467181
2410088K16Rik	chr1	90651464	90652308	+	1 0	0	1	1	0	0	NA	NA	NA	NA	NA	NA	NA	NA	NA	NA	NA	NA	NA	NA	NA	NA	NA	NA	NA	NA	NA	NA	NA	NA	NA	NA	NA	NA	NA	NA	NA	NA	NA	NA	NA	NA	NA	NA	NA
2410089E03Rik	chr15	8119105	8221158	+	1 1 ;1 0 ;1 1 ;1 0 ;1 0 ;1 0 ;3 0 ;1 1 ;2 1 ;1 0 ;1 2 ;1 1 ;2 2 ;2 1 ;2 0 ;1 0 ;1 0 ;0 2 ;0 1 ;0 1 ;0 1 ;3 0 ;2 0 ;1 1 ;1 1 ;1 1 ;1 1 ;2 4 ;3 1 ;3 2 ;1 1 ;0 3 ;1 3 ;2 0 ;1 2 ;2 1 ;2 2 ;2 0 ;2 1 ;0 2 ;0 2 ;0 2 ;1 1 ;1 1 ;0 1 ;2 2 ;1 1 ;1 1 ;0 1 ;0 3 ;1 1 ;1 1 ;0 1 ;0 1 ;0 1	1	0.5	1	0	1	0 1 ;1 0 ;1 0 ;0 1 ;0 1 ;0 1 ;1 0 ;0 2 ;2 0 ;0 2 ;0 1 ;0 1 ;0 1 ;1 0 ;1 0 ;2 0 ;1 1 ;1 1 ;1 0 ;1 4 ;0 1 ;0 1 ;1 0 ;1 0 ;2 1 ;0 2 ;0 2 ;0 2 ;0 1 ;0 1 ;1 1 ;1 1 ;1 0 ;0 1 ;1 0 ;1 0	0	0.415094	0.271679	0	0	0 1 ;0 1 ;2 1 ;2 2 ;1 4 ;1 2 ;0 2 ;4 3 ;1 3 ;3 1 ;3 4 ;3 4 ;1 5 ;4 3 ;3 5 ;5 4 ;1 5 ;4 3 ;4 3 ;4 1 ;1 2 ;3 6 ;4 5 ;7 4 ;2 7 ;2 1 ;4 5 ;5 4 ;5 3 ;2 4 ;3 7 ;5 4 ;3 5 ;4 7 ;2 6 ;3 4 ;5 5 ;6 8 ;9 5 ;6 13 ;3 8 ;2 8 ;4 3 ;5 8 ;5 8 ;3 3 ;2 2 ;3 3 ;1 7 ;1 3 ;1 3 ;1 3 ;1 3 ;4 4 ;0 2 ;2 3 ;0 2 ;0 2 ;0 1 ;1 1 ;1 1 ;4 1 ;5 0 ;0 2 ;0 1 ;0 1 ;1 3 ;2 1 ;2 2 ;0 1	1	0.418014	0.00075	0	1	2 2 ;2 2 ;2 4 ;2 2 ;0 2 ;3 4 ;1 5 ;4 4 ;2 1 ;2 2 ;2 8 ;4 5 ;3 7 ;3 7 ;8 3 ;8 6 ;4 5 ;3 6 ;6 3 ;1 6 ;0 6 ;1 7 ;2 6 ;3 5 ;3 6 ;2 4 ;4 6 ;3 6 ;3 7 ;3 4 ;10 9 ;5 5 ;6 7 ;5 6 ;4 6 ;6 6 ;6 3 ;9 4 ;5 9 ;3 13 ;2 9 ;3 11 ;4 8 ;6 5 ;6 4 ;4 7 ;6 5 ;3 3 ;2 5 ;1 4 ;2 2 ;2 2 ;2 2 ;3 4 ;6 3 ;3 5 ;1 1 ;1 1 ;1 0 ;2 0 ;2 0 ;0 1 ;0 1 ;0 1 ;0 1 ;0 1 ;0 1 ;1 1 ;3 1 ;4 0	1	0.419103	0.000286	0	1	13490 14268	1	0.485986	3e-06	0	1	19099 20608	1	0.480998	0	0	1	21598 22441	1	0.490429	6e-05	0	1	16712 19579	1	0.4605
2410127L17Rik	chr19	18745269	18779282	+	2 2 ;4 1 ;4 12 ;10 8 ;0 2	0	0.444444	0.551484	0	0	0 1 ;1 2 ;0 3 ;0 1	0	0.125	0.070312	0	0	2 0 ;9 2 ;15 10 ;15 11 ;0 3	0	0.61194	0.086437	0	0	2 1 ;5 0 ;3 13 ;9 6 ;1 4	0	0.454545	0.651588	0	0	50 58	1	0.462963	0.500766	0	1	91 77	1	0.541667	0.315875	0	1	80 64	1	0.555556	0.211153	0	1	80 89	1	0.473373
2410131K14Rik	chr5	118695235	118713123	+	2 0 ;3 2 ;2 1 ;3 3 ;2 1 ;2 0 ;0 1 ;0 1 ;1 0 ;2 1 ;1 2 ;0 1 ;1 0 ;1 0 ;1 0 ;1 0 ;1 0 ;0 1 ;1 2 ;1 2 ;1 2 ;0 1	0	0.553191	0.560065	0	0	2 1 ;1 0 ;1 1 ;0 1 ;1 0 ;1 0 ;1 0 ;0 1 ;1 0 ;1 0 ;0 1 ;0 1 ;1 0 ;1 0 ;1 0	0	0.666667	0.237885	0	0	1 1 ;2 4 ;2 3 ;6 6 ;1 6 ;6 3 ;2 2 ;10 1 ;2 7 ;4 5 ;1 1 ;2 3 ;0 7 ;1 3 ;1 4 ;3 4 ;0 3 ;2 3 ;1 3 ;1 2 ;3 5 ;3 5 ;0 1 ;3 4 ;2 5 ;1 6 ;1 7 ;3 5 ;3 5 ;3 5	0	0.37037	0.00045	0	0	1 2 ;5 4 ;4 3 ;8 0 ;5 6 ;5 2 ;8 1 ;2 2 ;2 3 ;2 5 ;4 4 ;1 1 ;0 2 ;2 5 ;2 6 ;4 4 ;0 1 ;4 3 ;4 3 ;4 3 ;6 3 ;6 3 ;2 3 ;3 3 ;5 3 ;5 3 ;2 7 ;0 1 ;0 1 ;0 1	1	0.521739	0.605943	0	1	5099 2927	1	0.63531	0	0	1	8737 6086	1	0.589422	0	0	1	10468 7313	1	0.588718	0	0	1	10847 7159	1	0.60241
2510002D24Rik	chr16	18836672	18840206	+	0 1 ;0 1	0	0	0.5	0	0	0 1	0	0	1	0	0	0 1 ;1 0 ;1 2 ;0 1 ;0 1 ;0 1 ;0 1	0	0.222222	0.179687	0	0	0 3 ;0 3 ;0 2 ;0 2 ;0 3 ;0 2 ;0 2 ;0 7 ;0 7 ;0 2	-1	0	0	1	0	5 25	0	0.166667	0.000325	1	0	335 165	0	0.67	0	1	0	510 433	1	0.540827	0.013285	0	1	10 38	0	0.208333
2510003E04Rik	chr10	62021217	62041205	-	4 0 ;4 8 ;4 2 ;3 3 ;2 2	0	0.53125	0.86005	0	0	2 0 ;1 0 ;0 1 ;1 0	0	0.8	0.375	0	0	2 4 ;23 8 ;5 12 ;9 14 ;10 6	1	0.526882	0.678532	0	1	2 7 ;17 10 ;11 10 ;12 11 ;1 4	1	0.505882	1	0	1	758 901	1	0.456902	0.000486	0	1	1343 1548	1	0.464545	0.000147	0	1	1608 1856	1	0.464203	2.7e-05	0	1	2042 2288	1	0.471594
2510009E07Rik	chr16	21649117	21694738	-	1 0 ;1 0 ;1 0 ;1 0 ;1 0 ;1 0	0	1	0.03125	0	0	NA	NA	NA	NA	NA	NA	1 3 ;2 5 ;5 2 ;2 2 ;6 1 ;7 5 ;6 6 ;2 10 ;1 9 ;0 10 ;10 8 ;4 2 ;2 1 ;1 1 ;1 1 ;0 1 ;0 1	1	0.423729	0.117213	0	1	3 0 ;5 0 ;5 4 ;6 6 ;13 3 ;13 6 ;16 0 ;2 4 ;1 3 ;4 2 ;12 3 ;5 1 ;2 3 ;1 1 ;1 1 ;1 0 ;2 0	0	0.713178	1e-06	1	0	3960 5345	1	0.425578	0	0	1	7272 8158	1	0.47129	0	0	1	9069 9828	1	0.479917	0	0	1	14829 13697	1	0.519842
2510039O18Rik	chr4	147315003	147321423	+	0 1 ;12 12 ;7 9 ;10 15 ;19 12 ;11 9 ;11 10 ;18 14 ;10 17 ;10 11 ;1 1	1	0.495455	0.946268	0	1	0 6 ;0 3 ;0 4 ;0 5 ;0 5 ;0 6 ;0 3 ;0 5	-1	0	0	1	0	0 2 ;0 3 ;17 15 ;14 19 ;12 16 ;15 14 ;15 16 ;9 18 ;10 21 ;10 20 ;19 18 ;2 1	1	0.43007	0.020941	0	1	0 7 ;3 13 ;14 15 ;12 13 ;7 17 ;13 21 ;12 12 ;9 16 ;16 19 ;12 25 ;8 25 ;0 1	0	0.365517	5e-06	0	0	1374 1384	1	0.498187	0.863934	0	1	1931 1805	1	0.516863	0.040834	0	1	1520 1313	1	0.536534	0.000108	0	1	1776 1687	1	0.51285
2610001J05Rik	chr6	13819073	13821483	-	4 1 ;6 8 ;6 8 ;7 6 ;3 5 ;0 2 ;2 0 ;2 0 ;0 3 ;3 3 ;1 1 ;0 1 ;2 1 ;1 0 ;1 0 ;0 1	1	0.487179	0.909946	0	1	2 1 ;0 1 ;0 2 ;1 0 ;0 1 ;1 0 ;1 0	0	0.5	1	0	0	12 10 ;9 15 ;7 20 ;9 18 ;9 8 ;0 3 ;0 8 ;0 7 ;3 1 ;3 4 ;4 1 ;3 3 ;2 1 ;2 1 ;2 0 ;3 0 ;3 0 ;5 1 ;1 3 ;0 1 ;0 1	1	0.420765	0.038178	0	1	6 7 ;8 3 ;9 5 ;8 7 ;4 6 ;0 1 ;2 3 ;3 3 ;1 1 ;1 0 ;2 1 ;2 2 ;3 0 ;3 0 ;2 0 ;3 1 ;3 1 ;0 1 ;0 1	0	0.582524	0.114468	0	0	2180 2100	1	0.509346	0.227216	0	1	4199 3320	1	0.558452	0	0	1	5302 4602	1	0.535339	0	0	1	6011 4896	1	0.551114
2610002J02Rik	chr4	154624074	154630796	+	0 1 ;1 2 ;6 0 ;5 0 ;5 0 ;2 4 ;2 2 ;4 2 ;5 0 ;10 7 ;2 1 ;5 2 ;4 1 ;4 4 ;2 3 ;4 2 ;4 2 ;1 1	0	0.66	0.00179	0	0	0 1	0	0	1	0	0	1 0 ;6 4 ;11 3 ;9 2 ;3 8 ;4 9 ;9 15 ;9 6 ;5 6 ;8 4 ;9 5 ;2 2 ;10 4 ;8 5 ;2 1 ;3 3 ;2 2 ;2 5 ;1 6	1	0.536082	0.35067	0	1	0 1 ;7 1 ;7 7 ;7 2 ;6 8 ;6 11 ;6 10 ;7 10 ;6 11 ;5 7 ;7 6 ;3 1 ;4 3 ;5 6 ;1 1 ;3 2 ;4 0 ;2 1 ;1 1	1	0.494318	0.939943	0	1	2411 3478	1	0.409407	0	0	1	3254 4874	1	0.400344	0	0	1	3165 4989	1	0.388153	0	0	1	4068 5698	1	0.416547
2610005L07Rik	chr8	19981359	20020392	-	7 3	0	0.7	0.34375	0	0	0 2	0	0	0.5	0	0	3 2	0	0.6	1	0	0	6 0	0	1	0.03125	0	0	NA	NA	NA	NA	NA	NA	NA	NA	NA	NA	NA	NA	NA	NA	NA	NA	NA	NA	NA	NA	NA
2610008E11Rik	chr10	78527118	78560345	-	1 0 ;1 0 ;2 0 ;3 1 ;2 3 ;1 2 ;5 1 ;3 2 ;3 5 ;0 1 ;1 0 ;2 2 ;1 2 ;0 2 ;1 0 ;0 2 ;0 1	1	0.52	0.887725	0	1	2 1 ;1 0 ;0 3 ;0 1 ;1 0 ;1 0 ;2 0 ;3 1 ;1 1 ;1 0 ;1 0 ;0 1 ;1 0 ;0 1 ;1 0 ;0 1 ;1 1 ;0 1 ;1 0 ;2 0	0	0.612903	0.281042	0	0	6 4 ;3 1 ;3 3 ;7 9 ;8 6 ;7 8 ;7 6 ;5 5 ;5 5 ;3 12 ;2 0 ;1 3 ;5 5 ;6 4 ;5 4 ;5 3 ;3 4 ;4 3 ;3 2 ;4 1 ;2 5 ;0 1	1	0.5	1	0	1	0 1 ;4 5 ;2 4 ;4 5 ;3 10 ;4 8 ;4 5 ;3 9 ;0 8 ;6 3 ;6 6 ;2 5 ;1 4 ;7 4 ;2 4 ;3 5 ;1 5 ;7 4 ;2 3 ;1 2 ;4 1 ;1 6 ;3 0	0	0.39548	0.006646	0	0	1942 1380	1	0.584588	0	0	1	3101 1894	1	0.620821	0	0	1	3594 2317	1	0.608019	0	0	1	3085 1824	1	0.628438
2610015P09Rik	chr16	43890014	43964427	+	3 2 ;2 5 ;1 0 ;0 4 ;0 1 ;1 1 ;1 1 ;1 1 ;0 3	0	0.333333	0.122078	0	0	1 0 ;1 1 ;2 0 ;0 1 ;0 1 ;0 1	0	0.5	1	0	0	0 4 ;3 1 ;7 5 ;4 3 ;1 2 ;0 3 ;2 1 ;1 2 ;0 1 ;2 0	0	0.47619	0.877614	0	0	1 2 ;7 6 ;5 8 ;4 2 ;3 8 ;3 5 ;4 3 ;3 1 ;2 1 ;1 0	1	0.478261	0.809949	0	1	803 850	1	0.485783	0.257874	0	1	1004 1019	1	0.496293	0.755608	0	1	1109 962	1	0.53549	0.00133	0	1	1476 959	1	0.60616
2610020C07Rik	chr16	11203475	11225889	+	1 1	0	0.5	1	0	0	0 1 ;0 1 ;0 1 ;0 2	0	0	0.0625	0	0	0 1 ;3 3 ;0 1 ;0 1 ;0 1 ;0 1	0	0.272727	0.226562	0	0	0 1 ;1 1 ;0 1	0	0.25	0.625	0	0	3033 3950	1	0.434341	0	0	1	4485 5696	1	0.440526	0	0	1	4166 4632	1	0.473517	1e-06	0	1	3440 4420	1	0.437659
2610020H08Rik	chr7	126937643	126992452	+	0 2 ;2 4 ;2 3 ;1 1 ;0 1 ;0 2 ;0 3	0	0.238095	0.026604	0	0	1 1 ;2 1 ;0 1 ;0 1 ;0 1 ;1 1	0	0.4	0.753906	0	0	2 2 ;0 1 ;4 0 ;4 1 ;0 1 ;1 1	0	0.647059	0.332306	0	0	1 4 ;1 1 ;1 1 ;2 0 ;3 0 ;1 1 ;2 0	0	0.611111	0.480682	0	0	676 471	1	0.589364	0	0	1	1080 540	0	0.666667	0	0	0	1246 757	1	0.622067	0	0	1	1029 594	1	0.634011
2610028E06Rik	chr4	125565094	125599554	-	1 0 ;4 0 ;1 0 ;1 0 ;1 0 ;1 0 ;1 0 ;1 0 ;1 0	-1	1	0.000488	1	0	NA	NA	NA	NA	NA	NA	NA	NA	NA	NA	NA	NA	NA	NA	NA	NA	NA	NA	NA	NA	NA	NA	NA	NA	NA	NA	NA	NA	NA	NA	NA	NA	NA	NA	NA	NA	NA	NA	NA
2610034B18Rik	chr7	87070244	87080150	-	5 4 ;5 10 ;7 8 ;2 6 ;2 5 ;6 8 ;3 3 ;1 4 ;0 4 ;4 2 ;2 0	0	0.406593	0.092947	0	0	NA	NA	NA	NA	NA	NA	10 5 ;9 4 ;12 2 ;3 9 ;3 9 ;10 4 ;2 2 ;1 2 ;0 1 ;0 1 ;0 1	1	0.555556	0.342833	0	1	7 8 ;11 8 ;6 10 ;4 9 ;4 9 ;10 6 ;4 1 ;0 2 ;0 3 ;0 1	1	0.446602	0.324479	0	1	1 74	-1	0.013333	0	1	0	20 1998	-1	0.009911	0	1	0	218 198	1	0.524038	0.351581	0	1	24 593	-1	0.038898
2610044O15Rik8	chr17	95214078	95233760	-	3 4 ;0 2 ;0 2	0	0.272727	0.226562	0	0	2 1 ;0 1 ;1 1	0	0.5	1	0	0	2 2 ;2 0 ;0 1	0	0.571429	1	0	0	2 2 ;1 0 ;0 4	0	0.333333	0.507812	0	0	NA	NA	NA	NA	NA	NA	NA	NA	NA	NA	NA	NA	NA	NA	NA	NA	NA	NA	NA	NA	NA
2610203C22Rik	chr1	9550913	9621173	-	1 4 ;3 4 ;3 1	0	0.4375	0.803619	0	0	NA	NA	NA	NA	NA	NA	0 2 ;1 4 ;1 1	0	0.222222	0.179687	0	0	0 1 ;0 1	0	0	0.5	0	0	2115 1564	1	0.574884	0	0	1	1354 1379	1	0.495426	0.646182	0	1	8650 6265	1	0.579953	0	0	1	6831 3661	1	0.651067
2610204G22Rik	chr4	155135300	155136369	+	1 0 ;0 1 ;0 1	0	0.333333	1	0	0	0 1 ;0 1	0	0	0.5	0	0	1 0 ;1 0 ;1 0	0	1	0.25	0	0	1 0 ;0 1 ;0 1	0	0.333333	1	0	0	45 68	0	0.39823	0.038019	0	0	61 26	0	0.701149	0.000224	1	0	57 38	0	0.6	0.064213	0	0	119 56	0	0.68
2610301B20Rik	chr4	10801644	10826570	+	4 10 ;0 4 ;2 5 ;5 5 ;4 8 ;8 6 ;8 6 ;1 2 ;2 0 ;2 5 ;3 5 ;2 2 ;1 5 ;2 5 ;5 6	0	0.398374	0.030047	0	0	0 3 ;1 3 ;0 1 ;0 1	0	0.111111	0.039062	0	0	2 7 ;3 4 ;3 2 ;4 1 ;6 9 ;2 10 ;2 10 ;5 4 ;5 6 ;3 8 ;4 6 ;4 2 ;0 6 ;0 7 ;2 4	0	0.343511	0.000431	0	0	0 3 ;4 1 ;2 2 ;2 4 ;1 4 ;0 5 ;0 5 ;2 6 ;2 0 ;4 2 ;4 3 ;2 1 ;1 3 ;1 3 ;1 0	0	0.382353	0.068119	0	0	2074 2412	1	0.462327	0	0	1	5169 4998	1	0.50841	0.091795	0	1	6892 8076	1	0.460449	0	0	1	4988 5298	1	0.484931
2610301G19Rik	chr14	70537975	70553598	-	5 3	0	0.625	0.726562	0	0	1 3	0	0.25	0.625	0	0	2 1	0	0.666667	1	0	0	0 4	0	0	0.125	0	0	360 396	1	0.47619	0.203009	0	1	537 638	1	0.457021	0.003513	0	1	461 547	1	0.457341	0.007393	0	1	349 373	1	0.48338
2610306M01Rik	chr6	86798400	86799434	-	0 2 ;3 1	0	0.5	1	0	0	NA	NA	NA	NA	NA	NA	3 0 ;1 3	0	0.571429	1	0	0	0 1 ;0 1	0	0	0.5	0	0	56 85	0	0.397163	0.018056	0	0	124 137	1	0.475096	0.457679	0	1	112 148	1	0.430769	0.029765	0	1	116 175	1	0.398625
2610307P16Rik	chr13	28551902	28977291	-	0 1 ;2 2 ;4 3 ;1 3 ;1 2 ;1 0 ;0 3 ;0 2 ;0 5 ;0 4 ;2 3 ;1 1 ;1 1 ;2 4 ;2 4 ;0 6 ;2 7 ;0 2 ;2 1 ;5 0 ;5 0 ;4 2 ;0 1 ;1 0 ;3 3 ;1 2 ;2 2 ;0 1 ;1 0	0	0.398148	0.042807	0	0	0 4 ;0 2 ;0 2 ;0 1 ;0 2 ;0 2 ;0 1 ;0 1 ;0 1 ;0 1 ;0 1	-1	0	8e-06	1	0	0 1 ;0 1 ;1 0 ;1 0 ;1 0 ;1 1 ;1 1 ;0 1 ;0 1 ;0 1	0	0.416667	0.774414	0	0	0 5 ;1 0 ;0 1 ;0 1 ;0 1 ;0 1 ;0 2 ;0 3 ;0 1 ;1 0 ;0 1 ;0 1 ;0 1	-1	0.1	0.000402	1	0	NA	NA	NA	NA	NA	NA	NA	NA	NA	NA	NA	NA	NA	NA	NA	NA	NA	NA	NA	NA	NA
2610318N02Rik	chr16	17113490	17125199	-	9 3 ;1 7	0	0.5	1	0	0	3 4	0	0.428571	1	0	0	2 1	0	0.666667	1	0	0	4 0	0	1	0.125	0	0	11 218	-1	0.048035	0	1	0	10 0	-1	1	0.001953	1	0	1 76	-1	0.012987	0	1	0	2 21	-1	0.086957
2610507B11Rik	chr11	78075255	78104127	+	10 12 ;9 8 ;11 7 ;4 7 ;12 11 ;13 9 ;9 7 ;11 9 ;5 7 ;3 11 ;6 12 ;10 3 ;12 14 ;9 10 ;16 5 ;8 8 ;13 9 ;15 7 ;3 3 ;3 5 ;4 5	1	0.523944	0.395806	0	1	0 4 ;1 1 ;2 0 ;3 2 ;4 3 ;5 3 ;4 1 ;3 2 ;2 1 ;1 2 ;0 4 ;7 1 ;3 5 ;3 1 ;2 1 ;6 2 ;4 4 ;5 3 ;1 0 ;1 2 ;1 2	1	0.568627	0.19779	0	1	14 12 ;10 14 ;6 7 ;4 7 ;14 9 ;13 12 ;13 17 ;9 11 ;10 8 ;11 10 ;14 7 ;12 8 ;16 15 ;10 8 ;14 8 ;14 11 ;18 5 ;17 4 ;8 4 ;8 5 ;8 5	1	0.565116	0.00792	0	1	17 9 ;16 9 ;7 11 ;8 8 ;12 12 ;13 13 ;12 11 ;10 10 ;8 17 ;10 10 ;9 11 ;9 10 ;12 13 ;18 7 ;13 12 ;9 8 ;14 11 ;9 11 ;5 3 ;5 7 ;6 7	1	0.513889	0.596692	0	1	5073 5069	1	0.500197	0.976235	0	1	8823 8259	1	0.516509	1.6e-05	0	1	8213 7186	1	0.533346	0	0	1	10273 9664	1	0.515273
2610507I01Rik	chr11	59011294	59015933	-	1 1 ;2 0 ;0 1	0	0.6	1	0	0	1 0	0	1	1	0	0	1 0	0	1	1	0	0	1 0	0	1	1	0	0	57 44	1	0.564356	0.2323	0	1	26 23	0	0.530612	0.77545	0	0	33 56	0	0.370787	0.019187	0	0	50 78	0	0.390625
2610524H06Rik	chr5	115271945	115273477	-	0 1	0	0	1	0	0	NA	NA	NA	NA	NA	NA	1 9 ;3 11	0	0.166667	0.001544	1	0	0 1 ;0 5 ;0 14 ;1 13	-1	0.029412	0	1	0	286 0	-1	1	0	1	0	261 78	-1	0.769912	0	1	0	388 0	-1	1	0	1	0	315 53	-1	0.855978
2610528A11Rik	chr14	37915325	37923287	-	1 0	0	1	1	0	0	NA	NA	NA	NA	NA	NA	1 0	0	1	1	0	0	0 1	0	0	1	0	0	NA	NA	NA	NA	NA	NA	NA	NA	NA	NA	NA	NA	NA	NA	NA	NA	NA	NA	NA	NA	NA
2700029M09Rik	chr8	63369247	63386369	+	1 4 ;1 6 ;1 6 ;3 4 ;3 4 ;7 9	0	0.326531	0.021294	0	0	0 1 ;1 0 ;1 0 ;4 2	0	0.666667	0.507812	0	0	6 1 ;7 3 ;9 7 ;5 9 ;5 11 ;10 10	1	0.506024	1	0	1	6 1 ;6 2 ;8 5 ;9 9 ;9 8 ;15 7	0	0.623529	0.029456	0	0	663 454	1	0.593554	0	0	1	872 579	1	0.600965	0	0	1	936 524	1	0.641096	0	0	1	823 593	1	0.581215
2700038G22Rik	chr5	23356414	23360851	+	0 1 ;1 1 ;3 0 ;3 0 ;3 0 ;2 1 ;2 3 ;0 5 ;3 6 ;3 4 ;4 1 ;6 3 ;4 3	0	0.548387	0.525773	0	0	0 2 ;0 2 ;0 2 ;2 5 ;4 0 ;3 2 ;4 1 ;3 1 ;1 2 ;2 3 ;0 1 ;2 0	1	0.5	1	0	1	1 0 ;2 0 ;2 0 ;2 0 ;3 0 ;1 1 ;1 6 ;1 5 ;2 7 ;5 4 ;1 0 ;4 2 ;3 0 ;0 1	1	0.518519	0.891923	0	1	2 0 ;1 0 ;1 0 ;1 1 ;0 4 ;2 5 ;0 3 ;4 12 ;4 3 ;1 1 ;5 1 ;0 1	0	0.403846	0.211609	0	0	NA	NA	NA	NA	NA	NA	NA	NA	NA	NA	NA	NA	NA	NA	NA	NA	NA	NA	NA	NA	NA
2700049A03Rik	chr12	72237834	72344290	+	0 1 ;2 1 ;2 4 ;3 5 ;1 2 ;3 3 ;2 1 ;2 2 ;2 3 ;2 2 ;2 4 ;6 0 ;3 4 ;6 6 ;4 11 ;5 6 ;0 4 ;1 2 ;3 2 ;3 2 ;1 6 ;7 2 ;4 2 ;2 2 ;1 2 ;0 4 ;0 3 ;0 3 ;1 0 ;0 1	1	0.43038	0.094475	0	1	0 1 ;2 1 ;0 1 ;0 3 ;3 0 ;3 0 ;0 1 ;2 0 ;2 3 ;2 1 ;1 0 ;0 1 ;0 2 ;0 1 ;1 0 ;0 2 ;0 2 ;1 1 ;1 2 ;0 1 ;0 1 ;1 2 ;1 2 ;0 2 ;1 0 ;1 0	0	0.423077	0.33175	0	0	3 5 ;1 5 ;2 2 ;4 7 ;6 4 ;1 1 ;6 5 ;7 4 ;7 3 ;7 3 ;1 3 ;2 6 ;0 2 ;6 4 ;4 3 ;7 4 ;3 2 ;3 2 ;2 2 ;4 2 ;4 2 ;3 7 ;3 2 ;4 2 ;2 1 ;1 1 ;1 0 ;0 1 ;0 2 ;0 2	1	0.513661	0.767563	0	1	4 6 ;6 0 ;1 2 ;3 4 ;4 4 ;5 1 ;4 3 ;3 5 ;4 5 ;4 5 ;5 1 ;3 3 ;6 1 ;6 5 ;9 5 ;12 1 ;3 3 ;2 0 ;3 0 ;3 2 ;3 2 ;10 3 ;1 4 ;1 3 ;1 1 ;1 2 ;1 1 ;2 1 ;2 0 ;1 0 ;1 0	0	0.609626	0.003334	0	0	2734 1966	1	0.581702	0	0	1	3017 2470	1	0.549845	0	0	1	2637 1998	1	0.568932	0	0	1	3099 2848	1	0.521103
2700050L05Rik	chr7	140829357	140864700	+	5 4 ;3 5 ;5 4 ;3 4 ;4 0 ;1 0 ;1 2 ;1 0 ;2 1 ;2 0	0	0.574468	0.381693	0	0	0 1 ;1 0 ;2 1 ;0 1 ;0 1 ;1 0 ;1 2 ;1 0 ;1 0	0	0.538462	1	0	0	5 2 ;6 3 ;8 1 ;5 4 ;3 3 ;2 1 ;1 4 ;3 1 ;0 1 ;2 1 ;1 0 ;3 1 ;0 1 ;0 1	0	0.619048	0.076926	0	0	1 1 ;2 6 ;4 2 ;2 1 ;2 3 ;5 4 ;2 3 ;1 2 ;2 0 ;2 0 ;1 2	1	0.5	1	0	1	1088 885	1	0.551445	5e-06	0	1	1621 1803	1	0.473423	0.001976	0	1	1464 1572	1	0.482213	0.052128	0	1	1801 2643	1	0.405266
2700060E02Rik	chr14	20630623	20643045	-	8 8 ;0 2	0	0.444444	0.814529	0	0	3 3	0	0.5	1	0	0	16 11 ;3 3	0	0.575758	0.48685	0	0	7 6 ;3 1	0	0.588235	0.629059	0	0	213 223	1	0.488532	0.666501	0	1	427 418	1	0.505325	0.783175	0	1	476 418	1	0.532438	0.056542	0	1	431 401	1	0.518029
2700062C07Rik	chr18	24629371	24636268	+	6 0 ;4 0	-1	1	0.001953	1	0	2 0	0	1	0.5	0	0	10 9 ;6 5	0	0.533333	0.855536	0	0	7 5 ;2 1	0	0.6	0.607239	0	0	148 0	-1	1	0	1	0	43 102	0	0.296552	1e-06	1	0	2 108	-1	0.018182	0	1	0	5 60	-1	0.076923
2700070H01Rik	chr14	63673909	63676986	+	1 0 ;1 0 ;0 1	0	0.666667	1	0	0	NA	NA	NA	NA	NA	NA	0 1 ;0 1 ;0 1 ;0 1 ;0 3 ;0 1 ;0 1 ;0 1 ;0 2 ;0 1 ;0 2 ;0 1 ;0 1 ;0 1 ;0 1 ;0 1 ;0 1 ;1 0 ;0 1	-1	0.043478	6e-06	1	0	0 1 ;0 1 ;0 1 ;2 0 ;0 2	0	0.285714	0.453125	0	0	NA	NA	NA	NA	NA	NA	NA	NA	NA	NA	NA	NA	NA	NA	NA	NA	NA	NA	NA	NA	NA
2700081O15Rik	chr19	7492114	7500394	+	1 0 ;0 2 ;0 1 ;2 0 ;0 1 ;0 1	0	0.375	0.726562	0	0	1 0 ;1 0 ;1 0 ;0 1 ;1 0 ;1 1 ;1 1 ;1 2 ;0 1	0	0.538462	1	0	0	4 6 ;4 5 ;7 1 ;1 1 ;2 5 ;4 5 ;2 5 ;5 3 ;5 7 ;5 9 ;1 11 ;3 1 ;2 4	0	0.416667	0.101433	0	0	8 2 ;3 9 ;4 5 ;3 1 ;7 7 ;8 4 ;7 6 ;10 8 ;8 6 ;8 5 ;1 12 ;8 1 ;2 0	1	0.538462	0.403104	0	1	1022 1188	1	0.462443	0.000446	0	1	1440 1482	1	0.492813	0.44817	0	1	1279 1495	1	0.461067	4.4e-05	0	1	1399 1504	1	0.481915
2700089E24Rik	chr6	133055256	133057768	+	0 6 ;1 7 ;0 9 ;0 9 ;0 3	-1	0.028571	0	1	0	0 2 ;0 1 ;0 1	0	0	0.125	0	0	0 1 ;5 6 ;14 9 ;17 15 ;17 15 ;10 19 ;12 18	1	0.474684	0.577743	0	1	3 2 ;10 5 ;12 9 ;13 14 ;11 11 ;15 12 ;13 4	1	0.574627	0.100366	0	1	4 0	0	1	0.125	0	0	2597 58	-1	0.978154	0	1	0	2528 0	-1	1	0	1	0	3537 0	-1	1
2700097O09Rik	chr12	56146647	56181097	-	0 1	0	0	1	0	0	1 0	0	1	1	0	0	0 1	0	0	1	0	0	3 0	0	1	0.25	0	0	411 218	0	0.653418	0	0	0	531 453	1	0.539634	0.01406	0	1	495 472	1	0.511892	0.479292	0	1	532 346	1	0.605923
2700099C18Rik	chr17	95149439	95174469	+	0 1 ;1 2	0	0.25	0.625	0	0	1 0	0	1	1	0	0	1 0 ;1 1 ;2 8 ;2 7 ;0 2 ;0 2	0	0.230769	0.009355	1	0	3 10 ;3 10 ;0 4 ;0 2	0	0.1875	0.000535	1	0	208 40	-1	0.83871	0	1	0	200 135	1	0.597015	0.000454	0	1	184 114	0	0.61745	6e-05	0	0	189 127	1	0.598101
2810001G20Rik	chr11	63892985	63896761	+	0 1 ;0 3 ;0 1 ;1 2 ;0 1 ;0 1 ;0 1 ;1 1	0	0.153846	0.022461	0	0	0 1 ;0 1 ;0 2	0	0	0.125	0	0	2 4 ;3 3 ;3 4 ;0 3 ;1 0 ;0 2 ;0 1 ;0 1 ;1 0 ;2 2	0	0.375	0.215327	0	0	0 5 ;1 1 ;2 1 ;2 3 ;1 2 ;1 0 ;1 0 ;1 0 ;0 1 ;5 1	0	0.5	1	0	0	311 186	0	0.625755	0	0	0	460 261	0	0.638003	0	0	0	467 227	0	0.672911	0	1	0	564 332	1	0.629464
2810002D19Rik	chr2	94246863	94251837	+	1 0 ;2 1 ;2 0 ;3 0 ;0 2	0	0.727273	0.226562	0	0	0 1 ;1 0	0	0.5	1	0	0	0 2 ;0 2 ;0 1 ;1 4 ;2 3 ;0 1 ;2 1 ;1 1 ;1 1	0	0.304348	0.09314	0	0	1 2 ;0 6 ;3 3 ;3 4 ;4 3 ;3 2 ;1 1	0	0.416667	0.405032	0	0	131 208	1	0.386431	3.4e-05	0	1	239 258	1	0.480885	0.419457	0	1	392 288	1	0.576471	7.6e-05	0	1	314 369	1	0.459736
2810004N23Rik	chr8	127363254	127386929	-	16 4 ;8 6 ;7 6 ;8 6 ;5 4 ;3 5 ;4 0 ;2 1 ;2 1 ;2 1 ;6 0 ;2 6	0	0.619048	0.018741	0	0	2 2 ;5 1 ;4 0 ;0 1 ;1 3 ;2 3 ;1 0 ;1 0 ;1 0 ;1 1 ;2 0	0	0.645161	0.149613	0	0	11 19 ;22 9 ;6 9 ;6 5 ;4 3 ;3 5 ;2 3 ;2 6 ;3 6 ;5 7 ;6 5 ;4 5 ;0 1	1	0.471338	0.523301	0	1	13 7 ;19 9 ;14 2 ;9 3 ;10 4 ;9 4 ;5 2 ;1 2 ;1 2 ;4 1 ;2 5 ;4 3	0	0.674074	6.4e-05	1	0	8627 10272	1	0.456479	0	0	1	10817 11126	1	0.492959	0.037594	0	1	9364 9454	1	0.497609	0.516476	0	1	10189 10349	1	0.496105
2810006K23Rik	chr5	124778097	124791853	+	4 5 ;2 6	0	0.352941	0.332306	0	0	3 1	0	0.75	0.625	0	0	2 8 ;5 10 ;4 1	0	0.366667	0.200488	0	0	6 2 ;6 12 ;0 6	0	0.375	0.215327	0	0	427 365	1	0.539141	0.030129	0	1	514 537	1	0.489058	0.497402	0	1	483 534	1	0.474926	0.116868	0	1	618 583	1	0.514571
2810008D09Rik	chr11	116938096	116940269	+	1 0 ;1 0 ;3 3 ;1 2 ;1 2 ;0 1 ;0 2 ;0 4 ;6 7 ;6 8 ;4 1 ;3 1 ;0 1 ;0 1 ;0 1	0	0.433333	0.366294	0	0	1 0 ;0 1 ;1 1 ;1 1 ;0 2 ;0 1 ;0 1	0	0.3	0.34375	0	0	3 1 ;4 6 ;3 5 ;0 4 ;0 4 ;6 3 ;9 6 ;0 1 ;0 1	0	0.446429	0.504404	0	0	6 0 ;11 1 ;10 4 ;4 3 ;3 3 ;0 1 ;0 2 ;2 2 ;8 3 ;13 5 ;1 1 ;0 1	0	0.690476	0.000628	1	0	642 4	-1	0.993808	0	1	0	1053 1860	1	0.361483	0	0	1	431 810	0	0.347301	0	0	0	958 863	1	0.526085
2810013P06Rik	chr8	125566474	125568502	+	2 1 ;1 1 ;2 0 ;1 0 ;2 2 ;0 1	0	0.615385	0.581055	0	0	1 0 ;0 1 ;0 1	0	0.333333	1	0	0	1 0 ;1 0 ;2 0 ;5 1 ;1 2 ;0 2 ;0 3 ;1 2 ;2 3 ;0 4	0	0.433333	0.584665	0	0	2 2 ;1 0 ;0 1 ;0 1 ;0 1 ;0 1 ;3 1	0	0.461538	1	0	0	NA	NA	NA	NA	NA	NA	NA	NA	NA	NA	NA	NA	NA	NA	NA	NA	NA	NA	NA	NA	NA
2810021J22Rik	chr11	58680741	58697840	+	1 2 ;1 5 ;2 0 ;2 1 ;0 1	0	0.4	0.607239	0	0	0 1 ;1 0 ;0 1	0	0.333333	1	0	0	3 2 ;0 2 ;2 3 ;3 5 ;4 1 ;0 1 ;0 1 ;0 1 ;1 0	0	0.448276	0.711071	0	0	4 1 ;2 2 ;6 2 ;6 5 ;4 2 ;1 0 ;2 0 ;2 1 ;1 0 ;2 1	0	0.681818	0.022629	0	0	1404 1067	1	0.568191	0	0	1	1090 1280	1	0.459916	0.000103	0	1	1356 1111	1	0.549655	1e-06	0	1	1907 1305	1	0.593711
2810029C07Rik	chr12	112810527	112812613	-	1 0	0	1	1	0	0	NA	NA	NA	NA	NA	NA	1 1 ;2 0 ;0 1 ;1 1 ;0 2 ;0 2 ;0 1	0	0.333333	0.387695	0	0	0 1	0	0	1	0	0	NA	NA	NA	NA	NA	NA	NA	NA	NA	NA	NA	NA	NA	NA	NA	NA	NA	NA	NA	NA	NA
2810403A07Rik	chr3	88489715	88516855	+	9 12 ;15 5 ;2 8 ;5 0	0	0.553571	0.504404	0	0	3 3 ;3 3 ;1 0 ;1 3	0	0.470588	1	0	0	14 17 ;11 15 ;8 11 ;8 6	1	0.455556	0.460792	0	1	13 7 ;18 10 ;11 9 ;11 4	0	0.638554	0.015232	0	0	2997 2906	1	0.507708	0.241435	0	1	3961 3298	1	0.545667	0	0	1	3594 3547	1	0.503291	0.586204	0	1	3707 3383	1	0.522849
2810407C02Rik	chr3	58380579	58397466	+	14 9 ;1 4 ;2 3	0	0.515152	1	0	0	3 5 ;1 3 ;4 5	0	0.380952	0.38331	0	0	18 15 ;1 9 ;6 12	0	0.409836	0.200031	0	0	17 6 ;1 3 ;6 5	0	0.631579	0.143307	0	0	820 714	1	0.53455	0.007323	0	1	1256 1365	1	0.479206	0.034877	0	1	1923 1873	1	0.506586	0.426441	0	1	2207 2136	1	0.508174
2810408A11Rik	chr11	69710859	69714488	-	2 1 ;2 3 ;3 4 ;1 4 ;4 2 ;3 4 ;2 2	0	0.459459	0.742829	0	0	0 2 ;0 2	0	0	0.125	0	0	1 0 ;1 0 ;3 0 ;3 1 ;0 1 ;1 1	0	0.75	0.145996	0	0	7 0 ;6 1 ;6 2 ;4 5 ;3 1 ;6 0 ;5 1 ;2 3	0	0.75	0.00041	1	0	855 628	1	0.576534	0	0	1	589 614	1	0.489609	0.488981	0	1	829 999	1	0.453501	7.6e-05	0	1	700 651	1	0.518135
2810408I11Rik	chr1	64726442	64737233	-	1 1 ;1 4 ;3 3	0	0.384615	0.581055	0	0	1 2 ;0 1	0	0.25	0.625	0	0	4 7 ;3 3 ;6 7 ;0 1	0	0.419355	0.47313	0	0	8 9 ;8 9 ;7 8	0	0.469388	0.77545	0	0	251 186	1	0.574371	0.002166	0	1	322 175	0	0.647887	0	0	0	331 196	0	0.628083	0	0	0	315 170	0	0.649485
2810408M09Rik	chr2	165315611	165318814	-	0 4 ;0 4 ;0 2 ;2 7 ;1 5 ;0 3 ;0 2 ;0 2 ;0 1	-1	0.090909	1e-06	1	0	0 1 ;0 1 ;2 0 ;1 2	0	0.428571	1	0	0	1 2 ;0 2 ;2 1 ;4 1 ;4 1 ;0 5 ;1 1	0	0.48	1	0	0	0 1 ;1 2 ;3 2 ;5 8 ;2 5 ;0 5 ;1 3 ;1 3	0	0.309524	0.01952	0	0	577 388	1	0.597927	0	0	1	874 694	1	0.557398	6e-06	0	1	879 598	1	0.595125	0	0	1	903 789	1	0.533688
2810410L24Rik	chr11	120047963	120051170	-	0 4 ;0 5 ;1 4 ;0 1	-1	0.066667	0.000977	1	0	1 0	0	1	1	0	0	2 0 ;0 1 ;0 1 ;0 1 ;0 2	0	0.285714	0.453125	0	0	1 3 ;1 0 ;0 1 ;1 0 ;1 0	0	0.5	1	0	0	1661 1297	1	0.561528	0	0	1	2199 1239	1	0.639616	0	0	1	1774 909	0	0.6612	0	0	0	2394 1375	1	0.635182
2810417H13Rik	chr9	65738129	65751358	+	6 3 ;17 12 ;5 0 ;22 4 ;18 5 ;22 5 ;14 3 ;5 0 ;5 2	-1	0.77027	0	1	0	2 2 ;6 8 ;2 1 ;4 2 ;5 0 ;5 1 ;4 2 ;0 1	0	0.622222	0.135156	0	0	10 10 ;10 14 ;3 1 ;13 1 ;11 4 ;8 0 ;10 1 ;0 2	0	0.663265	0.001601	0	0	15 12 ;22 7 ;2 2 ;17 1 ;15 3 ;17 5 ;7 5 ;1 0 ;3 0 ;2 1	0	0.737226	0	1	0	2168 24	-1	0.989051	0	1	0	1947 2756	1	0.413991	0	0	1	1623 2234	1	0.420793	0	0	1	1474 220	-1	0.87013
2810428I15Rik	chr8	73028194	73030638	-	2 1	0	0.666667	1	0	0	0 1	0	0	1	0	0	10 13	0	0.434783	0.677639	0	0	10 12	0	0.454545	0.831812	0	0	438 330	1	0.570312	0.00011	0	1	702 738	1	0.4875	0.35636	0	1	358 380	1	0.485095	0.439531	0	1	428 414	1	0.508314
2810429I04Rik	chr13	3477548	3491644	+	0 1 ;0 1 ;0 1 ;0 2 ;0 7 ;0 1	-1	0	0.000244	1	0	NA	NA	NA	NA	NA	NA	0 2	0	0	0.5	0	0	0 1	0	0	1	0	0	NA	NA	NA	NA	NA	NA	NA	NA	NA	NA	NA	NA	NA	NA	NA	NA	NA	NA	0 3	0	0
2810442I21Rik	chr11	16836725	16851096	-	0 1 ;0 1 ;0 1 ;0 1 ;0 1 ;0 1 ;0 1	0	0	0.015625	0	0	0 1 ;0 1 ;0 1	0	0	0.25	0	0	1 0 ;0 1 ;0 2 ;0 1 ;1 2 ;0 1 ;1 1 ;1 0 ;1 0 ;0 1 ;1 0 ;1 0 ;1 0 ;1 1 ;1 1 ;0 1 ;0 2	0	0.416667	0.541256	0	0	2 1 ;0 1 ;1 1 ;0 3 ;0 1 ;0 1 ;0 1 ;0 2 ;0 2 ;0 1 ;0 2 ;0 1 ;0 1 ;1 0 ;1 0 ;1 1 ;0 1 ;1 0 ;1 0 ;0 2 ;0 2 ;1 2 ;1 2	0	0.263158	0.005098	1	0	3848 3473	1	0.525611	1.2e-05	0	1	8787 8327	1	0.513439	0.00045	0	1	24539 22492	1	0.521762	0	0	1	6869 6624	1	0.509079
2810474O19Rik	chr6	149257935	149284185	+	2 6 ;5 5 ;9 4 ;10 5 ;2 9 ;8 10 ;6 9 ;8 4	1	0.490196	0.921191	0	1	2 0 ;2 2 ;0 2 ;4 3 ;2 7 ;1 2 ;6 4 ;4 2	1	0.488372	1	0	1	14 12 ;14 12 ;7 18 ;9 17 ;14 17 ;11 19 ;16 16 ;17 16 ;1 1	1	0.445887	0.114122	0	1	6 8 ;13 7 ;9 7 ;13 8 ;13 7 ;14 12 ;13 10 ;21 4 ;0 1 ;1 0	0	0.616766	0.003158	0	0	764 936	1	0.449412	3.3e-05	0	1	1067 1119	1	0.488106	0.275357	0	1	1243 1215	1	0.505696	0.586042	0	1	1111 1206	1	0.479499
2900005J15Rik	chr5	24606792	24608825	+	3 0 ;1 1 ;2 0 ;6 2 ;1 3	0	0.684211	0.167068	0	0	NA	NA	NA	NA	NA	NA	1 1 ;0 1	0	0.333333	1	0	0	0 1 ;1 1 ;1 0	0	0.5	1	0	0	37 8	-1	0.822222	1.5e-05	1	0	87 63	1	0.58	0.060027	0	1	32 33	1	0.492308	1	0	1	55 47	1	0.539216
2900009J06Rik	chr1	129650193	129670631	-	0 1	0	0	1	0	0	NA	NA	NA	NA	NA	NA	0 6 ;0 4	-1	0	0.001953	1	0	0 2	0	0	0.5	0	0	NA	NA	NA	NA	NA	NA	NA	NA	NA	NA	NA	NA	NA	NA	NA	NA	NA	NA	NA	NA	NA
2900026A02Rik	chr5	113515342	113592333	-	1 0 ;1 3 ;1 8 ;2 2 ;1 9 ;1 8 ;0 7 ;0 8 ;0 7 ;0 4 ;0 7 ;0 6 ;0 6 ;0 3 ;0 5 ;0 1 ;2 5 ;0 11 ;0 7 ;1 2 ;1 5 ;0 5 ;0 1 ;0 4 ;0 4 ;0 5 ;1 7	-1	0.078947	0	1	0	2 0 ;1 4 ;2 0 ;3 5 ;0 4 ;0 2 ;5 4 ;4 5 ;3 6 ;5 4 ;1 4 ;3 2 ;3 1 ;2 4 ;1 3 ;1 2 ;1 1 ;4 1 ;4 8 ;5 4 ;4 2 ;4 3 ;1 5 ;1 3 ;0 3 ;1 3 ;3 3 ;2 3 ;1 0	1	0.429487	0.092377	0	1	3 3 ;1 4 ;6 8 ;4 8 ;7 7 ;6 10 ;5 8 ;6 8 ;5 12 ;8 11 ;5 7 ;6 14 ;6 16 ;6 15 ;3 6 ;2 8 ;2 5 ;5 11 ;5 6 ;6 17 ;2 16 ;6 6 ;6 16 ;4 12 ;2 5 ;2 12 ;3 13 ;3 10 ;4 9	0	0.313107	0	1	0	2 2 ;3 6 ;1 4 ;3 3 ;3 4 ;1 5 ;1 3 ;0 1 ;0 1 ;2 5 ;0 5 ;0 5 ;1 2 ;1 0 ;1 2 ;1 2 ;0 1 ;2 7 ;0 3 ;0 2 ;2 3 ;1 4 ;1 0 ;2 3 ;0 1 ;0 1 ;1 3	0	0.271028	2e-06	1	0	17039 8572	0	0.6653	0	0	0	14945 9773	1	0.60462	0	0	1	6692 5640	1	0.542653	0	0	1	16392 12183	1	0.573648
2900076A07Rik	chr7	88668435	88676384	+	1 2 ;1 1 ;0 2 ;0 2 ;0 2 ;3 1 ;4 1 ;2 1 ;1 1 ;0 1 ;0 2 ;0 1 ;1 1	0	0.419355	0.47313	0	0	0 1 ;1 1 ;1 0 ;0 1	0	0.4	1	0	0	1 0 ;1 0 ;0 1 ;0 1 ;0 1 ;1 4 ;1 4 ;0 1 ;1 1 ;1 2 ;1 0 ;1 0 ;3 1	0	0.407407	0.442068	0	0	0 1 ;0 1 ;1 1 ;1 1 ;0 1 ;0 1	0	0.25	0.289062	0	0	NA	NA	NA	NA	NA	NA	NA	NA	NA	NA	NA	NA	NA	NA	NA	NA	NA	NA	NA	NA	NA
3000002C10Rik	chr9	109732667	109733945	-	0 1 ;1 2	0	0.25	0.625	0	0	1 0	0	1	1	0	0	1 0 ;1 1	0	0.666667	1	0	0	1 2	0	0.333333	1	0	0	211 92	0	0.69637	0	1	0	296 139	0	0.68046	0	1	0	302 179	0	0.627859	0	0	0	404 208	0	0.660131
3010026O09Rik	chr11	49988352	50013617	+	2 4 ;3 3 ;3 2	0	0.470588	1	0	0	3 0 ;1 1	0	0.8	0.375	0	0	3 0 ;13 5 ;16 8	0	0.711111	0.006609	1	0	9 6 ;9 7 ;11 6	0	0.604167	0.193413	0	0	85 78	1	0.521472	0.638522	0	1	70 88	1	0.443038	0.176044	0	1	90 88	1	0.505618	0.94028	0	1	105 129	1	0.448718
3110001D03Rik	chr4	74923257	74924190	-	0 2	0	0	0.5	0	0	NA	NA	NA	NA	NA	NA	0 3 ;13 4 ;1 2	0	0.608696	0.404873	0	0	1 3 ;9 11 ;4 7	0	0.4	0.310505	0	0	313 277	1	0.530508	0.149543	0	1	659 582	1	0.531023	0.030934	0	1	577 565	1	0.505254	0.744814	0	1	601 483	1	0.554428
3110001I22Rik	chr16	13672112	13678478	+	0 2	0	0	0.5	0	0	0 1	0	0	1	0	0	1 3 ;2 0 ;1 0	0	0.571429	1	0	0	3 4 ;1 3	0	0.363636	0.548828	0	0	582 567	1	0.506527	0.679612	0	1	946 797	1	0.542742	0.00039	0	1	740 853	1	0.464532	0.004998	0	1	1011 1021	1	0.497539
3110002H16Rik	chr18	12327238	12348478	+	3 5 ;7 0	0	0.666667	0.301758	0	0	1 0 ;0 1	0	0.5	1	0	0	9 11 ;19 0	0	0.717949	0.009475	1	0	5 10 ;3 11	0	0.275862	0.02412	0	0	152 156	1	0.493506	0.864306	0	1	224 247	1	0.475584	0.310721	0	1	269 243	1	0.525391	0.269206	0	1	232 304	1	0.432836
3110009E18Rik	chr1	122017763	122084766	+	0 1 ;1 0 ;0 1 ;0 1 ;0 1	0	0.2	0.375	0	0	NA	NA	NA	NA	NA	NA	1 0	0	1	1	0	0	NA	NA	NA	NA	NA	NA	20 128	-1	0.135135	0	1	0	15 60	-1	0.2	0	1	0	10 134	-1	0.069444	0	1	0	32 310	-1	0.093567
3110021A11Rik	chr6	119798210	119799034	+	0 1 ;0 1	0	0	0.5	0	0	NA	NA	NA	NA	NA	NA	1 0 ;0 1	0	0.5	1	0	0	1 0	0	1	1	0	0	28 27	1	0.509091	1	0	1	12 29	0	0.292683	0.011508	1	0	14 11	0	0.56	0.690038	0	0	34 29	1	0.539683
3110035E14Rik	chr1	9591347	9617223	+	0 1 ;1 0 ;0 1 ;0 1 ;2 0 ;1 1 ;0 1 ;0 2	0	0.363636	0.548828	0	0	NA	NA	NA	NA	NA	NA	0 2 ;1 0 ;0 1 ;1 0 ;1 0 ;1 0	0	0.571429	1	0	0	NA	NA	NA	NA	NA	NA	480 177	-1	0.730594	0	1	0	185 125	1	0.596774	0.000779	0	1	5977 4594	1	0.565415	0	0	1	2358 629	-1	0.789421
3110040N11Rik	chr7	88927072	88934339	-	10 0 ;11 0	-1	1	1e-06	1	0	0 1	0	0	1	0	0	10 0 ;15 0	-1	1	0	1	0	2 2 ;4 3	0	0.545455	1	0	0	832 1279	1	0.394126	0	0	1	1364 2016	1	0.40355	0	0	1	268 1919	-1	0.122542	0	1	0	1379 2074	1	0.399363
3110043O21Rik	chr4	35138530	35173129	-	6 3 ;2 1 ;1 0 ;1 0 ;2 2 ;0 1 ;0 1	0	0.6	0.503445	0	0	0 1	0	0	1	0	0	1 5 ;2 5 ;2 4 ;2 2 ;2 3 ;5 5 ;1 0 ;1 0	0	0.4	0.268187	0	0	1 1 ;1 4 ;0 2 ;0 3 ;1 0 ;2 6	0	0.238095	0.026604	0	0	486 402	1	0.547297	0.005319	0	1	602 626	1	0.490228	0.511622	0	1	972 840	1	0.536424	0.002079	0	1	1007 818	1	0.551781
3110045C21Rik	chr1	171899539	171902527	+	1 0 ;1 0 ;1 0 ;1 0	0	1	0.125	0	0	1 0 ;1 0	0	1	0.5	0	0	1 0 ;1 1 ;0 2 ;1 1 ;2 1 ;2 1	0	0.538462	1	0	0	0 1 ;0 1 ;2 1 ;0 1 ;0 1 ;1 0 ;1 0 ;1 0 ;1 1	0	0.5	1	0	0	NA	NA	NA	NA	NA	NA	NA	NA	NA	NA	NA	NA	NA	NA	NA	NA	NA	NA	NA	NA	NA
3110052M02Rik	chr17	21787577	21801933	+	0 1 ;5 6 ;2 2 ;1 7 ;0 5 ;1 2 ;0 1 ;0 1 ;0 1 ;0 1 ;0 3 ;0 1 ;0 2 ;0 1 ;0 1 ;0 1	0	0.2	6.6e-05	1	0	0 1 ;1 2 ;1 0 ;1 1 ;0 1 ;0 1 ;0 1 ;1 0 ;0 2	0	0.307692	0.266846	0	0	0 1 ;2 0 ;3 10 ;3 2 ;5 4 ;2 3 ;3 4 ;1 4 ;1 4 ;1 3 ;3 4 ;0 1 ;0 1 ;1 1 ;0 1 ;1 5 ;0 2 ;2 2 ;1 1 ;0 1 ;0 1 ;0 1	0	0.341176	0.004512	0	0	0 2 ;0 2 ;0 1 ;1 0 ;2 0 ;1 14 ;0 5 ;3 4 ;2 2 ;2 2 ;1 1 ;0 2 ;1 2 ;0 1 ;0 1 ;0 3 ;0 3 ;2 2 ;1 0 ;0 1 ;2 0 ;0 2	0	0.264706	0.000131	1	0	2098 1266	1	0.623662	0	0	1	3202 2175	1	0.595499	0	0	1	3402 1999	1	0.629883	0	0	1	5577 2099	-1	0.72655
3110056K07Rik	chr12	72110688	72116810	-	1 2	0	0.333333	1	0	0	1 1	0	0.5	1	0	0	0 1	0	0	1	0	0	1 1	0	0.5	1	0	0	NA	NA	NA	NA	NA	NA	NA	NA	NA	NA	NA	NA	NA	NA	NA	NA	NA	NA	NA	NA	NA
3110057O12Rik	chr3	40698198	40740229	+	3 1	0	0.75	0.625	0	0	0 1	0	0	1	0	0	2 3	0	0.4	1	0	0	3 0	0	1	0.25	0	0	283 524	0	0.350682	0	0	0	349 698	0	0.333333	0	0	0	506 1070	0	0.321066	0	1	0	624 1598	-1	0.280828
3110062M04Rik	chr6	34821770	34828065	-	0 2 ;2 1 ;2 1 ;1 2 ;1 2 ;0 3 ;1 1 ;1 1 ;1 0 ;2 0 ;2 0 ;0 1 ;1 2	0	0.466667	0.855536	0	0	1 0 ;0 1 ;2 0 ;0 1 ;0 1	0	0.5	1	0	0	0 2 ;1 0 ;0 1 ;0 1 ;0 1	0	0.166667	0.21875	0	0	0 1 ;1 0 ;1 0 ;1 0 ;0 1 ;1 0 ;0 1 ;1 0 ;1 0 ;1 0 ;1 0 ;0 1 ;3 0	0	0.733333	0.118469	0	0	8371 7130	1	0.54003	0	0	1	11311 9991	1	0.530983	0	0	1	10960 10958	1	0.500046	0.994611	0	1	13114 12935	1	0.503436
3110070M22Rik	chr13	120276063	120277191	-	1 0 ;1 0 ;1 0 ;1 0	0	1	0.125	0	0	NA	NA	NA	NA	NA	NA	0 1 ;0 1 ;0 1 ;2 0 ;2 0 ;1 0	0	0.625	0.726562	0	0	3 0 ;2 0 ;0 1 ;1 0 ;1 0	0	0.875	0.070313	0	0	11 112	-1	0.089431	0	1	0	45 490	-1	0.084112	0	1	0	1 229	-1	0.004348	0	1	0	101 329	-1	0.234884
3110082I17Rik	chr5	139835692	139936488	-	2 0 ;6 9 ;7 5 ;3 3 ;2 4 ;2 2 ;1 2 ;6 4 ;0 8 ;1 7 ;5 4 ;6 4 ;6 4 ;7 4 ;4 3	1	0.479339	0.716294	0	1	3 1 ;0 1 ;0 1 ;0 1 ;1 1 ;1 1 ;0 1 ;1 2 ;1 2 ;1 1 ;1 1 ;3 0 ;3 0	0	0.535714	0.850554	0	0	7 8 ;4 4 ;3 3 ;1 6 ;2 2 ;2 1 ;5 1 ;1 5 ;0 2 ;2 0 ;6 2 ;6 2 ;6 2 ;3 6 ;8 4	1	0.538462	0.492645	0	1	7 8 ;3 8 ;5 5 ;3 8 ;5 3 ;4 0 ;2 2 ;6 4 ;0 1 ;1 3 ;5 1 ;5 1 ;5 2 ;2 6 ;3 8	1	0.482759	0.780739	0	1	728 1108	1	0.396514	0	0	1	907 929	1	0.494009	0.624077	0	1	1143 831	1	0.579027	0	0	1	908 941	1	0.491076
3200001D21Rik	chr12	89603757	89615767	-	0 1	0	0	1	0	0	1 0 ;0 1 ;1 0	0	0.666667	1	0	0	0 1 ;1 1 ;1 0	0	0.5	1	0	0	1 0 ;1 0 ;1 0 ;1 0 ;1 0 ;1 0	0	1	0.03125	0	0	NA	NA	NA	NA	NA	NA	NA	NA	NA	NA	NA	NA	NA	NA	NA	NA	NA	NA	NA	NA	NA
3230401D17Rik	chr2	163231557	163245206	-	9 8 ;4 8 ;10 5 ;11 5	0	0.566667	0.366294	0	0	2 1 ;4 2 ;3 3 ;3 3	0	0.571429	0.663624	0	0	12 5 ;4 8 ;9 8 ;10 9	1	0.538462	0.620145	0	1	10 8 ;12 14 ;9 11 ;9 10	1	0.481928	0.826405	0	1	309 197	1	0.610672	1e-06	0	1	210 328	1	0.390335	0	0	1	237 274	1	0.463796	0.111172	0	1	229 330	1	0.40966
3300005D01Rik	chr17	5799489	5803242	+	1 2 ;1 0 ;7 1 ;5 4 ;1 0 ;2 1 ;5 2 ;1 3 ;6 0 ;5 0 ;1 0	0	0.729167	0.002088	1	0	1 0 ;1 0	0	1	0.5	0	0	1 1 ;0 3 ;0 4 ;0 3 ;1 0 ;1 0 ;0 1	0	0.2	0.035156	0	0	1 2 ;1 2 ;1 1	0	0.375	0.726562	0	0	NA	NA	NA	NA	NA	NA	NA	NA	NA	NA	NA	NA	NA	NA	NA	NA	NA	NA	NA	NA	NA
3830406C13Rik	chr14	13116722	13135745	+	0 3 ;0 4 ;0 4 ;0 3 ;0 3 ;0 1 ;0 1	-1	0	4e-06	1	0	1 0 ;1 0 ;1 0 ;1 0 ;1 0	0	1	0.0625	0	0	9 4 ;5 4 ;5 4 ;1 0 ;5 4 ;3 5 ;3 4 ;3 0 ;2 3	0	0.5625	0.381733	0	0	2 2 ;1 2 ;1 2 ;0 1 ;3 2 ;0 4 ;0 3 ;0 2	0	0.28	0.043285	0	0	512 0	-1	1	0	1	0	729 0	-1	1	0	1	0	647 0	-1	1	0	1	0	1168 267	-1	0.813937
3830408C21Rik	chr13	107812649	107823598	+	1 1 ;1 1 ;2 1 ;0 1 ;0 1 ;0 1 ;0 2 ;1 0 ;1 3 ;0 3 ;2 0 ;0 1 ;0 1	0	0.333333	0.15159	0	0	0 1 ;0 1 ;0 1	0	0	0.25	0	0	0 2 ;0 2 ;1 0 ;0 1 ;1 1 ;1 0 ;0 2 ;0 2 ;0 2 ;0 2 ;1 1 ;0 3 ;0 1 ;0 2	0	0.16	0.000911	1	0	1 0 ;1 0 ;1 1 ;0 2 ;0 1 ;0 1 ;0 1 ;0 2 ;0 2 ;0 2 ;0 1 ;0 3 ;1 2 ;0 1 ;0 1	0	0.166667	0.001544	1	0	1064 205	-1	0.838455	0	1	0	978 233	-1	0.807597	0	1	0	943 141	-1	0.869926	0	1	0	2005 326	-1	0.860146
4430402I18Rik	chr19	28997553	29038644	-	2 1 ;2 1 ;1 0	0	0.714286	0.453125	0	0	NA	NA	NA	NA	NA	NA	1 1 ;2 0 ;1 0 ;1 0	0	0.833333	0.21875	0	0	NA	NA	NA	NA	NA	NA	227 175	1	0.564677	0.010879	0	1	335 254	1	0.568761	0.000963	0	1	321 238	1	0.57424	0.000513	0	1	421 436	1	0.491249
4632415K11Rik	chr8	122284486	122302316	-	1 1 ;1 1 ;0 1 ;0 1 ;1 0	0	0.428571	1	0	0	NA	NA	NA	NA	NA	NA	1 1 ;6 3 ;2 4 ;3 4 ;2 3 ;2 3 ;1 3 ;3 0 ;0 3 ;2 4 ;1 0 ;1 0 ;0 4 ;1 1 ;1 0 ;1 0 ;1 1	0	0.451613	0.525773	0	0	4 2 ;2 1 ;3 4 ;5 4 ;4 2 ;3 2 ;1 0 ;5 1 ;1 1 ;5 1 ;3 0 ;3 0 ;1 0 ;0 3 ;1 0	0	0.66129	0.015134	0	0	1099 783	1	0.583953	0	0	1	1645 1449	1	0.531674	0.000454	0	1	1819 1624	1	0.528318	0.000943	0	1	2609 2055	1	0.559391
4632415L05Rik	chr3	19794870	19798984	+	2 4 ;0 2 ;0 2 ;0 3 ;0 1 ;0 1 ;1 3 ;0 3 ;0 1 ;1 1 ;0 2 ;1 0 ;4 6 ;1 2 ;1 0 ;1 0 ;1 4 ;0 5 ;0 1 ;1 1 ;4 2 ;1 1 ;0 2 ;1 1 ;0 1 ;0 1 ;0 1 ;0 1 ;0 1 ;0 2 ;0 4 ;0 2 ;0 3 ;0 1 ;1 1 ;1 1 ;1 3 ;1 3 ;2 0 ;2 0 ;2 0 ;2 0 ;2 0 ;1 0 ;1 0 ;1 0 ;0 2 ;1 0 ;2 4 ;2 1 ;2 1 ;0 3 ;0 6	0	0.328358	8.7e-05	1	0	1 0 ;1 0 ;1 1 ;0 1 ;0 1 ;0 1 ;1 0 ;0 1 ;0 1 ;0 1 ;0 1 ;0 1 ;1 0	0	0.357143	0.42395	0	0	0 4 ;0 2 ;0 1 ;0 1 ;0 1 ;0 2 ;0 2 ;3 4 ;4 3 ;0 4 ;1 2 ;1 1 ;8 0 ;6 8 ;2 3 ;0 1 ;0 1 ;1 3 ;0 1 ;2 1 ;7 4 ;3 4 ;3 3 ;2 0 ;0 1 ;1 1 ;1 2 ;1 2 ;1 0 ;1 0 ;1 1 ;1 1 ;4 2 ;6 6 ;6 2 ;1 3 ;1 4 ;1 0 ;1 0 ;1 3 ;0 3 ;2 3 ;2 3 ;2 2 ;4 2 ;4 2 ;1 1 ;1 1 ;1 3 ;5 3 ;4 3 ;2 3 ;5 1 ;3 2 ;4 3 ;1 0 ;0 2	1	0.480687	0.600306	0	1	4 4 ;2 0 ;2 0 ;1 1 ;1 1 ;1 1 ;1 1 ;3 3 ;4 3 ;0 3 ;1 3 ;1 1 ;1 2 ;7 6 ;0 3 ;0 5 ;0 2 ;0 2 ;4 3 ;3 3 ;4 3 ;5 4 ;1 0 ;1 2 ;0 2 ;1 3 ;1 1 ;2 0 ;2 0 ;3 2 ;3 6 ;3 3 ;0 1 ;2 0 ;1 1 ;2 1 ;1 1 ;3 1 ;3 1 ;3 1 ;3 1 ;3 1 ;3 1 ;5 1 ;3 2 ;2 2 ;2 1 ;2 1 ;0 1 ;1 4 ;5 3 ;6 2 ;0 1 ;0 1	1	0.523364	0.538504	0	1	7367 1663	-1	0.815836	0	1	0	8649 2292	-1	0.790513	0	1	0	6993 2379	-1	0.746159	0	1	0	12083 2580	-1	0.824047
4632428N05Rik	chr10	59809598	59835432	+	4 7 ;1 4 ;0 1 ;0 3 ;5 0 ;2 4 ;0 1 ;4 0 ;3 0 ;2 1 ;4 2 ;3 2 ;1 2 ;0 3 ;1 0 ;1 1 ;5 2 ;2 1 ;3 1 ;3 1 ;0 2 ;0 1 ;0 1 ;1 1 ;2 1 ;3 0 ;2 1 ;1 2 ;2 0 ;1 0 ;0 1 ;1 0 ;1 0 ;2 0 ;1 0 ;3 0 ;0 1 ;1 0	0	0.580357	0.107782	0	0	1 1 ;1 0 ;2 1 ;2 1 ;0 1 ;1 1 ;1 1 ;1 0 ;1 1	0	0.588235	0.629059	0	0	2 6 ;0 1 ;1 1 ;1 1 ;3 1 ;0 1 ;1 0 ;1 0 ;1 2 ;0 4 ;0 3 ;1 7 ;1 1 ;0 1 ;0 1 ;0 2 ;1 1 ;2 4 ;0 1 ;1 0 ;0 1 ;0 1 ;0 1 ;0 1 ;0 1 ;0 1 ;2 1 ;1 1 ;3 1 ;1 1 ;2 1 ;1 2 ;0 2 ;0 1 ;1 1 ;0 1 ;0 1 ;0 1 ;1 0 ;1 0	0	0.333333	0.002479	0	0	0 1 ;0 1 ;0 1 ;1 0 ;0 1 ;0 1 ;0 1 ;0 1 ;0 1 ;0 1 ;0 1 ;1 0 ;1 0 ;1 0 ;1 0 ;0 1 ;0 1	0	0.294118	0.143463	0	0	18 0	-1	1	8e-06	1	0	55 0	-1	1	0	1	0	18 12	0	0.6	0.361595	0	0	69 38	0	0.64486
4632434I11Rik	chr7	100006036	100022742	-	3 4 ;4 2 ;7 3 ;1 0 ;4 0 ;4 2 ;7 5 ;2 7 ;2 6 ;2 5 ;1 3 ;4 2 ;2 2 ;2 1 ;1 1 ;7 4 ;6 1	1	0.551402	0.333705	0	1	0 1 ;0 1 ;1 0 ;1 0 ;0 1 ;0 2 ;0 3 ;1 0 ;0 1 ;1 1 ;2 2	0	0.333333	0.237885	0	0	6 8 ;6 3 ;6 9 ;4 0 ;10 0 ;10 8 ;12 5 ;8 7 ;11 6 ;11 6 ;10 5 ;6 3 ;4 1 ;9 3 ;10 1 ;12 7 ;5 1	0	0.657277	5e-06	0	0	1 1 ;5 4 ;4 1 ;4 7 ;2 0 ;5 0 ;8 3 ;6 2 ;3 3 ;5 3 ;4 3 ;2 6 ;1 1 ;1 4 ;1 4 ;1 5 ;8 7 ;1 2	1	0.525424	0.645497	0	1	2782 3862	1	0.418724	0	0	1	3550 4474	1	0.442423	0	0	1	4619 5440	1	0.459191	0	0	1	3353 4852	1	0.408653
4732415M23Rik	chr8	125736757	125745945	+	1 0	0	1	1	0	0	NA	NA	NA	NA	NA	NA	NA	NA	NA	NA	NA	NA	NA	NA	NA	NA	NA	NA	30 33	1	0.47619	0.801306	0	1	110 119	1	0.480349	0.597142	0	1	86 156	0	0.355372	8e-06	0	0	136 183	1	0.426332
4732471J01Rik	chr7	26179731	26351436	+	1 0	0	1	1	0	0	NA	NA	NA	NA	NA	NA	1 0 ;1 0	0	1	0.5	0	0	NA	NA	NA	NA	NA	NA	64 3	-1	0.955224	0	1	0	13 1	0	0.928571	0.001831	1	0	1 0	0	1	1	0	0	114 22	-1	0.838235
4732491K20Rik	chr17	12511718	12520116	+	0 2 ;1 1 ;1 1 ;1 0 ;1 0 ;0 1 ;0 1 ;1 0	0	0.454545	1	0	0	NA	NA	NA	NA	NA	NA	0 2 ;0 2 ;0 2 ;1 0 ;0 1 ;1 0	0	0.222222	0.179687	0	0	0 2 ;0 1 ;0 1 ;0 1 ;0 1 ;1 0 ;1 0 ;1 0	0	0.333333	0.507812	0	0	NA	NA	NA	NA	NA	NA	NA	NA	NA	NA	NA	NA	NA	NA	NA	NA	NA	NA	NA	NA	NA
4831440E17Rik	chr5	25005614	25010291	+	1 0 ;0 1 ;1 1 ;1 0 ;0 1 ;1 0 ;0 1 ;1 0	0	0.555556	1	0	0	1 0 ;1 0 ;1 0 ;0 1	0	0.75	0.625	0	0	1 0 ;0 1 ;1 0 ;1 0 ;0 1 ;2 0 ;1 0 ;1 0 ;1 0	0	0.8	0.109375	0	0	NA	NA	NA	NA	NA	NA	92 145	0	0.388186	0.000698	0	0	52 74	0	0.412698	0.060938	0	0	64 48	1	0.571429	0.156066	0	1	171 156	1	0.522936
4833417C18Rik	chr11	95720130	95722360	+	1 2 ;1 2	0	0.333333	0.6875	0	0	1 2 ;1 0	0	0.5	1	0	0	0 1	0	0	1	0	0	1 0 ;3 0	0	1	0.125	0	0	NA	NA	NA	NA	NA	NA	NA	NA	NA	NA	NA	NA	NA	NA	NA	NA	NA	NA	NA	NA	NA
4833419F23Rik	chr18	4353544	4368943	+	1 0	0	1	1	0	0	NA	NA	NA	NA	NA	NA	2 0 ;0 1	0	0.666667	1	0	0	2 2 ;2 2 ;2 2 ;1 1	0	0.5	1	0	0	NA	NA	NA	NA	NA	NA	NA	NA	NA	NA	NA	NA	NA	NA	NA	NA	NA	NA	NA	NA	NA
4833420G17Rik	chr13	120251565	120274924	+	1 1 ;1 2 ;0 1 ;1 0 ;2 0 ;0 3 ;2 3 ;6 7 ;5 5 ;10 3 ;11 3 ;5 5 ;0 1 ;2 2 ;4 2 ;3 2 ;6 3 ;4 3 ;4 5 ;4 4 ;6 4 ;1 5 ;1 5 ;3 9 ;3 2 ;1 1	1	0.51497	0.757026	0	1	1 1 ;1 0 ;1 0 ;1 0 ;1 0 ;2 3 ;3 3 ;2 1 ;2 0 ;1 0 ;1 0 ;0 2 ;0 1 ;1 1 ;1 1 ;2 1 ;1 1 ;1 1 ;2 2 ;0 1	0	0.55814	0.542384	0	0	1 1 ;1 2 ;1 8 ;2 6 ;1 0 ;2 1 ;2 1 ;6 9 ;6 9 ;2 3 ;3 4 ;4 5 ;0 2 ;4 2 ;4 2 ;5 0 ;4 2 ;1 3 ;1 3 ;3 7 ;1 0 ;1 1 ;0 2 ;0 1	1	0.426357	0.112657	0	1	2 1 ;2 2 ;2 8 ;6 5 ;1 0 ;0 2 ;6 5 ;7 5 ;18 7 ;19 6 ;16 6 ;16 5 ;6 10 ;1 0 ;10 3 ;5 6 ;5 5 ;14 1 ;10 3 ;5 2 ;6 2 ;8 4 ;3 1 ;3 1 ;8 1 ;6 2 ;4 2	0	0.665493	0	0	0	4096 8781	-1	0.318087	0	1	0	5731 9011	1	0.388753	0	0	1	6300 10168	1	0.38256	0	0	1	5456 6792	1	0.44546
4833439L19Rik	chr13	54652578	54666743	-	0 1 ;0 6 ;3 0 ;2 0 ;0 1 ;0 1 ;0 1 ;2 9 ;4 11 ;2 6 ;3 1 ;1 1 ;1 2 ;4 1 ;1 1 ;1 0 ;2 2 ;3 0	0	0.39726	0.100644	0	0	0 1 ;1 2 ;0 2 ;1 2 ;1 0 ;0 1 ;1 1 ;1 0 ;2 2	0	0.388889	0.480682	0	0	5 5 ;4 6 ;4 1 ;4 1 ;0 4 ;0 6 ;0 6 ;0 5 ;4 23 ;16 16 ;5 12 ;0 1 ;5 6 ;2 4 ;4 10 ;5 2 ;1 6 ;1 3 ;3 5 ;5 0	0	0.357895	0.000109	0	0	6 7 ;5 3 ;2 4 ;4 1 ;0 5 ;0 7 ;0 7 ;0 6 ;5 20 ;12 17 ;5 8 ;1 0 ;6 4 ;1 1 ;2 4 ;7 0 ;2 0 ;3 0 ;5 5 ;7 1	1	0.421965	0.047756	0	1	11680 6365	1	0.647271	0	0	1	19058 11080	1	0.632358	0	0	1	23457 14646	1	0.615621	0	0	1	25098 14545	1	0.6331
4921507L20Rik	chr2	93820190	93823732	+	0 1 ;0 1 ;1 0	0	0.333333	1	0	0	0 1 ;1 0	0	0.5	1	0	0	0 1 ;1 0 ;0 1	0	0.333333	1	0	0	0 1 ;0 1 ;0 1 ;1 0 ;0 1 ;0 1 ;0 1	0	0.142857	0.125	0	0	NA	NA	NA	NA	NA	NA	NA	NA	NA	NA	NA	NA	NA	NA	NA	NA	NA	NA	NA	NA	NA
4921507P07Rik	chr6	50523302	50546589	-	0 1	0	0	1	0	0	NA	NA	NA	NA	NA	NA	1 0 ;1 0 ;1 0	0	1	0.25	0	0	NA	NA	NA	NA	NA	NA	7 16	0	0.304348	0.09314	0	0	22 11	0	0.666667	0.080143	0	0	13 21	0	0.382353	0.229481	0	0	37 46	1	0.445783
4921508A21Rik	chr11	55005220	55011184	-	0 1	0	0	1	0	0	0 1	0	0	1	0	0	0 1	0	0	1	0	0	NA	NA	NA	NA	NA	NA	NA	NA	NA	NA	NA	NA	NA	NA	NA	NA	NA	NA	NA	NA	NA	NA	NA	NA	NA	NA	NA
4921524J17Rik	chr8	87932657	87956740	-	6 3	0	0.666667	0.507812	0	0	0 1 ;1 0	0	0.5	1	0	0	11 7 ;0 1	0	0.578947	0.647606	0	0	6 6	0	0.5	1	0	0	88 80	1	0.52381	0.589287	0	1	56 94	0	0.373333	0.002406	0	0	131 116	1	0.530364	0.373071	0	1	101 112	1	0.474178
4921525B02Rik	chr14	104092199	104098649	-	0 1 ;0 1	0	0	0.5	0	0	0 1 ;1 0	0	0.5	1	0	0	NA	NA	NA	NA	NA	NA	NA	NA	NA	NA	NA	NA	NA	NA	NA	NA	NA	NA	NA	NA	NA	NA	NA	NA	NA	NA	NA	NA	NA	NA	NA	NA	NA
4921530L18Rik	chr2	13991959	13995561	-	1 0 ;1 2 ;2 1 ;2 0	0	0.666667	0.507812	0	0	NA	NA	NA	NA	NA	NA	2 0 ;3 0 ;3 2 ;11 7 ;1 0 ;4 1	0	0.705882	0.024307	0	0	0 1 ;0 1 ;0 1 ;1 0 ;6 7 ;4 0 ;6 0 ;4 1 ;2 1	0	0.657143	0.089531	0	0	17 69	-1	0.197674	0	1	0	10 112	-1	0.081967	0	1	0	50 89	0	0.359712	0.001188	0	0	33 147	-1	0.183333
4921531C22Rik	chr2	179711557	179713718	+	0 1 ;0 2 ;2 2 ;1 0 ;1 0	0	0.444444	1	0	0	NA	NA	NA	NA	NA	NA	0 4 ;1 1 ;1 1 ;0 4 ;1 3 ;4 5 ;4 2 ;3 4	0	0.368421	0.143307	0	0	2 1 ;1 1 ;2 3 ;1 2 ;1 2 ;3 2 ;3 3 ;1 2	0	0.466667	0.855536	0	0	123 62	0	0.664865	9e-06	0	0	118 104	1	0.531532	0.382978	0	1	153 129	1	0.542553	0.170692	0	1	150 107	1	0.583658
4922501C03Rik	chr9	87086797	87150367	-	1 5 ;3 3 ;1 1 ;1 2 ;1 0 ;1 3 ;1 1 ;4 4 ;2 4 ;3 5 ;3 3 ;2 4 ;3 3 ;2 5 ;2 3 ;2 2 ;4 3 ;2 4 ;5 7 ;3 3 ;1 4 ;2 7 ;3 2 ;4 2 ;4 2 ;4 5 ;4 1 ;0 1 ;0 1	1	0.43038	0.094475	0	1	1 1 ;1 0 ;0 1 ;0 3 ;0 1 ;0 2 ;0 2 ;0 1 ;2 1 ;1 0 ;1 0 ;0 1 ;1 0 ;0 1	0	0.333333	0.189247	0	0	5 2 ;4 4 ;1 3 ;3 3 ;7 3 ;6 5 ;3 4 ;4 6 ;6 6 ;6 3 ;6 7 ;12 3 ;4 6 ;5 2 ;8 5 ;5 5 ;3 9 ;6 6 ;3 4 ;7 7 ;4 4 ;4 5 ;4 5 ;5 4 ;5 6 ;5 5 ;2 2 ;3 1	1	0.521073	0.536008	0	1	0 1 ;8 10 ;9 13 ;8 7 ;10 6 ;0 1 ;7 5 ;8 4 ;13 6 ;9 6 ;16 10 ;9 6 ;11 5 ;8 13 ;9 6 ;10 7 ;11 12 ;8 6 ;11 10 ;8 11 ;6 10 ;4 11 ;6 11 ;5 9 ;5 9 ;5 8 ;6 10 ;5 7 ;8 9 ;5 4	1	0.494577	0.852236	0	1	819 880	1	0.482048	0.14547	0	1	1668 1827	1	0.477253	0.007518	0	1	2427 2462	1	0.496421	0.626787	0	1	1997 2244	1	0.47088
4930402H24Rik	chr2	130533588	130665846	-	0 1 ;1 3 ;0 3 ;0 4 ;0 1 ;1 0	0	0.142857	0.012939	0	0	2 0	0	1	0.5	0	0	3 2 ;5 2 ;7 8 ;2 8 ;7 6 ;6 9 ;6 7 ;4 5 ;4 5 ;4 1 ;6 7 ;6 8 ;8 5	1	0.48227	0.736356	0	1	8 3 ;3 2 ;4 3 ;3 8 ;5 4 ;6 5 ;4 6 ;1 10 ;5 7 ;3 5 ;2 1 ;3 2 ;4 5	1	0.455357	0.395193	0	1	1686 1749	1	0.49083	0.290118	0	1	2980 3254	1	0.478024	0.000544	0	1	4072 4130	1	0.496464	0.529101	0	1	7194 6316	1	0.532494
4930404N11Rik	chr10	80826768	80828565	-	4 2 ;5 3 ;2 3	0	0.578947	0.647606	0	0	3 2 ;2 0 ;1 1	0	0.666667	0.507812	0	0	2 2 ;2 2 ;2 3	0	0.461538	1	0	0	2 5 ;3 6 ;7 3	0	0.461538	0.845019	0	0	30 34	1	0.46875	0.707981	0	1	35 19	0	0.648148	0.040224	0	0	18 19	0	0.486486	1	0	0	56 43	1	0.565657
4930412C18Rik	chr4	9697731	9750558	+	0 1	0	0	1	0	0	NA	NA	NA	NA	NA	NA	NA	NA	NA	NA	NA	NA	NA	NA	NA	NA	NA	NA	3 0	0	1	0.25	0	0	NA	NA	NA	NA	NA	NA	NA	NA	NA	NA	NA	NA	12 0	-1	1
4930413G21Rik	chr7	130112571	130113973	-	11 2 ;0 1	0	0.785714	0.057373	0	0	1 0	0	1	1	0	0	11 3	0	0.785714	0.057373	0	0	8 2	0	0.8	0.109375	0	0	NA	NA	NA	NA	NA	NA	NA	NA	NA	NA	NA	NA	NA	NA	NA	NA	NA	NA	NA	NA	NA
4930414L22Rik	chr6	72388676	72390609	+	2 1 ;2 2 ;1 1 ;1 1 ;1 0	0	0.583333	0.774414	0	0	0 1 ;0 1 ;0 3	0	0	0.0625	0	0	1 5 ;1 4 ;1 0 ;1 0 ;2 0	0	0.4	0.607239	0	0	5 1 ;4 2 ;1 0 ;1 0 ;2 0 ;1 0	0	0.823529	0.012726	1	0	NA	NA	NA	NA	NA	NA	NA	NA	NA	NA	NA	NA	NA	NA	NA	NA	NA	NA	NA	NA	NA
4930415F15Rik	chr11	11389268	11415193	+	0 1	0	0	1	0	0	NA	NA	NA	NA	NA	NA	1 0 ;2 0	0	1	0.25	0	0	0 1 ;0 1	0	0	0.5	0	0	21 5	0	0.807692	0.002494	1	0	NA	NA	NA	NA	NA	NA	1 1	0	0.5	1	0	0	3 0	0	1
4930415O20Rik	chr15	98401434	98420019	+	0 1	0	0	1	0	0	NA	NA	NA	NA	NA	NA	1 0	0	1	1	0	0	0 3	0	0	0.25	0	0	NA	NA	NA	NA	NA	NA	NA	NA	NA	NA	NA	NA	2 0	0	1	0.5	0	0	3 10	0	0.230769
4930417O22Rik	chr11	101813734	101821888	+	1 0 ;1 0	0	1	0.5	0	0	NA	NA	NA	NA	NA	NA	NA	NA	NA	NA	NA	NA	NA	NA	NA	NA	NA	NA	NA	NA	NA	NA	NA	NA	NA	NA	NA	NA	NA	NA	NA	NA	NA	NA	NA	NA	NA	NA	NA
4930422G04Rik	chr3	127256406	127320941	+	2 1 ;2 3 ;5 2 ;3 2 ;8 4 ;6 3 ;6 6 ;2 1 ;3 4 ;3 2 ;9 4 ;9 4 ;1 2 ;1 3 ;2 6 ;1 3 ;1 4 ;1 4 ;1 4 ;1 7 ;3 0 ;1 4 ;1 5 ;1 1 ;0 3 ;1 2 ;4 2 ;1 2 ;2 10 ;1 9 ;1 5 ;1 5 ;3 7 ;3 5 ;0 5 ;3 4 ;2 2 ;1 1 ;1 1 ;1 0	1	0.408333	0.0054	0	1	0 2 ;1 0 ;3 3 ;0 3 ;1 6 ;2 5 ;0 2 ;0 1 ;2 1 ;1 2 ;1 2 ;1 2 ;0 2 ;2 2 ;1 2 ;0 1 ;0 2 ;0 2 ;0 1 ;1 2 ;0 1 ;0 1 ;0 1 ;1 0 ;0 2 ;1 0 ;0 3 ;0 2 ;2 0 ;2 0 ;0 1 ;0 1 ;1 1 ;0 1 ;1 1 ;0 1 ;1 0	0	0.297619	0.000266	1	0	1 2 ;2 5 ;0 3 ;2 3 ;5 7 ;5 5 ;5 1 ;2 3 ;2 4 ;2 6 ;4 3 ;4 3 ;1 2 ;1 3 ;3 5 ;2 2 ;3 1 ;3 1 ;3 1 ;7 4 ;1 0 ;1 2 ;2 3 ;1 4 ;0 1 ;2 6 ;1 4 ;4 4 ;3 4 ;1 2 ;1 2 ;3 3 ;2 7 ;3 5 ;1 7 ;5 3 ;0 1 ;4 2 ;0 1	1	0.423963	0.029598	0	1	3 3 ;14 1 ;2 1 ;13 3 ;11 4 ;8 6 ;10 7 ;4 0 ;6 5 ;6 4 ;9 4 ;9 4 ;5 2 ;4 2 ;8 1 ;1 5 ;4 4 ;4 5 ;4 5 ;7 6 ;5 2 ;1 2 ;2 3 ;1 4 ;3 6 ;1 1 ;1 2 ;4 8 ;2 4 ;6 8 ;6 8 ;3 2 ;3 2 ;7 9 ;6 5 ;5 6 ;4 3 ;0 4 ;2 1 ;1 1	1	0.560345	0.027817	0	1	1443 690	0	0.676512	0	1	0	1662 988	1	0.62717	0	0	1	1468 823	1	0.640768	0	0	1	1318 729	1	0.643869
4930426L09Rik	chr2	18919945	18921431	+	0 1 ;1 0	0	0.5	1	0	0	NA	NA	NA	NA	NA	NA	1 3 ;2 1 ;3 3	0	0.461538	1	0	0	1 1 ;2 0	0	0.75	0.625	0	0	29 43	0	0.402778	0.124918	0	0	12 0	-1	1	0.000488	1	0	9 12	0	0.428571	0.663624	0	0	30 29	1	0.508475
4930427A07Rik	chr12	114394631	114403669	+	0 1 ;0 1 ;3 4 ;2 2 ;0 2 ;2 1 ;2 1 ;1 4 ;4 3 ;1 2 ;1 1 ;3 0 ;3 1 ;1 6 ;1 0 ;1 7 ;1 5 ;3 3 ;1 2 ;1 2 ;3 6 ;2 5	0	0.378947	0.023488	0	0	2 2 ;1 1 ;1 1 ;1 2 ;2 4 ;0 3 ;1 1 ;1 2 ;2 2 ;2 2 ;2 1 ;2 0 ;0 2 ;0 3 ;1 8 ;1 6 ;0 4 ;0 10 ;1 4	0	0.25641	2e-05	1	0	2 0 ;2 0 ;1 5 ;1 1 ;1 1 ;0 2 ;1 0 ;4 1 ;1 0 ;1 0 ;2 1 ;3 2 ;2 1 ;1 0 ;1 1 ;2 1 ;1 0 ;2 0 ;3 0 ;2 1 ;2 2	0	0.648148	0.040224	0	0	6 1 ;3 0 ;4 3 ;3 1 ;0 1 ;2 2 ;3 3 ;2 2 ;4 3 ;0 1 ;0 1 ;0 3 ;1 3 ;1 0 ;4 1 ;5 5 ;1 1 ;1 3 ;3 1 ;3 4 ;4 0 ;5 2	0	0.572917	0.184286	0	0	1938 1608	1	0.546531	0	0	1	2054 2066	1	0.498544	0.863933	0	1	1407 1351	1	0.510152	0.294966	0	1	1681 2137	1	0.440283
4930429B21Rik	chr3	32264410	32266360	+	1 0 ;0 1	0	0.5	1	0	0	NA	NA	NA	NA	NA	NA	4 0 ;1 0 ;0 1 ;2 7 ;1 0 ;2 1 ;3 2 ;5 1 ;1 1 ;2 2 ;4 3 ;4 0 ;3 0 ;2 0 ;1 2 ;2 5	0	0.596774	0.161881	0	0	1 0 ;1 0 ;2 0 ;1 0 ;1 0 ;1 1 ;0 1 ;0 1 ;0 1 ;0 1	0	0.583333	0.774414	0	0	255 180	1	0.586207	0.000377	0	1	569 336	1	0.628729	0	0	1	624 423	1	0.595989	0	0	1	485 207	0	0.700867
4930429F11Rik	chr17	79874963	79877225	-	1 0 ;1 0	0	1	0.5	0	0	NA	NA	NA	NA	NA	NA	NA	NA	NA	NA	NA	NA	NA	NA	NA	NA	NA	NA	NA	NA	NA	NA	NA	NA	NA	NA	NA	NA	NA	NA	NA	NA	NA	NA	NA	NA	NA	NA	NA
4930429F24Rik	chr9	79641447	79651042	+	0 1 ;0 1 ;0 1 ;0 1	0	0	0.125	0	0	0 1	0	0	1	0	0	NA	NA	NA	NA	NA	NA	1 0 ;0 1	0	0.5	1	0	0	NA	NA	NA	NA	NA	NA	NA	NA	NA	NA	NA	NA	NA	NA	NA	NA	NA	NA	NA	NA	NA
4930430F08Rik	chr10	100034907	100051893	-	3 0	0	1	0.25	0	0	2 0	0	1	0.5	0	0	4 5 ;7 7	0	0.478261	1	0	0	2 3 ;3 8	0	0.3125	0.210114	0	0	19 70	-1	0.213483	0	1	0	118 67	0	0.637838	0.000218	0	0	113 71	0	0.61413	0.002414	0	0	171 146	1	0.539432
4930431F12Rik	chr5	45357439	45370044	+	2 0 ;1 0	0	1	0.25	0	0	2 0 ;2 0 ;10 0 ;3 0 ;2 0 ;2 0 ;1 0	-1	1	0	1	0	2 0 ;5 0 ;4 0 ;3 0	-1	1	0.000122	1	0	1 0 ;3 0 ;8 1 ;4 0 ;1 0 ;1 0 ;1 0	-1	0.95	4e-05	1	0	NA	NA	NA	NA	NA	NA	NA	NA	NA	NA	NA	NA	NA	NA	NA	NA	NA	NA	NA	NA	NA
4930431P03Rik	chr14	45574574	45580982	-	0 1 ;0 2 ;0 1	0	0	0.125	0	0	NA	NA	NA	NA	NA	NA	1 0 ;1 0	0	1	0.5	0	0	NA	NA	NA	NA	NA	NA	NA	NA	NA	NA	NA	NA	NA	NA	NA	NA	NA	NA	NA	NA	NA	NA	NA	NA	NA	NA	NA
4930432K21Rik	chr8	86671936	86696496	+	1 0	0	1	1	0	0	NA	NA	NA	NA	NA	NA	0 1 ;0 1 ;1 0 ;0 1	0	0.25	0.625	0	0	1 3 ;1 0 ;0 1	0	0.333333	0.6875	0	0	86 16	-1	0.843137	0	1	0	66 40	0	0.622642	0.014779	0	0	19 64	0	0.228916	1e-06	1	0	23 36	0	0.389831
4930441O14Rik	chr13	67830198	67857775	+	0 1 ;0 1	0	0	0.5	0	0	0 1 ;0 1	0	0	0.5	0	0	NA	NA	NA	NA	NA	NA	0 2	0	0	0.5	0	0	15 61	-1	0.197368	0	1	0	80 76	1	0.512821	0.810276	0	1	31 101	-1	0.234848	0	1	0	38 56	0	0.404255
4930444A02Rik	chr8	27091075	27104593	-	1 0 ;4 4 ;4 4 ;2 4 ;3 3 ;3 5 ;4 3 ;4 1 ;1 3 ;1 1 ;4 4 ;2 3 ;1 4 ;1 3 ;1 2 ;2 1 ;2 0 ;1 1 ;1 2 ;1 2 ;4 1 ;4 3 ;6 3 ;5 6 ;4 2 ;3 3 ;8 3 ;3 5 ;5 0 ;7 1 ;5 1 ;1 0 ;1 0	1	0.559322	0.132534	0	1	1 0 ;1 0 ;0 1 ;1 0 ;1 0 ;1 0 ;1 0 ;1 1	0	0.777778	0.179687	0	0	14 9 ;7 11 ;6 10 ;12 5 ;8 7 ;8 11 ;10 5 ;12 8 ;0 6 ;13 8 ;9 12 ;9 18 ;2 12 ;1 11 ;2 10 ;14 7 ;15 6 ;11 7 ;10 7 ;11 7 ;13 4 ;12 8 ;11 11 ;6 13 ;6 10 ;4 4 ;11 7 ;11 11 ;12 4 ;9 5 ;9 6 ;1 0 ;1 1 ;3 0 ;2 0	1	0.521978	0.324966	0	1	10 4 ;9 3 ;8 2 ;9 2 ;13 4 ;8 6 ;13 5 ;12 2 ;3 5 ;10 3 ;9 3 ;13 4 ;4 4 ;2 2 ;3 3 ;9 5 ;10 5 ;6 7 ;6 6 ;6 7 ;7 9 ;10 2 ;17 2 ;12 9 ;3 2 ;6 0 ;12 3 ;12 4 ;5 3 ;10 1 ;12 1 ;1 0	0	0.695876	0	1	0	5284 9306	1	0.362166	0	0	1	9975 14568	1	0.40643	0	0	1	10779 15520	1	0.409863	0	0	1	7466 14076	1	0.346579
4930451G09Rik	chr16	4964381	4979055	+	0 2 ;1 1 ;1 3 ;0 2 ;1 2 ;0 1 ;0 1 ;1 1 ;1 0 ;1 1 ;1 1	0	0.318182	0.133801	0	0	NA	NA	NA	NA	NA	NA	0 2 ;1 2 ;1 1 ;0 1 ;1 0 ;1 0	0	0.4	0.753906	0	0	1 0 ;0 1 ;1 0 ;0 1 ;1 0 ;1 0	0	0.666667	0.6875	0	0	NA	NA	NA	NA	NA	NA	NA	NA	NA	NA	NA	NA	NA	NA	NA	NA	NA	NA	NA	NA	NA
4930453N24Rik	chr16	64765930	64770765	-	8 7	0	0.533333	1	0	0	NA	NA	NA	NA	NA	NA	13 11	0	0.541667	0.83882	0	0	12 15	0	0.444444	0.701108	0	0	203 385	0	0.345238	0	0	0	278 514	0	0.35101	0	0	0	445 588	1	0.430784	1e-05	0	1	326 518	1	0.386256
4930455F23Rik	chr1	166205728	166217978	+	2 5 ;2 7 ;3 4 ;6 1 ;5 3 ;2 3	0	0.465116	0.760792	0	0	1 0 ;1 0 ;1 0 ;1 0 ;1 0	0	1	0.0625	0	0	7 5 ;7 6 ;3 2 ;4 5 ;8 4 ;6 4 ;0 1	0	0.564516	0.374152	0	0	8 5 ;9 5 ;5 3 ;7 3 ;4 3 ;4 2 ;1 0	0	0.644068	0.036343	0	0	297 276	1	0.518325	0.40345	0	1	334 428	1	0.43832	0.000744	0	1	418 574	1	0.421371	1e-06	0	1	484 587	1	0.451914
4930470H14Rik	chr17	4044657	4082995	-	1 5	0	0.166667	0.21875	0	0	0 13	-1	0	0.000244	1	0	0 8	0	0	0.007812	1	0	2 15	0	0.117647	0.00235	1	0	NA	NA	NA	NA	NA	NA	NA	NA	NA	NA	NA	NA	NA	NA	NA	NA	NA	NA	NA	NA	NA
4930478L05Rik	chr16	78560560	78565114	+	1 0 ;1 0 ;1 0 ;1 0 ;1 0 ;0 1 ;1 0 ;1 0	0	0.875	0.070313	0	0	0 1 ;0 1 ;0 1 ;0 1 ;2 1 ;0 1 ;1 1 ;1 1 ;0 1 ;0 2 ;0 1 ;0 1	0	0.235294	0.049042	0	0	1 0 ;1 0 ;0 1 ;1 1 ;1 0 ;1 0	0	0.714286	0.453125	0	0	1 0 ;0 1 ;0 2	0	0.25	0.625	0	0	NA	NA	NA	NA	NA	NA	NA	NA	NA	NA	NA	NA	NA	NA	NA	NA	NA	NA	NA	NA	NA
4930481A15Rik	chr19	5406873	5422847	+	0 1 ;0 1 ;0 2 ;0 1	0	0	0.0625	0	0	1 0	0	1	1	0	0	0 1 ;1 0	0	0.5	1	0	0	0 1 ;0 1 ;1 1 ;0 1	0	0.2	0.375	0	0	1 6	0	0.142857	0.125	0	0	NA	NA	NA	NA	NA	NA	NA	NA	NA	NA	NA	NA	NA	NA	NA
4930483J18Rik	chr15	81021282	81023187	+	1 0 ;1 0	0	1	0.5	0	0	NA	NA	NA	NA	NA	NA	0 1 ;0 1	0	0	0.5	0	0	1 0 ;0 2	0	0.333333	1	0	0	1 12	0	0.076923	0.003418	1	0	1 2	0	0.333333	1	0	0	1 3	0	0.25	0.625	0	0	1 3	0	0.25
4930483K19Rik	chr10	76008615	76024971	-	1 1 ;1 2	0	0.4	1	0	0	1 0	0	1	1	0	0	0 2 ;6 4 ;1 1 ;2 0 ;0 1 ;1 0	0	0.555556	0.814529	0	0	2 0 ;0 1 ;3 1	0	0.714286	0.453125	0	0	NA	NA	NA	NA	NA	NA	NA	NA	NA	NA	NA	NA	NA	NA	NA	NA	NA	NA	NA	NA	NA
4930487D11Rik	chr5	38735627	38740436	+	1 0 ;1 0	0	1	0.5	0	0	1 0	0	1	1	0	0	1 0	0	1	1	0	0	1 0	0	1	1	0	0	NA	NA	NA	NA	NA	NA	NA	NA	NA	NA	NA	NA	NA	NA	NA	NA	NA	NA	NA	NA	NA
4930500J02Rik	chr2	104399615	104408387	+	1 0 ;1 0 ;1 0 ;0 1	0	0.75	0.625	0	0	NA	NA	NA	NA	NA	NA	NA	NA	NA	NA	NA	NA	0 1 ;0 1	0	0	0.5	0	0	NA	NA	NA	NA	NA	NA	NA	NA	NA	NA	NA	NA	NA	NA	NA	NA	NA	NA	NA	NA	NA
4930503L19Rik	chr18	70612793	70632134	-	1 0 ;1 0 ;1 0 ;6 5 ;9 6 ;7 4 ;6 2 ;5 5 ;5 10 ;11 6 ;9 3 ;4 5 ;9 1 ;11 4 ;6 10 ;10 7 ;5 7 ;4 2 ;3 0 ;8 7 ;6 5 ;6 7 ;5 6 ;2 5	1	0.566802	0.041522	0	1	3 1 ;1 0 ;0 1 ;1 1 ;3 0 ;3 1 ;3 0 ;1 2 ;0 1 ;3 3 ;3 0 ;1 2 ;1 0 ;0 1 ;1 1 ;2 0 ;1 1 ;1 1 ;3 3 ;2 0 ;1 0	0	0.641509	0.053439	0	0	1 0 ;1 1 ;2 1 ;2 1 ;1 2 ;11 8 ;2 4 ;4 3 ;3 6 ;4 7 ;10 12 ;11 6 ;8 9 ;5 5 ;5 7 ;13 6 ;8 6 ;5 4 ;14 7 ;0 1 ;3 5 ;4 3 ;12 3 ;7 3 ;12 3 ;4 1 ;3 1 ;1 1	1	0.573529	0.017881	0	1	1 0 ;0 1 ;4 2 ;4 3 ;5 6 ;13 9 ;10 6 ;7 6 ;5 6 ;7 8 ;10 14 ;8 8 ;6 18 ;4 5 ;7 7 ;5 9 ;6 8 ;8 10 ;5 13 ;6 6 ;3 3 ;6 12 ;8 10 ;6 8 ;6 4 ;4 2 ;3 2	1	0.457726	0.13045	0	1	1947 2133	1	0.477206	0.003771	0	1	3522 3180	1	0.525515	3.1e-05	0	1	3155 2811	1	0.52883	9e-06	0	1	2342 2692	1	0.465236
4930506C21Rik	chr17	8486230	8503983	-	1 0 ;1 1 ;0 1 ;1 1 ;0 1	0	0.428571	1	0	0	1 0	0	1	1	0	0	1 0 ;0 1 ;2 1 ;0 1 ;1 2 ;1 3	0	0.384615	0.581055	0	0	0 1 ;1 2 ;0 1 ;0 1 ;0 2	0	0.125	0.070312	0	0	NA	NA	NA	NA	NA	NA	NA	NA	NA	NA	NA	NA	NA	NA	NA	NA	NA	NA	NA	NA	NA
4930506M07Rik	chr19	59047847	59150559	-	2 0	0	1	0.5	0	0	NA	NA	NA	NA	NA	NA	0 1	0	0	1	0	0	NA	NA	NA	NA	NA	NA	NA	NA	NA	NA	NA	NA	NA	NA	NA	NA	NA	NA	NA	NA	NA	NA	NA	NA	NA	NA	NA
4930509E16Rik	chr9	72366056	72379665	-	0 1	0	0	1	0	0	NA	NA	NA	NA	NA	NA	NA	NA	NA	NA	NA	NA	NA	NA	NA	NA	NA	NA	NA	NA	NA	NA	NA	NA	NA	NA	NA	NA	NA	NA	NA	NA	NA	NA	NA	NA	NA	NA	NA
4930511M06Rik	chr18	57705667	57712051	-	0 1	0	0	1	0	0	0 1 ;0 1	0	0	0.5	0	0	NA	NA	NA	NA	NA	NA	0 1 ;0 1 ;0 1	0	0	0.25	0	0	75 109	1	0.407609	0.014758	0	1	26 38	0	0.40625	0.168643	0	0	21 20	1	0.512195	1	0	1	1 72	-1	0.013699
4930512B01Rik	chr12	70891330	70942867	+	1 0	0	1	1	0	0	NA	NA	NA	NA	NA	NA	NA	NA	NA	NA	NA	NA	1 2 ;1 1	0	0.4	1	0	0	1320 1591	1	0.453452	1e-06	0	1	1808 1974	1	0.478054	0.007288	0	1	1892 2416	1	0.439183	0	0	1	1780 2078	1	0.461379
4930513N10Rik	chr8	98330729	98345628	+	0 1	0	0	1	0	0	NA	NA	NA	NA	NA	NA	0 1 ;0 1	0	0	0.5	0	0	1 0 ;0 1 ;3 1 ;0 1 ;0 1 ;0 1 ;0 1 ;0 1 ;0 1	0	0.333333	0.387695	0	0	665 739	1	0.473647	0.051349	0	1	1441 1485	1	0.492481	0.426657	0	1	1054 1047	1	0.501666	0.895859	0	1	1094 1348	1	0.447993
4930515G01Rik	chr5	115223741	115224992	-	2 0 ;1 0	0	1	0.25	0	0	1 0	0	1	1	0	0	0 1 ;0 1 ;3 2 ;0 1	0	0.375	0.726562	0	0	0 3	0	0	0.25	0	0	1 23	-1	0.041667	3e-06	1	0	2 23	-1	0.08	1.9e-05	1	0	15 11	0	0.576923	0.557197	0	0	4 22	0	0.153846
4930520O04Rik	chr9	114277441	114286356	+	1 0 ;0 5 ;1 2 ;1 1 ;0 1 ;0 3 ;1 0	0	0.25	0.076813	0	0	0 2 ;0 1 ;0 1 ;0 1	0	0	0.0625	0	0	0 1 ;0 1 ;0 1 ;0 1 ;3 0 ;2 0	0	0.555556	1	0	0	0 1 ;0 2 ;1 0 ;0 1 ;0 1	0	0.166667	0.21875	0	0	NA	NA	NA	NA	NA	NA	NA	NA	NA	NA	NA	NA	NA	NA	NA	NA	NA	NA	NA	NA	NA
4930523C07Rik	chr1	161974510	162008717	+	0 1 ;2 2 ;1 1 ;4 4 ;6 4 ;2 3 ;4 5 ;4 5 ;4 3 ;4 3 ;6 4 ;3 3 ;3 0 ;3 2 ;2 2 ;2 1 ;1 1 ;1 2 ;3 1	1	0.539216	0.488434	0	1	1 0 ;0 1 ;1 2 ;2 1 ;2 0 ;4 0 ;3 0 ;2 0 ;0 1 ;0 1 ;1 0	0	0.727273	0.052479	0	0	5 7 ;3 4 ;0 8 ;0 2 ;4 11 ;2 6 ;6 5 ;0 6 ;0 5 ;3 3 ;3 3 ;5 3 ;7 3 ;1 5 ;1 3 ;2 5 ;3 2 ;0 3 ;0 1 ;1 3	0	0.343284	0.000359	0	0	5 0 ;1 3 ;2 4 ;0 1 ;4 4 ;2 2 ;5 4 ;2 2 ;2 1 ;2 2 ;3 1 ;4 2 ;4 2 ;2 2 ;1 2 ;3 2 ;0 2 ;0 1 ;2 0 ;1 1	1	0.542169	0.51041	0	1	NA	NA	NA	NA	NA	NA	NA	NA	NA	NA	NA	NA	NA	NA	NA	NA	NA	NA	NA	NA	NA
4930524O05Rik	chr19	10720183	10722543	-	1 0	0	1	1	0	0	NA	NA	NA	NA	NA	NA	NA	NA	NA	NA	NA	NA	NA	NA	NA	NA	NA	NA	NA	NA	NA	NA	NA	NA	NA	NA	NA	NA	NA	NA	NA	NA	NA	NA	NA	NA	NA	NA	NA
4930526L06Rik	chr19	11271306	11374374	+	0 1	0	0	1	0	0	NA	NA	NA	NA	NA	NA	NA	NA	NA	NA	NA	NA	NA	NA	NA	NA	NA	NA	NA	NA	NA	NA	NA	NA	NA	NA	NA	NA	NA	NA	NA	NA	NA	NA	NA	NA	NA	NA	NA
4930528A17Rik	chr4	21773473	21775595	-	1 0	0	1	1	0	0	NA	NA	NA	NA	NA	NA	1 2 ;2 0 ;2 0	0	0.714286	0.453125	0	0	1 0 ;0 1 ;0 1	0	0.333333	1	0	0	113 84	1	0.573604	0.045777	0	1	42 161	-1	0.206897	0	1	0	195 138	1	0.585586	0.002103	0	1	86 102	1	0.457447
4930528D03Rik	chr13	59835010	59838831	+	0 1	0	0	1	0	0	0 3 ;1 0	0	0.25	0.625	0	0	1 0	0	1	1	0	0	0 1	0	0	1	0	0	NA	NA	NA	NA	NA	NA	NA	NA	NA	NA	NA	NA	NA	NA	NA	NA	NA	NA	NA	NA	NA
4930539J05Rik	chr3	135099186	135101629	-	2 0	0	1	0.5	0	0	1 0 ;1 0	0	1	0.5	0	0	1 0 ;0 1	0	0.5	1	0	0	2 0 ;0 1	0	0.666667	1	0	0	25 5	0	0.833333	0.000325	1	0	21 14	0	0.6	0.310505	0	0	9 7	0	0.5625	0.803619	0	0	29 2	-1	0.935484
4930542D17Rik	chr16	50590615	50654279	+	4 10 ;7 9 ;6 11 ;4 8 ;4 4 ;5 6 ;4 5 ;4 6 ;4 5 ;3 4 ;5 12 ;12 9 ;4 6 ;3 7	0	0.403509	0.014162	0	0	NA	NA	NA	NA	NA	NA	NA	NA	NA	NA	NA	NA	NA	NA	NA	NA	NA	NA	NA	NA	NA	NA	NA	NA	NA	NA	NA	NA	NA	NA	NA	NA	NA	NA	NA	NA	NA	NA	NA
4930548H24Rik	chr5	31788231	31790635	+	1 0 ;1 0	0	1	0.5	0	0	NA	NA	NA	NA	NA	NA	1 0 ;1 0	0	1	0.5	0	0	1 0 ;1 0 ;3 2	0	0.714286	0.453125	0	0	NA	NA	NA	NA	NA	NA	NA	NA	NA	NA	NA	NA	NA	NA	NA	NA	NA	NA	NA	NA	NA
4930549G23Rik	chr18	67935686	67959597	-	0 1	0	0	1	0	0	NA	NA	NA	NA	NA	NA	1 0	0	1	1	0	0	0 1	0	0	1	0	0	NA	NA	NA	NA	NA	NA	NA	NA	NA	NA	NA	NA	NA	NA	NA	NA	NA	NA	NA	NA	NA
4930552P12Rik	chr19	55715078	55776694	-	1 0 ;1 0	0	1	0.5	0	0	1 0 ;1 0 ;1 0	0	1	0.25	0	0	1 0 ;1 0 ;1 0	0	1	0.25	0	0	0 1	0	0	1	0	0	NA	NA	NA	NA	NA	NA	NA	NA	NA	NA	NA	NA	NA	NA	NA	NA	NA	NA	NA	NA	NA
4930558J18Rik	chr1	57416065	57434388	-	0 1 ;0 1 ;1 0 ;0 1	0	0.25	0.625	0	0	0 1	0	0	1	0	0	0 4 ;0 4 ;1 0 ;0 1 ;0 1 ;0 1 ;0 1	0	0.076923	0.003418	1	0	0 1 ;0 1 ;0 1 ;0 1 ;0 1 ;1 0 ;1 0 ;0 3 ;1 0	0	0.272727	0.226562	0	0	760 301	-1	0.716305	0	1	0	745 363	0	0.672383	0	1	0	902 433	0	0.675655	0	1	0	1178 816	1	0.590772
4930562F07Rik	chr1	162004865	162008049	-	0 1 ;0 1 ;0 1	0	0	0.25	0	0	NA	NA	NA	NA	NA	NA	1 0	0	1	1	0	0	1 0 ;1 0	0	1	0.5	0	0	NA	NA	NA	NA	NA	NA	NA	NA	NA	NA	NA	NA	NA	NA	NA	NA	NA	NA	NA	NA	NA
4930564C03Rik	chr17	45016652	45017834	-	0 1	0	0	1	0	0	NA	NA	NA	NA	NA	NA	NA	NA	NA	NA	NA	NA	NA	NA	NA	NA	NA	NA	NA	NA	NA	NA	NA	NA	NA	NA	NA	NA	NA	NA	NA	NA	NA	NA	NA	NA	NA	NA	NA
4930577N17Rik	chr3	51080682	51082329	+	0 2 ;1 0 ;3 1	0	0.571429	1	0	0	1 0 ;1 0	0	1	0.5	0	0	1 0 ;1 0 ;1 0 ;1 1	0	0.8	0.375	0	0	3 0 ;3 0 ;1 0 ;1 1 ;0 1	0	0.8	0.109375	0	0	NA	NA	NA	NA	NA	NA	NA	NA	NA	NA	NA	NA	NA	NA	NA	NA	NA	NA	NA	NA	NA
4930578M01Rik	chr15	98816395	98819712	+	1 0 ;1 0	0	1	0.5	0	0	NA	NA	NA	NA	NA	NA	4 0 ;2 0 ;1 0 ;1 0 ;1 0 ;1 0 ;1 0 ;1 0 ;1 0 ;1 0 ;1 0 ;1 0 ;1 0 ;1 1	-1	0.947368	7.6e-05	1	0	2 0 ;3 1 ;3 1 ;3 1 ;2 0 ;1 0	0	0.823529	0.012726	1	0	NA	NA	NA	NA	NA	NA	NA	NA	NA	NA	NA	NA	NA	NA	NA	NA	NA	NA	NA	NA	NA
4930579G18Rik	chr14	55269347	55273937	+	14 7 ;1 0 ;1 0 ;1 0	0	0.708333	0.063915	0	0	1 2 ;1 0	0	0.5	1	0	0	9 7 ;1 0 ;2 0 ;0 1 ;1 1	0	0.590909	0.523467	0	0	8 6 ;2 0 ;1 1 ;1 0 ;1 0 ;1 0 ;0 1 ;1 0	0	0.652174	0.21004	0	0	182 241	1	0.43026	0.004744	0	1	281 313	1	0.473064	0.203353	0	1	305 350	1	0.465649	0.085496	0	1	358 368	1	0.493113
4930579G24Rik	chr3	79433000	79436741	+	1 1 ;1 6 ;3 6 ;2 2 ;3 2 ;1 1 ;2 2 ;5 4 ;1 3 ;2 3 ;2 2 ;2 2 ;1 4 ;1 1 ;0 2 ;0 2 ;0 2 ;3 3 ;2 0	0	0.4	0.092912	0	0	1 0 ;1 0 ;1 1 ;3 1 ;2 1 ;1 0 ;0 1 ;1 2 ;2 2 ;1 2 ;1 0 ;1 1 ;1 1 ;1 0 ;1 0	0	0.6	0.361595	0	0	1 6 ;2 9 ;1 12 ;4 6 ;3 7 ;1 6 ;3 6 ;2 10 ;3 7 ;3 4 ;4 4 ;4 9 ;2 9 ;0 1 ;1 6 ;1 2 ;1 4 ;1 3 ;4 5 ;0 1	0	0.259494	0	1	0	2 12 ;14 0 ;3 11 ;3 13 ;12 0 ;4 9 ;3 8 ;18 0 ;11 0 ;8 1 ;11 0 ;4 17 ;11 0 ;3 0 ;1 0 ;0 1 ;0 3 ;3 0 ;2 1 ;2 1 ;9 2 ;1 2	0	0.606796	0.002649	0	0	1193 556	0	0.682104	0	1	0	1442 745	0	0.659351	0	0	0	1148 582	0	0.663584	0	0	0	1189 564	0	0.678266
4930581F22Rik	chr9	34924312	34938507	+	1 0 ;4 2 ;4 4 ;2 2 ;0 1 ;1 0 ;1 0 ;1 0 ;1 0 ;1 0 ;0 1	0	0.615385	0.32694	0	0	1 0 ;1 0 ;0 1 ;0 1 ;0 1 ;0 1 ;1 0	0	0.428571	1	0	0	3 0 ;2 0 ;0 1 ;0 2 ;0 2 ;0 1 ;0 1	0	0.416667	0.774414	0	0	1 0 ;1 0 ;2 2 ;3 1 ;1 0 ;1 0	0	0.75	0.145996	0	0	302 178	0	0.629167	0	0	0	292 270	1	0.519573	0.375724	0	1	224 167	1	0.57289	0.004564	0	1	303 265	1	0.533451
4931403G20Rik	chr12	70944672	70954658	+	1 0 ;0 1	0	0.5	1	0	0	NA	NA	NA	NA	NA	NA	1 0 ;1 0 ;1 1 ;0 1	0	0.6	1	0	0	0 1 ;0 1	0	0	0.5	0	0	114 99	1	0.535211	0.337442	0	1	178 188	1	0.486339	0.638102	0	1	209 243	1	0.462389	0.12052	0	1	211 204	1	0.508434
4931406C07Rik	chr9	15087780	15110892	-	1 0 ;1 1 ;3 1 ;3 1 ;1 0 ;4 1 ;3 9 ;2 5 ;0 3 ;2 1	0	0.47619	0.877614	0	0	0 1	0	0	1	0	0	2 0 ;4 0 ;7 0 ;5 1 ;7 3 ;8 3 ;13 12 ;1 1 ;8 4 ;2 6 ;1 6	0	0.617021	0.029766	0	0	0 2 ;3 1 ;3 4 ;1 4 ;5 1 ;12 8 ;10 6 ;0 1 ;1 4 ;4 1 ;3 3 ;3 2	1	0.54878	0.439705	0	1	2304 1996	1	0.535814	3e-06	0	1	2176 2323	1	0.483663	0.029493	0	1	2820 2766	1	0.504834	0.478248	0	1	4713 4115	1	0.53387
4931406H21Rik	chr14	26406289	26410147	+	1 0 ;0 2 ;0 1 ;0 1 ;0 1 ;0 1 ;0 1 ;2 0 ;0 1 ;5 0 ;1 2 ;0 1	0	0.45	0.823803	0	0	0 1 ;0 1 ;1 3 ;0 3 ;0 2 ;1 2 ;0 3 ;2 0 ;2 1 ;2 4 ;1 4	0	0.272727	0.013531	0	0	1 0 ;1 0 ;1 1 ;0 1 ;1 0 ;1 1 ;1 0 ;1 2 ;0 1 ;1 0	0	0.571429	0.790527	0	0	0 1 ;0 1 ;0 1 ;1 1 ;1 0 ;0 1 ;0 1 ;0 2 ;1 0 ;0 2	0	0.230769	0.092285	0	0	14 8	0	0.636364	0.286279	0	0	9 6	0	0.6	0.607239	0	0	14 7	0	0.666667	0.189247	0	0	9 0	0	1
4931406P16Rik	chr7	35021732	35070628	-	11 5 ;4 5 ;3 8 ;9 8 ;2 4 ;7 5 ;3 3 ;2 5 ;12 6 ;2 3 ;2 3	1	0.508929	0.924775	0	1	1 0 ;0 1 ;2 1 ;1 1 ;0 2 ;0 1	0	0.4	0.753906	0	0	24 13 ;14 9 ;13 8 ;16 10 ;13 7 ;13 11 ;12 6 ;16 10 ;24 13 ;12 9 ;9 13	1	0.603636	0.000705	0	1	10 11 ;7 9 ;8 6 ;10 11 ;7 12 ;12 5 ;5 4 ;11 6 ;16 7 ;12 15 ;12 1	1	0.558376	0.116787	0	1	4020 4962	1	0.447562	0	0	1	6365 8106	1	0.439845	0	0	1	8325 10839	1	0.434408	0	0	1	8852 14175	1	0.384418
4931414P19Rik	chr14	55202499	55224745	-	1 3 ;1 0 ;1 1 ;1 0	0	0.5	1	0	0	0 1 ;0 1 ;2 0	0	0.5	1	0	0	3 3 ;1 2 ;3 2	0	0.5	1	0	0	2 2 ;0 6 ;3 6 ;3 7	0	0.275862	0.02412	0	0	13 380	-1	0.033079	0	1	0	409 394	1	0.50934	0.621299	0	1	243 466	0	0.342736	0	0	0	478 452	1	0.513978
4931417G12Rik	chr6	113546755	113550709	-	0 2 ;1 1 ;4 6	0	0.357143	0.42395	0	0	0 1 ;0 1	0	0	0.5	0	0	0 4 ;0 1	0	0	0.0625	0	0	1 2 ;2 1	0	0.5	1	0	0	21 34	0	0.381818	0.104789	0	0	34 39	1	0.465753	0.639973	0	1	47 42	1	0.52809	0.671809	0	1	42 73	0	0.365217
4931428F04Rik	chr8	107804308	107813428	-	2 1	0	0.666667	1	0	0	NA	NA	NA	NA	NA	NA	4 3	0	0.571429	1	0	0	5 1	0	0.833333	0.21875	0	0	893 960	1	0.481921	0.125197	0	1	2311 1252	1	0.648611	0	0	1	1973 1480	1	0.571387	0	0	1	1822 1000	1	0.645641
4931431C16Rik	chr5	35923875	35931412	-	1 0	0	1	1	0	0	NA	NA	NA	NA	NA	NA	0 1	0	0	1	0	0	0 2 ;0 2	0	0	0.125	0	0	NA	NA	NA	NA	NA	NA	NA	NA	NA	NA	NA	NA	NA	NA	NA	NA	NA	NA	NA	NA	NA
4931440P22Rik	chr3	65331406	65333336	-	1 0 ;1 0	0	1	0.5	0	0	NA	NA	NA	NA	NA	NA	0 1 ;2 0	0	0.666667	1	0	0	3 0 ;0 1 ;0 1 ;2 1	0	0.625	0.726562	0	0	41 6	-1	0.87234	0	1	0	5 14	0	0.263158	0.063568	0	0	40 18	0	0.689655	0.005355	1	0	20 41	0	0.327869
4932415G12Rik	chr10	94136237	94151358	-	1 0 ;1 0 ;4 3 ;3 3 ;1 1 ;2 1 ;0 3 ;4 1 ;2 0 ;1 0 ;3 1	0	0.628571	0.175465	0	0	0 1 ;2 1 ;1 0 ;1 0 ;1 0 ;1 0	0	0.75	0.289063	0	0	1 1 ;5 1 ;5 1 ;3 2 ;1 0 ;4 0 ;3 0 ;2 0 ;1 1 ;3 1 ;1 0 ;1 0	0	0.810811	0.000191	1	0	3 1 ;1 1 ;4 3 ;4 2 ;3 2 ;0 1 ;5 1 ;3 5 ;4 1 ;1 3 ;1 0 ;1 0 ;1 1	0	0.596154	0.211609	0	0	52 520	-1	0.090909	0	1	0	35 554	-1	0.059423	0	1	0	130 598	-1	0.178571	0	1	0	132 854	-1	0.133874
4932416H05Rik	chr2	129624104	129627195	-	1 0 ;2 1 ;0 2 ;0 2	0	0.375	0.726562	0	0	2 0	0	1	0.5	0	0	1 1 ;1 2 ;5 2 ;0 1 ;1 0 ;1 0 ;0 1	0	0.5625	0.803619	0	0	1 1 ;3 4 ;1 2 ;0 1 ;0 1 ;0 1	0	0.333333	0.301758	0	0	85 22	-1	0.794393	0	1	0	117 93	1	0.557143	0.112262	0	1	97 84	1	0.535912	0.372465	0	1	144 108	1	0.571429
4932438A13Rik	chr3	36762027	36951955	+	2 4 ;3 8 ;5 4 ;5 5 ;4 1 ;3 2 ;0 4 ;1 5 ;3 3 ;0 2 ;1 0 ;6 1 ;6 4 ;5 5 ;6 3 ;6 8 ;6 5 ;9 2 ;5 5 ;5 8 ;3 1 ;4 5 ;3 0	1	0.517045	0.706371	0	1	3 2 ;0 2 ;2 4 ;3 4 ;3 1 ;2 2 ;3 1 ;1 1 ;2 2 ;2 0 ;6 1 ;3 2 ;2 0 ;1 1 ;3 2 ;3 0 ;1 2 ;0 3 ;2 0 ;1 1 ;1 2 ;1 1	0	0.56962	0.260426	0	0	1 3 ;5 3 ;6 3 ;6 3 ;3 3 ;5 3 ;6 3 ;5 7 ;4 6 ;1 2 ;2 4 ;4 2 ;6 2 ;3 4 ;2 5 ;5 5 ;4 9 ;8 2 ;7 2 ;9 6 ;1 1 ;6 6 ;9 3	1	0.553846	0.151894	0	1	2 3 ;8 4 ;5 3 ;3 4 ;4 3 ;8 2 ;4 5 ;7 2 ;7 0 ;3 2 ;4 2 ;3 1 ;3 4 ;6 2 ;4 1 ;6 3 ;9 4 ;6 2 ;8 3 ;9 1 ;3 0 ;5 2 ;6 1	0	0.694915	0	1	0	6183 5360	1	0.535649	0	0	1	10860 9974	1	0.521263	0	0	1	12220 11756	1	0.509676	0.002788	0	1	12712 12490	1	0.504404
4932438H23Rik	chr16	91054179	91069390	-	1 0 ;1 0	0	1	0.5	0	0	NA	NA	NA	NA	NA	NA	0 1 ;0 1	0	0	0.5	0	0	0 1	0	0	1	0	0	1 8	0	0.111111	0.039062	0	0	64 24	0	0.727273	2.4e-05	1	0	89 116	1	0.434146	0.069122	0	1	95 96	1	0.497382
4933404O12Rik	chr5	137395015	137412979	+	1 0 ;1 4 ;1 4 ;1 3 ;0 1 ;0 3 ;1 3 ;7 11 ;8 12 ;0 6 ;5 5 ;1 6 ;1 2 ;1 2 ;3 7 ;2 3 ;2 4 ;2 5 ;2 5 ;2 4 ;1 2 ;0 2 ;0 2 ;0 2 ;0 4 ;2 3 ;0 1 ;4 2 ;3 5 ;5 8 ;2 6 ;5 8 ;5 6 ;3 3 ;3 6 ;3 8 ;4 6 ;3 6 ;1 9 ;1 8 ;2 6 ;2 0 ;2 1 ;1 3 ;1 5 ;1 0	0	0.319865	0	1	0	0 2 ;0 2 ;0 1 ;1 1 ;1 1 ;2 2 ;1 3 ;0 2 ;1 0 ;2 4 ;1 0 ;1 0 ;0 1 ;0 1 ;1 2 ;2 1 ;2 0 ;2 1 ;1 1 ;1 1 ;1 0 ;2 1 ;2 1 ;0 1 ;0 1 ;0 1 ;0 1 ;0 2 ;0 1	0	0.40678	0.192526	0	0	0 2 ;2 4 ;1 3 ;0 1 ;3 7 ;1 11 ;0 9 ;1 7 ;1 8 ;1 7 ;1 7 ;2 6 ;10 13 ;13 16 ;2 3 ;1 2 ;5 4 ;1 6 ;1 5 ;1 5 ;3 7 ;1 5 ;0 2 ;0 2 ;1 3 ;0 2 ;2 2 ;4 6 ;3 7 ;0 1 ;6 9 ;8 10 ;8 15 ;4 10 ;9 11 ;8 11 ;6 11 ;4 8 ;6 6 ;7 16 ;6 16 ;4 11 ;4 11 ;3 11 ;3 3 ;2 4 ;1 2 ;1 2 ;1 0	0	0.315353	0	1	0	0 1 ;0 9 ;0 5 ;1 7 ;3 9 ;1 6 ;0 4 ;0 3 ;0 8 ;2 8 ;3 9 ;7 16 ;6 19 ;6 7 ;0 6 ;2 8 ;1 7 ;1 5 ;1 6 ;1 7 ;1 3 ;1 7 ;1 8 ;1 4 ;0 2 ;1 2 ;1 2 ;0 4 ;1 5 ;1 5 ;0 1 ;13 10 ;12 16 ;8 18 ;4 3 ;6 15 ;6 14 ;7 11 ;5 13 ;8 13 ;9 7 ;6 6 ;2 9 ;2 9 ;1 9 ;0 4 ;0 3 ;0 3 ;1 3 ;0 1 ;0 1 ;0 1 ;0 3	-1	0.267068	0	1	0	2178 1018	0	0.681477	0	1	0	2091 1098	0	0.655691	0	0	0	2098 1055	0	0.665398	0	0	0	2590 1059	-1	0.709784
4933406C10Rik	chr12	33604248	33638654	-	4 1 ;1 0	0	0.833333	0.21875	0	0	NA	NA	NA	NA	NA	NA	1 0 ;0 1	0	0.5	1	0	0	NA	NA	NA	NA	NA	NA	NA	NA	NA	NA	NA	NA	NA	NA	NA	NA	NA	NA	NA	NA	NA	NA	NA	NA	NA	NA	NA
4933408N05Rik	chr8	116865060	116875378	-	0 1 ;1 0 ;1 0 ;0 1 ;0 1	0	0.4	1	0	0	NA	NA	NA	NA	NA	NA	NA	NA	NA	NA	NA	NA	NA	NA	NA	NA	NA	NA	NA	NA	NA	NA	NA	NA	NA	NA	NA	NA	NA	NA	NA	NA	NA	NA	NA	NA	NA	NA	NA
4933411K16Rik	chr19	42126717	42128118	+	1 0	0	1	1	0	0	NA	NA	NA	NA	NA	NA	2 0 ;1 0	0	1	0.25	0	0	1 6 ;1 0 ;0 1 ;0 1	0	0.2	0.109375	0	0	NA	NA	NA	NA	NA	NA	1 8	0	0.111111	0.039062	0	0	NA	NA	NA	NA	NA	NA	1 16	-1	0.058824
4933411K20Rik	chr8	47254909	47280944	+	0 3 ;2 7 ;8 5 ;2 7 ;3 3 ;5 4 ;1 3 ;1 1 ;2 5 ;3 5 ;6 1 ;4 5 ;4 3 ;9 2 ;5 8 ;0 3 ;0 5 ;1 5 ;1 1 ;0 2	1	0.422222	0.084813	0	1	2 1 ;0 1 ;1 0 ;3 0 ;1 0 ;1 1 ;1 1 ;1 0 ;0 1 ;0 1 ;2 1	0	0.631579	0.359283	0	0	6 12 ;7 14 ;8 10 ;7 10 ;4 8 ;6 7 ;2 5 ;2 4 ;6 4 ;8 4 ;8 6 ;3 2 ;4 0 ;6 3 ;5 2 ;4 1 ;3 1 ;2 8 ;1 2 ;2 0 ;0 4	1	0.467662	0.397378	0	1	8 2 ;8 11 ;10 5 ;5 3 ;2 5 ;11 2 ;3 2 ;4 1 ;4 3 ;6 2 ;10 6 ;3 1 ;3 1 ;5 2 ;3 5 ;2 1 ;3 0 ;2 5 ;1 1	0	0.615894	0.005482	0	0	1790 1146	1	0.609673	0	0	1	1846 1425	1	0.564353	0	0	1	1940 1870	1	0.509186	0.263625	0	1	2592 1863	1	0.581818
4933412E12Rik	chr10	116387617	116400335	+	0 4 ;0 1 ;1 2 ;0 3 ;1 1 ;2 4 ;5 5 ;1 2 ;3 6 ;3 6 ;2 7 ;4 7 ;3 9 ;0 11 ;0 7 ;4 4 ;4 3 ;3 1 ;3 7 ;2 5 ;1 6 ;4 4 ;0 3	0	0.298701	1e-06	1	0	0 1 ;0 1 ;0 1 ;0 2 ;0 1 ;0 1 ;0 1 ;0 1 ;0 1 ;0 1 ;0 1 ;0 1	-1	0	0.000244	1	0	8 13 ;2 5 ;3 1 ;3 0 ;2 0 ;1 1 ;0 7 ;3 6 ;9 3 ;18 5 ;12 6 ;16 7 ;16 7 ;17 6 ;19 6 ;20 4 ;5 8 ;9 10 ;20 9 ;17 6 ;16 3 ;20 8 ;10 8 ;11 6 ;16 4 ;4 3	0	0.661098	0	0	0	3 6 ;1 2 ;2 2 ;2 2 ;0 3 ;1 4 ;0 3 ;0 4 ;1 2 ;3 7 ;3 3 ;5 6 ;5 6 ;4 8 ;5 1 ;7 5 ;1 5 ;1 7 ;5 10 ;7 5 ;4 6 ;5 5 ;4 4 ;2 3 ;5 2 ;1 3	1	0.403141	0.009014	0	1	244 193	1	0.558352	0.016666	0	1	468 46	-1	0.910506	0	1	0	236 138	0	0.631016	0	0	0	133 237	0	0.359459
4933417D19Rik	chr8	125758990	125766259	+	0 1	0	0	1	0	0	NA	NA	NA	NA	NA	NA	NA	NA	NA	NA	NA	NA	0 1 ;1 0 ;1 0	0	0.666667	1	0	0	NA	NA	NA	NA	NA	NA	NA	NA	NA	NA	NA	NA	NA	NA	NA	NA	NA	NA	NA	NA	NA
4933417E11Rik	chr1	72005571	72051769	-	1 0 ;1 0	0	1	0.5	0	0	NA	NA	NA	NA	NA	NA	NA	NA	NA	NA	NA	NA	NA	NA	NA	NA	NA	NA	NA	NA	NA	NA	NA	NA	NA	NA	NA	NA	NA	NA	NA	NA	NA	NA	NA	NA	NA	NA	NA
4933421O10Rik	chr4	33114113	33118298	-	0 2 ;0 1 ;0 1 ;1 1 ;1 1 ;0 1 ;0 1 ;1 0 ;0 1 ;0 2 ;0 1 ;0 1 ;0 2 ;0 2 ;0 1 ;2 0	0	0.217391	0.010622	0	0	0 1 ;0 1 ;0 1 ;0 1 ;0 1 ;0 1 ;0 2 ;0 1 ;0 1 ;0 1 ;0 2 ;0 1 ;0 1 ;0 2 ;0 1 ;0 1 ;0 1 ;1 0	-1	0.047619	2.1e-05	1	0	1 0 ;1 1 ;0 5 ;1 2 ;0 2 ;0 2 ;0 1 ;0 1 ;0 1 ;0 1 ;0 1 ;0 1 ;0 2 ;1 1 ;0 1 ;0 1 ;0 3 ;0 1 ;3 1	0	0.2	0.000508	1	0	2 0 ;1 0 ;1 1 ;0 1 ;1 0 ;1 3 ;0 1 ;0 1 ;0 5 ;1 0 ;1 0 ;1 1 ;0 1 ;0 1 ;0 1 ;0 1 ;1 0 ;4 0	0	0.451613	0.7201	0	0	414 184	0	0.692308	0	1	0	334 177	0	0.65362	0	0	0	350 250	1	0.583333	5.1e-05	0	1	376 138	-1	0.731518
4933424G05Rik	chr18	15147503	15206496	+	1 0	0	1	1	0	0	1 0 ;1 0 ;1 0 ;1 0 ;1 0 ;1 0 ;1 0	0	1	0.015625	0	0	1 0 ;0 1	0	0.5	1	0	0	1 0	0	1	1	0	0	NA	NA	NA	NA	NA	NA	NA	NA	NA	NA	NA	NA	NA	NA	NA	NA	NA	NA	NA	NA	NA
4933426D04Rik	chr5	24408386	24412667	+	1 0 ;1 0 ;0 1 ;1 0 ;1 0	0	0.8	0.375	0	0	1 0 ;1 0 ;0 1	0	0.666667	1	0	0	0 1 ;0 1 ;0 1 ;0 1 ;0 1	0	0	0.0625	0	0	0 1	0	0	1	0	0	NA	NA	NA	NA	NA	NA	NA	NA	NA	NA	NA	NA	NA	NA	NA	NA	NA	NA	NA	NA	NA
4933426M11Rik	chr12	81891518	81981820	+	10 5 ;9 4 ;9 5 ;6 3 ;3 4 ;3 4 ;8 1 ;2 1	0	0.649351	0.011673	0	0	1 1 ;1 1 ;0 1 ;0 2 ;0 2 ;1 2 ;2 1	0	0.333333	0.301758	0	0	12 15 ;8 24 ;12 17 ;4 17 ;5 12 ;4 14 ;7 19 ;6 16	0	0.302083	0	1	0	6 6 ;4 11 ;7 7 ;7 6 ;3 4 ;3 4 ;3 9 ;2 2	0	0.416667	0.155656	0	0	1768 1332	1	0.570323	0	0	1	2461 1852	1	0.570601	0	0	1	3547 2393	1	0.597138	0	0	1	4779 2950	1	0.618321
4933427D06Rik	chr6	89046108	89060031	+	1 0 ;1 0	0	1	0.5	0	0	0 1 ;0 1	0	0	0.5	0	0	NA	NA	NA	NA	NA	NA	NA	NA	NA	NA	NA	NA	NA	NA	NA	NA	NA	NA	NA	NA	NA	NA	NA	NA	NA	NA	NA	NA	NA	NA	NA	NA	NA
4933427G17Rik	chr7	128126022	128158301	+	0 1 ;0 1	0	0	0.5	0	0	NA	NA	NA	NA	NA	NA	1 1 ;0 1 ;0 1	0	0.25	0.625	0	0	0 1 ;0 1	0	0	0.5	0	0	13 8	0	0.619048	0.38331	0	0	1 4	0	0.2	0.375	0	0	3 0	0	1	0.25	0	0	1 4	0	0.2
4933430I17Rik	chr4	62186402	62209027	+	1 0	0	1	1	0	0	NA	NA	NA	NA	NA	NA	0 1 ;0 1	0	0	0.5	0	0	1 0	0	1	1	0	0	10 4	0	0.714286	0.179565	0	0	11 8	0	0.578947	0.647606	0	0	13 7	0	0.65	0.263176	0	0	6 10	0	0.375
4933431G14Rik	chr6	72070206	72073191	-	1 0 ;1 0	0	1	0.5	0	0	1 0	0	1	1	0	0	2 1 ;1 1 ;1 1 ;1 0 ;1 0 ;0 1 ;2 0 ;2 2 ;0 1 ;1 1	0	0.578947	0.647606	0	0	NA	NA	NA	NA	NA	NA	NA	NA	NA	NA	NA	NA	NA	NA	NA	NA	NA	NA	NA	NA	NA	NA	NA	NA	NA	NA	NA
4933432I03Rik	chr14	103386628	103433020	-	0 1	0	0	1	0	0	1 0 ;1 0	0	1	0.5	0	0	NA	NA	NA	NA	NA	NA	NA	NA	NA	NA	NA	NA	NA	NA	NA	NA	NA	NA	NA	NA	NA	NA	NA	NA	NA	NA	NA	NA	NA	NA	NA	NA	NA
4933433G15Rik	chr9	75257990	75263344	+	1 0	0	1	1	0	0	NA	NA	NA	NA	NA	NA	1 1	0	0.5	1	0	0	1 0	0	1	1	0	0	NA	NA	NA	NA	NA	NA	NA	NA	NA	NA	NA	NA	NA	NA	NA	NA	NA	NA	NA	NA	NA
4933433H22Rik	chr17	84477999	84489215	+	1 0 ;1 0	0	1	0.5	0	0	1 0 ;1 0	0	1	0.5	0	0	1 0 ;6 3 ;5 3 ;8 1 ;1 0 ;1 0 ;1 0 ;0 2	0	0.71875	0.020062	0	0	2 1 ;2 1 ;2 0	0	0.75	0.289063	0	0	NA	NA	NA	NA	NA	NA	NA	NA	NA	NA	NA	NA	NA	NA	NA	NA	NA	NA	NA	NA	NA
4933434E20Rik	chr3	89856738	89866369	+	2 1 ;5 14 ;1 10 ;3 7	0	0.255814	0.001914	1	0	5 1 ;1 1 ;3 5	0	0.5625	0.803619	0	0	4 6 ;10 8 ;12 12 ;11 13 ;4 8 ;4 6	1	0.459184	0.479692	0	1	5 4 ;15 4 ;18 6 ;6 8 ;6 5 ;7 6	0	0.633333	0.014867	0	0	1414 1258	1	0.529192	0.002706	0	1	2159 1808	1	0.54424	0	0	1	2995 2544	1	0.540711	0	0	1	2918 2537	1	0.534922
4933439C10Rik	chr11	59319186	59324569	+	3 2 ;8 4 ;6 4 ;2 6 ;2 9 ;2 6 ;2 5 ;1 3 ;2 1 ;2 4 ;0 1 ;3 1 ;0 3	0	0.402439	0.097031	0	0	0 1 ;5 2 ;2 2 ;0 2 ;2 2 ;1 2 ;0 2 ;1 1 ;1 1 ;0 2 ;0 2 ;0 2 ;2 8	0	0.325581	0.031539	0	0	1 0 ;2 2 ;2 3 ;2 5 ;2 4 ;1 2 ;0 2 ;0 2 ;0 1 ;1 3 ;0 3 ;1 3 ;0 1	0	0.27907	0.005402	1	0	1 1 ;6 3 ;3 3 ;1 5 ;0 4 ;0 2 ;0 2 ;4 2 ;4 2 ;1 2 ;0 2 ;0 2 ;0 2	0	0.384615	0.126347	0	0	726 613	1	0.542196	0.002196	0	1	826 700	1	0.541284	0.001367	0	1	773 600	1	0.563001	3e-06	0	1	1011 978	1	0.508296
4933439K11Rik	chr1	174471750	174480937	-	1 1 ;0 1 ;0 1	0	0.25	0.625	0	0	NA	NA	NA	NA	NA	NA	NA	NA	NA	NA	NA	NA	NA	NA	NA	NA	NA	NA	NA	NA	NA	NA	NA	NA	NA	NA	NA	NA	NA	NA	NA	NA	NA	NA	NA	NA	NA	NA	NA
4933440J02Rik	chr10	111023774	111031329	-	0 1 ;0 1	0	0	0.5	0	0	NA	NA	NA	NA	NA	NA	NA	NA	NA	NA	NA	NA	NA	NA	NA	NA	NA	NA	NA	NA	NA	NA	NA	NA	NA	NA	NA	NA	NA	NA	NA	NA	NA	NA	NA	NA	NA	NA	NA
5031414D18Rik	chr14	75415833	75452339	+	2 1 ;1 2 ;2 0 ;1 0 ;1 4	0	0.5	1	0	0	1 0 ;0 1 ;0 1 ;1 0	0	0.5	1	0	0	2 1 ;0 1 ;1 0	0	0.6	1	0	0	0 2 ;0 1 ;1 0	0	0.25	0.625	0	0	8 0	0	1	0.007812	1	0	29 88	0	0.247863	0	1	0	18 37	0	0.327273	0.014454	1	0	121 286	0	0.297297
5031425E22Rik	chr5	22937625	22940171	-	2 2 ;0 2 ;1 2 ;1 2	0	0.333333	0.387695	0	0	1 0 ;1 2 ;1 2	0	0.428571	1	0	0	2 4 ;2 5 ;1 5	0	0.263158	0.063568	0	0	2 3 ;0 1 ;1 2 ;2 1	0	0.416667	0.774414	0	0	NA	NA	NA	NA	NA	NA	NA	NA	NA	NA	NA	NA	NA	NA	NA	NA	NA	NA	NA	NA	NA
5031425F14Rik	chr2	166272950	166284270	+	0 2	0	0	0.5	0	0	NA	NA	NA	NA	NA	NA	NA	NA	NA	NA	NA	NA	NA	NA	NA	NA	NA	NA	7 0	0	1	0.015625	1	0	1 0	0	1	1	0	0	NA	NA	NA	NA	NA	NA	9 2	0	0.818182
5031439G07Rik	chr15	84776149	84818401	-	0 9 ;14 2 ;23 13 ;20 4 ;9 7 ;10 9 ;1 3 ;13 5 ;13 3 ;10 5 ;9 7 ;10 5 ;10 4 ;6 9 ;5 9 ;7 7 ;3 5 ;7 1 ;2 0 ;3 4 ;10 11 ;3 0	1	0.606452	0.000212	0	1	4 3 ;2 1 ;1 2 ;1 2 ;1 1 ;1 1 ;0 2 ;0 2 ;0 1 ;0 2 ;1 0 ;1 0 ;0 1 ;2 0 ;1 1	0	0.441176	0.607591	0	0	0 8 ;4 2 ;19 8 ;7 16 ;3 4 ;5 6 ;1 5 ;2 9 ;2 8 ;9 8 ;4 8 ;3 8 ;7 5 ;6 2 ;6 2 ;12 5 ;0 5 ;1 3 ;1 3 ;5 10 ;1 1	1	0.4375	0.070992	0	1	0 10 ;4 8 ;19 15 ;14 7 ;8 11 ;12 7 ;3 7 ;7 10 ;6 9 ;8 9 ;11 8 ;11 8 ;4 13 ;6 9 ;7 9 ;9 13 ;2 7 ;1 4 ;3 5 ;10 6 ;1 2	1	0.452012	0.094916	0	1	5002 3885	1	0.562845	0	0	1	6029 4100	1	0.595222	0	0	1	6311 4700	1	0.573154	0	0	1	10444 7071	1	0.596289
5033406O09Rik	chr12	113180201	113182693	-	0 3 ;2 2 ;3 4 ;1 2 ;1 2 ;1 3 ;3 4 ;2 8 ;3 2 ;0 2 ;2 2 ;0 1	0	0.339623	0.027008	0	0	1 0	0	1	1	0	0	0 1 ;1 0 ;1 0 ;1 0 ;0 1 ;0 1 ;0 1	0	0.428571	1	0	0	0 1	0	0	1	0	0	NA	NA	NA	NA	NA	NA	NA	NA	NA	NA	NA	NA	NA	NA	NA	NA	NA	NA	NA	NA	NA
5330426P16Rik	chr16	50726863	50732886	-	0 1 ;1 0 ;1 0 ;1 0 ;2 0 ;2 1 ;0 1 ;0 1 ;2 0 ;1 0 ;0 1	0	0.666667	0.301758	0	0	1 0 ;1 0	0	1	0.5	0	0	1 0 ;2 7 ;1 3 ;1 7 ;0 3 ;0 2 ;3 2 ;1 2 ;0 4 ;1 2 ;1 1 ;1 0 ;3 1 ;0 2 ;0 1 ;0 1 ;1 0 ;2 1	0	0.315789	0.007508	1	0	1 0 ;4 2 ;3 3 ;1 3 ;1 4 ;3 1 ;3 1 ;0 1 ;0 1 ;0 1 ;1 2 ;1 1 ;2 0 ;1 0 ;0 1 ;1 0	1	0.511628	1	0	1	313 132	0	0.703371	0	1	0	463 261	0	0.639503	0	0	0	572 336	1	0.629956	0	0	1	221 140	1	0.612188
5430402O13Rik	chr6	50516641	50544864	+	0 1	0	0	1	0	0	1 0	0	1	1	0	0	1 1	0	0.5	1	0	0	1 0	0	1	1	0	0	7 18	0	0.28	0.043285	0	0	18 19	0	0.486486	1	0	0	16 9	0	0.64	0.229523	0	0	36 36	1	0.5
5430405H02Rik	chr2	156678138	156688681	-	0 3 ;2 1 ;2 1 ;2 0	0	0.545455	1	0	0	1 0 ;1 0	0	1	0.5	0	0	1 1 ;3 1 ;3 1 ;4 1	0	0.733333	0.118469	0	0	1 0 ;1 0 ;1 0 ;0 3 ;0 4 ;1 0 ;1 0	0	0.416667	0.774414	0	0	2426 1071	-1	0.693737	0	1	0	4919 2095	-1	0.701312	0	1	0	6016 2413	-1	0.713726	0	1	0	5420 1962	-1	0.734218
5430416N02Rik	chr5	100849860	100858554	-	1 2 ;1 7 ;0 8 ;10 5 ;2 7	0	0.325581	0.031539	0	0	1 0 ;1 3 ;2 3 ;1 6 ;1 1	0	0.315789	0.167068	0	0	4 2 ;7 6 ;4 7 ;6 14 ;6 15 ;9 10 ;5 9	0	0.394231	0.038958	0	0	4 2 ;10 7 ;8 5 ;6 8 ;5 9 ;8 7 ;4 5	1	0.511364	0.915187	0	1	856 922	1	0.48144	0.123168	0	1	1268 1480	1	0.461426	5.7e-05	0	1	1000 1232	1	0.448029	1e-06	0	1	723 877	1	0.451875
5430416O09Rik	chr4	43742905	43747406	+	0 2 ;0 1 ;0 1 ;0 1	0	0	0.0625	0	0	NA	NA	NA	NA	NA	NA	1 0	0	1	1	0	0	1 0	0	1	1	0	0	1 4	0	0.2	0.375	0	0	NA	NA	NA	NA	NA	NA	1 5	0	0.166667	0.21875	0	0	NA	NA	NA
5430417L22Rik	chr2	118571497	118574543	+	1 2 ;3 3 ;0 2	0	0.363636	0.548828	0	0	1 0 ;3 0	0	1	0.125	0	0	2 3 ;1 2 ;4 7	0	0.368421	0.359283	0	0	1 5 ;0 4 ;1 3	0	0.142857	0.012939	1	0	152 108	1	0.584615	0.00754	0	1	232 198	1	0.539535	0.111413	0	1	243 229	1	0.514831	0.549636	0	1	337 216	1	0.609403
5430435G22Rik	chr1	133585271	133610041	+	1 5 ;1 2 ;2 1 ;5 2 ;7 3 ;5 2 ;1 1	0	0.578947	0.417692	0	0	1 0	0	1	1	0	0	7 4 ;1 1 ;0 1 ;1 3 ;8 4 ;11 3 ;6 4 ;10 0	0	0.6875	0.00369	1	0	7 4 ;2 3 ;0 2 ;3 1 ;7 0 ;8 9 ;7 2 ;9 2	0	0.651515	0.018657	0	0	45 55	1	0.45	0.368202	0	1	32 250	-1	0.113475	0	1	0	259 985	-1	0.208199	0	1	0	280 668	-1	0.295359
5430437J10Rik	chr15	5446317	5544983	+	1 0 ;1 0	0	1	0.5	0	0	NA	NA	NA	NA	NA	NA	NA	NA	NA	NA	NA	NA	NA	NA	NA	NA	NA	NA	NA	NA	NA	NA	NA	NA	NA	NA	NA	NA	NA	NA	NA	NA	NA	NA	NA	NA	NA	NA	NA
5530401A14Rik	chr11	81674178	81708084	+	1 0	0	1	1	0	0	NA	NA	NA	NA	NA	NA	NA	NA	NA	NA	NA	NA	NA	NA	NA	NA	NA	NA	NA	NA	NA	NA	NA	NA	NA	NA	NA	NA	NA	NA	1 1	0	0.5	1	0	0	NA	NA	NA
5730408K05Rik	chr19	8962876	8963260	-	1 0	0	1	1	0	0	2 1	0	0.666667	1	0	0	0 3 ;3 1 ;1 2	0	0.4	0.753906	0	0	2 1 ;2 0	0	0.8	0.375	0	0	2306 2213	1	0.51029	0.171127	0	1	3185 3165	1	0.501575	0.811547	0	1	2388 2207	1	0.519695	0.007915	0	1	2430 2492	1	0.493702
5730420D15Rik	chr10	94880008	94891274	+	1 2 ;2 3 ;1 1 ;0 1 ;1 1 ;0 1	0	0.357143	0.42395	0	0	1 0 ;1 0 ;1 0	0	1	0.25	0	0	1 0 ;1 0	0	1	0.5	0	0	NA	NA	NA	NA	NA	NA	NA	NA	NA	NA	NA	NA	NA	NA	NA	NA	NA	NA	NA	NA	NA	NA	NA	NA	NA	NA	NA
5730455P16Rik	chr11	80173993	80191517	-	0 3 ;2 3 ;1 3 ;3 3 ;2 3 ;2 3 ;2 3 ;0 4 ;5 1 ;1 1	0	0.4	0.232693	0	0	2 0 ;0 1 ;1 0 ;0 1 ;0 1 ;0 1	0	0.428571	1	0	0	6 3 ;4 4 ;2 4 ;5 5 ;4 4 ;6 4 ;6 4 ;1 2 ;5 7 ;1 8	1	0.470588	0.664645	0	1	9 6 ;3 5 ;2 1 ;4 5 ;6 1 ;8 7 ;8 7 ;0 3 ;6 7 ;1 3	1	0.51087	0.917041	0	1	311 273	1	0.532534	0.125679	0	1	453 334	1	0.575604	2.5e-05	0	1	452 377	1	0.545235	0.010124	0	1	556 466	1	0.544031
5730480H06Rik	chr5	48786811	48805533	+	0 1 ;0 2 ;0 2 ;3 1 ;1 0 ;1 0 ;1 0 ;1 0 ;1 0 ;1 0 ;2 0 ;0 2 ;0 1 ;0 1	0	0.52381	1	0	0	1 0 ;1 1 ;0 1 ;0 1 ;1 0 ;1 0 ;0 1 ;0 2 ;0 1 ;0 1 ;0 1 ;0 1 ;0 1 ;1 1 ;0 1 ;0 1 ;0 1 ;0 1 ;0 1 ;0 1 ;0 1 ;1 1 ;0 1	0	0.222222	0.005925	0	0	1 0 ;1 2 ;0 1 ;0 1 ;2 3 ;2 1 ;1 1 ;1 0 ;1 2 ;2 2 ;2 1 ;1 2 ;1 1 ;0 1 ;0 1 ;1 0 ;1 0 ;0 2 ;0 1	0	0.435897	0.522397	0	0	1 3 ;1 1 ;1 1 ;0 5 ;0 1 ;0 1 ;0 1 ;0 2 ;0 2 ;1 1 ;1 1 ;0 1 ;1 4 ;0 1 ;1 0 ;1 0 ;1 0 ;1 0 ;1 0 ;1 0 ;0 1 ;0 1 ;1 0	0	0.325	0.038477	0	0	NA	NA	NA	NA	NA	NA	NA	NA	NA	NA	NA	NA	NA	NA	NA	NA	NA	NA	NA	NA	NA
5730488B01Rik	chr4	44715671	44717982	+	17 2 ;5 0 ;7 0 ;16 1 ;6 1 ;13 0 ;13 0 ;8 0 ;7 0 ;6 0 ;7 1 ;7 1	-1	0.949153	0	1	0	0 5 ;0 4 ;0 2 ;0 13 ;0 1 ;0 4 ;0 4 ;0 1 ;0 1 ;0 1 ;0 1 ;0 3	-1	0	0	1	0	NA	NA	NA	NA	NA	NA	NA	NA	NA	NA	NA	NA	NA	NA	NA	NA	NA	NA	NA	NA	NA	NA	NA	NA	NA	NA	NA	NA	NA	NA	NA	NA	NA
5730577I03Rik	chr9	20411918	20421715	+	0 1 ;0 1 ;0 1 ;0 1 ;0 1 ;0 1 ;0 1 ;0 1 ;2 0 ;3 0	0	0.384615	0.581055	0	0	0 1	0	0	1	0	0	0 1 ;0 3 ;0 2 ;0 2 ;0 1 ;0 1 ;0 2 ;0 2 ;0 2 ;0 2 ;0 1	-1	0	4e-06	1	0	2 0 ;0 1 ;1 1 ;0 1 ;3 0 ;3 0 ;0 1 ;0 1 ;0 2 ;0 1 ;1 0 ;1 0 ;0 1 ;0 1 ;0 2 ;0 2	0	0.44	0.690038	0	0	239 26	-1	0.901887	0	1	0	215 76	-1	0.738832	0	1	0	352 84	-1	0.807339	0	1	0	452 63	-1	0.87767
5830415F09Rik	chr4	46389846	46402295	-	0 1 ;2 7 ;0 1 ;0 1 ;1 0 ;1 1 ;1 2 ;0 1	0	0.263158	0.063568	0	0	0 1 ;0 3 ;0 1	0	0	0.0625	0	0	0 1 ;0 1 ;2 1 ;0 3 ;1 2 ;0 1 ;1 1 ;1 0 ;1 1	0	0.352941	0.332306	0	0	1 0 ;1 1 ;1 1 ;1 3 ;0 2 ;0 1 ;2 1 ;2 2	0	0.421053	0.647606	0	0	896 831	1	0.518819	0.123524	0	1	1287 272	-1	0.825529	0	1	0	1193 927	1	0.562736	0	0	1	940 1014	1	0.481064
5830416P10Rik	chr19	53515701	53539286	-	3 0 ;1 0 ;6 0 ;1 1 ;0 1 ;1 0 ;0 1 ;0 1 ;1 2 ;0 3 ;4 0 ;3 0	0	0.689655	0.061428	0	0	1 0 ;0 1 ;0 1 ;0 1	0	0.25	0.625	0	0	0 2 ;1 0 ;1 0	0	0.5	1	0	0	NA	NA	NA	NA	NA	NA	91 0	-1	1	0	1	0	58 95	0	0.379085	0.003472	0	0	13 10	0	0.565217	0.677639	0	0	160 343	0	0.318091
5830417I10Rik	chr3	88580978	88633293	+	0 1 ;2 1 ;1 1 ;1 0 ;1 2 ;1 2 ;2 0 ;2 0 ;1 1 ;1 0 ;1 0 ;0 1 ;0 1 ;0 1 ;1 1 ;0 1	0	0.518519	1	0	0	1 0 ;0 1 ;1 0 ;1 0 ;1 0 ;0 1 ;0 1 ;0 1	0	0.5	1	0	0	3 1 ;0 1 ;2 1 ;1 1 ;3 4 ;2 2 ;3 1 ;0 1 ;1 3 ;2 0 ;1 0 ;1 0 ;2 3 ;1 0 ;1 0 ;1 0	0	0.571429	0.440799	0	0	3 1 ;0 1 ;2 0 ;4 0 ;6 0 ;3 0 ;2 0 ;2 1 ;3 0 ;3 0 ;2 0 ;1 0 ;3 2 ;4 2 ;0 2 ;1 3 ;0 1 ;0 1 ;2 1 ;1 1 ;2 1	0	0.721311	0.00073	1	0	3264 3321	1	0.495672	0.490136	0	1	4653 4549	1	0.505651	0.282942	0	1	4639 4555	1	0.504568	0.386701	0	1	3883 4032	1	0.490587
5830418K08Rik	chr9	15121357	15162232	-	0 2 ;6 7 ;7 6 ;9 5 ;4 7 ;5 6 ;9 3 ;2 5 ;0 3 ;2 0 ;2 0 ;2 4 ;3 3 ;4 5 ;4 6 ;1 6 ;7 6 ;7 10 ;8 9 ;9 5 ;8 3 ;4 4 ;6 5 ;2 11 ;6 7 ;2 12 ;5 5 ;5 3 ;6 4 ;5 3 ;1 4	1	0.47	0.326354	0	1	1 0 ;3 5 ;1 2 ;2 2 ;2 3 ;2 3 ;2 1 ;3 1 ;1 1 ;1 0 ;1 0 ;1 0 ;2 2 ;0 1 ;1 3 ;0 4 ;2 2 ;3 2 ;4 2 ;4 1 ;4 1 ;2 2 ;2 2 ;1 2 ;0 1 ;1 1 ;1 2 ;2 2 ;1 2 ;0 1 ;2 0	1	0.504854	1	0	1	8 10 ;5 1 ;3 4 ;7 5 ;7 3 ;9 4 ;4 11 ;2 3 ;1 2 ;1 1 ;1 1 ;1 4 ;1 7 ;5 8 ;9 6 ;3 8 ;3 2 ;5 11 ;7 6 ;8 7 ;10 5 ;6 6 ;3 3 ;7 11 ;5 5 ;7 1 ;3 5 ;5 2 ;6 2 ;6 0 ;6 2	1	0.513333	0.686175	0	1	8 12 ;10 7 ;10 8 ;7 8 ;7 10 ;9 11 ;9 5 ;4 3 ;2 0 ;0 5 ;7 5 ;7 5 ;9 7 ;4 8 ;6 7 ;7 10 ;8 10 ;11 6 ;13 6 ;8 5 ;4 5 ;1 6 ;8 5 ;12 3 ;2 5 ;2 5 ;12 4 ;5 6 ;2 4	1	0.517333	0.535526	0	1	5527 3826	1	0.590933	0	0	1	7628 5543	1	0.579151	0	0	1	6669 5204	1	0.561695	0	0	1	7269 4548	1	0.615131
5830418P13Rik	chr9	103325907	103363590	+	2 0 ;1 0 ;2 0 ;0 1 ;2 1 ;5 0 ;6 0 ;6 0 ;2 0 ;0 1 ;1 0 ;1 0 ;1 0 ;1 0 ;1 0	-1	0.911765	1e-06	1	0	1 0 ;0 1 ;0 1	0	0.333333	1	0	0	NA	NA	NA	NA	NA	NA	1 0	0	1	1	0	0	NA	NA	NA	NA	NA	NA	NA	NA	NA	NA	NA	NA	NA	NA	NA	NA	NA	NA	NA	NA	NA
5830428M24Rik	chr12	70565773	70576537	-	0 1 ;0 1	0	0	0.5	0	0	0 1	0	0	1	0	0	NA	NA	NA	NA	NA	NA	NA	NA	NA	NA	NA	NA	NA	NA	NA	NA	NA	NA	NA	NA	NA	NA	NA	NA	NA	NA	NA	NA	NA	NA	NA	NA	NA
5830432E09Rik	chr7	142840139	142843997	-	0 2 ;0 3 ;1 0 ;1 0 ;1 1	0	0.333333	0.507812	0	0	0 1	0	0	1	0	0	1 1 ;1 0 ;1 0 ;2 0 ;2 0 ;1 0	0	0.888889	0.039062	0	0	NA	NA	NA	NA	NA	NA	1 2	0	0.333333	1	0	0	6 1	0	0.857143	0.125	0	0	8 7	0	0.533333	1	0	0	2 9	0	0.181818
6030458C11Rik	chr15	12737931	12754412	-	2 4 ;2 9 ;4 4 ;6 8 ;5 4 ;4 5 ;4 5 ;0 4 ;0 4 ;1 5 ;4 5 ;1 5 ;0 8 ;0 9 ;2 3 ;2 3 ;3 0 ;1 7 ;1 8 ;1 0 ;0 3 ;0 3 ;1 3 ;0 2 ;0 1 ;0 1 ;0 6 ;1 9 ;3 10 ;2 11 ;1 6 ;2 6 ;0 2 ;0 2 ;0 2 ;1 2 ;1 0 ;0 2 ;0 3 ;0 1 ;1 1 ;0 1 ;1 1 ;0 1	-1	0.241525	0	1	0	2 0 ;3 0 ;0 1 ;0 2 ;1 2 ;0 1 ;0 1 ;0 1 ;1 1 ;1 0 ;1 1 ;0 1 ;1 3 ;0 1 ;0 1 ;0 1 ;0 1 ;0 1 ;0 1 ;0 1 ;0 1 ;0 1	0	0.30303	0.035082	0	0	4 8 ;4 10 ;5 5 ;7 11 ;7 4 ;8 5 ;6 1 ;0 8 ;2 3 ;3 3 ;2 7 ;1 4 ;1 7 ;3 7 ;3 5 ;3 3 ;4 0 ;1 6 ;0 2 ;0 1 ;0 1 ;0 1 ;0 2 ;0 4 ;2 6 ;1 3 ;0 2 ;0 2 ;1 0 ;0 5 ;0 9 ;2 12 ;7 8 ;0 8 ;1 12 ;1 6 ;0 1 ;2 3 ;4 0 ;1 0 ;1 0 ;1 0 ;1 1 ;2 1 ;1 1	0	0.328571	0	1	0	5 5 ;6 6 ;4 6 ;5 8 ;2 5 ;1 9 ;5 6 ;3 4 ;1 5 ;0 4 ;1 6 ;0 2 ;1 4 ;4 8 ;3 4 ;2 4 ;0 2 ;0 1 ;0 4 ;0 3 ;0 1 ;0 1 ;0 1 ;0 1 ;0 4 ;0 5 ;0 3 ;0 1 ;0 2 ;0 6 ;0 9 ;2 18 ;4 11 ;1 5 ;1 10 ;1 3 ;0 1 ;0 2 ;1 6 ;0 3 ;1 1 ;4 1 ;0 1 ;0 1 ;0 1 ;0 1 ;0 1 ;2 4 ;1 4 ;0 1	-1	0.229323	0	1	0	11844 6471	1	0.646683	0	0	1	20174 9797	0	0.673117	0	1	0	15610 7906	0	0.663803	0	0	0	18096 9385	1	0.658491
6330403A02Rik	chr1	182362503	182413635	-	3 6 ;7 5 ;6 1 ;6 5 ;9 6 ;8 7 ;15 7 ;11 3 ;6 5 ;8 2 ;1 2 ;4 0 ;2 0 ;1 0 ;2 0 ;5 3 ;3 5 ;6 1 ;4 2 ;2 3 ;2 3 ;1 3 ;0 1 ;3 5 ;2 3 ;5 2 ;4 0 ;5 1 ;5 2 ;3 4 ;3 2 ;3 2 ;2 3 ;1 0 ;0 1 ;2 1 ;0 2 ;0 1 ;2 1 ;6 2 ;6 2 ;2 1 ;0 2 ;3 4 ;3 1 ;3 4 ;3 1 ;3 4 ;2 4 ;3 1 ;3 1 ;4 0 ;1 1 ;1 2	1	0.6	0.00037	0	1	1 0	0	1	1	0	0	NA	NA	NA	NA	NA	NA	1 0	0	1	1	0	0	NA	NA	NA	NA	NA	NA	16 24	0	0.4	0.268187	0	0	118 50	0	0.702381	0	1	0	46 56	1	0.45098
6330403K07Rik	chr11	70845442	70847119	-	1 0 ;1 1	0	0.666667	1	0	0	1 0	0	1	1	0	0	NA	NA	NA	NA	NA	NA	2 0 ;2 0	0	1	0.125	0	0	26 46	0	0.361111	0.024461	0	0	633 579	1	0.522277	0.127878	0	1	915 990	1	0.480315	0.089964	0	1	219 436	0	0.334351
6330407A03Rik	chr4	3642110	3643953	+	1 0 ;1 0	0	1	0.5	0	0	0 1 ;0 1 ;0 1 ;1 0 ;0 1 ;0 2 ;0 1 ;0 1 ;0 1	0	0.1	0.021484	0	0	NA	NA	NA	NA	NA	NA	NA	NA	NA	NA	NA	NA	NA	NA	NA	NA	NA	NA	NA	NA	NA	NA	NA	NA	NA	NA	NA	NA	NA	NA	NA	NA	NA
6330408A02Rik	chr7	13844315	13864070	-	2 0 ;1 1 ;0 1 ;1 2 ;0 1 ;1 1 ;2 0 ;1 2 ;0 3 ;0 3 ;0 3 ;2 2 ;1 0 ;2 2	0	0.382353	0.229481	0	0	1 1 ;1 0 ;0 1 ;1 1 ;1 0	0	0.571429	1	0	0	1 1 ;0 1 ;0 1 ;4 1 ;5 4 ;6 2 ;5 2 ;3 5 ;0 1 ;4 3 ;1 2 ;5 1 ;3 3 ;3 3 ;3 2 ;2 1 ;1 0	0	0.582278	0.176611	0	0	0 5 ;2 0 ;3 5 ;3 4 ;2 4 ;5 2 ;2 4 ;3 4 ;2 4 ;1 3 ;1 2 ;2 0 ;1 4 ;2 4 ;2 1	0	0.402597	0.110016	0	0	380 305	1	0.554745	0.004658	0	1	297 278	1	0.516522	0.452891	0	1	379 363	1	0.510782	0.581891	0	1	398 358	1	0.526455
6330416G13Rik	chr4	63221393	63247387	+	5 0 ;2 2 ;3 4 ;4 3 ;2 1 ;4 4 ;2 7 ;3 2 ;4 3 ;5 5 ;4 1 ;5 2 ;3 2 ;1 2 ;0 1 ;1 1 ;5 0 ;6 3 ;6 3 ;7 5 ;8 4 ;9 4 ;5 4 ;9 4 ;2 6 ;3 5 ;6 1 ;3 2 ;5 1 ;2 2 ;2 0 ;2 1 ;3 1 ;2 1 ;2 0 ;0 1 ;0 1 ;1 1 ;4 6 ;2 2 ;2 2 ;1 1 ;0 3 ;2 1	1	0.583333	0.009663	0	1	0 1 ;1 1 ;0 3 ;0 1 ;0 1 ;0 2 ;0 2 ;0 2 ;0 2 ;0 3 ;0 4 ;0 1 ;0 1 ;0 1	-1	0.038462	1e-06	1	0	2 2 ;2 1 ;2 2 ;1 2 ;0 1 ;2 1 ;0 2 ;1 1 ;3 3 ;1 1 ;0 2 ;0 1 ;0 1 ;2 2 ;2 1 ;2 2 ;0 3 ;0 1 ;2 1 ;2 0 ;2 1 ;3 3 ;3 1 ;1 2 ;2 1 ;3 2 ;0 1 ;0 1 ;0 1 ;0 1 ;1 0 ;1 1 ;1 1	1	0.471264	0.668285	0	1	2 1 ;0 2 ;0 1 ;1 1 ;0 3 ;0 1 ;2 2 ;1 0 ;1 3 ;1 1 ;2 0 ;1 0 ;1 0 ;1 1 ;1 1 ;1 1 ;0 1 ;0 2 ;3 2 ;3 4 ;2 4 ;0 3 ;2 1 ;2 0 ;0 2 ;0 4 ;1 1 ;1 0 ;1 0 ;1 0 ;1 0 ;1 0 ;1 1	0	0.441558	0.362032	0	0	802 2819	-1	0.221486	0	1	0	2825 3666	1	0.435218	0	0	1	572 329	1	0.63485	0	0	1	2808 1956	1	0.589421
6330418K02Rik	chr5	138705272	138707889	+	0 1	0	0	1	0	0	2 0	0	1	0.5	0	0	5 3	0	0.625	0.726562	0	0	4 2	0	0.666667	0.6875	0	0	NA	NA	NA	NA	NA	NA	NA	NA	NA	NA	NA	NA	NA	NA	NA	NA	NA	NA	NA	NA	NA
6430548M08Rik	chr8	122638051	122689207	+	0 1 ;0 1 ;0 1 ;1 1 ;1 1 ;1 0 ;0 1 ;1 0 ;1 0 ;1 0 ;1 0	0	0.538462	1	0	0	NA	NA	NA	NA	NA	NA	5 5 ;2 4 ;9 2 ;5 5 ;7 5 ;11 5 ;7 5 ;4 2 ;5 1 ;2 3 ;1 2 ;2 3 ;2 5 ;8 4 ;8 4 ;8 5 ;7 5 ;4 2 ;3 4 ;1 1 ;3 2 ;3 1 ;5 3 ;0 3 ;3 2 ;1 1 ;2 1 ;1 2 ;3 0 ;2 0 ;0 3 ;0 2 ;1 0 ;1 1 ;0 1 ;0 1 ;2 2	1	0.568889	0.04526	0	1	4 2 ;3 0 ;3 3 ;4 2 ;4 2 ;7 2 ;4 0 ;3 1 ;3 1 ;1 0 ;2 1 ;3 3 ;4 2 ;4 4 ;3 1 ;3 1 ;0 1 ;1 1 ;0 2 ;3 0 ;0 1 ;1 1 ;2 2 ;1 0 ;1 0	0	0.659794	0.002152	0	0	2670 1433	1	0.650743	0	0	1	2808 1516	1	0.649399	0	0	1	3618 1949	1	0.649901	0	0	1	3341 2440	1	0.577928
6430550D23Rik	chr2	155826178	155830163	-	0 1	0	0	1	0	0	NA	NA	NA	NA	NA	NA	2 0 ;0 1 ;0 1 ;1 0	0	0.6	1	0	0	1 1 ;2 0 ;1 1	0	0.666667	0.6875	0	0	1 59	-1	0.016667	0	1	0	37 35	1	0.513889	0.906294	0	1	59 38	0	0.608247	0.041729	0	0	47 80	0	0.370079
6430562O15Rik	chr13	100180790	100182781	-	1 0	0	1	1	0	0	1 0	0	1	1	0	0	0 1	0	0	1	0	0	NA	NA	NA	NA	NA	NA	980 1260	1	0.4375	0	0	1	1498 1532	1	0.494389	0.548843	0	1	1181 1204	1	0.495178	0.652371	0	1	1585 1379	1	0.53475
6430571L13Rik	chr9	107242970	107252014	+	0 1 ;0 1 ;1 0 ;1 0 ;1 0 ;2 0 ;1 0 ;0 1 ;0 1	0	0.6	0.753906	0	0	1 0 ;1 0 ;1 0 ;1 0 ;1 0 ;1 0	0	1	0.03125	0	0	1 0 ;1 0 ;0 1 ;0 1	0	0.5	1	0	0	2 0 ;2 0 ;0 1 ;0 1 ;0 1 ;0 1 ;0 1 ;1 0	0	0.5	1	0	0	92 138	1	0.4	0.002923	0	1	161 148	1	0.521036	0.494887	0	1	173 12	-1	0.935135	0	1	0	181 324	0	0.358416
6430573F11Rik	chr8	37552244	37576067	+	5 2 ;3 1 ;2 0 ;5 1 ;1 0	0	0.8	0.011818	0	0	0 1 ;0 2 ;1 1 ;0 1 ;0 1 ;0 2 ;0 1 ;0 1	0	0.090909	0.011719	0	0	NA	NA	NA	NA	NA	NA	1 0 ;1 0 ;0 1 ;0 1	0	0.5	1	0	0	135 247	0	0.353403	0	0	0	194 92	0	0.678322	0	1	0	205 141	1	0.592486	0.000685	0	1	252 216	1	0.538462
6530402F18Rik	chr2	29100635	29108513	-	0 1 ;0 1 ;0 1	0	0	0.25	0	0	1 1 ;2 2 ;2 3 ;1 0 ;0 1 ;0 1 ;0 1 ;0 2 ;2 1	0	0.4	0.503445	0	0	2 1 ;0 1 ;0 2 ;2 0 ;3 0 ;1 1 ;1 0 ;1 1	0	0.625	0.454498	0	0	0 1 ;0 1 ;1 0 ;0 1	0	0.25	0.625	0	0	1244 957	1	0.565198	0	0	1	1373 1154	1	0.543332	1.4e-05	0	1	1989 1833	1	0.520408	0.01216	0	1	2154 1947	1	0.525238
6720456H20Rik	chr14	49066026	49134834	+	1 0 ;0 2 ;1 0 ;1 1 ;1 2 ;5 1 ;2 0 ;2 0 ;3 1 ;3 0 ;3 1 ;1 0 ;2 0 ;2 0 ;2 0 ;2 2 ;2 0 ;1 0 ;2 2	0	0.75	0.000717	1	0	0 1 ;0 1 ;1 1 ;1 0 ;1 0 ;0 1	0	0.428571	1	0	0	1 0 ;1 5 ;0 3 ;2 0 ;3 5 ;4 3 ;0 5 ;4 3 ;5 0 ;4 0 ;5 0 ;2 1 ;0 1 ;0 1 ;0 1 ;1 0 ;3 0 ;2 1	0	0.560606	0.389052	0	0	2 1 ;0 1 ;0 3 ;3 2 ;3 3 ;4 1 ;4 2 ;2 2 ;2 3 ;1 0 ;1 0 ;0 1 ;0 1 ;0 1 ;1 0 ;0 3 ;1 0 ;3 0	1	0.529412	0.779768	0	1	622 1246	0	0.332976	0	0	0	1046 1738	1	0.375718	0	0	1	1424 1973	1	0.419193	0	0	1	1596 2437	1	0.395735
6720489N17Rik	chr13	62704374	62725542	-	1 0 ;1 0 ;6 1 ;1 0 ;8 0 ;2 0 ;1 0 ;2 0 ;4 0 ;1 0	-1	0.964286	0	1	0	1 0 ;1 0 ;1 0 ;1 0 ;0 1 ;1 0 ;0 1	0	0.714286	0.453125	0	0	3 0 ;0 1 ;3 1 ;4 2 ;2 1 ;4 4 ;3 1 ;3 2 ;3 2 ;2 3 ;1 1 ;1 2 ;0 1 ;1 0 ;6 0 ;2 1 ;0 1 ;0 1	0	0.612903	0.097954	0	0	7 3 ;0 3 ;5 7 ;7 2 ;8 6 ;3 3 ;9 4 ;3 3 ;2 2 ;2 3 ;2 7 ;2 2 ;0 4 ;1 3 ;0 2 ;0 1 ;7 0 ;2 2 ;1 0 ;1 0	1	0.521008	0.714026	0	1	199 129	1	0.606707	0.000132	0	1	184 115	0	0.615385	7.9e-05	0	0	2 150	-1	0.013158	0	1	0	154 142	1	0.52027
6820431F20Rik	chr8	19863863	19893010	-	45 0	-1	1	0	1	0	21 0	-1	1	1e-06	1	0	0 1 ;48 0	-1	0.979592	0	1	0	42 0	-1	1	0	1	0	NA	NA	NA	NA	NA	NA	NA	NA	NA	NA	NA	NA	NA	NA	NA	NA	NA	NA	NA	NA	NA
8030462N17Rik	chr18	77872019	77952749	-	1 1 ;4 8 ;4 6 ;5 8	0	0.378378	0.187742	0	0	1 1 ;0 2 ;1 0	0	0.4	1	0	0	14 4 ;7 6 ;9 12	0	0.576923	0.33175	0	0	7 8 ;6 4 ;5 11	0	0.439024	0.532709	0	0	1444 1976	1	0.422222	0	0	1	2196 2578	1	0.459992	0	0	1	2341 2504	1	0.483179	0.019935	0	1	2116 3217	1	0.396775
8430408G22Rik	chr6	116600701	116602865	+	0 1 ;0 1 ;0 1 ;0 4 ;0 2 ;0 2 ;2 0 ;0 1	0	0.142857	0.012939	0	0	0 1	0	0	1	0	0	1 0 ;1 0 ;1 0	0	1	0.25	0	0	NA	NA	NA	NA	NA	NA	NA	NA	NA	NA	NA	NA	1 6	0	0.142857	0.125	0	0	13 0	-1	1	0.000244	1	0	5 4	0	0.555556
8430410A17Rik	chr6	87863969	87886607	+	4 5 ;3 6 ;7 4 ;11 7 ;8 10 ;6 9 ;3 3 ;3 2	1	0.494505	1	0	1	1 0 ;3 0 ;3 0	0	1	0.015625	0	0	0 3 ;8 7 ;7 6 ;6 4 ;4 0 ;4 1 ;3 1 ;0 1 ;0 1	0	0.571429	0.349682	0	0	1 0 ;10 2 ;7 2 ;7 1 ;1 2 ;2 3 ;2 1 ;1 0 ;1 1	0	0.727273	0.003658	1	0	239 142	0	0.627297	1e-06	0	0	278 228	1	0.549407	0.029282	0	1	279 266	1	0.511927	0.607276	0	1	265 248	1	0.516569
8430419L09Rik	chr6	135148004	135186258	+	0 2 ;4 4 ;4 4 ;9 5 ;4 4 ;7 3 ;7 4 ;7 4 ;8 4 ;3 3 ;4 1 ;6 3 ;4 4 ;4 4 ;5 0 ;2 4 ;3 2 ;5 4 ;3 2 ;6 7 ;1 3 ;2 2 ;1 2 ;0 1 ;5 9 ;4 5 ;2 6 ;2 2 ;2 2 ;1 2 ;2 3 ;1 4 ;1 4 ;4 3 ;1 0 ;1 0 ;3 0 ;4 1 ;3 2 ;3 1 ;3 1	1	0.538168	0.24041	0	1	0 1 ;1 0 ;2 0 ;3 0 ;1 0 ;2 0 ;2 0 ;1 1 ;1 0 ;1 0 ;1 0 ;2 0 ;2 0	-1	0.904762	0.000221	1	0	4 0 ;1 0 ;1 0 ;1 0 ;2 0 ;1 0 ;4 0 ;3 0 ;2 0 ;3 0 ;2 0 ;3 0 ;3 0 ;3 0 ;1 0 ;1 0 ;2 0 ;1 0 ;1 0 ;3 0 ;1 0 ;1 0 ;1 0 ;3 0 ;1 0 ;1 0 ;1 0 ;1 0 ;1 0 ;2 0 ;2 0	-1	1	0	1	0	1 0 ;1 1 ;1 0 ;2 3 ;2 0 ;0 1 ;1 2 ;2 0 ;3 0 ;0 2 ;1 1 ;0 1 ;0 1 ;0 1 ;1 1 ;1 0 ;1 0 ;1 0 ;3 2 ;0 2 ;0 2 ;1 2 ;1 0 ;1 0 ;1 0 ;1 0 ;2 1 ;1 1 ;1 1	0	0.545455	0.590053	0	0	1 2290	-1	0.000436	0	1	0	3935 4636	1	0.459106	0	0	1	1 7660	-1	0.000131	0	1	0	505 8256	-1	0.057642
8430423G03Rik	chr5	149761825	149763234	+	0 2 ;0 1	0	0	0.25	0	0	NA	NA	NA	NA	NA	NA	1 2 ;0 2 ;0 2 ;0 2 ;0 1 ;0 1 ;1 0 ;1 0 ;0 2 ;0 1	0	0.1875	0.021271	0	0	0 2 ;0 1 ;0 1 ;0 1 ;0 1	0	0	0.03125	0	0	NA	NA	NA	NA	NA	NA	NA	NA	NA	NA	NA	NA	NA	NA	NA	NA	NA	NA	NA	NA	NA
8430427H17Rik	chr2	153233196	153355707	-	5 11 ;0 9 ;3 10 ;3 7 ;3 8 ;1 4 ;1 6 ;2 9 ;1 4	-1	0.218391	0	1	0	1 0 ;1 0	0	1	0.5	0	0	4 2 ;1 1 ;2 2 ;1 3 ;1 1 ;0 2 ;2 1 ;1 4 ;1 0	0	0.448276	0.711071	0	0	2 3 ;1 1 ;1 1 ;0 1 ;0 1 ;0 1	0	0.333333	0.387695	0	0	1266 530	-1	0.7049	0	1	0	2413 1242	0	0.660192	0	0	0	1974 1306	1	0.601829	0	0	1	1721 676	-1	0.717981
8430429K09Rik	chr11	3352485	3358345	+	0 1 ;0 4 ;0 4 ;0 3 ;0 6 ;0 3 ;0 6 ;0 6 ;0 2	-1	0	0	1	0	1 0 ;1 0 ;0 1 ;0 1 ;0 2 ;0 1 ;0 1	0	0.25	0.289062	0	0	0 2 ;0 2 ;0 2 ;0 2 ;0 5 ;0 4 ;0 4 ;0 10 ;0 6 ;0 3 ;0 1 ;0 14 ;0 12 ;0 5	-1	0	0	1	0	1 5 ;1 4 ;0 1 ;0 4 ;0 2 ;0 2 ;1 4 ;0 14 ;0 9 ;0 3 ;0 5 ;0 10 ;0 9 ;1 10	-1	0.046512	0	1	0	377 8	-1	0.979221	0	1	0	432 22	-1	0.951542	0	1	0	622 9	-1	0.985737	0	1	0	479 5	-1	0.989669
9030617O03Rik	chr12	102017332	102110820	+	3 7 ;9 9 ;9 6 ;11 6 ;10 5 ;10 4 ;9 4 ;8 2 ;7 8 ;8 6 ;8 6 ;10 5 ;4 1 ;5 6 ;4 4 ;3 3 ;0 1	1	0.587065	0.016264	0	1	2 0 ;1 0 ;2 1 ;1 0 ;1 0 ;1 0 ;0 1 ;1 0 ;0 1 ;0 1 ;1 0 ;1 0 ;1 0	0	0.75	0.076813	0	0	2 9 ;8 7 ;10 7 ;11 6 ;6 7 ;14 7 ;14 8 ;8 3 ;10 6 ;9 9 ;21 3 ;15 4 ;4 4 ;7 5 ;7 5 ;6 7 ;2 0	0	0.613546	0.000388	0	0	1 1 ;1 6 ;2 3 ;2 4 ;1 2 ;2 2 ;2 2 ;0 2 ;1 3 ;3 2 ;5 4 ;0 1 ;4 2 ;4 1 ;2 0 ;0 1	1	0.454545	0.538583	0	1	1330 2462	1	0.350738	0	0	1	3827 5984	1	0.390072	0	0	1	3851 5089	1	0.430761	0	0	1	4628 6412	1	0.419203
9030619P08Rik	chr15	75258035	75262259	-	0 3 ;0 3 ;2 0 ;1 0 ;1 2 ;1 2 ;0 1	0	0.3125	0.210114	0	0	NA	NA	NA	NA	NA	NA	NA	NA	NA	NA	NA	NA	NA	NA	NA	NA	NA	NA	NA	NA	NA	NA	NA	NA	NA	NA	NA	NA	NA	NA	NA	NA	NA	NA	NA	NA	NA	NA	NA
9030624J02Rik	chr7	125883784	125985005	+	9 13 ;7 9 ;5 8 ;4 9 ;10 4 ;8 9 ;6 16 ;7 11 ;2 4 ;4 9	0	0.402597	0.01915	0	0	1 0 ;0 2 ;0 1 ;2 1 ;1 0 ;1 1 ;1 0	0	0.545455	1	0	0	1 1 ;1 0 ;16 11 ;13 9 ;17 4 ;9 12 ;10 3 ;13 4 ;6 15 ;11 10 ;8 4 ;15 5	0	0.606061	0.003466	0	0	0 2 ;1 0 ;1 1 ;1 2 ;1 0 ;11 13 ;9 10 ;5 9 ;10 12 ;10 5 ;8 6 ;8 17 ;8 10 ;4 6 ;3 5	1	0.449438	0.20246	0	1	1079 1214	1	0.470563	0.005125	0	1	1735 1863	1	0.482212	0.034224	0	1	1838 2032	1	0.474935	0.001916	0	1	2627 2764	1	0.487294
9130008F23Rik	chr17	41012430	41017507	-	2 0 ;1 0 ;1 0	0	1	0.125	0	0	NA	NA	NA	NA	NA	NA	2 1 ;2 1 ;1 1 ;1 0 ;1 1	0	0.636364	0.548828	0	0	2 1 ;1 2 ;2 0 ;0 1	0	0.555556	1	0	0	NA	NA	NA	NA	NA	NA	NA	NA	NA	NA	NA	NA	NA	NA	NA	NA	NA	NA	NA	NA	NA
9130011E15Rik	chr19	45892633	46072978	-	2 4 ;7 3 ;4 1 ;6 2 ;0 3 ;4 1 ;2 3 ;1 1 ;0 2 ;1 2 ;1 1 ;2 2 ;1 3	1	0.525424	0.794844	0	1	0 1 ;1 0 ;1 0 ;1 0	0	0.75	0.625	0	0	5 6 ;12 6 ;6 9 ;5 9 ;9 2 ;8 7 ;14 2 ;2 6 ;3 5 ;3 5 ;3 7 ;3 2 ;4 9	1	0.506579	0.935389	0	1	6 6 ;7 9 ;1 8 ;5 7 ;6 7 ;10 7 ;7 5 ;7 7 ;5 5 ;3 3 ;7 6 ;7 5 ;4 13	1	0.460123	0.347293	0	1	1287 1166	1	0.524664	0.015381	0	1	1998 1907	1	0.511652	0.149793	0	1	2037 1982	1	0.506842	0.394331	0	1	1985 1762	1	0.529757
9130017N09Rik	chr10	79283765	79293197	+	1 1	0	0.5	1	0	0	NA	NA	NA	NA	NA	NA	1 0	0	1	1	0	0	NA	NA	NA	NA	NA	NA	NA	NA	NA	NA	NA	NA	NA	NA	NA	NA	NA	NA	NA	NA	NA	NA	NA	NA	NA	NA	NA
9130019O22Rik	chr7	134525773	134530680	-	0 1 ;0 1 ;5 0 ;5 0 ;1 0 ;1 0 ;1 0 ;1 0 ;1 0 ;0 1 ;0 1	0	0.789474	0.019211	0	0	1 0 ;1 0	0	1	0.5	0	0	1 0 ;1 0 ;1 0 ;2 0 ;1 0 ;1 1 ;1 1 ;0 1 ;1 0	0	0.75	0.145996	0	0	1 0 ;1 0 ;1 0 ;1 0 ;1 0 ;1 0	0	1	0.03125	0	0	NA	NA	NA	NA	NA	NA	NA	NA	NA	NA	NA	NA	NA	NA	NA	NA	NA	NA	NA	NA	NA
9130023H24Rik	chr7	135377964	135381545	-	0 1 ;1 0 ;2 1 ;0 1 ;0 1 ;7 0 ;3 0 ;1 1 ;3 0 ;1 0 ;1 0 ;1 1 ;1 1 ;1 1 ;2 0 ;1 1	0	0.735294	0.009041	0	0	0 1	0	0	1	0	0	2 2 ;2 2 ;3 0 ;3 2 ;6 4 ;5 4 ;0 1 ;8 1 ;8 1 ;2 3 ;2 2 ;3 0 ;3 0 ;3 0 ;2 0 ;1 0 ;0 2 ;0 1 ;2 4 ;1 1 ;2 0 ;1 0 ;1 0 ;1 0 ;2 0 ;1 1 ;1 1	0	0.670103	0.00105	1	0	1 2 ;0 1 ;1 0 ;3 2 ;2 3 ;1 3 ;0 1 ;1 1 ;5 1 ;2 2 ;0 2 ;1 1 ;2 0 ;2 0 ;2 0 ;2 1 ;0 1 ;0 1 ;0 1 ;0 1 ;0 1 ;1 0 ;1 0	1	0.519231	0.889884	0	1	884 1039	1	0.459698	0.000442	0	1	1443 1487	1	0.492491	0.426972	0	1	1291 1453	1	0.470481	0.00211	0	1	1538 1548	1	0.49838
9130024F11Rik	chr1	57028312	57032040	+	1 2 ;1 0	0	0.5	1	0	0	NA	NA	NA	NA	NA	NA	6 7 ;1 3 ;0 1 ;2 0	0	0.45	0.823803	0	0	3 5 ;1 0 ;1 1	0	0.454545	1	0	0	61 55	1	0.525862	0.642667	0	1	21 98	-1	0.176471	0	1	0	36 43	1	0.455696	0.499897	0	1	53 98	0	0.350993
9130206I24Rik	chr4	114581893	114593723	+	1 0 ;0 1 ;2 1 ;1 0	0	0.666667	0.6875	0	0	0 1 ;0 1	0	0	0.5	0	0	0 5 ;1 0 ;2 1 ;0 1	0	0.3	0.34375	0	0	5 1 ;2 2 ;1 0 ;1 3 ;1 0	0	0.625	0.454498	0	0	1124 1181	1	0.487636	0.243441	0	1	699 1095	1	0.389632	0	0	1	827 1306	1	0.387717	0	0	1	649 554	1	0.539485
9130221H12Rik	chr7	26013741	26015283	+	1 1 ;1 0 ;2 3 ;3 3	0	0.5	1	0	0	1 0 ;1 0 ;1 0	0	1	0.25	0	0	2 0 ;2 0 ;1 4 ;2 6 ;1 0	0	0.444444	0.814529	0	0	2 0 ;1 1 ;2 3 ;3 4	0	0.5	1	0	0	NA	NA	NA	NA	NA	NA	NA	NA	NA	NA	NA	NA	NA	NA	NA	NA	NA	NA	NA	NA	NA
9130230L23Rik	chr5	66379166	66395524	-	0 1 ;0 1	0	0	0.5	0	0	NA	NA	NA	NA	NA	NA	NA	NA	NA	NA	NA	NA	NA	NA	NA	NA	NA	NA	NA	NA	NA	NA	NA	NA	NA	NA	NA	NA	NA	NA	NA	NA	NA	NA	NA	NA	NA	NA	NA
9130401M01Rik	chr15	57853826	57865849	-	6 3 ;6 5 ;0 4 ;1 4 ;0 2 ;1 2	0	0.411765	0.391528	0	0	0 1 ;1 1 ;0 1 ;0 1 ;0 1	0	0.166667	0.21875	0	0	5 13 ;13 11 ;1 8 ;3 8 ;2 3 ;1 7	0	0.333333	0.005228	0	0	6 13 ;11 19 ;0 13 ;0 12 ;1 2 ;1 5	0	0.228916	1e-06	1	0	542 402	1	0.574153	6e-06	0	1	884 590	1	0.599729	0	0	1	581 397	1	0.59407	0	0	1	756 446	1	0.628952
9230114K14Rik	chr5	52581919	52589223	+	1 1 ;1 0 ;0 1 ;0 1 ;2 2 ;3 0 ;1 1 ;0 1 ;2 1 ;2 1 ;2 1 ;2 0 ;1 0 ;1 0	0	0.642857	0.184933	0	0	0 1 ;1 0 ;1 0 ;1 0 ;1 0 ;1 0	0	0.833333	0.21875	0	0	10 5 ;3 4 ;1 8 ;3 5 ;3 1 ;1 5 ;0 12 ;4 16 ;7 0 ;7 1 ;10 9 ;10 9 ;7 3 ;7 3 ;6 2 ;5 4 ;10 2 ;3 1 ;2 1 ;5 0 ;2 1 ;2 1 ;0 3 ;2 3 ;2 3 ;2 3 ;1 3 ;3 2 ;3 1 ;1 1 ;1 2	1	0.518987	0.603397	0	1	2 3 ;2 3 ;0 2 ;0 2 ;1 0 ;1 2 ;2 1 ;2 1 ;2 0 ;2 3 ;2 3 ;1 0 ;1 0 ;1 0 ;0 3 ;2 0 ;1 0 ;1 0 ;2 0 ;0 1 ;0 1 ;0 1 ;0 1 ;1 0 ;1 0 ;1 0	1	0.509091	1	0	1	3250 2915	1	0.52717	2.1e-05	0	1	6591 3485	1	0.654129	0	0	1	9612 7128	1	0.574194	0	0	1	6166 4952	1	0.554596
9230116N13Rik	chr1	138308492	138312096	-	1 0 ;0 1 ;0 1 ;0 1	0	0.25	0.625	0	0	1 1	0	0.5	1	0	0	0 1 ;0 1 ;0 1	0	0	0.25	0	0	2 0 ;2 0 ;1 0 ;1 1 ;0 1	0	0.75	0.289063	0	0	19 19	1	0.5	1	0	1	22 11	0	0.666667	0.080143	0	0	21 21	1	0.5	1	0	1	15 14	0	0.517241
9330020H09Rik	chr15	98397754	98401295	+	1 0 ;1 0 ;0 1 ;1 0 ;1 0 ;1 2 ;0 1 ;5 1 ;0 1 ;1 0	0	0.647059	0.332306	0	0	0 1 ;0 1 ;0 1 ;1 0 ;1 0 ;1 0 ;0 1	0	0.428571	1	0	0	1 0 ;2 2 ;3 5 ;2 0 ;2 1 ;1 1 ;1 0 ;1 0 ;0 2	0	0.541667	0.83882	0	0	0 1 ;0 1 ;0 1 ;0 3 ;2 0 ;3 2 ;0 1	0	0.357143	0.42395	0	0	112 84	1	0.571429	0.053506	0	1	160 108	1	0.597015	0.001785	0	1	166 78	0	0.680328	0	1	0	136 105	1	0.564315
9330133O14Rik	chr8	124967555	124970376	+	0 1 ;1 0 ;1 1 ;0 1 ;1 0 ;2 1 ;1 1 ;1 1 ;1 0 ;2 0 ;1 0 ;1 0 ;2 0	0	0.7	0.115318	0	0	0 1 ;0 1 ;1 2	0	0.2	0.375	0	0	0 3 ;1 1 ;1 1 ;0 1 ;2 3 ;1 8 ;0 1 ;1 1 ;0 2 ;0 1	0	0.214286	0.003719	1	0	0 1 ;0 1 ;0 1 ;0 1 ;2 0 ;1 0 ;1 0	0	0.5	1	0	0	200 181	1	0.524934	0.356457	0	1	214 133	0	0.616715	1.6e-05	0	0	251 155	1	0.618227	2e-06	0	1	290 152	0	0.656109
9330151L19Rik	chr12	70298197	70300855	+	1 0 ;2 8 ;2 9 ;3 6 ;0 7 ;0 7 ;1 2 ;1 3 ;2 3 ;1 5 ;6 5 ;4 8 ;5 6 ;3 6 ;6 3 ;2 4	0	0.322314	0.000115	1	0	1 0 ;0 1 ;0 1 ;1 1 ;1 0 ;0 1 ;0 1 ;2 0	0	0.5	1	0	0	1 0 ;2 1 ;2 4 ;1 4 ;0 4 ;0 4 ;0 3 ;1 2 ;1 1 ;1 1 ;0 6 ;1 3 ;2 1 ;1 3 ;1 1 ;0 1	0	0.264151	0.000802	1	0	1 0 ;3 1 ;0 3 ;0 2 ;0 1 ;0 1 ;0 1 ;2 0 ;5 0 ;2 3 ;0 1 ;1 0 ;0 4 ;7 0 ;1 0 ;1 0	0	0.575	0.429591	0	0	2601 1520	1	0.631157	0	0	1	3267 1834	1	0.640463	0	0	1	2307 948	-1	0.708756	0	1	0	2718 1219	-1	0.690373
9330175E14Rik	chr8	96957026	96959003	-	0 1 ;2 0 ;2 1 ;4 6 ;3 4 ;3 4 ;0 1 ;1 2 ;3 1	0	0.473684	0.871415	0	0	1 0 ;0 4 ;0 3 ;0 3 ;1 1 ;1 0	0	0.214286	0.057373	0	0	1 2 ;1 1 ;1 0 ;0 1 ;0 1 ;0 1	0	0.333333	0.507812	0	0	2 1 ;1 0 ;1 0	0	0.8	0.375	0	0	NA	NA	NA	NA	NA	NA	14 0	-1	1	0.000122	1	0	NA	NA	NA	NA	NA	NA	1 0	0	1
9430008C03Rik	chr2	158179435	158187245	-	0 1 ;2 3 ;4 7 ;2 4 ;1 1 ;1 1 ;2 3 ;0 3 ;1 2 ;2 0 ;0 4 ;1 4 ;0 1	0	0.32	0.015347	0	0	0 2 ;1 0 ;0 1 ;0 1 ;0 1 ;0 1 ;0 2 ;0 1 ;0 1	0	0.090909	0.011719	0	0	6 8 ;1 3 ;4 2 ;5 6 ;0 2 ;0 1 ;0 1 ;0 1 ;2 1 ;3 4 ;4 2 ;1 3 ;1 6 ;0 3	0	0.385714	0.072238	0	0	7 7 ;1 2 ;3 6 ;4 7 ;1 5 ;0 5 ;0 5 ;1 3 ;2 3 ;4 0 ;4 3 ;4 2 ;4 2	0	0.411765	0.128396	0	0	5334 2949	1	0.64397	0	0	1	8525 4187	0	0.670626	0	1	0	6864 2908	-1	0.702415	0	1	0	5676 2346	-1	0.707554
9430015G10Rik	chr4	155484106	155501372	+	6 8 ;8 0 ;8 5 ;5 2 ;9 7 ;5 5 ;12 7 ;15 4 ;8 11 ;4 5 ;4 5 ;5 12 ;6 5 ;4 7 ;7 4 ;8 3 ;8 3 ;8 4 ;5 12 ;1 5 ;3 8 ;5 3 ;4 5 ;0 8 ;1 8 ;3 6	1	0.5	1	0	1	0 3 ;0 4 ;0 3 ;0 3 ;0 4 ;0 5 ;0 6 ;0 2 ;0 7 ;0 3 ;0 3 ;0 6 ;0 4 ;0 7 ;0 3 ;0 2 ;0 2 ;0 3 ;0 3 ;0 4 ;0 2 ;0 2 ;0 5 ;0 5 ;0 5 ;0 3	-1	0	0	1	0	1 3 ;6 5 ;6 0 ;6 11 ;6 3 ;7 3 ;5 4 ;9 7 ;6 7 ;7 7 ;4 9 ;3 8 ;5 7 ;7 5 ;7 5 ;9 9 ;9 4 ;9 6 ;8 6 ;6 9 ;3 5 ;13 8 ;8 3 ;14 6 ;0 3 ;0 4 ;3 4	1	0.525157	0.400296	0	1	1 3 ;5 14 ;5 7 ;6 10 ;9 7 ;3 12 ;0 14 ;8 9 ;10 6 ;13 9 ;6 17 ;6 16 ;5 10 ;6 16 ;6 13 ;11 16 ;8 9 ;7 12 ;6 13 ;6 13 ;2 10 ;9 8 ;15 9 ;6 9 ;0 5 ;1 5 ;5 5	0	0.373303	0	0	0	18982 17904	1	0.514613	0	0	1	29291 28659	1	0.505453	0.008761	0	1	29331 26470	1	0.525636	0	0	1	27578 24576	1	0.52878
9430016H08Rik	chr1	57463391	57472802	+	0 1 ;4 2	0	0.571429	1	0	0	0 1	0	0	1	0	0	0 1 ;0 1 ;1 1 ;2 3	0	0.333333	0.507812	0	0	1 2 ;1 2 ;1 3 ;9 4	0	0.521739	1	0	0	274 24	-1	0.919463	0	1	0	232 21	-1	0.916996	0	1	0	239 413	0	0.366564	0	0	0	352 249	1	0.585691
9430018G01Rik	chr6	43392427	43424317	+	1 0	0	1	1	0	0	NA	NA	NA	NA	NA	NA	0 1 ;1 0 ;1 0 ;1 0 ;1 0 ;1 0 ;1 1 ;0 1 ;0 1 ;0 1 ;1 0 ;1 1 ;1 1	0	0.5625	0.803619	0	0	1 0	0	1	1	0	0	NA	NA	NA	NA	NA	NA	NA	NA	NA	NA	NA	NA	NA	NA	NA	NA	NA	NA	NA	NA	NA
9430020K01Rik	chr18	4634926	4682867	+	1 2 ;1 4 ;1 4 ;2 2 ;3 1 ;4 1 ;4 4 ;3 8 ;1 6 ;3 2 ;3 3 ;1 1 ;0 1 ;3 5 ;1 2 ;1 1 ;2 2 ;2 2 ;3 3 ;1 2 ;1 6 ;4 3 ;3 2 ;2 4 ;2 2 ;1 2 ;4 2 ;0 5 ;2 1 ;2 4 ;1 2 ;0 2 ;0 3	0	0.397436	0.012813	0	0	0 1	0	0	1	0	0	5 4 ;3 4 ;3 4 ;14 12 ;11 10 ;8 10 ;9 9 ;15 11 ;12 13 ;17 10 ;15 8 ;10 7 ;10 8 ;10 13 ;8 6 ;8 6 ;9 6 ;9 6 ;9 6 ;9 4 ;16 9 ;7 10 ;11 6 ;8 11 ;10 9 ;7 6 ;19 9 ;10 11 ;3 10 ;8 7 ;10 5 ;7 2 ;2 7	1	0.54641	0.029457	0	1	4 11 ;7 9 ;7 9 ;8 10 ;3 14 ;3 13 ;5 12 ;6 18 ;9 12 ;13 10 ;5 16 ;2 15 ;1 14 ;6 14 ;2 6 ;3 6 ;3 9 ;3 9 ;4 6 ;7 10 ;6 10 ;8 12 ;6 14 ;4 16 ;4 11 ;6 7 ;8 14 ;8 14 ;2 9 ;2 11 ;2 3 ;3 4 ;2 3	0	0.315789	0	1	0	1676 2257	1	0.426138	0	0	1	1517 2605	1	0.368025	0	0	1	1698 2804	1	0.377166	0	0	1	1396 3044	-1	0.314414
9430023L20Rik	chr15	101114731	101121365	+	3 2 ;1 3	0	0.444444	1	0	0	2 1 ;2 1	0	0.666667	0.6875	0	0	2 11 ;8 10	0	0.322581	0.070756	0	0	5 11 ;5 12	0	0.30303	0.035082	0	0	123 88	1	0.582938	0.019036	0	1	193 169	1	0.533149	0.22667	0	1	179 194	1	0.479893	0.468566	0	1	157 214	1	0.423181
9430037G07Rik	chr9	88490162	88494081	-	1 0 ;1 0 ;1 0	0	1	0.25	0	0	1 0	0	1	1	0	0	4 0 ;4 0 ;1 0 ;4 1	0	0.928571	0.001831	1	0	6 0 ;2 0 ;1 1 ;0 2 ;0 2 ;4 2	0	0.65	0.263176	0	0	NA	NA	NA	NA	NA	NA	NA	NA	NA	NA	NA	NA	NA	NA	NA	NA	NA	NA	NA	NA	NA
9430038I01Rik	chr7	144567251	144602439	-	1 0 ;5 2 ;0 1 ;2 2 ;1 0 ;1 0 ;0 1 ;0 1 ;2 1	0	0.6	0.503445	0	0	2 0 ;1 2 ;2 0	0	0.714286	0.453125	0	0	1 0 ;3 2 ;7 0 ;6 0 ;5 1 ;1 0 ;0 2 ;0 2 ;0 2 ;0 2 ;0 1 ;1 2	0	0.631579	0.143307	0	0	5 1 ;6 0 ;0 2 ;2 0 ;1 1	0	0.777778	0.030884	0	0	629 578	1	0.521127	0.150068	0	1	1104 824	1	0.572614	0	0	1	622 552	1	0.529813	0.043985	0	1	984 934	1	0.513034
9430060I03Rik	chr1	94830119	94847167	-	1 0 ;0 1	0	0.5	1	0	0	NA	NA	NA	NA	NA	NA	0 1 ;0 1 ;0 1	0	0	0.25	0	0	0 1	0	0	1	0	0	685 269	-1	0.718029	0	1	0	1237 1175	1	0.512852	0.214207	0	1	1161 1002	1	0.536755	0.000677	0	1	1613 1342	1	0.545854
9530068E07Rik	chr11	52209929	52222225	+	20 12 ;10 4 ;11 4 ;13 16 ;13 16 ;8 12 ;8 10 ;11 10 ;6 16 ;4 16 ;4 9 ;4 9 ;4 4 ;5 2	1	0.463602	0.265169	0	1	2 5 ;0 1 ;0 1 ;0 1 ;0 1 ;0 4 ;1 1 ;5 3 ;2 4 ;1 4 ;0 1 ;0 1 ;1 0	0	0.307692	0.023703	0	0	23 22 ;23 19 ;23 19 ;23 21 ;22 21 ;6 29 ;16 13 ;9 23 ;18 18 ;17 20 ;4 9 ;4 9 ;9 7 ;7 5	1	0.464692	0.152113	0	1	14 26 ;22 17 ;22 17 ;12 34 ;13 33 ;7 28 ;18 16 ;8 24 ;11 20 ;10 20 ;5 11 ;4 11 ;9 4 ;8 1	1	0.383529	2e-06	0	1	5520 4062	1	0.57608	0	0	1	6721 5278	1	0.56013	0	0	1	7966 5922	1	0.573589	0	0	1	8556 6068	1	0.585066
9530077C05Rik	chr9	22216020	22249123	+	1 0 ;0 1 ;1 1 ;1 0 ;1 1 ;0 1 ;1 0	0	0.555556	1	0	0	0 1 ;1 0 ;1 1 ;0 1 ;0 1 ;1 0 ;2 0	0	0.555556	1	0	0	1 1 ;2 2 ;2 0 ;0 1 ;1 0 ;0 1	0	0.545455	1	0	0	2 1 ;3 3 ;1 0 ;1 2 ;0 2 ;0 1 ;2 0 ;2 1 ;1 0	0	0.545455	0.831812	0	0	461 330	1	0.582807	4e-06	0	1	436 350	1	0.554707	0.002409	0	1	327 317	1	0.507764	0.722882	0	1	529 578	1	0.477868
9530080O11Rik	chr4	95626401	95634346	-	1 0	0	1	1	0	0	NA	NA	NA	NA	NA	NA	0 1	0	0	1	0	0	NA	NA	NA	NA	NA	NA	NA	NA	NA	NA	NA	NA	NA	NA	NA	NA	NA	NA	NA	NA	NA	NA	NA	NA	NA	NA	NA
9530082P21Rik	chr17	23886202	23891032	+	1 0 ;1 0 ;1 1 ;1 0 ;1 1 ;0 1 ;0 2 ;0 2 ;0 2 ;0 1 ;1 1 ;1 1 ;0 2 ;1 1 ;4 3 ;1 0	0	0.419355	0.47313	0	0	1 1 ;1 0 ;1 0 ;0 1 ;0 1 ;2 1	0	0.555556	1	0	0	1 0 ;4 0 ;3 0 ;1 0 ;1 0 ;1 0 ;1 0 ;2 1 ;2 1 ;2 1 ;2 0 ;2 0 ;6 0 ;4 1 ;0 1 ;0 1 ;1 0 ;1 0 ;0 1 ;0 1 ;4 3 ;5 1 ;5 8 ;4 3	0	0.693333	0.00108	1	0	0 1 ;0 1 ;1 0 ;1 0 ;1 1 ;1 0 ;1 0 ;1 0 ;1 0 ;1 0 ;1 1 ;1 1 ;3 1 ;1 3 ;2 7 ;0 3	0	0.457143	0.735879	0	0	2527 3087	1	0.450125	0	0	1	3523 4840	1	0.42126	0	0	1	5339 5383	1	0.497948	0.677946	0	1	5756 5298	1	0.520716
9630033F20Rik	chr6	127035133	127059570	-	0 1 ;0 3 ;4 0 ;1 0 ;3 2 ;4 4 ;2 3 ;0 2 ;0 2 ;0 2 ;2 5 ;1 6 ;2 6 ;3 6 ;1 4 ;1 0 ;1 0 ;2 2 ;3 6 ;0 5 ;0 2 ;1 2 ;1 4 ;3 4 ;6 2 ;4 2 ;2 4 ;4 6 ;3 4 ;3 10 ;0 1 ;1 2 ;1 0 ;2 3 ;2 2 ;0 1 ;0 1	0	0.366279	0.000561	0	0	1 1 ;1 0 ;0 2 ;0 1 ;1 1 ;0 1 ;0 1 ;0 2 ;0 1	0	0.230769	0.092285	0	0	2 1 ;5 2 ;3 4 ;1 1 ;5 8 ;7 4 ;2 5 ;0 8 ;0 3 ;0 4 ;1 4 ;1 5 ;2 5 ;6 4 ;6 6 ;4 8 ;0 2 ;0 2 ;0 1 ;1 3 ;5 4 ;3 2 ;2 5 ;2 6 ;6 7 ;4 7 ;4 8 ;6 7 ;4 6 ;3 4 ;3 6 ;2 7 ;0 2 ;3 3 ;1 2 ;0 1 ;0 2 ;2 0	0	0.376471	9.6e-05	0	0	1 2 ;2 1 ;3 1 ;2 1 ;2 4 ;2 3 ;0 2 ;0 2 ;6 2 ;1 1 ;9 2 ;1 3 ;1 4 ;1 2 ;0 2 ;0 1 ;5 4 ;3 1 ;4 3 ;5 4 ;6 4 ;2 0 ;4 4 ;4 3 ;2 4 ;6 1 ;4 1 ;2 3 ;0 1 ;3 0 ;0 1 ;0 1 ;1 0	1	0.546667	0.288456	0	1	1261 1147	1	0.523671	0.021273	0	1	1370 1432	1	0.488936	0.24916	0	1	1135 904	1	0.556645	0	0	1	1219 1197	1	0.504553
9830001H06Rik	chr2	156836177	156905001	-	2 0 ;0 2 ;0 1 ;4 3 ;2 2 ;1 3 ;6 2 ;5 4 ;3 5 ;0 3 ;0 3 ;0 2 ;3 3 ;8 2 ;6 6 ;6 5 ;5 3 ;4 7 ;7 3 ;10 5 ;2 4 ;3 5 ;6 5 ;7 4 ;4 2 ;4 8 ;3 7 ;0 10 ;2 3 ;3 6 ;9 5 ;6 3 ;8 6 ;0 8 ;6 7 ;3 9 ;4 4 ;7 4 ;2 3 ;8 5 ;2 2 ;5 3 ;4 10 ;5 2 ;5 4 ;6 2 ;2 1 ;2 2 ;0 2 ;4 2 ;4 5 ;1 0 ;1 3 ;6 2 ;9 7 ;2 2 ;1 1 ;2 0 ;1 3 ;1 3 ;1 3 ;8 2 ;8 3 ;5 5 ;12 3 ;5 4 ;8 5 ;5 8 ;4 4 ;3 3 ;4 3 ;4 3 ;7 4 ;6 3 ;8 6 ;2 3 ;5 2 ;6 1 ;6 5 ;…	1	0.526093	0.176331	0	1	1 0 ;0 1 ;1 0 ;2 0 ;0 1 ;3 0 ;2 0 ;0 1 ;0 1 ;0 1 ;1 0 ;1 0 ;1 0 ;1 0 ;2 0 ;0 2 ;0 1 ;1 0 ;1 0 ;1 0 ;1 0 ;1 0 ;2 0 ;1 0 ;0 1 ;0 1 ;1 0 ;1 0 ;1 0 ;0 1 ;1 0 ;1 0 ;2 0 ;0 1 ;1 0	0	0.72093	0.005402	0	0	0 1 ;0 1 ;4 3 ;4 2 ;1 2 ;5 2 ;3 1 ;1 4 ;2 2 ;2 2 ;1 1 ;2 4 ;2 5 ;0 3 ;4 6 ;6 3 ;3 2 ;5 4 ;6 1 ;4 2 ;7 4 ;6 2 ;4 7 ;6 3 ;7 4 ;10 5 ;5 4 ;9 4 ;13 5 ;7 7 ;11 4 ;1 7 ;8 7 ;12 9 ;11 6 ;7 6 ;5 4 ;10 5 ;11 3 ;6 6 ;15 11 ;12 10 ;9 9 ;8 9 ;7 6 ;8 7 ;10 6 ;4 7 ;5 8 ;8 6 ;5 11 ;10 3 ;7 8 ;4 4 ;6 4 ;6 6 ;8 7 ;7 7 ;2 6 ;19 12 ;18 12 ;14 10 ;14 6 ;19 12 ;14 8 ;11 12 ;7 4 ;10 4 ;10 4 ;8 6 ;16 6 ;14 6 ;10 8 ;15 …	1	0.579747	0	0	1	3 1 ;3 1 ;4 7 ;1 4 ;1 2 ;5 5 ;2 10 ;4 4 ;6 3 ;6 3 ;8 5 ;7 1 ;3 6 ;4 8 ;6 4 ;8 11 ;7 4 ;4 3 ;4 11 ;4 7 ;7 7 ;8 3 ;8 8 ;4 13 ;7 7 ;6 8 ;11 11 ;11 4 ;13 9 ;14 12 ;9 5 ;7 9 ;2 8 ;16 8 ;15 8 ;9 10 ;6 9 ;15 4 ;10 9 ;5 8 ;8 12 ;14 12 ;17 7 ;9 6 ;9 4 ;10 3 ;10 4 ;8 8 ;8 3 ;12 7 ;10 5 ;9 5 ;12 9 ;6 13 ;5 7 ;2 5 ;6 5 ;3 11 ;3 11 ;4 9 ;15 8 ;16 8 ;21 10 ;16 12 ;21 10 ;11 9 ;13 15 ;6 8 ;5 11 ;4 10 ;7 8 ;13 9…	1	0.548867	0.000264	0	1	10194 14125	1	0.419178	0	0	1	11920 15029	1	0.442317	0	0	1	12829 16981	1	0.430359	0	0	1	16083 20836	1	0.435629
9830147E19Rik	chr7	49864895	49897974	-	1 0 ;0 1	0	0.5	1	0	0	NA	NA	NA	NA	NA	NA	1 1 ;3 0 ;0 2 ;4 0 ;0 6	0	0.470588	1	0	0	0 2 ;0 4 ;0 1 ;0 2	0	0	0.003906	1	0	NA	NA	NA	NA	NA	NA	NA	NA	NA	NA	NA	NA	NA	NA	NA	NA	NA	NA	NA	NA	NA
9930013L23Rik	chr7	91081366	91235015	-	5 0 ;1 0 ;2 1 ;3 0 ;6 0 ;3 0 ;4 0 ;3 0 ;3 0 ;2 0 ;1 0 ;1 0 ;4 0 ;4 0 ;6 0 ;6 0 ;1 0 ;6 0 ;6 0 ;2 0 ;3 0 ;4 0 ;4 0 ;4 0 ;4 0 ;4 0 ;1 0 ;1 0	-1	0.989474	0	1	0	NA	NA	NA	NA	NA	NA	14 9 ;24 5 ;9 4 ;14 2 ;21 10 ;22 10 ;20 8 ;18 11 ;15 4 ;14 4 ;12 5 ;18 6 ;17 7 ;8 6 ;14 7 ;16 7 ;14 9 ;11 7 ;10 7 ;18 6 ;17 6 ;14 10 ;17 9 ;13 8 ;16 5 ;18 6 ;15 11 ;9 7 ;2 3 ;10 6 ;9 3 ;9 3 ;11 5 ;11 5 ;4 5 ;6 6 ;5 6	0	0.675307	0	1	0	9 13 ;14 8 ;6 8 ;8 11 ;21 8 ;19 13 ;20 9 ;15 16 ;15 8 ;10 4 ;12 6 ;12 12 ;12 11 ;9 15 ;10 8 ;12 8 ;16 7 ;11 9 ;18 10 ;13 14 ;7 21 ;11 12 ;9 16 ;11 10 ;9 8 ;8 14 ;9 13 ;8 11 ;3 6 ;6 8 ;7 7 ;8 7 ;8 5 ;8 5 ;5 3 ;5 5 ;5 6	1	0.522849	0.226317	0	1	666 588	1	0.5311	0.029634	0	1	2412 3002	1	0.445512	0	0	1	6947 8373	1	0.45346	0	0	1	2154 2923	1	0.424266
9930014A18Rik	chr15	60654519	60662955	+	3 0 ;2 0 ;2 0 ;3 0 ;2 0 ;2 0 ;1 0 ;3 0 ;1 0 ;1 0 ;1 0 ;1 0	-1	1	0	1	0	1 0 ;1 0 ;1 0 ;1 0 ;1 0 ;3 0 ;3 0 ;1 0	-1	1	0.000488	1	0	11 1 ;4 0 ;2 0 ;1 0 ;1 2 ;2 2 ;1 2 ;1 1 ;3 1 ;3 1 ;0 2 ;0 2 ;2 1 ;3 0 ;2 0 ;6 0 ;2 0 ;1 0 ;2 0 ;2 0 ;1 0	0	0.769231	1.6e-05	1	0	0 2 ;0 1 ;0 1 ;0 2 ;0 2 ;0 2 ;0 1 ;0 2 ;0 2 ;0 2 ;0 1	-1	0	8e-06	1	0	1574 1746	1	0.474096	0.002994	0	1	3258 3129	1	0.510099	0.109231	0	1	1694 1693	1	0.500148	1	0	1	5672 5174	1	0.522958
9930021J03Rik	chr19	29788891	29880499	-	5 4 ;7 6 ;10 3 ;6 4 ;6 1 ;7 10 ;7 4 ;6 8 ;6 7 ;5 3 ;6 1 ;1 0 ;2 0	0	0.592	0.048662	0	0	1 3 ;1 1 ;2 2 ;2 1 ;2 0 ;2 1 ;0 1 ;4 1 ;1 1 ;1 0 ;0 1 ;0 1	0	0.551724	0.711071	0	0	5 2 ;9 7 ;10 11 ;13 10 ;12 7 ;11 14 ;11 10 ;8 9 ;9 8 ;5 7 ;6 4 ;1 1 ;1 1 ;1 1 ;0 1 ;0 1	1	0.520408	0.617188	0	1	2 9 ;7 6 ;11 9 ;9 7 ;6 9 ;11 15 ;12 5 ;10 10 ;9 7 ;4 7 ;6 5 ;1 2 ;0 1 ;0 1	1	0.486188	0.76632	0	1	5205 4549	1	0.533627	0	0	1	6113 6274	1	0.493501	0.150546	0	1	6601 5879	1	0.528926	0	0	1	7272 7718	1	0.485123
9930104L06Rik	chr4	124614291	124621905	+	1 2 ;0 3 ;2 1 ;1 3 ;1 3 ;3 1 ;2 1 ;0 2 ;1 1 ;2 2 ;0 3 ;0 3 ;1 1 ;1 0 ;0 2 ;0 1 ;0 1 ;1 1 ;1 1 ;1 3 ;1 2 ;1 1 ;0 5 ;0 1 ;1 1 ;0 1 ;4 2 ;4 2 ;0 2 ;1 1 ;1 0 ;5 2 ;1 1 ;2 0 ;3 0	0	0.428571	0.188847	0	0	0 1 ;0 1 ;0 1 ;0 2 ;0 1 ;0 2 ;0 1 ;0 1 ;0 1 ;0 1 ;0 1 ;0 1 ;0 1 ;0 1 ;0 3 ;0 2 ;0 2 ;0 1 ;0 1 ;0 1 ;0 1	-1	0	0	1	0	0 1 ;9 4 ;3 4 ;2 6 ;0 4 ;0 3 ;3 3 ;1 4 ;2 2 ;0 2 ;1 2 ;0 1 ;0 1 ;1 0 ;1 1 ;3 3 ;4 3 ;3 2 ;6 4 ;2 3 ;2 4 ;1 3 ;0 5 ;2 2 ;1 0 ;2 1 ;3 1 ;1 3 ;2 2 ;5 5 ;3 6 ;5 4 ;5 2 ;3 5 ;3 3 ;2 5 ;1 1 ;0 2	1	0.433862	0.080581	0	1	0 2 ;2 4 ;2 5 ;1 9 ;1 1 ;0 2 ;2 1 ;1 2 ;0 1 ;0 2 ;0 2 ;0 12 ;0 10 ;0 7 ;0 5 ;1 2 ;2 1 ;2 1 ;4 4 ;0 3 ;1 2 ;0 1 ;3 1 ;1 4 ;0 1 ;0 1 ;1 3 ;1 3 ;2 5 ;4 5 ;1 4 ;1 1 ;1 1 ;1 3 ;0 3 ;2 1 ;1 0 ;1 1	0	0.251613	0	1	0	2318 1334	1	0.634721	0	0	1	3312 3702	1	0.472198	3e-06	0	1	3400 2391	1	0.587118	0	0	1	3971 2231	1	0.640277
A130010J15Rik	chr1	194999770	195004026	+	1 0 ;1 0 ;0 1 ;0 1 ;2 2 ;2 2 ;1 0 ;1 0 ;0 1 ;0 3 ;2 0 ;1 0 ;1 0 ;2 1 ;2 0 ;1 1 ;1 0 ;2 0 ;2 0 ;1 0 ;1 1 ;1 1 ;0 1 ;2 1 ;1 0 ;1 0 ;1 0 ;2 2 ;2 1 ;2 0 ;1 0 ;1 1	0	0.655172	0.024746	0	0	1 0 ;1 0 ;1 0 ;1 0 ;1 0	0	1	0.0625	0	0	0 1 ;1 3 ;1 3 ;2 1 ;2 2 ;3 2 ;0 2 ;4 2 ;0 1 ;0 4 ;0 1 ;0 1 ;3 2 ;1 1 ;1 0 ;0 4 ;1 1 ;1 0 ;1 0 ;1 0 ;5 1 ;3 4 ;1 6 ;1 1 ;1 1 ;0 1 ;1 0 ;2 0 ;1 0 ;3 0 ;1 0 ;0 1	1	0.471264	0.668285	0	1	0 1 ;0 1 ;1 1 ;2 0 ;1 1 ;0 1 ;0 2 ;0 2 ;2 0 ;3 3 ;0 2 ;0 2 ;0 2 ;0 1 ;0 1 ;3 2 ;0 1 ;0 1 ;1 3 ;1 2 ;1 2 ;0 1 ;1 1 ;1 0 ;1 0 ;1 0 ;0 1 ;0 1	0	0.351852	0.040224	0	0	2022 1070	0	0.653946	0	0	0	2727 1073	-1	0.717632	0	1	0	2584 1304	0	0.664609	0	0	0	3131 1912	1	0.620861
A130049A11Rik	chr3	103768458	103772239	-	3 3	0	0.5	1	0	0	1 0	0	1	1	0	0	2 0	0	1	0.5	0	0	1 0	0	1	1	0	0	110 107	1	0.506912	0.892045	0	1	116 104	1	0.527273	0.458395	0	1	133 132	1	0.501887	1	0	1	133 128	1	0.509579
A230020J21Rik	chr1	192849229	192853660	+	1 1 ;2 1 ;0 1	0	0.5	1	0	0	NA	NA	NA	NA	NA	NA	NA	NA	NA	NA	NA	NA	0 1 ;0 1 ;0 1	0	0	0.25	0	0	364 390	1	0.482759	0.362596	0	1	425 477	1	0.471175	0.08943	0	1	348 435	1	0.444444	0.002097	0	1	365 377	1	0.491914
A230028O05Rik	chr16	25059724	25069144	+	0 1 ;1 0 ;1 0 ;1 0 ;1 0 ;1 0 ;1 0 ;1 0 ;1 0 ;1 0	0	0.9	0.021484	0	0	1 0	0	1	1	0	0	0 1 ;0 1 ;0 1	0	0	0.25	0	0	1 0 ;0 1	0	0.5	1	0	0	NA	NA	NA	NA	NA	NA	NA	NA	NA	NA	NA	NA	NA	NA	NA	NA	NA	NA	NA	NA	NA
A230046K03Rik	chr10	83006685	83059218	+	7 4 ;5 7 ;8 6 ;7 3 ;9 8 ;8 14 ;3 5 ;6 10 ;8 9 ;9 6 ;1 11 ;0 11 ;8 6 ;5 4 ;4 3 ;2 4 ;3 3 ;7 5 ;4 3 ;3 3 ;5 6	1	0.460905	0.24816	0	1	2 1 ;3 1 ;5 1 ;3 2 ;2 1 ;4 1 ;1 2 ;3 3 ;0 1 ;3 0 ;1 1 ;0 1 ;0 1 ;3 3 ;3 1 ;2 0 ;1 1 ;4 0	0	0.655738	0.020415	0	0	12 17 ;9 9 ;19 5 ;8 9 ;9 8 ;16 15 ;12 9 ;19 12 ;13 14 ;11 9 ;1 15 ;0 14 ;10 7 ;7 3 ;7 6 ;14 6 ;13 7 ;11 12 ;12 5 ;12 7 ;10 4	1	0.538278	0.129355	0	1	10 14 ;11 6 ;11 6 ;6 9 ;13 6 ;16 9 ;7 4 ;14 11 ;11 7 ;10 6 ;0 8 ;0 8 ;10 13 ;4 3 ;7 3 ;13 7 ;4 7 ;6 9 ;3 2 ;5 2 ;7 3	1	0.540193	0.173443	0	1	3219 2960	1	0.520958	0.001029	0	1	4508 4888	1	0.479779	9.2e-05	0	1	5266 5038	1	0.511064	0.02533	0	1	4808 4754	1	0.502824
A230050P20Rik	chr9	20673085	20678751	+	1 0 ;1 0 ;2 1 ;5 4 ;11 6 ;6 7 ;6 1 ;6 0 ;1 0	0	0.672414	0.011928	0	0	0 1 ;3 0 ;0 2 ;0 1	0	0.428571	1	0	0	2 0 ;3 1 ;6 0 ;10 0 ;20 0 ;14 1 ;5 0 ;2 2 ;1 1	-1	0.926471	0	1	0	1 2 ;0 1 ;2 1 ;1 0 ;2 4 ;3 0	0	0.529412	1	0	0	76 132	0	0.365385	0.000126	0	0	131 344	-1	0.275789	0	1	0	105 85	1	0.552632	0.167911	0	1	266 1492	-1	0.151308
A230056P14Rik	chr7	63217900	63235466	+	0 1 ;1 0 ;3 0 ;0 1	0	0.666667	0.6875	0	0	NA	NA	NA	NA	NA	NA	2 0 ;2 0 ;1 0 ;7 0 ;1 0 ;1 1	-1	0.933333	0.000977	1	0	0 1 ;0 2 ;0 2 ;0 3 ;1 0	0	0.111111	0.039062	0	0	231 187	1	0.552632	0.035323	0	1	331 338	1	0.494768	0.81658	0	1	328 273	1	0.545757	0.027532	0	1	327 337	1	0.49247
A230073K19Rik	chr7	66537248	66544536	-	0 1	0	0	1	0	0	1 1 ;1 0 ;1 0 ;1 4 ;1 0 ;0 1 ;0 1 ;2 0 ;1 0	0	0.533333	1	0	0	1 0 ;1 0 ;1 0 ;1 0 ;1 1 ;0 1 ;0 2	0	0.555556	1	0	0	1 0 ;0 1 ;0 1	0	0.333333	1	0	0	1008 1041	1	0.491947	0.479616	0	1	1762 1539	1	0.533778	0.000111	0	1	1537 1365	1	0.529635	0.001498	0	1	1578 1804	1	0.466588
A230077H06Rik	chr7	48104522	48153694	-	1 0	0	1	1	0	0	NA	NA	NA	NA	NA	NA	NA	NA	NA	NA	NA	NA	1 0 ;0 1	0	0.5	1	0	0	NA	NA	NA	NA	NA	NA	NA	NA	NA	NA	NA	NA	NA	NA	NA	NA	NA	NA	NA	NA	NA
A330023F24Rik	chr1	196843592	196864102	+	1 2 ;1 0	0	0.5	1	0	0	0 1 ;0 1	0	0	0.5	0	0	0 1 ;0 1	0	0	0.5	0	0	NA	NA	NA	NA	NA	NA	101 55	0	0.647436	0.000287	0	0	45 83	0	0.351562	0.000996	0	0	95 114	1	0.454545	0.213001	0	1	162 155	1	0.511041
A330035P11Rik	chr14	122497160	122506196	-	1 0 ;1 0 ;0 3 ;0 1 ;1 0 ;0 2 ;1 0 ;1 0 ;1 0 ;1 0	0	0.538462	1	0	0	0 1	0	0	1	0	0	0 1 ;1 0 ;0 6 ;1 0 ;0 1 ;0 1 ;0 1	0	0.166667	0.038574	0	0	0 2 ;0 1 ;1 0 ;0 1 ;0 3 ;0 1 ;0 1 ;0 1	0	0.090909	0.011719	1	0	385 222	0	0.634267	0	0	0	248 181	1	0.578089	0.001412	0	1	285 179	1	0.614224	1e-06	0	1	313 382	1	0.45036
A330050B17Rik	chr3	35898834	35907750	+	0 1 ;0 1	0	0	0.5	0	0	1 0 ;0 1 ;0 1	0	0.333333	1	0	0	0 1 ;0 1 ;0 1 ;0 1 ;0 1	0	0	0.0625	0	0	NA	NA	NA	NA	NA	NA	18 31	0	0.367347	0.085433	0	0	38 23	0	0.622951	0.072177	0	0	35 52	0	0.402299	0.085689	0	0	36 140	-1	0.204545
A3galt2	chr4	128436501	128446542	+	0 1	0	0	1	0	0	0 1	0	0	1	0	0	0 1 ;1 0	0	0.5	1	0	0	1 0 ;0 1	0	0.5	1	0	0	119 103	1	0.536036	0.314061	0	1	107 79	1	0.575269	0.047441	0	1	148 125	1	0.542125	0.182921	0	1	100 105	1	0.487805
A430005L14Rik	chr4	153331345	153336033	+	10 2 ;8 1 ;2 3 ;4 3 ;5 10	0	0.604167	0.193413	0	0	0 2 ;0 2	0	0	0.125	0	0	3 3 ;6 6 ;7 5 ;4 5 ;9 8 ;1 1	1	0.517241	0.895683	0	1	1 2 ;6 11 ;4 2 ;4 11 ;1 13 ;1 2	0	0.293103	0.002233	1	0	1019 952	1	0.516996	0.137095	0	1	1492 902	1	0.623225	0	0	1	1001 943	1	0.514918	0.196072	0	1	1171 903	1	0.564609
A430033K04Rik	chr5	139064086	139090054	+	1 2 ;1 2 ;2 2 ;3 3 ;3 0 ;3 2 ;2 5 ;6 4 ;4 1 ;2 2 ;2 0 ;0 1 ;1 1 ;3 1 ;1 1 ;2 0 ;2 1 ;1 1 ;2 0 ;2 0 ;2 0 ;2 0 ;2 0 ;1 0 ;1 1 ;0 1 ;3 0	0	0.635294	0.016509	0	0	2 0 ;2 0 ;0 1 ;1 0 ;1 1 ;1 0 ;0 1 ;2 0 ;1 0 ;1 0 ;1 0 ;1 0 ;1 0	0	0.823529	0.012726	0	0	2 1 ;2 1 ;2 4 ;3 2 ;1 2 ;0 2 ;0 2 ;4 3 ;2 0 ;1 0 ;2 1 ;2 3 ;1 2 ;1 1 ;1 2 ;1 0 ;2 1 ;1 2 ;1 1 ;1 0 ;1 2 ;0 1 ;1 0 ;1 0	1	0.5	1	0	1	4 0 ;4 0 ;4 3 ;3 2 ;8 2 ;5 2 ;5 3 ;8 8 ;2 5 ;0 2 ;3 4 ;4 0 ;5 0 ;5 1 ;1 3 ;1 1 ;2 3 ;2 0 ;1 0 ;1 0 ;1 0 ;1 0 ;0 1 ;0 1 ;0 1 ;0 1 ;0 1 ;2 1 ;2 2 ;1 1 ;0 2 ;1 0 ;1 2	0	0.596899	0.034187	0	0	377 351	1	0.517857	0.354162	0	1	549 677	1	0.447798	0.000283	0	1	575 664	1	0.464084	0.012387	0	1	600 634	1	0.486224
A430071A18Rik	chr11	119682124	119695679	-	0 1 ;1 0 ;1 0	0	0.666667	1	0	0	0 1	0	0	1	0	0	NA	NA	NA	NA	NA	NA	NA	NA	NA	NA	NA	NA	NA	NA	NA	NA	NA	NA	NA	NA	NA	NA	NA	NA	NA	NA	NA	NA	NA	NA	NA	NA	NA
A430093F15Rik	chr19	10815436	10860533	+	1 0 ;1 1 ;2 0 ;2 0	0	0.857143	0.125	0	0	NA	NA	NA	NA	NA	NA	NA	NA	NA	NA	NA	NA	NA	NA	NA	NA	NA	NA	NA	NA	NA	NA	NA	NA	NA	NA	NA	NA	NA	NA	NA	NA	NA	NA	NA	NA	NA	NA	NA
A530016L24Rik	chr12	113727658	113738138	+	1 0 ;1 0 ;1 0	0	1	0.25	0	0	NA	NA	NA	NA	NA	NA	1 0 ;1 0 ;1 0 ;1 0 ;5 0 ;1 0 ;1 0 ;1 0 ;1 0 ;3 0 ;1 0 ;2 0 ;2 0 ;1 0 ;2 0	-1	1	0	1	0	1 1 ;3 0 ;3 0 ;1 0 ;2 0 ;1 0 ;1 0 ;1 0 ;1 0 ;1 0	-1	0.9375	0.000519	1	0	NA	NA	NA	NA	NA	NA	NA	NA	NA	NA	NA	NA	NA	NA	NA	NA	NA	NA	NA	NA	NA
A530054K11Rik	chr13	67717937	67738690	-	2 2 ;2 2 ;0 3 ;1 1 ;0 1 ;0 1 ;1 1	0	0.352941	0.332306	0	0	2 0	0	1	0.5	0	0	3 5 ;3 5 ;2 2 ;1 2 ;1 2 ;1 2 ;3 0	0	0.4375	0.596615	0	0	4 4 ;4 4 ;3 1 ;0 2 ;1 2	0	0.48	1	0	0	163 124	1	0.567944	0.024723	0	1	329 396	1	0.453793	0.014183	0	1	460 431	1	0.516274	0.348232	0	1	403 461	1	0.466435
A530072M11Rik	chr4	16091256	16193372	+	0 1 ;0 1	0	0	0.5	0	0	NA	NA	NA	NA	NA	NA	0 1 ;0 1 ;0 1	0	0	0.25	0	0	0 2	0	0	0.5	0	0	NA	NA	NA	NA	NA	NA	NA	NA	NA	NA	NA	NA	NA	NA	NA	NA	NA	NA	NA	NA	NA
A630001G21Rik	chr1	87613657	87633181	-	0 1 ;0 12 ;2 11 ;0 7 ;1 0 ;1 3 ;1 4 ;0 5 ;0 4 ;0 4 ;2 3 ;1 4 ;0 3 ;0 3	-1	0.111111	0	1	0	1 0 ;2 0 ;2 3 ;0 1 ;1 0 ;2 0 ;3 0 ;1 2 ;0 3 ;0 3 ;1 1 ;1 1 ;0 3 ;0 1	0	0.4375	0.596615	0	0	0 1	0	0	1	0	0	NA	NA	NA	NA	NA	NA	5 0	0	1	0.0625	0	0	6 0	0	1	0.03125	1	0	4 0	0	1	0.125	0	0	NA	NA	NA
A630007B06Rik	chr19	56865452	56888173	-	5 3 ;3 5 ;1 1 ;2 0 ;3 4 ;1 0	0	0.535714	0.850554	0	0	2 1 ;0 2 ;0 3 ;0 1	0	0.222222	0.179687	0	0	10 13 ;1 1 ;0 3 ;16 7 ;13 8 ;8 7 ;10 12 ;7 5 ;4 4	1	0.534884	0.481354	0	1	11 10 ;4 4 ;4 5 ;9 8 ;5 12 ;11 5 ;9 12 ;5 5 ;1 3	1	0.479675	0.718509	0	1	3147 2816	1	0.527754	1.9e-05	0	1	5003 4286	1	0.538594	0	0	1	4171 3584	1	0.537847	0	0	1	5347 5098	1	0.51192
A630019I02Rik	chr13	93864787	93868923	+	0 2	0	0	0.5	0	0	NA	NA	NA	NA	NA	NA	NA	NA	NA	NA	NA	NA	NA	NA	NA	NA	NA	NA	NA	NA	NA	NA	NA	NA	NA	NA	NA	NA	NA	NA	NA	NA	NA	NA	NA	NA	NA	NA	NA
A630020A06	chr15	3946038	3965858	+	0 2 ;0 1	0	0	0.25	0	0	NA	NA	NA	NA	NA	NA	0 1 ;0 1	0	0	0.5	0	0	0 2 ;0 1 ;0 1 ;1 1	0	0.166667	0.21875	0	0	NA	NA	NA	NA	NA	NA	NA	NA	NA	NA	NA	NA	NA	NA	NA	NA	NA	NA	NA	NA	NA
A630072M18Rik	chr5	20456806	20462216	+	0 2 ;1 0 ;2 1 ;2 1 ;0 1 ;3 0 ;1 0 ;1 0 ;1 0 ;1 0 ;1 1 ;1 0 ;0 1 ;2 3 ;1 1 ;0 1 ;3 0 ;1 0 ;0 1 ;0 1 ;2 0 ;1 0	0	0.631579	0.143307	0	0	3 0 ;1 0 ;1 0 ;1 0 ;0 1 ;1 0 ;2 0 ;2 1 ;0 1 ;1 0 ;0 1	0	0.75	0.076813	0	0	1 1 ;1 0 ;1 0 ;2 1 ;2 3 ;1 3 ;1 1 ;2 6 ;1 0 ;1 0 ;0 1 ;1 0 ;0 1 ;4 0 ;1 1 ;2 1 ;0 1 ;1 1 ;1 0 ;1 1	1	0.521739	0.882996	0	1	0 3 ;2 0 ;0 1 ;1 3 ;0 1 ;1 2 ;2 0 ;2 0 ;2 0 ;1 0 ;1 0 ;1 2 ;1 2 ;1 0 ;0 1 ;0 1 ;0 1 ;0 2 ;0 1 ;0 1	0	0.416667	0.405032	0	0	628 561	1	0.528175	0.055568	0	1	995 672	1	0.596881	0	0	1	938 685	1	0.577942	0	0	1	1411 1221	1	0.536094
A630076J17Rik	chr3	107033531	107036949	+	1 0 ;5 0 ;3 1 ;1 0 ;3 0	0	0.928571	0.001831	1	0	NA	NA	NA	NA	NA	NA	NA	NA	NA	NA	NA	NA	NA	NA	NA	NA	NA	NA	NA	NA	NA	NA	NA	NA	NA	NA	NA	NA	NA	NA	NA	NA	NA	NA	NA	NA	NA	NA	NA
A630077J23Rik	chr4	43764730	43772336	+	0 1 ;0 1	0	0	0.5	0	0	NA	NA	NA	NA	NA	NA	1 0 ;1 0	0	1	0.5	0	0	NA	NA	NA	NA	NA	NA	NA	NA	NA	NA	NA	NA	NA	NA	NA	NA	NA	NA	NA	NA	NA	NA	NA	NA	NA	NA	NA
A630089N07Rik	chr16	98283676	98303604	-	7 1	0	0.875	0.070313	0	0	3 0	0	1	0.25	0	0	1 1 ;2 0 ;1 1 ;0 3 ;0 3 ;0 3 ;5 2	0	0.409091	0.523467	0	0	0 1 ;0 1 ;0 1 ;0 2 ;0 2 ;0 2 ;0 5	-1	0	0.000122	1	0	309 200	1	0.607073	2e-06	0	1	344 115	-1	0.749455	0	1	0	201 99	0	0.67	0	1	0	135 99	1	0.576923
A630095N17Rik	chr1	75216669	75228668	-	1 0	0	1	1	0	0	NA	NA	NA	NA	NA	NA	NA	NA	NA	NA	NA	NA	1 0	0	1	1	0	0	NA	NA	NA	NA	NA	NA	NA	NA	NA	NA	NA	NA	NA	NA	NA	NA	NA	NA	NA	NA	NA
A730017L22Rik	chr2	130698276	130732132	-	0 1 ;0 1 ;0 1 ;0 1 ;0 1 ;0 1 ;0 1 ;0 1	0	0	0.007812	1	0	0 1 ;0 2	0	0	0.25	0	0	1 0 ;1 0 ;0 2 ;1 2 ;1 2 ;1 2 ;0 1 ;0 2 ;0 1 ;0 2 ;0 2 ;0 2 ;0 1 ;0 1 ;0 1 ;0 2 ;0 2 ;0 3 ;0 2 ;0 2 ;0 1 ;0 3 ;0 1 ;0 2 ;1 2	-1	0.12766	0	1	0	1 1 ;1 3 ;2 3 ;0 2 ;0 5 ;0 5 ;0 5 ;0 2 ;0 1 ;0 1 ;0 1 ;0 1 ;0 1 ;0 2 ;0 2 ;0 1 ;0 1 ;0 1 ;0 1 ;0 1 ;0 1 ;0 2 ;0 1	-1	0.083333	0	1	0	1333 18	-1	0.986677	0	1	0	1789 26	-1	0.985675	0	1	0	1993 13	-1	0.993519	0	1	0	2391 43	-1	0.982334
A730098P11Rik	chr16	24529399	24534558	+	0 1 ;1 0 ;1 0 ;1 0	0	0.75	0.625	0	0	1 0 ;1 0 ;1 0 ;1 0 ;1 0	0	1	0.0625	0	0	1 2 ;0 1 ;0 2 ;0 1 ;0 2 ;0 2 ;0 1 ;1 0 ;1 0 ;1 0 ;1 2 ;3 1 ;3 0 ;1 0 ;1 0 ;1 0 ;1 0 ;1 1 ;1 1 ;1 1 ;3 0 ;4 0 ;2 1	0	0.6	0.232693	0	0	0 1 ;1 0 ;0 1 ;0 1 ;0 1 ;0 1 ;0 1 ;0 1 ;0 1 ;0 1 ;0 1 ;1 0 ;1 0 ;1 1 ;0 2 ;1 0 ;0 2 ;1 0	0	0.285714	0.078354	0	0	NA	NA	NA	NA	NA	NA	NA	NA	NA	NA	NA	NA	NA	NA	NA	NA	NA	NA	NA	NA	NA
A830010M20Rik	chr5	107926763	107941575	+	1 1 ;4 0 ;4 1 ;1 1 ;2 1 ;2 1 ;2 0 ;2 0 ;1 2 ;2 1 ;1 2 ;2 1 ;2 0 ;1 1 ;0 1 ;2 0 ;2 1 ;1 0 ;2 0 ;1 3 ;3 2 ;2 0	0	0.677966	0.008641	1	0	1 0 ;0 2 ;1 2 ;1 1 ;1 0 ;1 0 ;1 0 ;1 0 ;1 1 ;1 0 ;1 0 ;1 0 ;0 1 ;1 0	0	0.631579	0.359283	0	0	1 0 ;2 1 ;3 1 ;6 1 ;9 1 ;2 0 ;3 5 ;5 5 ;5 6 ;1 2 ;0 2 ;0 1 ;4 7 ;7 1 ;1 2 ;3 2 ;7 1 ;2 1 ;2 0 ;3 5 ;3 2 ;2 3 ;2 1 ;3 3 ;4 3 ;1 1 ;1 0 ;0 1 ;2 0	0	0.591549	0.035537	0	0	0 1 ;2 4 ;5 0 ;6 4 ;4 1 ;3 4 ;4 2 ;2 3 ;2 2 ;6 4 ;1 2 ;1 2 ;4 3 ;4 0 ;2 0 ;9 5 ;4 6 ;1 1 ;1 1 ;4 4 ;6 2 ;6 4 ;4 2 ;1 4 ;6 4 ;1 2 ;0 1	1	0.566879	0.110157	0	1	1176 1879	1	0.384943	0	0	1	2139 2163	1	0.497211	0.725844	0	1	1948 2786	1	0.411491	0	0	1	2963 3735	1	0.442371
A830082N09Rik	chr10	33707021	33714861	-	0 1 ;0 1 ;0 1 ;0 1 ;1 0 ;0 2 ;0 2 ;1 0 ;0 1 ;1 0 ;1 0 ;1 0 ;0 1 ;0 1 ;1 1 ;1 1 ;1 0	0	0.380952	0.38331	0	0	1 0 ;0 1 ;1 0 ;0 1 ;1 0 ;0 1 ;0 1 ;0 1 ;0 1 ;0 1 ;0 1 ;1 0 ;1 0 ;1 0 ;1 0	0	0.466667	1	0	0	1 0 ;1 0 ;1 0 ;1 0 ;1 0 ;0 2 ;1 1 ;1 0 ;0 1 ;0 1 ;0 1 ;1 1 ;1 0 ;0 1 ;0 1 ;1 0 ;1 0 ;0 1 ;0 1 ;1 1 ;1 1 ;1 1 ;1 1 ;1 1 ;1 1 ;1 0 ;1 0 ;0 1 ;1 0 ;0 1 ;0 1 ;0 1 ;0 1 ;0 1 ;1 0 ;1 0 ;0 3 ;1 2 ;1 1 ;1 2 ;2 2 ;1 0	1	0.459016	0.608921	0	1	1 0 ;1 0 ;2 0 ;1 1 ;1 1 ;1 0 ;1 0 ;1 1 ;1 0 ;1 0 ;0 2 ;1 1 ;1 1 ;0 3 ;0 2 ;0 1 ;1 2 ;2 0 ;0 1 ;0 2 ;0 3 ;0 1 ;0 1 ;1 0 ;1 0 ;1 0 ;1 0 ;0 1 ;0 1 ;0 1 ;0 1 ;0 1 ;1 0 ;2 0 ;1 0 ;0 1 ;0 1 ;1 1 ;1 3 ;1 0 ;1 0 ;1 0 ;1 0 ;0 2 ;0 2 ;2 1 ;1 0 ;0 1	1	0.452055	0.482789	0	1	443 341	1	0.565051	0.000304	0	1	622 411	1	0.60213	0	0	1	473 296	1	0.615085	0	0	1	567 444	1	0.560831
A930001A20Rik	chr3	14971200	15002727	+	1 0	0	1	1	0	0	NA	NA	NA	NA	NA	NA	NA	NA	NA	NA	NA	NA	NA	NA	NA	NA	NA	NA	NA	NA	NA	NA	NA	NA	NA	NA	NA	NA	NA	NA	NA	NA	NA	NA	NA	NA	NA	NA	NA
A930004D18Rik	chr2	17946815	17959368	-	1 0	0	1	1	0	0	NA	NA	NA	NA	NA	NA	7 1 ;0 3 ;0 3 ;0 2 ;0 1 ;2 2 ;1 2 ;0 3 ;3 2 ;5 9 ;1 2 ;0 1	0	0.38	0.11892	0	0	0 2 ;0 2 ;0 4 ;1 4 ;1 2 ;0 8 ;0 1 ;1 4 ;0 2 ;0 1	-1	0.090909	1e-06	1	0	360 158	0	0.694981	0	1	0	899 166	-1	0.844131	0	1	0	862 282	-1	0.753497	0	1	0	143 34	-1	0.80791
A930005H10Rik	chr3	115590065	115591038	-	4 4	0	0.5	1	0	0	NA	NA	NA	NA	NA	NA	2 0	0	1	0.5	0	0	NA	NA	NA	NA	NA	NA	597 294	0	0.670034	0	1	0	724 261	-1	0.735025	0	1	0	1073 395	-1	0.730926	0	1	0	1228 654	0	0.652497
A930006K02Rik	chr16	91465348	91470368	+	0 1 ;1 1 ;1 4 ;1 0	0	0.333333	0.507812	0	0	1 0 ;1 0 ;1 0	0	1	0.25	0	0	NA	NA	NA	NA	NA	NA	1 0 ;1 0 ;1 0 ;1 0 ;1 0 ;2 0 ;1 0 ;2 0	-1	1	0.001953	1	0	NA	NA	NA	NA	NA	NA	NA	NA	NA	NA	NA	NA	NA	NA	NA	NA	NA	NA	NA	NA	NA
A930013F10Rik	chr8	23744856	23747281	-	2 0 ;2 0 ;2 0 ;0 1 ;3 1 ;1 0 ;1 0 ;1 0 ;1 0 ;1 3 ;1 3 ;1 3 ;0 1 ;1 0 ;1 0	0	0.6	0.361595	0	0	1 0 ;0 1 ;0 1 ;1 1 ;1 1 ;0 1 ;0 1	0	0.333333	0.507812	0	0	2 1 ;2 1 ;2 2 ;0 3 ;4 2 ;0 2 ;0 2 ;0 1 ;1 3 ;1 2 ;0 1 ;1 1 ;1 1 ;1 0 ;3 0 ;3 0 ;3 0 ;2 0 ;0 1 ;0 2	1	0.509804	1	0	1	4 0 ;4 0 ;2 2 ;0 4 ;2 0 ;2 2 ;1 2 ;2 1 ;0 4 ;0 3 ;1 2 ;2 0 ;0 1 ;0 1 ;0 1 ;1 0 ;1 0 ;7 3 ;7 3 ;7 3 ;1 2 ;2 1 ;0 3	1	0.547619	0.445205	0	1	1078 442	-1	0.709211	0	1	0	1804 959	0	0.652913	0	0	0	2399 1257	0	0.656182	0	0	0	2455 1233	0	0.665672
A930015D03Rik	chr17	36131448	36175119	+	0 2	0	0	0.5	0	0	NA	NA	NA	NA	NA	NA	1 0	0	1	1	0	0	0 1	0	0	1	0	0	31 0	-1	1	0	1	0	35 78	0	0.309735	6.4e-05	1	0	39 53	0	0.423913	0.174984	0	0	87 30	0	0.74359
A930024E05Rik	chr5	123439362	123448350	+	1 0 ;3 0 ;1 1 ;1 1 ;0 1 ;1 0	0	0.7	0.34375	0	0	NA	NA	NA	NA	NA	NA	0 1 ;1 4 ;0 2	0	0.125	0.070312	0	0	1 0 ;2 0 ;1 2 ;1 2	0	0.555556	1	0	0	NA	NA	NA	NA	NA	NA	NA	NA	NA	NA	NA	NA	NA	NA	NA	NA	NA	NA	NA	NA	NA
AA388235	chr17	34118436	34122303	+	1 0 ;1 0 ;0 1 ;0 1 ;0 1 ;0 1 ;0 1 ;0 1	0	0.25	0.289062	0	0	1 0 ;1 0 ;0 1 ;0 1 ;0 1 ;0 1 ;0 1	0	0.285714	0.453125	0	0	0 2 ;0 1 ;0 4 ;0 1 ;0 1 ;0 1 ;0 1 ;0 1 ;0 1 ;0 1 ;0 2 ;0 2 ;0 3 ;0 1 ;0 2 ;0 1 ;0 1 ;0 1 ;0 1 ;0 1 ;0 1 ;0 3 ;0 2 ;0 1 ;0 2 ;0 2 ;0 1 ;0 1 ;0 1	-1	0	0	1	0	0 1 ;0 1 ;0 1 ;0 1 ;0 1 ;0 1 ;0 1 ;0 1 ;0 2 ;0 1 ;0 1 ;0 2 ;0 2 ;0 4 ;0 3 ;0 2 ;0 2 ;0 2 ;0 1 ;0 1 ;0 2 ;0 2 ;0 2 ;0 1 ;0 1 ;0 2 ;0 1 ;0 1 ;0 1 ;0 1	-1	0	0	1	0	NA	NA	NA	NA	NA	NA	NA	NA	NA	NA	NA	NA	NA	NA	NA	NA	NA	NA	NA	NA	NA
AA415398	chr4	119202922	119211374	-	0 1 ;0 1 ;0 1 ;0 1	0	0	0.125	0	0	0 1 ;0 1	0	0	0.5	0	0	1 2 ;0 3 ;0 1 ;0 1 ;1 0 ;1 2 ;0 1 ;0 1 ;0 1 ;0 1 ;0 2 ;0 1 ;0 2 ;1 0 ;1 0	0	0.217391	0.010622	1	0	1 0 ;0 1 ;0 1 ;0 2 ;0 1 ;0 1 ;0 1 ;0 1 ;0 1	0	0.1	0.021484	0	0	245 9	-1	0.964567	0	1	0	202 36	-1	0.848739	0	1	0	204 52	-1	0.796875	0	1	0	435 59	-1	0.880567
AA465934	chr11	83105200	83108139	+	1 12 ;1 12	-1	0.076923	1e-05	1	0	0 3 ;0 3	0	0	0.03125	0	0	3 12 ;3 13	0	0.193548	0.000878	1	0	2 20 ;2 21	-1	0.088889	0	1	0	2162 579	-1	0.788763	0	1	0	3053 925	-1	0.767471	0	1	0	2706 485	-1	0.84801	0	1	0	3250 675	-1	0.828025
AA467197	chr2	122463622	122466812	+	10 22 ;13 18 ;15 13	0	0.417582	0.141793	0	0	NA	NA	NA	NA	NA	NA	5 0	0	1	0.0625	0	0	0 2 ;1 0	0	0.333333	1	0	0	1 2	0	0.333333	1	0	0	1 8	0	0.111111	0.039062	0	0	5 33	-1	0.131579	4e-06	1	0	3 24	-1	0.111111
AA474331	chr10	39612565	39619044	-	1 0 ;1 0	0	1	0.5	0	0	NA	NA	NA	NA	NA	NA	0 1 ;0 2 ;1 1 ;1 0 ;0 1	0	0.285714	0.453125	0	0	0 1 ;0 1 ;0 1 ;1 3 ;2 3 ;3 0 ;0 1	0	0.375	0.454498	0	0	NA	NA	NA	NA	NA	NA	2133 1526	1	0.582946	0	0	1	175 2243	-1	0.072374	0	1	0	358 185	0	0.6593
AA986860	chr1	132628552	132641199	+	0 1 ;0 1 ;0 1 ;1 3 ;1 1 ;0 1 ;0 1	0	0.181818	0.06543	0	0	NA	NA	NA	NA	NA	NA	1 0 ;1 2 ;0 2 ;1 0 ;1 0 ;1 0 ;0 1 ;0 1 ;0 1 ;1 1	0	0.428571	0.790527	0	0	0 2 ;0 2 ;3 0 ;2 0 ;0 1 ;0 1 ;0 1 ;0 1 ;0 1	0	0.357143	0.42395	0	0	34 16	0	0.68	0.015347	1	0	58 30	0	0.659091	0.003747	0	0	91 26	-1	0.777778	0	1	0	214 85	0	0.715719
AA987161	chr13	67690375	67710644	-	0 1 ;4 2 ;1 5 ;3 4 ;1 2	0	0.391304	0.404873	0	0	0 1 ;1 1	0	0.333333	1	0	0	2 0 ;1 1 ;3 9 ;6 1 ;1 6 ;5 5	0	0.45	0.635828	0	0	2 0 ;1 0 ;0 1 ;0 3 ;4 3 ;2 4 ;2 2 ;1 0	0	0.48	1	0	0	NA	NA	NA	NA	NA	NA	NA	NA	NA	NA	NA	NA	NA	NA	NA	NA	NA	NA	NA	NA	NA
Aaas	chr15	102168677	102181190	-	23 0 ;16 0 ;20 0	-1	1	0	1	0	1 1 ;0 2 ;5 2	0	0.545455	1	0	0	31 0 ;30 0 ;35 0	-1	1	0	1	0	14 24 ;13 17 ;14 21	0	0.398058	0.048234	0	0	501 551	1	0.476236	0.130817	0	1	855 946	1	0.474736	0.033916	0	1	826 800	1	0.507995	0.535282	0	1	823 845	1	0.493405
Aacs	chr5	125956242	125997773	+	8 10 ;2 5 ;0 2 ;1 2 ;2 5 ;3 4 ;2 6 ;2 2 ;1 2 ;2 3 ;0 2 ;0 1 ;2 5 ;2 3 ;2 7 ;3 4 ;2 2 ;3 1 ;0 2 ;0 2	0	0.345794	0.00184	0	0	0 2 ;1 0 ;2 0 ;2 0 ;2 0 ;2 0 ;0 1 ;3 2 ;1 1 ;1 0 ;0 1 ;1 1	0	0.652174	0.21004	0	0	19 11 ;3 16 ;3 7 ;4 6 ;4 9 ;10 11 ;3 12 ;3 6 ;2 6 ;7 3 ;3 1 ;2 1 ;4 8 ;9 12 ;4 13 ;2 7 ;4 8 ;7 6 ;0 3 ;0 3	0	0.384298	0.000386	0	0	8 7 ;6 10 ;6 5 ;6 5 ;3 5 ;6 8 ;3 4 ;5 3 ;5 2 ;2 2 ;0 1 ;1 0 ;3 2 ;7 1 ;5 8 ;4 4 ;3 7 ;0 1 ;2 2 ;1 3	1	0.487179	0.810276	0	1	5090 5226	1	0.493408	0.183792	0	1	6440 6379	1	0.502379	0.596157	0	1	4411 3768	1	0.539308	0	0	1	4877 4441	1	0.523396
Aaed1	chr13	64393143	64414018	-	2 0 ;4 0 ;0 8 ;0 3 ;1 2	0	0.35	0.263176	0	0	1 0 ;1 0 ;2 0	0	1	0.125	0	0	6 0 ;7 0 ;1 4 ;2 3 ;4 6	0	0.606061	0.296206	0	0	5 0 ;7 1 ;1 2 ;1 1 ;1 5	0	0.625	0.307456	0	0	NA	NA	NA	NA	NA	NA	NA	NA	NA	NA	NA	NA	NA	NA	NA	NA	NA	NA	NA	NA	NA
Aagab	chr9	63450461	63489696	+	4 7 ;5 3 ;2 3 ;7 7 ;6 10 ;3 6 ;7 10 ;5 4 ;4 4	1	0.443299	0.309934	0	1	1 0 ;0 1 ;0 1 ;1 1 ;1 0 ;4 2 ;1 2 ;1 1	0	0.529412	1	0	0	0 1 ;1 3 ;9 10 ;6 5 ;4 7 ;6 10 ;7 4 ;3 5 ;8 6 ;7 7 ;7 7	1	0.471545	0.588688	0	1	6 2 ;6 2 ;10 9 ;5 6 ;12 7 ;6 5 ;8 4 ;3 3 ;7 8 ;5 7 ;5 5	1	0.557252	0.221116	0	1	875 984	1	0.470683	0.012229	0	1	1636 1622	1	0.502149	0.819841	0	1	1686 1708	1	0.496759	0.718505	0	1	1987 2190	1	0.4757
Aak1	chr6	86799510	86953221	+	1 0 ;6 6 ;3 6 ;4 3 ;6 7 ;2 11 ;3 6 ;0 1 ;0 1 ;0 1 ;0 1 ;1 1 ;1 0 ;1 0 ;0 1 ;1 0 ;0 1 ;0 1 ;0 1 ;1 2 ;5 7 ;5 5 ;4 3 ;8 12 ;3 2 ;3 2 ;3 4 ;2 3 ;3 8 ;3 8 ;2 8 ;0 7 ;2 4 ;1 2 ;1 5 ;2 1 ;1 0 ;3 3 ;4 3 ;1 3 ;2 3 ;0 2	0	0.377682	0.000228	0	0	2 1 ;2 1 ;0 2 ;1 1 ;1 1 ;1 0 ;1 0 ;0 2 ;0 1 ;0 1 ;1 0 ;0 2 ;0 2 ;1 1 ;2 0 ;2 0 ;0 1 ;0 1 ;0 1 ;0 1 ;1 1 ;1 1 ;0 1 ;0 2 ;0 1 ;1 0 ;0 1 ;0 1 ;0 2 ;1 0 ;0 1 ;1 0 ;1 0	0	0.4	0.202639	0	0	3 2 ;5 19 ;10 14 ;5 9 ;6 9 ;10 10 ;6 12 ;1 3 ;0 2 ;0 2 ;1 0 ;0 1 ;1 0 ;0 1 ;0 3 ;0 1 ;0 1 ;0 1 ;1 0 ;1 0 ;1 0 ;0 1 ;0 1 ;1 0 ;1 0 ;1 2 ;0 1 ;2 1 ;1 0 ;5 3 ;8 11 ;7 10 ;7 9 ;6 13 ;5 7 ;5 8 ;1 7 ;2 7 ;7 6 ;6 6 ;3 14 ;3 13 ;4 7 ;3 11 ;6 6 ;4 6 ;3 3 ;9 7 ;4 0 ;3 0 ;9 7 ;7 8 ;1 0 ;1 1 ;7 9 ;2 2 ;2 1 ;1 1 ;1 1	1	0.402985	3.1e-05	0	1	2 3 ;14 8 ;17 5 ;6 8 ;9 4 ;7 9 ;12 7 ;1 3 ;3 0 ;3 0 ;2 1 ;1 0 ;1 0 ;1 1 ;1 0 ;1 0 ;1 0 ;1 0 ;1 0 ;2 0 ;1 0 ;1 0 ;1 0 ;2 0 ;0 2 ;0 1 ;0 1 ;2 0 ;1 0 ;1 0 ;0 1 ;2 5 ;13 8 ;8 4 ;10 3 ;17 14 ;6 9 ;6 9 ;0 8 ;4 2 ;3 1 ;7 6 ;7 3 ;7 4 ;2 4 ;2 7 ;1 0 ;7 3 ;6 10 ;6 4 ;5 2 ;5 0 ;3 0 ;3 4 ;3 4 ;1 1 ;8 6 ;2 0 ;0 1 ;3 1 ;0 1 ;0 1	1	0.574822	0.002473	0	1	42404 45233	1	0.48386	0	0	1	51928 54892	1	0.486126	0	0	1	52367 53635	1	0.494019	1e-04	0	1	57372 66748	1	0.46223
Aamdc	chr7	104698840	104728007	-	2 2	0	0.5	1	0	0	0 1	0	0	1	0	0	1 4 ;2 5	0	0.25	0.145996	0	0	2 5 ;0 3	0	0.2	0.109375	0	0	NA	NA	NA	NA	NA	NA	NA	NA	NA	NA	NA	NA	NA	NA	NA	NA	NA	NA	NA	NA	NA
Aamp	chr1	74326413	74331312	-	10 4 ;7 11 ;13 4	0	0.612245	0.152408	0	0	2 2 ;0 1 ;1 2	0	0.375	0.726562	0	0	13 7 ;10 15 ;19 9	0	0.575342	0.241645	0	0	14 8 ;11 12 ;16 6	0	0.61194	0.086437	0	0	1937 1826	1	0.514749	0.072929	0	1	2858 3074	1	0.481794	0.005242	0	1	2768 2634	1	0.512403	0.070353	0	1	3442 3602	1	0.488643
Aanat	chr11	116455000	116458994	+	0 1 ;0 1	0	0	0.5	0	0	NA	NA	NA	NA	NA	NA	NA	NA	NA	NA	NA	NA	NA	NA	NA	NA	NA	NA	NA	NA	NA	NA	NA	NA	22 1	-1	0.956522	6e-06	1	0	NA	NA	NA	NA	NA	NA	NA	NA	NA
Aar2	chr2	156373311	156394708	+	7 2 ;5 2 ;10 6 ;3 2 ;3 3 ;0 5 ;2 0 ;0 1 ;0 1 ;0 2 ;1 3 ;2 0	0	0.55	0.518958	0	0	0 1 ;1 0 ;3 1 ;1 2 ;0 1 ;1 1 ;2 0 ;1 0 ;1 0 ;1 0 ;0 1	0	0.611111	0.480682	0	0	1 1 ;4 12 ;7 10 ;10 13 ;1 8 ;5 7 ;1 11 ;4 7 ;0 1 ;0 1 ;1 2 ;2 3 ;1 0 ;1 0 ;1 0	0	0.33913	0.000717	0	0	0 1 ;6 8 ;7 15 ;6 10 ;6 6 ;3 8 ;4 11 ;1 3 ;0 2 ;0 2 ;1 3 ;0 5 ;2 0 ;2 1	0	0.336283	0.000641	0	0	NA	NA	NA	NA	NA	NA	NA	NA	NA	NA	NA	NA	NA	NA	NA	NA	NA	NA	NA	NA	NA
Aars	chr8	113557866	113580770	+	2 0 ;5 4 ;13 0 ;33 0 ;33 0 ;36 0 ;34 0 ;28 0 ;30 0 ;23 0 ;25 0 ;13 7 ;15 6 ;34 0 ;25 0	-1	0.953552	0	1	0	2 0 ;2 0 ;2 1 ;2 5 ;1 5 ;0 5 ;1 4 ;0 1 ;3 1 ;3 3 ;7 3 ;3 0 ;2 2	1	0.482759	0.895683	0	1	5 11 ;9 13 ;25 0 ;44 0 ;47 0 ;44 0 ;42 0 ;39 0 ;38 0 ;33 0 ;34 0 ;19 19 ;20 15 ;38 0 ;34 0	-1	0.890359	0	1	0	5 9 ;15 7 ;19 9 ;21 19 ;25 12 ;25 12 ;21 18 ;18 19 ;21 19 ;19 20 ;24 15 ;32 8 ;21 14 ;21 18 ;30 11	1	0.601518	4e-06	0	1	18136 22146	1	0.450226	0	0	1	22124 25036	1	0.469126	0	0	1	19834 20915	1	0.486736	0	0	1	25283 28706	1	0.468299
Aars2	chr17	45643789	45657792	+	3 1 ;3 2 ;3 0 ;3 3 ;3 3 ;7 2 ;2 3 ;3 4 ;1 3 ;2 3 ;2 2 ;1 3 ;1 0 ;4 0 ;2 1 ;4 4 ;1 1 ;0 2 ;0 1 ;1 1 ;1 1 ;0 2	1	0.52809	0.671809	0	1	1 0 ;0 1 ;2 0 ;1 1 ;1 0 ;0 2 ;0 1 ;1 2	0	0.461538	1	0	0	1 0 ;3 2 ;2 2 ;2 2 ;2 6 ;2 4 ;3 2 ;2 5 ;2 6 ;4 1 ;2 1 ;1 1 ;1 2 ;1 0 ;4 5 ;3 0 ;0 1 ;1 0 ;1 0 ;2 2 ;2 1	1	0.488095	0.913202	0	1	1 2 ;8 4 ;3 3 ;1 6 ;1 6 ;0 1 ;4 2 ;0 2 ;2 2 ;0 3 ;0 3 ;2 6 ;2 1 ;2 3 ;1 1 ;0 2 ;1 2 ;0 2 ;0 3 ;1 1 ;0 3	0	0.333333	0.002479	0	0	1965 2079	1	0.485905	0.075565	0	1	2719 2924	1	0.481836	0.006609	0	1	2364 2742	1	0.462985	0	0	1	3083 3371	1	0.477688
Aarsd1	chr11	101268153	101278747	-	3 8 ;6 11 ;3 10 ;5 5 ;9 7 ;1 3 ;0 1	0	0.375	0.044371	0	0	1 1 ;1 0 ;1 1 ;1 2 ;1 2 ;0 1	0	0.416667	0.774414	0	0	9 4 ;1 2 ;2 2 ;6 3 ;0 1 ;8 1 ;1 0 ;1 0	0	0.682927	0.027533	0	0	3 0 ;16 11 ;5 11 ;4 8 ;6 6 ;4 5 ;2 0 ;1 0	1	0.5	1	0	1	637 775	1	0.451133	0.000264	0	1	1156 1107	1	0.510826	0.312966	0	1	1027 835	1	0.551557	9e-06	0	1	865 843	1	0.50644
Aasdh	chr5	77304959	77334539	-	2 1 ;2 0 ;2 1 ;2 1 ;2 1 ;2 0 ;3 0 ;0 1 ;1 0 ;0 4 ;3 0 ;3 0 ;5 2 ;3 4 ;3 3 ;1 0 ;2 1 ;4 1 ;4 1 ;1 0 ;0 4 ;0 2 ;2 0 ;2 6 ;0 2 ;0 3 ;0 1 ;2 2 ;1 0 ;1 0 ;2 1	1	0.56701	0.222878	0	1	1 0 ;1 0 ;1 0 ;0 1 ;1 0 ;1 0 ;1 1 ;2 0 ;2 0 ;2 0 ;1 0 ;2 0 ;3 0 ;3 0 ;0 1 ;2 0 ;3 0 ;0 1 ;1 0 ;1 1 ;0 2 ;1 1 ;1 0	0	0.789474	0.000472	1	0	3 0 ;2 2 ;1 2 ;2 0 ;2 2 ;2 2 ;4 1 ;6 1 ;0 3 ;3 1 ;0 1 ;3 3 ;3 3 ;1 3 ;5 5 ;3 3 ;4 1 ;4 1 ;2 1 ;1 0 ;1 0 ;1 0 ;1 0 ;1 0 ;0 2 ;3 2 ;1 0 ;1 2 ;1 1 ;1 2 ;0 1 ;1 1 ;0 1 ;1 2	1	0.566372	0.187599	0	1	1 1 ;5 6 ;2 2 ;1 2 ;1 3 ;1 3 ;4 2 ;5 3 ;2 2 ;0 2 ;3 2 ;3 1 ;4 0 ;1 5 ;2 1 ;3 0 ;5 1 ;5 1 ;1 0 ;0 2 ;0 2 ;1 3 ;1 2 ;0 2 ;1 0 ;0 1 ;1 1 ;2 0 ;0 1 ;1 0 ;2 0 ;2 0 ;1 3 ;3 0 ;2 0	1	0.55	0.315303	0	1	1992 2903	1	0.406946	0	0	1	3579 4346	1	0.451609	0	0	1	3220 3299	1	0.493941	0.334015	0	1	4665 4412	1	0.513936
Aasdhppt	chr9	4294792	4309494	-	4 11 ;7 5	0	0.407407	0.442068	0	0	2 0 ;2 1 ;1 0	0	0.833333	0.21875	0	0	8 7 ;21 8 ;4 1	0	0.673469	0.021294	0	0	6 8 ;12 12 ;5 0	0	0.534884	0.760792	0	0	134 165	1	0.448161	0.082578	0	1	245 233	1	0.512552	0.61492	0	1	238 198	1	0.545872	0.061671	0	1	254 258	1	0.496094
Aatf	chr11	84236357	84327003	-	1 0 ;0 2 ;12 9 ;12 6 ;7 9 ;8 2 ;2 6	1	0.552632	0.422191	0	1	2 2 ;2 4 ;0 1 ;3 0 ;1 1	0	0.5	1	0	0	1 0 ;0 10 ;17 8 ;12 2 ;13 3 ;11 5 ;12 3	0	0.680412	0.00049	1	0	1 0 ;2 11 ;11 10 ;8 12 ;5 9 ;11 11 ;15 6	1	0.473214	0.6368	0	1	587 667	1	0.468102	0.025649	0	1	599 741	1	0.447015	0.000116	0	1	475 547	1	0.464775	0.026308	0	1	536 514	1	0.510476
Aatk	chr11	119868631	119908459	-	0 1 ;0 1 ;1 0 ;1 0 ;1 3 ;0 1 ;1 3 ;1 1 ;3 1 ;1 0	0	0.45	0.823803	0	0	NA	NA	NA	NA	NA	NA	1 0 ;0 1	0	0.5	1	0	0	0 1 ;1 0 ;1 1	0	0.5	1	0	0	3112 394	-1	0.887621	0	1	0	4248 5895	1	0.418811	0	0	1	2392 4505	1	0.346817	0	0	1	9670 12532	1	0.435546
AB124611	chr9	21330620	21349775	+	3 4 ;7 4 ;14 8 ;15 6 ;0 10 ;2 5 ;8 4 ;4 2	1	0.552083	0.358398	0	1	1 0 ;1 0 ;1 0 ;0 1 ;2 1 ;1 0 ;0 1	0	0.666667	0.507812	0	0	2 0 ;0 1 ;0 1 ;1 0	0	0.6	1	0	0	0 1 ;0 1 ;1 0	0	0.333333	1	0	0	66 362	-1	0.154206	0	1	0	75 78	1	0.490196	0.871618	0	1	49 163	-1	0.231132	0	1	0	57 231	-1	0.197917
Abat	chr16	8513521	8621660	+	1 0	0	1	1	0	0	1 0 ;1 0	0	1	0.5	0	0	2 0 ;4 2 ;0 6 ;2 0 ;1 2 ;4 1 ;2 6 ;1 3 ;3 7 ;0 2 ;0 6 ;2 0 ;2 0 ;4 4 ;4 3 ;2 3 ;3 2 ;4 4 ;4 5 ;0 2 ;0 1 ;3 7 ;1 2 ;0 1 ;0 2 ;0 3 ;0 3 ;1 0 ;1 3 ;0 1 ;1 1 ;1 1 ;1 0 ;1 0 ;0 1	0	0.391304	0.013273	0	0	2 0 ;1 0 ;1 0 ;2 0 ;1 0 ;1 1 ;1 0 ;4 0 ;6 0 ;3 0 ;2 0 ;3 0 ;2 0 ;1 0 ;2 0 ;1 0 ;1 0 ;1 0 ;1 0	-1	0.972973	0	1	0	7405 5792	1	0.561112	0	0	1	22718 20807	1	0.521953	0	0	1	36895 35337	1	0.510785	0	0	1	55981 50854	1	0.523995
Abca1	chr4	53043660	53172767	-	0 1 ;1 1 ;8 5 ;3 4 ;5 8 ;5 3 ;8 4 ;3 3 ;13 2 ;4 2 ;6 2 ;5 7 ;3 4 ;10 3 ;12 1 ;4 2 ;7 3 ;7 3 ;10 6 ;12 8 ;5 5 ;8 3 ;9 5 ;10 7 ;5 6 ;4 5 ;3 6 ;6 2 ;4 3 ;5 0	0	0.618729	4.8e-05	0	0	NA	NA	NA	NA	NA	NA	1 2 ;1 1 ;10 6 ;5 2 ;10 3 ;6 2 ;6 3 ;2 3 ;6 2 ;4 2 ;2 4 ;6 4 ;8 1 ;6 4 ;2 3 ;2 2 ;2 7 ;3 7 ;6 7 ;8 9 ;8 5 ;6 2 ;9 4 ;4 4 ;10 7 ;3 3 ;5 5 ;6 6 ;10 8 ;7 5	1	0.571429	0.018065	0	1	1 3 ;1 1 ;0 4 ;0 5 ;1 0 ;1 1 ;0 3 ;0 2 ;0 1 ;2 2 ;1 3 ;0 2 ;0 3 ;1 1 ;1 1 ;1 1 ;0 2 ;0 4 ;0 3 ;1 0 ;1 4 ;0 2 ;0 2 ;0 2 ;0 5 ;2 3 ;1 0	-1	0.2	0	1	0	692 1757	-1	0.282564	0	1	0	2730 3090	1	0.469072	3e-06	0	1	13037 14908	1	0.466524	0	0	1	15337 16775	1	0.47761
Abca2	chr2	25284193	25304059	+	1 4 ;1 3 ;2 4 ;0 4 ;6 5 ;6 7 ;5 2 ;4 4 ;2 1 ;4 7 ;1 3 ;5 3 ;3 6 ;2 3	0	0.428571	0.188847	0	0	3 0 ;2 1 ;0 1 ;4 2 ;1 2 ;4 0 ;1 1 ;1 0 ;1 0 ;5 1 ;3 1 ;1 1	0	0.722222	0.011331	0	0	2 1 ;1 2 ;1 0 ;4 7 ;2 1 ;1 6 ;4 5 ;4 3 ;6 4 ;7 3 ;7 5 ;2 3 ;3 6 ;4 5 ;2 0	1	0.49505	1	0	1	5 1 ;4 2 ;2 1 ;7 7 ;0 5 ;5 1 ;4 4 ;3 8 ;7 6 ;4 8 ;11 3 ;3 3 ;0 4 ;2 5 ;1 2	1	0.491525	0.926704	0	1	2394 2406	1	0.49875	0.873851	0	1	2779 3488	1	0.443434	0	0	1	3338 3726	1	0.472537	4e-06	0	1	3934 4582	1	0.461954
Abca3	chr17	24488990	24547146	+	1 2 ;1 1 ;2 3 ;6 4 ;6 11 ;3 3 ;0 6 ;4 10 ;4 7 ;1 3 ;1 5 ;3 3 ;2 6 ;3 0 ;3 0 ;0 4 ;2 5 ;4 1 ;4 1 ;5 6 ;5 7 ;1 7 ;0 6 ;4 9 ;1 3 ;0 3 ;0 3 ;3 2 ;3 4	0	0.365482	0.000195	0	0	0 2 ;0 3 ;0 1 ;0 2 ;0 1 ;1 1 ;1 1 ;2 0	0	0.266667	0.118469	0	0	3 3 ;2 4 ;4 5 ;4 8 ;4 14 ;5 5 ;4 9 ;10 8 ;2 11 ;1 4 ;3 3 ;2 6 ;3 5 ;0 1 ;0 2 ;3 4 ;2 11 ;4 7 ;5 8 ;6 4 ;2 5 ;1 6 ;3 7 ;1 7 ;0 3 ;0 5 ;0 4 ;1 5 ;3 3	0	0.318367	0	1	0	6 0 ;6 1 ;4 4 ;2 5 ;4 13 ;2 0 ;3 2 ;2 9 ;1 8 ;2 3 ;1 1 ;2 0 ;3 1 ;0 1 ;1 1 ;1 2 ;2 8 ;3 4 ;3 4 ;4 6 ;2 1 ;0 2 ;1 2 ;0 3 ;0 3 ;1 1 ;1 2 ;2 2 ;1 2	0	0.397351	0.01436	0	0	4901 4765	1	0.507035	0.16971	0	1	7422 6863	1	0.519566	3e-06	0	1	8170 7379	1	0.525436	0	0	1	11822 10422	1	0.531469
Abca7	chr10	79460359	79478317	+	4 2 ;2 2 ;1 2 ;2 3 ;1 3 ;3 4 ;3 1 ;0 5 ;3 3 ;3 6 ;2 3 ;5 3 ;3 8 ;7 7 ;4 8 ;1 2 ;1 1 ;2 1 ;1 2 ;0 3 ;2 5 ;0 2 ;0 1	0	0.393701	0.020681	0	0	2 1 ;0 1 ;0 1 ;1 1 ;0 2 ;1 1 ;1 1 ;2 1 ;0 1 ;0 1 ;1 0 ;0 1 ;1 1 ;1 1	0	0.416667	0.541256	0	0	1 4 ;2 1 ;1 1 ;2 0 ;3 3 ;3 1 ;3 1 ;2 4 ;1 2 ;3 6 ;4 1 ;6 5 ;2 1 ;2 5 ;2 5 ;1 3 ;1 3 ;1 0 ;1 3 ;1 1 ;0 2 ;0 2	1	0.4375	0.261469	0	1	4 3 ;1 1 ;2 1 ;4 4 ;6 1 ;0 3 ;4 5 ;4 2 ;2 3 ;7 4 ;2 3 ;5 6 ;6 4 ;3 3 ;8 6 ;2 0 ;1 2 ;0 1 ;2 1 ;0 1 ;1 1 ;1 1 ;1 1	1	0.536585	0.470851	0	1	1485 946	1	0.61086	0	0	1	1190 1522	1	0.438791	0	0	1	2342 1830	1	0.561361	0	0	1	3812 4589	1	0.453756
Abcb10	chr8	126476358	126507022	-	2 0 ;8 0 ;3 0 ;3 0 ;0 1 ;4 0 ;8 0 ;3 4 ;5 0 ;1 1 ;1 0 ;1 2 ;1 0 ;1 0 ;1 0 ;1 0 ;1 0 ;1 0 ;5 3 ;5 0 ;1 1 ;1 0 ;2 0 ;0 2 ;0 1 ;0 1 ;1 0	-1	0.789474	0	1	0	0 1 ;0 1 ;0 1 ;1 0 ;2 1 ;0 1 ;0 1 ;0 1 ;1 0	0	0.363636	0.548828	0	0	3 0 ;5 0 ;3 0 ;3 0 ;1 3 ;6 0 ;7 0 ;2 7 ;9 0 ;0 3 ;1 0 ;2 4 ;0 1 ;1 0 ;3 0 ;3 0 ;6 0 ;4 3 ;11 0 ;0 5 ;4 0 ;1 0 ;0 7 ;0 2 ;2 0	0	0.6875	9e-05	1	0	1 0 ;1 1 ;2 0 ;2 0 ;2 2 ;2 1 ;1 5 ;1 5 ;2 5 ;0 1 ;0 1 ;0 1 ;2 0 ;0 3 ;0 2 ;2 0 ;0 3 ;2 0 ;0 1 ;0 1 ;1 2 ;1 0 ;0 1 ;1 1 ;0 3	0	0.370968	0.055897	0	0	1616 958	1	0.627817	0	0	1	1855 1344	1	0.579869	0	0	1	1718 1026	1	0.626093	0	0	1	1827 1644	1	0.526361
Abcb1a	chr5	8660091	8748570	+	0 1 ;0 1	0	0	0.5	0	0	NA	NA	NA	NA	NA	NA	1 0 ;3 0 ;3 0 ;6 0 ;0 2 ;4 0	0	0.894737	0.000729	1	0	1 0 ;0 1 ;0 1 ;1 0 ;1 0 ;1 0	0	0.666667	0.6875	0	0	NA	NA	NA	NA	NA	NA	NA	NA	NA	NA	NA	NA	NA	NA	NA	NA	NA	NA	NA	NA	NA
Abcb1b	chr5	8798146	8866314	+	0 5 ;0 1 ;0 2 ;0 2 ;0 1 ;0 2 ;0 2 ;0 2 ;0 2 ;0 3 ;0 3 ;0 1	-1	0	0	1	0	0 1 ;0 1 ;0 1 ;0 1 ;0 1 ;0 1 ;0 1 ;0 1	0	0	0.007812	0	0	2 2 ;1 1 ;3 2 ;9 5 ;1 0 ;0 4 ;1 5 ;0 2 ;5 8 ;1 0 ;4 6 ;3 2 ;3 11 ;0 3 ;1 1 ;3 5 ;3 5 ;1 2 ;1 2	0	0.388889	0.026424	0	0	0 2 ;0 3 ;4 7 ;2 6 ;0 1 ;0 1 ;1 2 ;0 2 ;2 6 ;1 0 ;2 1 ;1 1 ;1 3 ;1 1 ;1 0 ;1 0 ;0 2	0	0.309091	0.006456	1	0	7 0	0	1	0.015625	1	0	1606 26	-1	0.984069	0	1	0	1022 702	1	0.592807	0	0	1	1598 922	1	0.634127
Abcb4	chr5	8893720	8959226	+	0 1 ;0 1	0	0	0.5	0	0	0 1	0	0	1	0	0	0 1	0	0	1	0	0	1 0 ;1 0 ;1 0 ;1 0 ;1 0	0	1	0.0625	0	0	6083 6650	1	0.477735	1e-06	0	1	6987 7751	1	0.474081	0	0	1	4570 4560	1	0.500548	0.924959	0	1	15346 18515	1	0.453206
Abcb6	chr1	75168214	75176857	-	1 2 ;1 1 ;4 3 ;2 2 ;2 4 ;2 5 ;3 3 ;0 2	0	0.405405	0.324009	0	0	1 0 ;1 0 ;0 1 ;1 1	0	0.6	1	0	0	1 1 ;1 0 ;0 3 ;0 1 ;2 2 ;2 2 ;1 2 ;0 1	0	0.368421	0.359283	0	0	2 1 ;5 4 ;3 1 ;3 1 ;3 1 ;0 5	0	0.551724	0.711071	0	0	2035 2424	1	0.45638	0	0	1	3190 4214	1	0.430848	0	0	1	2733 3726	1	0.423131	0	0	1	2888 3461	1	0.454875
Abcb8	chr5	23899973	23915765	+	0 2 ;1 3 ;1 3 ;4 5 ;1 4 ;3 3 ;4 3 ;0 2 ;0 1	0	0.35	0.08069	0	0	2 1 ;1 1 ;1 0 ;1 1 ;0 2 ;0 1	0	0.454545	1	0	0	1 0 ;0 4 ;3 6 ;2 5 ;3 7 ;9 4 ;2 3 ;0 1 ;0 5 ;0 4	0	0.338983	0.018337	0	0	6 3 ;1 5 ;2 5 ;4 3 ;6 6 ;5 2 ;2 1 ;0 2 ;0 1	1	0.481481	0.891923	0	1	683 683	1	0.5	1	0	1	1002 848	1	0.541622	0.000372	0	1	876 919	1	0.488022	0.321526	0	1	1338 1379	1	0.492455
Abcb9	chr5	124511865	124545807	-	0 1	0	0	1	0	0	NA	NA	NA	NA	NA	NA	0 1 ;2 0 ;1 0 ;0 2	0	0.5	1	0	0	1 0 ;1 0 ;1 0 ;0 1	0	0.75	0.625	0	0	119 270	0	0.305913	0	1	0	373 384	1	0.492734	0.71629	0	1	263 289	1	0.476449	0.287287	0	1	338 672	0	0.334653
Abcc1	chr16	14361650	14474971	+	4 4 ;1 5 ;5 9 ;5 6 ;6 9 ;2 4 ;4 14 ;5 8 ;4 9 ;3 9 ;4 7 ;3 9 ;3 9 ;6 12 ;6 18 ;13 14 ;7 13 ;5 5 ;2 6 ;3 1 ;5 4 ;6 12 ;9 8 ;3 7 ;3 7 ;5 4	0	0.364179	1e-06	0	0	0 1 ;0 1 ;0 1 ;0 1 ;1 1 ;1 0 ;1 1 ;1 3 ;0 1 ;0 1 ;2 1 ;1 0 ;1 2 ;1 0 ;2 1 ;1 0 ;2 0 ;0 1 ;0 2 ;2 1 ;0 1 ;0 1	0	0.432432	0.511376	0	0	6 9 ;7 7 ;13 13 ;12 13 ;11 13 ;9 13 ;10 21 ;7 12 ;4 10 ;9 12 ;8 12 ;16 11 ;10 11 ;11 15 ;12 13 ;8 14 ;18 9 ;4 12 ;8 17 ;7 7 ;6 12 ;7 14 ;11 14 ;12 10 ;12 10 ;9 8	1	0.44186	0.006739	0	1	6 4 ;7 5 ;8 7 ;8 5 ;9 5 ;9 8 ;8 16 ;5 13 ;3 14 ;5 12 ;3 11 ;11 9 ;3 12 ;7 12 ;5 12 ;12 8 ;8 14 ;6 8 ;10 10 ;5 8 ;1 4 ;8 11 ;4 8 ;7 6 ;7 6 ;9 7	1	0.425428	0.002963	0	1	2131 2285	1	0.482563	0.021303	0	1	2694 3175	1	0.459022	0	0	1	2716 3583	1	0.43118	0	0	1	2313 2497	1	0.480873
Abcc10	chr17	46440178	46462715	-	0 1 ;0 1 ;0 2 ;0 1 ;1 2 ;1 1 ;1 0 ;0 1 ;1 1 ;1 3 ;2 3 ;1 5 ;1 4 ;2 3 ;2 2 ;2 2 ;1 1 ;1 2 ;1 1 ;1 2 ;2 4 ;2 2 ;1 1 ;1 1	0	0.352113	0.016995	0	0	0 1 ;0 2 ;1 0 ;0 1 ;0 1 ;0 1 ;1 0 ;1 0	0	0.333333	0.507812	0	0	1 0 ;2 3 ;2 0 ;1 2 ;3 1 ;1 2 ;0 4 ;2 0 ;1 5 ;1 2 ;1 1 ;2 1 ;2 2 ;2 0 ;1 2 ;3 2 ;2 0 ;1 2 ;1 2 ;1 3 ;1 2 ;0 1 ;1 5 ;0 2 ;0 2 ;1 4	0	0.39759	0.07842	0	0	1 1 ;0 3 ;3 0 ;0 1 ;1 2 ;1 2 ;0 4 ;2 3 ;1 0 ;3 4 ;1 1 ;2 1 ;0 4 ;0 1 ;0 5 ;1 8 ;0 5 ;1 2 ;0 7 ;0 5 ;0 1 ;1 1 ;0 7 ;1 0 ;2 0 ;0 3	0	0.228261	0	1	0	2151 2363	1	0.476518	0.001684	0	1	3684 2799	1	0.568255	0	0	1	3208 2917	1	0.523755	0.00021	0	1	3924 3975	1	0.496772
Abcc3	chr11	94204608	94254290	-	0 3 ;0 5 ;0 2 ;0 1 ;0 3 ;0 3 ;0 1 ;0 2 ;0 7 ;0 2 ;0 2 ;0 1 ;0 3 ;0 2 ;0 1 ;0 1	-1	0	0	1	0	1 0 ;1 0	0	1	0.5	0	0	1 0 ;1 0 ;1 0 ;1 0 ;1 0 ;0 1	0	0.833333	0.21875	0	0	1 0 ;2 0 ;1 0 ;0 1 ;0 1 ;1 0	0	0.714286	0.453125	0	0	1 7	0	0.125	0.070312	0	0	1 4	0	0.2	0.375	0	0	1 16	-1	0.058824	0.000275	1	0	1 8	0	0.111111
Abcc4	chr14	118881913	119105441	-	0 1 ;0 2 ;0 3 ;0 2 ;0 2 ;0 5 ;0 4 ;0 1 ;0 2 ;0 1 ;0 3 ;0 5 ;0 4 ;0 5 ;0 4 ;0 3 ;0 4	-1	0	0	1	0	1 0 ;3 0 ;1 0 ;1 2 ;0 2 ;3 0 ;1 3 ;1 2 ;2 1 ;0 1 ;0 2 ;0 1 ;0 2 ;1 2 ;0 2 ;1 2 ;3 2 ;1 0 ;1 1	0	0.444444	0.551484	0	0	2 1 ;2 1 ;0 1 ;5 0 ;2 1 ;5 2 ;3 2 ;2 1 ;0 5 ;5 3 ;6 3 ;1 1 ;2 2 ;0 2 ;0 3 ;8 7 ;9 4 ;7 4 ;3 8 ;6 4 ;0 3	1	0.539683	0.422791	0	1	0 2 ;1 2 ;1 4 ;3 3 ;1 2 ;1 3 ;2 4 ;1 6 ;4 7 ;2 4 ;3 6 ;3 1 ;3 1 ;2 1 ;1 4 ;6 7 ;7 9 ;6 8 ;3 7 ;5 7 ;0 3	0	0.376712	0.003625	0	0	2438 2622	1	0.481818	0.010086	0	1	6052 5215	1	0.537144	0	0	1	3646 2751	1	0.569955	0	0	1	7949 6012	1	0.569372
Abcc5	chr16	20331376	20426467	-	3 2 ;1 1 ;0 2 ;1 1 ;2 0 ;1 1 ;0 1	0	0.5	1	0	0	1 0 ;0 1 ;0 1 ;1 0 ;0 1 ;0 1 ;0 1 ;1 0	0	0.375	0.726562	0	0	11 17 ;14 8 ;10 10 ;11 8 ;14 11 ;7 17 ;10 11 ;4 21 ;8 3 ;5 5 ;5 5 ;1 0	1	0.462963	0.307427	0	1	8 7 ;8 5 ;7 8 ;9 5 ;7 6 ;10 5 ;7 7 ;14 4 ;2 3 ;3 1 ;3 1 ;2 1	0	0.601504	0.023801	0	0	4714 4828	1	0.494026	0.247352	0	1	10311 11169	1	0.480028	0	0	1	10108 11030	1	0.478191	0	0	1	13165 14161	1	0.481776
Abcd3	chr3	121461827	121518133	-	4 4 ;1 4 ;2 2 ;1 2 ;1 5 ;1 3 ;1 0 ;1 1 ;2 3 ;1 2 ;0 2 ;1 6 ;3 5 ;0 2 ;0 5 ;0 3 ;1 0 ;1 0	0	0.3	0.001093	1	0	0 1 ;0 1 ;1 0 ;1 0 ;1 2 ;0 1 ;1 0 ;1 0 ;0 1 ;1 0 ;1 0	0	0.538462	1	0	0	2 2 ;9 9 ;16 6 ;9 8 ;6 8 ;10 11 ;8 14 ;15 9 ;15 9 ;7 3 ;0 5 ;8 4 ;8 6 ;5 7 ;2 3 ;2 1 ;4 3 ;3 6 ;5 3 ;6 4 ;7 3 ;1 2	1	0.540146	0.20448	0	1	12 2 ;9 4 ;12 6 ;8 5 ;8 2 ;15 4 ;5 2 ;11 4 ;12 4 ;7 1 ;3 1 ;5 3 ;7 3 ;4 2 ;4 0 ;1 0 ;4 1 ;7 2 ;0 2 ;2 2 ;0 5 ;2 2	0	0.707692	0	1	0	7754 7372	1	0.512627	0.001948	0	1	13131 13052	1	0.501509	0.629777	0	1	15388 15998	1	0.490282	0.000587	0	1	17102 19456	1	0.467805
Abcd4	chr12	85943480	85958416	-	1 3 ;2 0 ;0 1 ;1 0 ;1 1 ;3 1	0	0.571429	0.790527	0	0	0 1 ;0 1 ;0 1 ;0 1 ;0 1	0	0	0.0625	0	0	5 1 ;0 4 ;5 0 ;1 2 ;4 0 ;4 1 ;0 4 ;1 2	0	0.588235	0.391528	0	0	3 1 ;4 0 ;7 1 ;4 0 ;4 0 ;3 0 ;0 1 ;5 0	-1	0.909091	1e-06	1	0	1057 1055	1	0.500473	0.98264	0	1	2512 2447	1	0.506554	0.363441	0	1	2531 2757	1	0.478631	0.001971	0	1	3574 3051	1	0.539472
Abce1	chr8	82207340	82235639	-	15 20 ;13 1 ;8 17 ;10 13	1	0.474227	0.684859	0	1	6 5 ;6 2 ;4 5 ;3 5 ;0 2	1	0.5	1	0	1	16 26 ;19 14 ;10 21 ;15 16 ;1 1 ;1 1 ;1 1 ;3 0	1	0.452055	0.281937	0	1	26 10 ;22 6 ;15 11 ;17 3	0	0.727273	2e-06	1	0	4381 3018	1	0.592107	0	0	1	5799 4170	1	0.581703	0	0	1	5243 4251	1	0.552244	0	0	1	5265 4242	1	0.553802
Abcf1	chr17	36093763	36106695	-	22 13 ;11 16	1	0.532258	0.703537	0	1	8 9 ;4 2	0	0.521739	1	0	0	21 13 ;15 17	1	0.545455	0.538583	0	1	7 23 ;12 18	0	0.316667	0.006218	1	0	436 338	1	0.563307	0.000482	0	1	650 503	1	0.563747	1.7e-05	0	1	613 497	1	0.552252	0.000551	0	1	695 497	1	0.583054
Abcf2	chr5	24071158	24083285	-	19 10 ;13 7 ;2 13 ;5 8	1	0.506494	1	0	1	7 5 ;6 3 ;2 1 ;6 2	0	0.65625	0.110184	0	0	26 18 ;13 22 ;14 13 ;12 13	1	0.496183	1	0	1	15 24 ;12 18 ;8 25 ;13 12	0	0.377953	0.00752	0	0	1538 1356	1	0.531444	0.000764	0	1	2224 2463	1	0.474504	0.000507	0	1	1722 1881	1	0.477935	0.008473	0	1	2399 2316	1	0.508802
Abcf3	chr16	20548675	20561676	+	8 2 ;5 6 ;0 1 ;1 1 ;1 2 ;0 1 ;0 1 ;1 2	0	0.5	1	0	0	0 1 ;1 0 ;2 1 ;3 0	0	0.75	0.289063	0	0	12 4 ;9 10 ;1 1 ;1 1 ;1 1 ;2 3 ;4 1 ;7 1 ;7 1	0	0.656716	0.013934	0	0	4 10 ;10 12 ;5 1 ;4 1 ;2 0 ;2 1 ;3 1 ;3 1	0	0.55	0.518958	0	0	602 477	1	0.557924	0.000158	0	1	850 1269	1	0.401133	0	0	1	949 1045	1	0.475928	0.033356	0	1	1114 1300	1	0.461475
Abcg1	chr17	31194638	31254926	+	6 1 ;3 3 ;3 4 ;3 1 ;2 3 ;8 5 ;7 4 ;2 6 ;4 0 ;5 1 ;5 2 ;4 1 ;5 2 ;6 2 ;7 1 ;1 1 ;3 1 ;0 3 ;2 2 ;2 2 ;3 0 ;3 0 ;2 2 ;1 1	0	0.644444	0.000999	0	0	0 1 ;2 0 ;2 1 ;1 0 ;1 0 ;1 1 ;0 1 ;0 1 ;0 1 ;0 1	0	0.5	1	0	0	1 2 ;0 1 ;0 2 ;0 1 ;0 1 ;0 1 ;0 1 ;0 1 ;0 2 ;0 1 ;0 1	-1	0.066667	0.000977	1	0	0 1 ;0 1 ;0 1 ;0 1 ;0 1 ;0 1 ;0 1	0	0	0.015625	0	0	NA	NA	NA	NA	NA	NA	25 44	0	0.362319	0.029493	0	0	40 74	0	0.350877	0.001867	0	0	11 5	0	0.6875
Abcg2	chr6	58546665	58642445	+	0 6 ;2 2	0	0.2	0.109375	0	0	0 1	0	0	1	0	0	0 3 ;0 2	0	0	0.0625	0	0	0 4 ;1 0	0	0.2	0.375	0	0	450 148	-1	0.752508	0	1	0	584 640	1	0.477124	0.115898	0	1	574 372	1	0.606765	0	0	1	558 236	0	0.702771
Abhd1	chr5	31252438	31257468	+	0 1 ;2 3	0	0.333333	0.6875	0	0	0 1 ;2 0	0	0.666667	1	0	0	9 6 ;12 4 ;3 4	0	0.631579	0.143307	0	0	13 2 ;11 5 ;1 1	0	0.757576	0.004551	1	0	851 742	1	0.534212	0.006793	0	1	1429 1130	1	0.558421	0	0	1	1734 1302	1	0.571146	0	0	1	2010 1800	1	0.527559
Abhd10	chr16	45729837	45743068	-	0 1 ;3 3 ;2 0 ;3 5 ;1 3 ;1 3 ;3 2 ;1 0 ;0 1	0	0.4375	0.596615	0	0	1 0 ;0 2 ;2 2 ;1 0 ;1 0 ;1 1 ;0 1 ;0 1 ;0 1 ;1 0	0	0.466667	1	0	0	4 5 ;12 8 ;7 2 ;11 6 ;0 1 ;0 1 ;3 6 ;7 1 ;6 1 ;3 1 ;1 0 ;0 1 ;2 1 ;0 1 ;0 3	0	0.595745	0.078976	0	0	1 0 ;4 7 ;4 13 ;7 6 ;6 10 ;2 5 ;2 5 ;5 7 ;5 3 ;3 3 ;3 1 ;2 1 ;2 4 ;3 2 ;0 2 ;0 2	0	0.408333	0.05478	0	0	1558 1742	1	0.472121	0.001441	0	1	2375 3009	1	0.441122	0	0	1	2065 2700	1	0.433368	0	0	1	3023 4017	1	0.429403
Abhd11	chr5	135485168	135488045	+	6 8 ;6 4 ;8 4 ;5 3 ;1 5 ;3 6 ;1 5	1	0.461538	0.620145	0	1	2 0 ;2 1 ;0 1 ;2 4 ;0 1 ;1 1 ;1 0	0	0.5	1	0	0	0 1 ;0 1 ;1 0 ;6 10 ;5 4 ;8 10 ;3 6 ;6 7 ;3 3 ;5 3	1	0.45122	0.439705	0	1	0 2 ;0 2 ;8 5 ;6 3 ;7 4 ;9 7 ;9 7 ;4 1 ;3 2	0	0.582278	0.176611	0	0	2695 2142	1	0.557164	0	0	1	4001 3295	1	0.548383	0	0	1	2207 1605	1	0.578961	0	0	1	4613 3356	1	0.578868
Abhd12	chr2	150658250	150730467	-	0 2 ;13 5 ;6 7 ;10 5 ;6 5 ;6 3 ;3 1	0	0.611111	0.076369	0	0	2 1 ;1 1 ;1 1 ;4 1 ;4 0 ;0 2	0	0.666667	0.237885	0	0	12 4 ;28 10 ;16 11 ;15 10 ;10 5 ;9 4 ;10 10	0	0.649351	0.000261	0	0	4 14 ;28 7 ;12 16 ;21 17 ;14 8 ;13 8 ;14 7	1	0.579235	0.038178	0	1	673 866	1	0.437297	1e-06	0	1	1161 1431	1	0.447917	0	0	1	1142 1387	1	0.451562	1e-06	0	1	1647 1790	1	0.479197
Abhd13	chr8	9977716	9992154	+	3 0 ;4 7 ;1 6 ;1 6 ;2 3 ;6 6 ;1 1 ;1 1 ;2 5 ;3 5 ;3 1 ;2 2 ;1 1 ;0 2 ;0 3 ;1 1 ;1 0 ;0 3 ;0 3 ;1 0 ;4 1 ;1 2	0	0.391753	0.041729	0	0	1 0 ;3 2 ;0 2 ;0 1 ;1 0 ;2 0 ;1 2 ;0 1 ;0 2 ;1 0 ;0 1 ;1 0 ;1 1 ;0 2	0	0.44	0.690038	0	0	1 2 ;6 0 ;0 1 ;4 5 ;5 9 ;7 10 ;11 9 ;9 9 ;3 5 ;1 6 ;7 5 ;3 0 ;0 1 ;4 2 ;1 3 ;2 3 ;1 3 ;6 4 ;1 3 ;2 3 ;2 1 ;1 4 ;5 3 ;3 3	1	0.47486	0.549995	0	1	3 0 ;10 0 ;4 3 ;6 4 ;6 4 ;8 3 ;9 3 ;4 2 ;3 2 ;3 2 ;1 2 ;3 0 ;2 3 ;1 4 ;1 3 ;6 2 ;5 2 ;1 2 ;0 4 ;0 4 ;3 3 ;1 2 ;2 4	0	0.585714	0.051524	0	0	2465 2880	1	0.461179	0	0	1	3736 4326	1	0.463409	0	0	1	3873 4012	1	0.491186	0.120156	0	1	4643 5140	1	0.474599
Abhd14a	chr9	106342381	106350009	-	0 1 ;5 1 ;6 4 ;6 5 ;7 4 ;2 0	0	0.634146	0.117275	0	0	0 1 ;1 0 ;1 2 ;1 4 ;0 1	0	0.272727	0.226562	0	0	1 1 ;1 2 ;3 4 ;5 6 ;6 10 ;1 1 ;2 1	0	0.431818	0.451381	0	0	1 0 ;1 1 ;5 1 ;6 3 ;2 7 ;6 9 ;1 0 ;1 2 ;0 5	0	0.45098	0.575849	0	0	1665 2617	1	0.388837	0	0	1	4075 4511	1	0.47461	3e-06	0	1	3489 4165	1	0.45584	0	0	1	4250 4626	1	0.478819
Abhd14b	chr9	106350970	106355249	+	3 1 ;2 1 ;0 2 ;0 2 ;3 1 ;0 3 ;0 3 ;1 3 ;1 2 ;0 2 ;1 0	0	0.354839	0.149613	0	0	NA	NA	NA	NA	NA	NA	14 11 ;21 13 ;5 6 ;3 8 ;3 11 ;13 12 ;5 14 ;3 13 ;3 3 ;3 3 ;0 1 ;4 2 ;6 1	1	0.458564	0.298039	0	1	14 15 ;17 23 ;6 12 ;4 12 ;3 13 ;5 13 ;4 15 ;3 13 ;10 4 ;4 6 ;2 4 ;3 3 ;4 4	0	0.365741	9.6e-05	0	0	27 71	0	0.27551	1e-05	1	0	14 69	-1	0.168675	0	1	0	17 74	-1	0.186813	0	1	0	5 66	-1	0.070423
Abhd15	chr11	77328618	77334130	+	1 1 ;0 1 ;1 0 ;0 1 ;0 1	0	0.333333	0.6875	0	0	0 1 ;1 0 ;0 2 ;1 0 ;1 1 ;1 0 ;0 1 ;0 1 ;1 0 ;0 1	0	0.416667	0.774414	0	0	1 0 ;0 1 ;0 1	0	0.333333	1	0	0	0 1 ;1 0 ;1 0 ;0 1 ;0 1 ;1 0 ;0 1 ;0 1 ;0 1 ;0 1	0	0.3	0.34375	0	0	796 578	1	0.57933	0	0	1	555 517	1	0.517724	0.258438	0	1	503 404	1	0.554576	0.001126	0	1	781 444	1	0.637551
Abhd16a	chr17	35226235	35239932	+	4 7 ;4 2	0	0.470588	1	0	0	0 1 ;3 2	0	0.5	1	0	0	8 9 ;10 11	0	0.473684	0.871415	0	0	8 11 ;6 9	0	0.411765	0.391528	0	0	250 296	1	0.457875	0.054027	0	1	502 510	1	0.496047	0.825851	0	1	440 452	1	0.493274	0.712666	0	1	626 646	1	0.492138
Abhd16b	chr2	181227910	181229685	+	1 0	0	1	1	0	0	NA	NA	NA	NA	NA	NA	NA	NA	NA	NA	NA	NA	1 0	0	1	1	0	0	NA	NA	NA	NA	NA	NA	NA	NA	NA	NA	NA	NA	NA	NA	NA	NA	NA	NA	NA	NA	NA
Abhd2	chr7	86418151	86506487	+	7 10 ;6 10 ;13 6 ;6 6 ;7 5 ;6 11 ;10 6 ;11 7 ;5 10 ;10 6 ;7 7 ;6 13 ;3 6	1	0.485	0.723771	0	1	2 2 ;3 1 ;0 1 ;0 1 ;1 0 ;1 3 ;1 2 ;0 3 ;2 1 ;2 3 ;1 2	0	0.40625	0.377086	0	0	7 5 ;8 2 ;5 3 ;7 3 ;6 2 ;5 1 ;9 3 ;11 6 ;9 3 ;6 1 ;6 2 ;6 2 ;12 3	0	0.729323	0	1	0	4 7 ;0 2 ;3 5 ;6 2 ;5 2 ;4 4 ;3 8 ;6 5 ;4 6 ;1 5 ;4 1 ;8 7 ;4 2	1	0.481481	0.772989	0	1	6411 7658	1	0.455683	0	0	1	3837 4917	1	0.438314	0	0	1	6893 9543	1	0.419384	0	0	1	7566 8097	1	0.483049
Abhd4	chr14	54873803	54888844	+	0 1 ;11 6 ;7 3 ;6 15 ;15 8 ;9 8 ;5 5 ;4 6 ;6 4 ;5 8 ;4 8 ;5 8 ;9 1 ;8 9 ;7 4 ;7 1 ;3 4	1	0.528571	0.447887	0	1	1 2 ;0 2	0	0.2	0.375	0	0	1 2 ;1 0 ;15 21 ;30 11 ;28 13 ;17 13 ;16 16 ;17 12 ;14 13 ;15 12 ;12 20 ;12 20 ;25 13 ;20 15 ;20 19 ;15 18 ;9 1 ;5 8 ;0 1	1	0.544	0.054369	0	1	1 3 ;2 3 ;14 13 ;13 23 ;10 22 ;11 12 ;11 17 ;8 14 ;10 14 ;10 12 ;15 12 ;15 12 ;16 16 ;12 12 ;11 16 ;4 14 ;7 7 ;5 6	1	0.434243	0.009504	0	1	10743 10183	1	0.51338	0.000111	0	1	19468 19662	1	0.497521	0.329229	0	1	32286 33128	1	0.493564	0.001008	0	1	34707 38800	1	0.472159
Abhd5	chr9	122260733	122290641	+	4 7 ;3 2 ;1 1 ;1 1 ;2 1 ;2 0 ;4 2 ;2 1 ;2 0	0	0.583333	0.405032	0	0	NA	NA	NA	NA	NA	NA	6 21 ;9 13 ;10 8 ;3 9 ;5 7 ;9 8 ;4 14 ;14 8 ;7 7 ;8 5 ;2 2	1	0.430168	0.072542	0	1	10 10 ;7 7 ;10 5 ;9 4 ;5 5 ;5 8 ;8 13 ;7 6 ;6 3 ;3 6 ;2 1	1	0.514286	0.799956	0	1	1039 594	1	0.636252	0	0	1	1293 1032	1	0.556129	0	0	1	1583 1365	1	0.536974	6.4e-05	0	1	2063 2124	1	0.492716
Abhd6	chr14	8835415	8889069	+	3 0 ;5 0 ;1 0	0	1	0.003906	1	0	NA	NA	NA	NA	NA	NA	7 0 ;6 2 ;8 0 ;5 0	-1	0.928571	3e-06	1	0	4 1 ;1 2 ;4 3 ;3 1	0	0.631579	0.359283	0	0	335 31	-1	0.915301	0	1	0	66 25	0	0.725275	2e-05	1	0	525 735	1	0.416667	0	0	1	861 998	1	0.463152
Abhd8	chr8	73980598	73987556	-	5 1 ;4 1 ;1 0 ;5 4	0	0.714286	0.078354	0	0	0 2	0	0	0.5	0	0	2 7 ;7 3 ;0 3 ;6 2	0	0.5	1	0	0	8 6 ;7 1 ;1 5 ;6 4	0	0.578947	0.417692	0	0	455 426	1	0.516459	0.34551	0	1	691 846	1	0.449577	8.5e-05	0	1	640 783	1	0.449754	0.000165	0	1	1273 1267	1	0.501181
Abi1	chr2	22795508	22895760	-	8 7 ;15 6 ;11 16 ;8 5 ;11 9 ;0 2 ;1 3	1	0.529412	0.620768	0	1	0 1 ;5 2 ;0 2 ;4 0 ;1 0 ;2 1 ;1 1	0	0.65	0.263176	0	0	0 1 ;23 15 ;17 12 ;18 14 ;14 12 ;11 13 ;4 1 ;3 0	1	0.56962	0.094475	0	1	0 1 ;21 12 ;10 5 ;14 12 ;11 13 ;5 13 ;2 2 ;2 2	1	0.52	0.720673	0	1	4485 4407	1	0.504386	0.414178	0	1	6085 6385	1	0.487971	0.007414	0	1	6459 6999	1	0.479938	3e-06	0	1	8255 8228	1	0.500819
Abi2	chr1	60466462	60538007	+	9 5 ;2 1 ;2 4 ;2 2	0	0.555556	0.701108	0	0	1 1 ;1 0 ;0 2 ;0 1	0	0.333333	0.6875	0	0	9 18 ;7 10 ;1 4 ;2 2 ;6 0	0	0.423729	0.297595	0	0	12 8 ;16 7 ;1 1 ;6 4	0	0.636364	0.058064	0	0	2212 1636	1	0.574844	0	0	1	3403 2672	1	0.560165	0	0	1	4063 3800	1	0.516724	0.003128	0	1	4340 3466	1	0.555983
Abi3	chr11	95691385	95703753	-	1 0 ;1 0 ;1 1 ;3 6 ;2 7 ;3 7 ;3 9 ;1 7 ;1 3 ;0 3 ;1 1 ;2 2	0	0.292308	0.00109	1	0	0 1 ;0 1 ;1 0 ;0 1 ;0 1 ;0 2 ;0 2 ;0 1 ;0 1	0	0.090909	0.011719	0	0	0 1 ;3 0 ;1 0 ;0 1 ;0 1 ;0 1	0	0.5	1	0	0	0 1 ;0 1	0	0	0.5	0	0	433 454	1	0.488162	0.501902	0	1	402 674	1	0.373606	0	0	1	320 408	1	0.43956	0.001247	0	1	825 1256	1	0.396444
Abl2	chr1	158488917	158579750	+	2 1 ;2 1 ;3 1 ;6 3 ;2 3 ;2 2 ;8 2 ;6 2 ;5 1 ;1 1 ;2 1 ;2 3 ;3 0 ;3 0 ;4 0 ;5 0 ;3 3 ;3 3 ;6 4 ;3 3 ;2 4 ;1 0 ;2 0 ;1 0 ;1 2 ;3 2 ;2 1 ;3 0 ;3 1 ;3 2 ;0 1 ;1 1 ;3 2 ;2 5 ;1 5 ;0 2 ;6 2 ;1 1 ;1 1 ;1 1 ;3 0 ;1 0 ;2 1 ;2 1 ;1 0 ;3 0 ;3 0 ;2 1 ;1 3	0	0.633166	0.00021	0	0	1 1 ;1 1 ;1 1 ;1 0 ;3 0 ;3 0 ;1 0 ;3 0 ;2 1 ;2 0 ;2 0 ;0 2 ;0 2 ;1 0 ;0 2 ;0 2 ;1 0 ;1 0 ;1 1 ;1 0 ;2 1 ;0 1 ;0 1 ;1 0 ;1 0 ;1 1 ;2 1 ;1 0 ;1 0 ;1 0 ;1 1 ;1 1	0	0.649123	0.033144	0	0	0 2 ;0 2 ;0 1 ;1 3 ;7 5 ;5 3 ;5 3 ;5 2 ;7 2 ;3 2 ;1 2 ;4 3 ;5 2 ;5 3 ;5 2 ;5 3 ;4 2 ;4 5 ;2 1 ;1 3 ;4 2 ;2 1 ;1 3 ;1 1 ;2 3 ;4 2 ;3 1 ;2 1 ;1 2 ;3 2 ;4 3 ;1 4 ;1 5 ;5 1 ;4 5 ;3 5 ;0 3 ;1 1 ;1 0 ;5 3 ;3 2 ;2 2 ;3 2 ;2 0 ;2 2 ;3 1 ;2 2 ;2 2 ;3 0 ;3 0 ;3 6 ;4 5	1	0.547794	0.129406	0	1	4 1 ;4 1 ;0 2 ;2 3 ;4 3 ;8 3 ;7 0 ;5 2 ;3 4 ;1 3 ;5 2 ;3 3 ;6 2 ;7 2 ;2 5 ;1 6 ;6 2 ;3 2 ;4 3 ;6 2 ;5 1 ;4 1 ;2 1 ;0 1 ;5 1 ;4 0 ;1 1 ;1 0 ;3 1 ;4 3 ;2 1 ;0 4 ;1 3 ;5 3 ;2 4 ;1 4 ;0 2 ;0 1 ;0 1 ;6 0 ;3 6 ;4 5 ;8 2 ;2 0 ;2 4 ;3 2 ;2 3 ;1 3 ;2 0 ;1 1 ;7 0 ;5 0	1	0.602888	0.000737	0	1	13860 37542	-1	0.269639	0	1	0	18981 34296	1	0.35627	0	0	1	19966 27525	1	0.420416	0	0	1	20626 39722	1	0.341784
Ablim1	chr19	57107753	57290522	-	6 0 ;8 0 ;6 2 ;18 14 ;8 10 ;14 22 ;25 0 ;23 0 ;16 14 ;11 18 ;6 16 ;6 5 ;27 0 ;30 0 ;27 0 ;20 0 ;21 0 ;6 14 ;0 14 ;24 0 ;12 14 ;3 17 ;0 13 ;14 0 ;2 26 ;28 0 ;14 15 ;11 21 ;26 0 ;23 0 ;9 14 ;1 7 ;5 13 ;19 0 ;11 0 ;7 0	0	0.64418	0	0	0	4 3 ;1 0 ;0 1 ;0 1 ;2 0 ;1 1 ;0 1 ;3 0 ;2 0 ;1 0 ;2 0 ;1 0 ;0 1 ;2 0 ;2 0 ;1 0 ;0 2 ;1 0 ;1 0 ;0 1 ;1 0	0	0.694444	0.028817	0	0	1 0 ;14 0 ;13 0 ;2 9 ;10 5 ;5 5 ;5 6 ;15 0 ;14 0 ;9 8 ;6 6 ;6 3 ;5 2 ;8 0 ;12 0 ;6 0 ;11 0 ;8 0 ;1 5 ;0 3 ;11 0 ;4 8 ;2 6 ;0 8 ;5 0 ;4 9 ;14 0 ;9 2 ;5 7 ;8 0 ;13 0 ;4 8 ;0 2 ;4 6 ;7 0 ;2 0 ;2 0	0	0.694051	0	1	0	0 1 ;8 18 ;6 16 ;3 12 ;10 15 ;6 6 ;5 10 ;4 9 ;5 13 ;10 9 ;6 10 ;2 7 ;4 2 ;1 8 ;2 8 ;2 8 ;2 6 ;3 6 ;2 1 ;4 4 ;2 5 ;1 4 ;1 0 ;2 1 ;7 5 ;2 10 ;5 8 ;4 7 ;3 5 ;4 1 ;1 4 ;3 3 ;1 6 ;0 1 ;1 7	0	0.340782	0	0	0	7859 12444	1	0.387086	0	0	1	9436 17821	1	0.346186	0	0	1	19499 32690	1	0.373623	0	0	1	7401 10840	1	0.405734
Ablim2	chr5	36100528	36227628	+	0 1	0	0	1	0	0	0 1 ;0 1	0	0	0.5	0	0	NA	NA	NA	NA	NA	NA	NA	NA	NA	NA	NA	NA	1 189	-1	0.005263	0	1	0	25 54	0	0.316456	0.001466	1	0	610 885	1	0.408027	0	0	1	284 211	1	0.573737
Abr	chr11	76230235	76322921	-	1 8 ;3 18 ;13 15 ;2 9 ;2 11 ;5 10 ;9 12 ;8 7 ;3 10 ;6 7 ;2 10 ;2 8	0	0.309392	0	1	0	0 2 ;1 1 ;0 1 ;0 1 ;0 1 ;1 0 ;1 0 ;0 1 ;0 2 ;0 3	0	0.2	0.035156	0	0	3 4 ;6 9 ;1 0 ;9 15 ;7 13 ;6 12 ;7 10 ;3 5 ;5 7 ;4 4 ;3 5 ;4 3 ;2 4	0	0.397351	0.01436	0	0	5 5 ;10 17 ;9 15 ;12 13 ;11 14 ;9 12 ;4 5 ;4 4 ;4 8 ;1 10 ;2 3 ;2 2	0	0.403315	0.011292	0	0	13712 11398	1	0.546077	0	0	1	14945 14043	1	0.515558	0	0	1	13076 12529	1	0.510682	0.000644	0	1	19919 18431	1	0.5194
Abracl	chr10	17731066	17743058	-	5 6 ;10 16	0	0.405405	0.324009	0	0	3 4	0	0.428571	1	0	0	22 25 ;17 18	1	0.47561	0.740653	0	1	16 20 ;7 18	0	0.377049	0.072177	0	0	NA	NA	NA	NA	NA	NA	NA	NA	NA	NA	NA	NA	NA	NA	NA	NA	NA	NA	NA	NA	NA
Abtb1	chr6	88785907	88791929	-	4 2 ;3 2 ;3 6 ;4 5 ;0 1 ;0 1	0	0.451613	0.7201	0	0	1 0 ;1 0 ;1 0	0	1	0.25	0	0	4 3 ;3 5 ;1 2 ;2 1 ;0 1 ;1 0	0	0.478261	1	0	0	6 1 ;7 2 ;5 4 ;1 1 ;3 0 ;0 1	0	0.709677	0.029449	0	0	371 449	1	0.452439	0.007131	0	1	683 714	1	0.488905	0.42219	0	1	707 849	1	0.45437	0.000348	0	1	1021 952	1	0.517486
Abtb2	chr2	103406466	103558580	+	0 1 ;1 0 ;1 2 ;0 6 ;0 2 ;1 3 ;1 4 ;0 3 ;0 2 ;0 2 ;0 1 ;1 0 ;1 0 ;0 1	0	0.181818	0.000324	1	0	0 1 ;0 1 ;0 1 ;0 1	0	0	0.125	0	0	2 1 ;3 3 ;1 1 ;5 5 ;0 1 ;2 3 ;7 3 ;4 3 ;6 2 ;4 7 ;8 4 ;6 2 ;2 0 ;2 0 ;1 2 ;1 2 ;0 2 ;1 1 ;1 0 ;1 3 ;1 0	1	0.563107	0.236902	0	1	0 3 ;2 1 ;2 7 ;5 2 ;9 5 ;4 6 ;0 4 ;3 2 ;6 3 ;3 5 ;6 5 ;6 5 ;7 7 ;2 1 ;1 4 ;0 1 ;0 1 ;0 1 ;0 2 ;1 2 ;0 1	1	0.456	0.371161	0	1	1370 804	1	0.630175	0	0	1	1439 1286	1	0.528073	0.003586	0	1	907 816	1	0.526407	0.030114	0	1	2079 1736	1	0.544954
Acaa2	chr18	74938865	74965861	+	2 4 ;2 4 ;4 1 ;6 6 ;5 8 ;3 12 ;11 9 ;6 8 ;5 5 ;6 3 ;4 5 ;7 5 ;6 12	1	0.449664	0.251331	0	1	0 1 ;0 1 ;1 0 ;2 0 ;1 1 ;1 1 ;2 0 ;1 0	0	0.666667	0.387695	0	0	5 6 ;5 14 ;5 8 ;11 13 ;10 15 ;7 16 ;11 13 ;12 10 ;7 6 ;4 7 ;6 12 ;18 6 ;13 13	1	0.450593	0.131171	0	1	5 11 ;5 16 ;1 8 ;7 9 ;5 12 ;4 12 ;4 12 ;7 12 ;5 6 ;7 5 ;6 9 ;6 9 ;1 15	0	0.316583	0	1	0	2731 3770	1	0.420089	0	0	1	3588 6212	1	0.366122	0	0	1	4387 7093	1	0.382143	0	0	1	4738 8541	1	0.356804
Acaca	chr11	84008939	84215153	+	7 4 ;8 0 ;2 6 ;7 6 ;7 8 ;9 7 ;11 0 ;7 7 ;5 4 ;5 5 ;5 4 ;2 2 ;4 6 ;3 6 ;3 7 ;3 4 ;4 3 ;4 6 ;7 5 ;6 3 ;14 0 ;12 0 ;0 2 ;0 1 ;1 0 ;1 1 ;3 2	1	0.585774	0.009526	0	1	2 0 ;2 2 ;0 2 ;3 1 ;5 5 ;3 3 ;1 2 ;2 0 ;1 5 ;2 3 ;4 3 ;1 1 ;0 2 ;0 2 ;1 1 ;1 0 ;0 3 ;2 3 ;7 2 ;2 2 ;2 1 ;2 3 ;1 0 ;1 0 ;0 1 ;0 2	1	0.478723	0.757189	0	1	6 5 ;10 0 ;7 3 ;7 5 ;13 5 ;8 8 ;17 0 ;12 4 ;9 10 ;13 7 ;10 10 ;4 6 ;8 4 ;7 5 ;14 9 ;5 6 ;18 6 ;11 9 ;6 11 ;10 8 ;14 0 ;25 0 ;0 3 ;0 1 ;2 1 ;10 4	0	0.654255	0	0	0	4 2 ;8 9 ;7 8 ;3 2 ;8 9 ;11 5 ;6 7 ;6 4 ;10 6 ;8 4 ;7 6 ;3 3 ;6 7 ;6 6 ;10 7 ;3 2 ;5 11 ;4 6 ;7 10 ;11 7 ;7 4 ;9 8 ;0 3 ;0 2 ;0 1 ;0 1 ;0 3 ;6 4	1	0.513245	0.687161	0	1	5973 8841	1	0.4032	0	0	1	7733 11770	1	0.396503	0	0	1	5570 7949	1	0.412013	0	0	1	5993 8878	1	0.402999
Acacb	chr5	114615526	114700767	+	0 1 ;0 1 ;0 1 ;0 1 ;1 2 ;0 1 ;0 1 ;0 2 ;1 2 ;0 1 ;0 1 ;0 2 ;0 1 ;0 1 ;1 2 ;2 0 ;0 3 ;1 0 ;1 0 ;1 0 ;0 1 ;0 1 ;0 1 ;1 0 ;2 1 ;0 1	0	0.282051	0.009475	0	0	1 0 ;0 1 ;0 1	0	0.333333	1	0	0	0 1 ;0 2 ;1 0 ;0 1 ;0 2 ;0 1 ;0 1 ;0 1 ;0 1 ;0 1 ;0 1 ;0 3 ;0 2 ;0 1 ;0 1 ;0 2 ;0 2 ;0 1 ;0 3 ;0 1 ;0 1 ;0 1 ;0 1 ;0 2	-1	0.029412	0	1	0	1 0 ;0 2 ;0 1 ;1 1 ;0 1 ;0 1 ;0 1 ;0 1 ;0 1 ;1 1 ;0 1 ;0 1 ;0 1 ;0 2 ;0 2 ;0 2 ;0 3 ;0 1 ;0 1 ;0 4 ;0 2 ;0 2 ;0 1 ;0 1 ;0 1 ;0 2 ;0 1 ;0 1 ;0 2 ;0 1 ;0 1	-1	0.065217	0	1	0	200 29	-1	0.873362	0	1	0	269 286	1	0.484685	0.49707	0	1	140 10	-1	0.933333	0	1	0	2405 74	-1	0.970149
Acad10	chr5	122071037	122110519	-	0 1 ;3 3 ;3 0 ;2 0 ;1 0 ;2 0 ;1 0 ;3 1	0	0.75	0.041389	0	0	0 1 ;0 1 ;1 0	0	0.333333	1	0	0	1 1 ;7 2 ;1 1 ;0 1 ;1 1 ;2 0 ;1 1 ;1 1	0	0.636364	0.286279	0	0	4 2 ;1 1 ;2 1 ;2 1 ;1 1 ;1 0 ;0 1	0	0.611111	0.480682	0	0	405 534	1	0.43131	2.9e-05	0	1	705 842	1	0.455721	0.000541	0	1	656 880	1	0.427083	0	0	1	1070 1580	1	0.403774
Acad11	chr9	103966032	104029976	+	1 0 ;3 1 ;5 3 ;5 2 ;6 2 ;6 2 ;5 5 ;5 2 ;1 3 ;3 2 ;4 4 ;2 2 ;6 3 ;6 3 ;1 2	0	0.621053	0.023488	0	0	1 0 ;1 0 ;0 1 ;0 1 ;1 0 ;1 0	0	0.666667	0.6875	0	0	0 1 ;0 1 ;3 5 ;4 7 ;11 7 ;6 4 ;8 3 ;6 3 ;6 7 ;10 7 ;6 2 ;3 2 ;6 5 ;4 7 ;6 6 ;7 4 ;3 3 ;0 1	1	0.542683	0.310039	0	1	1 0 ;1 1 ;2 1 ;5 4 ;5 4 ;6 5 ;8 7 ;5 7 ;2 5 ;6 6 ;4 5 ;2 6 ;5 2 ;3 3 ;5 3 ;2 2 ;3 2 ;1 2 ;0 1	1	0.5	1	0	1	868 961	1	0.474576	0.031432	0	1	2480 2030	1	0.549889	0	0	1	2619 2336	1	0.528557	6.1e-05	0	1	7879 5435	1	0.591783
Acad12	chr5	122048289	122068947	-	2 0 ;1 1 ;1 0 ;2 0 ;2 1 ;1 0 ;2 0 ;4 1	0	0.833333	0.007538	1	0	1 0 ;1 0 ;2 0	0	1	0.125	0	0	1 1 ;4 0 ;0 2 ;1 0 ;3 0 ;3 0 ;3 0 ;0 1 ;0 1 ;5 2	0	0.740741	0.019157	0	0	1 0 ;2 0 ;2 1 ;0 2 ;6 0 ;5 0 ;3 0 ;2 3	0	0.777778	0.005925	1	0	323 1834	-1	0.149745	0	1	0	578 2235	-1	0.205475	0	1	0	923 3531	-1	0.207229	0	1	0	2777 6041	-1	0.314924
Acad9	chr3	35964921	35991779	+	0 3 ;3 4 ;6 9 ;2 6 ;7 8 ;8 7 ;1 0 ;3 0 ;2 3	0	0.444444	0.409579	0	0	1 0 ;1 1 ;0 1 ;2 3 ;2 0 ;1 0	0	0.583333	0.774414	0	0	5 6 ;4 5 ;5 9 ;8 4 ;6 6 ;8 4 ;2 0 ;1 1 ;7 1	0	0.560976	0.320293	0	0	2 3 ;7 4 ;5 6 ;6 7 ;11 3 ;9 3 ;2 0 ;5 3	0	0.618421	0.050452	0	0	1138 1161	1	0.494998	0.646365	0	1	2228 2226	1	0.500225	0.988045	0	1	2064 2462	1	0.456032	0	0	1	2412 2224	1	0.520276
Acadl	chr1	66877412	66909883	-	1 1 ;1 1 ;6 4 ;7 10 ;15 8 ;8 7 ;16 5 ;16 1 ;16 4 ;17 6	0	0.686667	6e-06	1	0	3 2 ;4 3 ;4 0 ;5 1 ;2 3 ;5 4 ;3 3 ;5 3	0	0.62	0.11892	0	0	6 7 ;6 7 ;17 10 ;13 17 ;16 11 ;11 13 ;17 10 ;17 8 ;22 6 ;18 13 ;2 4	1	0.577689	0.01629	0	1	6 7 ;7 6 ;17 8 ;18 9 ;18 11 ;17 12 ;18 10 ;21 6 ;20 9 ;16 7 ;2 3	0	0.645161	6e-06	0	0	7150 8816	1	0.447827	0	0	1	13927 14728	1	0.486023	2e-06	0	1	26178 28250	1	0.480966	0	0	1	24916 23087	1	0.519051
Acadm	chr3	153585316	153607607	-	4 8 ;1 8 ;0 1 ;1 1 ;1 0 ;3 3 ;1 2 ;1 0	0	0.342857	0.089531	0	0	1 1 ;1 1 ;0 1 ;3 0 ;1 0	0	0.666667	0.507812	0	0	0 4 ;1 4 ;6 6 ;5 11 ;4 6 ;0 2 ;1 3 ;1 3 ;4 3 ;3 3 ;1 2	0	0.356164	0.018618	0	0	5 3 ;5 4 ;10 12 ;7 7 ;10 8 ;0 1 ;2 1 ;3 1 ;4 0 ;6 1 ;1 2	0	0.569892	0.213153	0	0	1332 1114	1	0.544563	1.1e-05	0	1	2153 1830	1	0.540547	0	0	1	2650 2271	1	0.538508	0	0	1	3808 2850	1	0.571944
Acads	chr5	115560307	115569355	-	6 3 ;0 1 ;6 7 ;6 4 ;6 1 ;1 0 ;1 0	0	0.619048	0.164149	0	0	1 2 ;3 2 ;1 0 ;0 2 ;0 2 ;0 1 ;1 1	0	0.375	0.454498	0	0	3 4 ;1 0 ;9 1 ;3 3 ;11 2 ;4 1 ;0 4	0	0.673913	0.025896	0	0	4 5 ;8 4 ;8 11 ;5 9 ;8 6 ;2 1 ;0 2	1	0.479452	0.815121	0	1	4090 3972	1	0.507318	0.192551	0	1	7039 6492	1	0.520213	3e-06	0	1	8085 7064	1	0.533699	0	0	1	9535 9616	1	0.497885
Acadsb	chr7	138554114	138589725	+	1 4 ;3 4 ;8 7 ;8 7 ;7 8 ;5 4 ;6 7 ;4 8 ;7 7 ;8 5 ;4 4 ;1 5 ;10 7 ;5 8 ;6 4 ;5 6 ;1 3 ;4 4 ;5 4 ;0 5 ;1 3 ;0 2 ;1 1	1	0.460829	0.27738	0	1	1 0 ;2 0 ;1 1 ;1 1 ;1 1	0	0.666667	0.507812	0	0	6 3 ;9 6 ;7 5 ;14 10 ;15 9 ;15 8 ;19 10 ;14 10 ;14 6 ;12 10 ;5 11 ;18 10 ;18 8 ;16 9 ;21 9 ;8 9 ;11 13 ;4 6 ;9 4 ;10 4 ;1 15 ;2 8 ;0 7 ;6 5	1	0.565702	0.006134	0	1	2 0 ;7 2 ;6 0 ;8 6 ;8 7 ;10 10 ;2 10 ;7 4 ;6 7 ;7 8 ;9 4 ;2 4 ;5 2 ;7 13 ;7 4 ;4 3 ;5 5 ;0 7 ;0 8 ;0 9 ;0 10 ;3 0 ;3 3 ;2 4	1	0.458333	0.219951	0	1	1105 1075	1	0.506881	0.534536	0	1	2535 2157	1	0.540281	0	0	1	3024 2502	1	0.547231	0	0	1	3859 3578	1	0.518892
Acadvl	chr11	69823684	69828930	-	5 6 ;1 0	0	0.5	1	0	0	0 1 ;1 1	0	0.333333	1	0	0	10 9 ;2 1	0	0.545455	0.831812	0	0	13 15 ;0 3	0	0.419355	0.47313	0	0	NA	NA	NA	NA	NA	NA	NA	NA	NA	NA	NA	NA	NA	NA	NA	NA	NA	NA	NA	NA	NA
Acap1	chr11	69695068	69709041	-	9 14 ;15 21 ;16 10 ;14 14	1	0.477876	0.706882	0	1	4 1 ;3 5 ;0 2 ;2 2	0	0.473684	1	0	0	NA	NA	NA	NA	NA	NA	NA	NA	NA	NA	NA	NA	1 6	0	0.142857	0.125	0	0	5 13	0	0.277778	0.096252	0	0	7 2	0	0.777778	0.179687	0	0	5 0	0	1
Acap2	chr16	31092498	31201324	-	4 11 ;5 5 ;9 11	0	0.4	0.232693	0	0	0 2 ;1 1 ;1 0	0	0.4	1	0	0	8 10 ;10 14 ;18 4	0	0.5625	0.381733	0	0	8 5 ;9 6 ;10 15	1	0.509434	1	0	1	918 798	1	0.534965	0.004057	0	1	1331 1254	1	0.514894	0.134951	0	1	1565 1386	1	0.530329	0.001047	0	1	2124 2100	1	0.502841
Acap3	chr4	155265983	155281360	+	1 4 ;2 1 ;4 4 ;5 3 ;2 9 ;0 5 ;3 3 ;4 3 ;6 6 ;4 3 ;7 2 ;5 4 ;8 3 ;6 1 ;3 1 ;4 3	1	0.537815	0.463488	0	1	0 1 ;0 2 ;0 2 ;0 3 ;0 1 ;0 1 ;0 1 ;0 3 ;0 2 ;0 1 ;0 3	-1	0	2e-06	1	0	1 0 ;4 1 ;1 1 ;2 1 ;6 13 ;12 5 ;12 15 ;0 9 ;5 4 ;4 14 ;10 10 ;7 6 ;10 6 ;17 5 ;16 8 ;4 9 ;2 4 ;4 8	1	0.495763	0.948117	0	1	1 0 ;0 4 ;0 1 ;3 2 ;6 9 ;5 14 ;8 12 ;0 11 ;4 6 ;7 7 ;5 13 ;8 8 ;5 12 ;5 15 ;15 10 ;2 8 ;2 3 ;5 5	0	0.366516	8.7e-05	0	0	16972 16707	1	0.503934	0.150278	0	1	21521 19904	1	0.519517	0	0	1	16299 17128	1	0.4876	6e-06	0	1	22400 21622	1	0.508836
Acat1	chr9	53388626	53418455	-	17 8 ;8 9 ;9 4	0	0.618182	0.104789	0	0	4 2 ;2 3 ;1 0 ;0 1 ;0 1	0	0.5	1	0	0	2 7 ;10 17 ;13 8 ;9 18 ;2 1 ;0 1 ;1 0 ;0 1	0	0.411111	0.113344	0	0	2 4 ;10 18 ;15 4 ;12 9 ;1 0 ;0 1 ;0 1	1	0.519481	0.819893	0	1	4491 6752	1	0.399449	0	0	1	9240 9291	1	0.498624	0.713397	0	1	8307 6699	1	0.553579	0	0	1	9931 8728	1	0.532236
Acat2	chr17	13135907	13153591	-	6 5 ;3 3 ;2 2	0	0.52381	1	0	0	2 0 ;2 1	0	0.8	0.375	0	0	0 1 ;12 14 ;13 9 ;9 5	1	0.539683	0.614655	0	1	2 5 ;3 1 ;2 2	0	0.466667	1	0	0	1633 3490	0	0.318759	0	1	0	1572 3514	-1	0.309084	0	1	0	985 2038	0	0.325835	0	1	0	1190 2442	0	0.327643
Acbd3	chr1	182656173	182684335	+	11 4 ;6 4	0	0.68	0.107752	0	0	2 2 ;1 3	0	0.375	0.726562	0	0	19 8 ;17 8	0	0.692308	0.007787	1	0	13 11 ;17 8	0	0.612245	0.152408	0	0	385 459	1	0.456161	0.011934	0	1	705 674	1	0.51124	0.419178	0	1	773 758	1	0.504899	0.720506	0	1	867 862	1	0.501446
Acbd4	chr11	102963001	102973513	+	4 3 ;4 4 ;1 10 ;2 5 ;0 7 ;1 11 ;2 3 ;0 1 ;1 8 ;3 5	0	0.24	7e-06	1	0	0 1 ;1 0	0	0.5	1	0	0	4 2 ;5 0 ;5 0 ;5 3 ;6 2 ;3 3 ;5 1 ;3 1 ;4 6 ;0 2	0	0.666667	0.013489	0	0	7 2 ;4 0 ;4 3 ;6 8 ;2 1 ;3 2 ;3 1 ;0 3 ;2 6 ;1 1	0	0.542373	0.602923	0	0	NA	NA	NA	NA	NA	NA	NA	NA	NA	NA	NA	NA	NA	NA	NA	NA	NA	NA	NA	NA	NA
Acbd5	chr2	22924591	22970032	+	8 4 ;5 9 ;6 4 ;4 3 ;5 3 ;7 3 ;5 1 ;2 1 ;4 0 ;1 2 ;1 3 ;3 3 ;3 4 ;0 3 ;0 3 ;2 3 ;2 3 ;4 4 ;5 7 ;3 6 ;2 0 ;2 4 ;2 2	1	0.503311	1	0	1	0 2 ;0 1 ;0 2 ;1 2 ;1 1 ;1 1 ;2 0 ;2 0 ;2 0 ;3 1 ;3 2 ;5 2 ;1 0 ;1 0 ;2 0	0	0.631579	0.143307	0	0	10 10 ;8 14 ;14 9 ;3 3 ;5 7 ;11 8 ;9 8 ;7 4 ;7 4 ;8 9 ;8 9 ;4 8 ;3 7 ;0 7 ;0 7 ;7 9 ;8 7 ;8 9 ;9 12 ;7 13 ;7 9 ;6 9 ;3 4 ;0 2	1	0.447059	0.057518	0	1	0 1 ;7 14 ;10 10 ;9 7 ;6 3 ;3 3 ;4 8 ;6 10 ;5 1 ;4 1 ;5 8 ;5 9 ;4 5 ;3 6 ;0 4 ;0 4 ;7 1 ;5 4 ;7 7 ;9 8 ;8 8 ;6 6 ;4 9 ;2 1	1	0.463035	0.261479	0	1	3562 2275	1	0.610245	0	0	1	6595 4220	1	0.609801	0	0	1	12281 7310	1	0.626869	0	0	1	12448 7538	1	0.622836
Acbd6	chr1	157405249	157534363	+	3 0 ;1 1 ;1 1 ;4 7 ;2 1 ;1 1	0	0.521739	1	0	0	2 0 ;1 0 ;0 1	0	0.75	0.625	0	0	7 1 ;4 1 ;0 1 ;7 1 ;2 2 ;4 2	0	0.75	0.007	1	0	10 1 ;5 4 ;1 5 ;4 4 ;0 2 ;4 2	0	0.571429	0.440799	0	0	1070 1204	1	0.470536	0.005275	0	1	1264 1236	1	0.5056	0.589206	0	1	1267 1200	1	0.513579	0.183903	0	1	1474 1349	1	0.52214
Accs	chr2	93675609	93689933	-	0 1 ;0 2 ;0 1 ;0 1 ;0 2 ;0 2 ;5 6 ;4 6 ;1 4 ;1 2 ;1 2 ;1 1 ;4 3 ;14 8 ;5 10 ;4 6 ;0 1 ;2 3 ;6 1 ;8 4	1	0.459016	0.415285	0	1	1 0 ;1 0 ;1 2 ;1 1 ;0 3 ;0 2	0	0.333333	0.387695	0	0	0 1 ;1 1 ;0 2 ;0 3 ;8 1 ;8 1 ;2 1 ;6 1 ;3 1 ;3 1 ;8 1 ;8 3 ;5 4 ;9 6 ;4 1 ;2 0 ;9 1 ;5 2	0	0.723214	3e-06	1	0	3 1 ;1 3 ;0 3 ;2 1 ;7 4 ;6 5 ;2 3 ;2 4 ;3 3 ;2 2 ;4 6 ;11 3 ;5 8 ;9 8 ;1 2 ;4 3 ;5 5 ;7 4	1	0.521127	0.674935	0	1	3813 0	-1	1	0	1	0	5315 3349	1	0.613458	0	0	1	5570 143	-1	0.974969	0	1	0	3763 2731	1	0.579458
Accsl	chr2	93695516	93709314	-	0 2	0	0	0.5	0	0	NA	NA	NA	NA	NA	NA	NA	NA	NA	NA	NA	NA	NA	NA	NA	NA	NA	NA	8 8	0	0.5	1	0	0	1 2	0	0.333333	1	0	0	NA	NA	NA	NA	NA	NA	5 0	0	1
Acd	chr8	108222058	108224995	-	5 5 ;11 8 ;8 6 ;9 4 ;6 7	0	0.565217	0.335558	0	0	2 4 ;2 0 ;0 1	0	0.444444	1	0	0	9 7 ;19 10 ;1 0 ;9 11 ;7 10 ;8 9	1	0.53	0.617299	0	1	18 9 ;15 12 ;17 7 ;13 10 ;11 6	0	0.627119	0.00733	0	0	2872 1941	1	0.596717	0	0	1	2675 2331	1	0.534359	1e-06	0	1	3038 2217	1	0.578116	0	0	1	3020 2478	1	0.549291
Acer3	chr7	105362169	105458037	-	8 9 ;1 0 ;1 1 ;2 2 ;5 1 ;1 1	0	0.5625	0.596615	0	0	NA	NA	NA	NA	NA	NA	12 7 ;0 2 ;1 2 ;2 0 ;9 4 ;6 2 ;7 1	0	0.672727	0.014454	0	0	7 5 ;1 1 ;3 2 ;1 0 ;3 2	0	0.6	0.424356	0	0	306 427	1	0.417462	9e-06	0	1	309 379	1	0.449128	0.008476	0	1	407 460	1	0.469435	0.077333	0	1	458 494	1	0.481092
Acin1	chr14	55260997	55305768	-	11 11 ;5 7 ;8 7 ;9 6 ;7 9 ;8 6 ;5 1 ;13 11 ;18 8 ;5 4 ;3 4 ;6 16 ;21 12 ;16 22 ;14 17 ;5 7 ;4 8	1	0.503185	0.955009	0	1	6 4 ;2 3 ;4 3 ;4 3 ;3 4 ;3 3 ;3 2 ;8 7 ;4 5 ;1 2 ;0 1 ;2 2 ;11 5 ;3 8 ;4 9 ;4 2 ;4 3	1	0.5	1	0	1	14 12 ;12 7 ;12 6 ;11 7 ;7 6 ;6 5 ;4 0 ;10 12 ;12 14 ;7 8 ;8 6 ;13 9 ;12 27 ;20 23 ;17 14 ;12 6 ;7 17	1	0.506887	0.833746	0	1	11 14 ;8 8 ;3 11 ;4 10 ;8 4 ;7 3 ;2 3 ;10 14 ;5 18 ;6 6 ;4 8 ;12 15 ;15 17 ;12 30 ;10 18 ;8 9 ;6 15	1	0.392216	9.7e-05	0	1	22157 23143	1	0.489117	4e-06	0	1	33610 34893	1	0.490635	1e-06	0	1	33416 32208	1	0.509204	2e-06	0	1	35030 34705	1	0.50233
Acly	chr11	100337665	100389314	-	12 27 ;19 23 ;27 10 ;14 28 ;14 24 ;16 19 ;18 25 ;19 18 ;1 0 ;9 25 ;11 26	1	0.415584	0.001081	0	1	3 7 ;5 2 ;5 7 ;0 3 ;11 5 ;1 4 ;4 7 ;9 3 ;3 3 ;2 4	1	0.488636	0.915187	0	1	1 0 ;25 15 ;25 15 ;34 7 ;20 22 ;22 22 ;16 19 ;29 16 ;26 14 ;18 19 ;19 21	1	0.580247	0.001442	0	1	16 18 ;16 23 ;20 10 ;17 10 ;16 14 ;13 20 ;20 10 ;20 15 ;12 9 ;12 12	1	0.534653	0.250527	0	1	26381 29052	1	0.475908	0	0	1	32707 38333	1	0.460403	0	0	1	22567 25441	1	0.470067	0	0	1	25212 30017	1	0.456499
Acn9	chr6	6906017	6989220	+	1 0 ;2 5	0	0.375	0.726562	0	0	1 0	0	1	1	0	0	5 7 ;4 2	0	0.5	1	0	0	7 3 ;3 1	0	0.714286	0.179565	0	0	315 255	1	0.552632	0.013395	0	1	370 481	1	0.434783	0.00016	0	1	463 395	1	0.539627	0.022121	0	1	461 409	1	0.529885
Aco1	chr4	40090297	40146042	+	0 1 ;0 1 ;0 1 ;0 5 ;0 7 ;1 1 ;1 1 ;0 3 ;0 1 ;0 1 ;0 1 ;0 1 ;0 6 ;0 7 ;2 7 ;0 9 ;0 6 ;0 4 ;0 2 ;0 3 ;0 6 ;0 6 ;0 6 ;0 8 ;0 6 ;0 4 ;0 4 ;0 2 ;0 2 ;0 2 ;0 3	-1	0.033058	0	1	0	0 2 ;0 2 ;0 1 ;0 2 ;0 2 ;0 1 ;0 2 ;0 1 ;0 1 ;0 1 ;0 1 ;0 3 ;0 1 ;0 1	-1	0	1e-06	1	0	0 1 ;4 4 ;4 5 ;10 14 ;8 18 ;12 7 ;11 5 ;7 5 ;4 3 ;3 1 ;6 2 ;6 4 ;13 13 ;11 16 ;9 18 ;11 12 ;7 7 ;7 8 ;6 6 ;9 12 ;6 13 ;7 11 ;8 11 ;8 15 ;7 10 ;5 7 ;2 4 ;2 4 ;6 3 ;6 8 ;4 5 ;3 12 ;3 0 ;0 1 ;0 1 ;0 1 ;1 0	1	0.447205	0.022803	0	1	5 6 ;5 6 ;11 13 ;8 7 ;11 7 ;10 7 ;7 4 ;3 2 ;3 3 ;5 5 ;6 6 ;6 7 ;7 6 ;4 9 ;5 15 ;3 8 ;4 4 ;5 4 ;5 11 ;5 11 ;5 12 ;4 10 ;6 9 ;3 6 ;7 3 ;0 6 ;0 6 ;2 7 ;3 7 ;3 7 ;1 7 ;1 1	1	0.408	0.000431	0	1	20952 17341	1	0.54715	0	0	1	30752 24021	1	0.561445	0	0	1	28538 22339	1	0.560921	0	0	1	32768 26710	1	0.550926
Aco2	chr15	81702892	81745567	+	13 15 ;19 17 ;19 20 ;20 19 ;14 11	1	0.508982	0.877067	0	1	4 7 ;7 3 ;5 4 ;5 6 ;1 2	1	0.5	1	0	1	21 23 ;19 18 ;20 25 ;27 18 ;12 23	1	0.480583	0.625861	0	1	21 22 ;18 29 ;13 32 ;16 31 ;18 22	0	0.387387	0.000963	0	0	2888 3566	1	0.447474	0	0	1	5581 6313	1	0.469228	0	0	1	4590 5424	1	0.458358	0	0	1	10418 12556	1	0.453469
Acot13	chr13	24909823	24923358	-	0 1 ;1 7 ;2 3 ;1 4 ;1 4	0	0.208333	0.006611	1	0	0 1 ;0 1 ;0 1	0	0	0.25	0	0	1 7 ;5 16 ;6 4 ;3 8 ;3 8	0	0.295082	0.001868	1	0	1 4 ;9 15 ;7 4 ;9 3 ;9 4	1	0.538462	0.620145	0	1	13547 11247	1	0.546382	0	0	1	17675 15450	1	0.533585	0	0	1	17640 15226	1	0.536725	0	0	1	21654 17905	1	0.547385
Acot2	chr12	85328810	85334825	+	0 1 ;0 1 ;0 1 ;0 1	0	0	0.125	0	0	0 3	0	0	0.25	0	0	2 6 ;1 0 ;1 0 ;2 0 ;3 3 ;16 12 ;0 1 ;0 1	1	0.520833	0.885433	0	1	2 0 ;0 1 ;0 2 ;1 1 ;8 4 ;0 1 ;0 1	0	0.52381	1	0	0	NA	NA	NA	NA	NA	NA	226 305	1	0.425612	0.000698	0	1	310 338	1	0.478395	0.288837	0	1	474 429	1	0.524917
Acot8	chr2	164618267	164630381	-	0 2 ;1 2 ;5 2	0	0.5	1	0	0	0 1 ;1 0	0	0.5	1	0	0	0 7 ;2 1 ;1 1 ;6 3	0	0.428571	0.663624	0	0	3 6 ;2 3 ;4 5 ;6 4	0	0.454545	0.728332	0	0	1428 1340	1	0.515896	0.098187	0	1	2314 2097	1	0.524598	0.001143	0	1	1964 1531	1	0.561946	0	0	1	2623 2472	1	0.514818
Acox1	chr11	116033196	116060359	-	2 1 ;2 4 ;7 19 ;8 24 ;6 13 ;8 21 ;8 20 ;7 15 ;4 28 ;1 5 ;1 4 ;1 3 ;1 5	-1	0.256881	0	1	0	1 0 ;1 0 ;1 0 ;0 1 ;1 0 ;2 1 ;1 1	0	0.7	0.34375	0	0	2 5 ;4 2 ;17 12 ;13 14 ;8 10 ;12 10 ;12 17 ;20 12 ;12 17 ;10 3 ;5 2 ;6 4 ;6 4	1	0.531381	0.365187	0	1	4 2 ;2 0 ;11 9 ;12 12 ;9 9 ;13 16 ;13 18 ;11 13 ;15 5 ;5 3 ;2 1 ;4 2 ;4 6	1	0.522388	0.572676	0	1	2019 1475	1	0.577848	0	0	1	3058 2189	1	0.582809	0	0	1	4331 3084	1	0.584086	0	0	1	5070 3842	1	0.568896
Acox3	chr5	35925708	35956450	+	8 11 ;9 8 ;12 15 ;15 5 ;10 12 ;16 8 ;9 10 ;10 13 ;9 4 ;11 3 ;18 9 ;19 9 ;9 14 ;8 15 ;4 15 ;5 15 ;7 13 ;8 12 ;18 11 ;9 15 ;9 16 ;8 13 ;15 11 ;16 13 ;19 9 ;18 11 ;13 12 ;0 16 ;9 4 ;11 2 ;4 3 ;3 7	1	0.503715	0.877476	0	1	2 0 ;0 1 ;0 1 ;2 0 ;0 3 ;1 0 ;1 1 ;1 0 ;2 0 ;2 0 ;0 2 ;0 1 ;1 0 ;2 0 ;3 0 ;2 0 ;2 0 ;2 0 ;1 0 ;1 2 ;1 2 ;2 2 ;2 1 ;1 1 ;2 0 ;0 1 ;1 1 ;1 0	0	0.648148	0.040224	0	0	5 7 ;6 8 ;4 9 ;4 5 ;5 8 ;2 7 ;3 8 ;8 10 ;2 7 ;1 4 ;9 4 ;11 2 ;6 4 ;6 10 ;4 8 ;3 7 ;4 7 ;4 7 ;16 6 ;6 11 ;7 11 ;4 5 ;6 4 ;14 9 ;12 7 ;13 7 ;7 14 ;0 16 ;3 4 ;3 6 ;7 2 ;3 1	1	0.455206	0.07636	0	1	9 5 ;8 6 ;10 8 ;7 6 ;5 5 ;6 5 ;10 6 ;6 9 ;5 3 ;4 0 ;9 4 ;9 4 ;2 12 ;4 8 ;6 6 ;5 7 ;4 6 ;4 6 ;7 10 ;6 9 ;6 9 ;8 5 ;11 7 ;12 5 ;9 10 ;10 8 ;5 5 ;0 6 ;3 5 ;3 8 ;4 5 ;5 0	1	0.505	0.880789	0	1	1191 1696	1	0.412539	0	0	1	2236 2298	1	0.493163	0.364981	0	1	3009 2749	1	0.522577	0.000641	0	1	4441 4528	1	0.49515
Acp1	chr12	31578190	31596477	-	8 13 ;8 13 ;6 4 ;8 4 ;6 2 ;1 1 ;0 1 ;2 0	1	0.506494	1	0	1	0 2 ;1 3 ;1 2 ;1 0 ;2 2 ;1 0 ;1 0 ;0 1 ;0 1 ;0 2	0	0.35	0.263176	0	0	9 12 ;10 13 ;5 12 ;8 4 ;5 2 ;4 0 ;2 1 ;1 1 ;0 4 ;0 1	1	0.468085	0.606296	0	1	11 7 ;12 7 ;10 8 ;8 7 ;7 4 ;1 2 ;1 2 ;3 1 ;0 2 ;1 0	0	0.574468	0.179665	0	0	512 507	1	0.502453	0.900289	0	1	397 804	0	0.330558	0	0	0	545 839	1	0.393786	0	0	1	483 644	1	0.428571
Acp2	chr2	91043068	91054255	+	5 6 ;6 5 ;3 4 ;2 0 ;2 3 ;3 3 ;1 0	1	0.511628	1	0	1	0 1 ;1 0 ;1 0 ;0 1 ;0 1	0	0.4	1	0	0	11 12 ;4 11 ;10 7 ;7 3 ;8 2 ;6 8 ;0 3 ;1 3	1	0.489583	0.918778	0	1	17 12 ;12 10 ;3 8 ;2 8 ;5 12 ;2 10 ;0 3 ;0 6 ;1 0	0	0.378378	0.013234	0	0	464 502	1	0.480331	0.233851	0	1	857 1020	1	0.45658	0.000183	0	1	1049 1151	1	0.476818	0.03127	0	1	1229 1206	1	0.504723
Acp5	chr9	21931170	21940190	-	1 1 ;4 0 ;1 0 ;2 0 ;2 0	0	0.909091	0.011719	0	0	1 0 ;1 0 ;0 1 ;1 0 ;1 0	0	0.8	0.375	0	0	1 1 ;2 1	0	0.6	1	0	0	1 0	0	1	1	0	0	NA	NA	NA	NA	NA	NA	5 3	0	0.625	0.726562	0	0	NA	NA	NA	NA	NA	NA	1 12	0	0.076923
Acp6	chr3	96962699	96980499	+	9 9	0	0.5	1	0	0	5 6	0	0.454545	1	0	0	3 4 ;0 2	0	0.333333	0.507812	0	0	6 4	0	0.6	0.753906	0	0	110 135	1	0.44898	0.125028	0	1	142 166	1	0.461039	0.189925	0	1	184 153	1	0.545994	0.102074	0	1	166 136	1	0.549669
Acrbp	chr6	124999944	125013283	+	1 0 ;4 1 ;1 1 ;1 1 ;0 1 ;2 0	0	0.692308	0.266846	0	0	1 0 ;0 1 ;1 1 ;1 0 ;1 0	0	0.666667	0.6875	0	0	0 1 ;2 2 ;1 0 ;0 1 ;4 0	0	0.636364	0.548828	0	0	5 3 ;6 4 ;6 2 ;2 0 ;1 1 ;0 1	0	0.645161	0.149613	0	0	201 132	1	0.603604	0.000185	0	1	258 317	1	0.448696	0.0155	0	1	172 307	0	0.359081	0	0	0	381 364	1	0.511409
Acsbg1	chr9	54452803	54509692	-	0 2 ;0 1 ;1 1 ;0 3 ;2 0 ;1 0 ;1 0	0	0.416667	0.774414	0	0	0 1	0	0	1	0	0	2 0 ;2 0 ;0 1 ;2 0 ;3 0 ;1 1	0	0.833333	0.038574	0	0	NA	NA	NA	NA	NA	NA	4359 3383	1	0.563033	0	0	1	10756 8848	1	0.548664	0	0	1	11403 9433	1	0.547274	0	0	1	31196 26247	1	0.543077
Acsf2	chr11	94418415	94463100	-	5 22 ;4 20 ;8 20 ;10 20 ;5 21 ;0 9 ;8 7 ;10 10 ;5 9 ;0 19 ;6 13 ;6 16 ;2 5 ;1 2	-1	0.26616	0	1	0	1 2 ;1 2 ;3 2 ;2 1 ;0 2 ;0 2 ;0 5 ;0 1 ;1 2 ;2 3 ;1 1	0	0.323529	0.057613	0	0	12 6 ;4 11 ;8 15 ;16 6 ;15 7 ;0 5 ;5 6 ;5 7 ;1 6 ;2 14 ;9 4 ;14 6 ;7 3 ;1 1	1	0.505102	0.943081	0	1	8 16 ;6 16 ;20 10 ;11 10 ;16 17 ;0 6 ;12 4 ;13 7 ;3 10 ;0 14 ;8 7 ;12 9 ;9 1 ;2 1	1	0.483871	0.656768	0	1	45 866	-1	0.049396	0	1	0	2318 1018	-1	0.694844	0	1	0	2408 1169	0	0.67319	0	1	0	5437 3051	1	0.640551
Acsf3	chr8	125299404	125341781	+	1 2 ;1 1 ;4 3 ;1 3 ;3 1 ;0 2 ;0 1 ;1 0 ;4 1	0	0.517241	1	0	0	0 1 ;1 1 ;3 0	0	0.666667	0.6875	0	0	1 4 ;3 3 ;2 2 ;4 3 ;0 1 ;1 1 ;1 0 ;1 1 ;0 1 ;0 1 ;2 1	0	0.454545	0.728332	0	0	5 3 ;4 3 ;5 0 ;3 4 ;5 2 ;3 1 ;0 1 ;1 1 ;1 1 ;4 0 ;1 1	0	0.653061	0.044384	0	0	351 593	1	0.371822	0	0	1	1219 943	1	0.56383	0	0	1	1200 1196	1	0.500835	0.951131	0	1	2631 1764	1	0.598635
Acsl1	chr8	47556395	47621404	+	5 6 ;6 10 ;6 12 ;10 5 ;8 8 ;8 8 ;8 7 ;4 5 ;5 6 ;5 4 ;1 2 ;1 1	1	0.475177	0.613513	0	1	1 1 ;0 1 ;4 1 ;0 1 ;0 1 ;1 3	0	0.428571	0.790527	0	0	9 6 ;8 7 ;6 11 ;6 7 ;11 4 ;10 4 ;2 5 ;8 3 ;5 5 ;5 6 ;0 2 ;0 1	1	0.534351	0.48472	0	1	6 4 ;10 8 ;7 6 ;9 4 ;14 3 ;12 3 ;11 2 ;9 0 ;5 4 ;3 4 ;1 0 ;1 0	0	0.698413	1e-05	1	0	514 570	1	0.47417	0.094774	0	1	523 472	1	0.525628	0.112897	0	1	299 294	1	0.504216	0.869544	0	1	567 584	1	0.492615
Acsl3	chr1	78654399	78704318	+	0 1 ;7 5 ;2 7 ;9 9 ;8 4 ;8 3 ;2 4 ;5 1 ;0 1 ;1 0	1	0.545455	0.494382	0	1	4 1 ;4 0 ;0 1 ;0 1 ;0 1 ;1 2 ;1 0 ;1 0 ;1 0 ;1 0 ;1 0	0	0.7	0.115318	0	0	2 1 ;13 12 ;9 17 ;17 21 ;9 17 ;12 13 ;9 12 ;10 15 ;1 0 ;4 0 ;4 0 ;2 1 ;1 0	1	0.460396	0.291223	0	1	0 1 ;11 11 ;5 6 ;12 9 ;12 7 ;12 8 ;5 8 ;4 3 ;0 2 ;0 1 ;0 1 ;1 0 ;1 1 ;0 1	1	0.516393	0.786058	0	1	13352 13460	1	0.497986	0.51346	0	1	15843 13451	1	0.540827	0	0	1	11489 9241	1	0.554221	0	0	1	27891 22804	1	0.550173
Acsl5	chr19	55327858	55371118	+	4 1 ;0 1 ;0 2 ;8 7 ;16 14 ;17 12 ;16 10 ;18 12 ;17 11 ;17 11 ;14 7 ;3 6 ;1 6	1	0.5671	0.048163	0	1	1 0 ;3 3 ;5 7 ;9 1 ;6 6 ;2 3 ;4 1 ;6 4 ;3 7 ;0 9	1	0.4875	0.911072	0	1	1 0 ;8 1 ;12 8 ;4 4 ;3 11 ;15 16 ;17 11 ;19 11 ;13 15 ;12 10 ;10 8 ;12 7 ;1 7 ;0 6	1	0.524793	0.479577	0	1	4 3 ;3 4 ;4 0 ;8 6 ;7 7 ;7 8 ;11 7 ;10 6 ;12 8 ;13 4 ;12 2 ;0 4 ;0 3	0	0.594771	0.02328	0	0	1292 1951	1	0.398397	0	0	1	1844 1765	1	0.510945	0.19415	0	1	1395 758	1	0.647933	0	0	1	1747 1925	1	0.475763
Acsm3	chr7	126904436	126928410	+	0 1	0	0	1	0	0	NA	NA	NA	NA	NA	NA	1 0 ;0 1 ;1 0 ;0 1	0	0.5	1	0	0	0 1	0	0	1	0	0	1686 987	1	0.630752	0	0	1	1658 1053	1	0.611582	0	0	1	2549 1317	0	0.659338	0	0	0	2105 1166	1	0.643534
Acss1	chr2	150443846	150493976	-	3 7 ;7 8 ;4 10 ;6 9 ;7 9 ;10 13 ;7 14 ;5 12 ;2 6 ;2 6 ;2 10 ;7 9 ;10 10 ;6 9 ;7 11 ;6 12 ;2 6 ;0 4 ;2 2 ;1 8 ;1 6 ;0 6 ;3 1 ;3 1 ;1 2 ;1 0 ;1 0	0	0.356902	1e-06	0	0	0 1 ;1 0 ;4 1 ;3 2 ;4 0 ;3 2 ;3 1 ;0 2 ;0 3 ;3 1 ;4 1 ;6 1 ;4 1 ;0 3 ;2 1 ;2 1 ;1 1 ;2 1 ;5 0 ;1 0 ;2 1 ;3 0 ;3 0 ;2 1	0	0.698795	0.000378	1	0	NA	NA	NA	NA	NA	NA	NA	NA	NA	NA	NA	NA	2023 469	-1	0.811798	0	1	0	3962 4421	1	0.472623	1e-06	0	1	7998 2470	-1	0.764043	0	1	0	5112 236	-1	0.955871
Acss2	chr2	155343778	155388479	+	4 2 ;2 0	0	0.75	0.289063	0	0	1 0	0	1	1	0	0	4 4 ;1 2	0	0.454545	1	0	0	2 2	0	0.5	1	0	0	186 67	-1	0.735178	0	1	0	180 83	0	0.684411	0	1	0	103 42	0	0.710345	0	1	0	523 207	-1	0.716438
Acta2	chr19	34314825	34329863	-	0 2	0	0	0.5	0	0	NA	NA	NA	NA	NA	NA	22 21 ;35 15 ;38 3 ;30 17 ;44 5 ;34 14 ;16 4 ;6 6	0	0.725806	0	1	0	12 24 ;22 25 ;27 14 ;28 15 ;29 8 ;23 14 ;2 2	1	0.583673	0.010456	0	1	2935 3093	1	0.486894	0.043152	0	1	3022 2947	1	0.506282	0.338157	0	1	2117 3548	1	0.373698	0	0	1	3454 2775	1	0.554503
Actg1	chr11	120207003	120209798	-	0 1 ;12 28 ;6 24	0	0.253521	3.9e-05	1	0	8 3 ;8 6	0	0.64	0.229523	0	0	0 1 ;24 14 ;3 27	0	0.391304	0.091186	0	0	15 21 ;5 27	0	0.294118	0.000914	1	0	19 17	0	0.527778	0.867939	0	0	44 59	0	0.427184	0.167444	0	0	121 133	1	0.476378	0.490143	0	1	130 167	1	0.43771
Actl10	chr2	154377511	154379012	+	0 2	0	0	0.5	0	0	1 0 ;0 1	0	0.5	1	0	0	1 0 ;1 0 ;1 1	0	0.75	0.625	0	0	1 1 ;1 1 ;0 1 ;0 3	0	0.25	0.289062	0	0	NA	NA	NA	NA	NA	NA	NA	NA	NA	NA	NA	NA	NA	NA	NA	NA	NA	NA	NA	NA	NA
Actl6a	chr3	32607467	32625893	+	6 4 ;9 7 ;10 14 ;1 3 ;5 12 ;3 10 ;11 11 ;8 5 ;5 5	1	0.449612	0.290688	0	1	0 1 ;5 5 ;1 2 ;1 3 ;0 4 ;1 2 ;0 3 ;3 3	0	0.323529	0.057613	0	0	8 10 ;8 16 ;9 16 ;2 3 ;7 7 ;6 5 ;6 8 ;4 10 ;7 8	0	0.407143	0.034236	0	0	1 0 ;17 7 ;15 4 ;20 13 ;2 1 ;4 2 ;5 1 ;11 3 ;6 3 ;5 8	0	0.671875	0.000125	1	0	8328 8597	1	0.492053	0.039394	0	1	10176 11335	1	0.47306	0	0	1	10463 9755	1	0.517509	1e-06	0	1	8497 8687	1	0.494472
Actn1	chr12	81268528	81361358	-	6 10 ;13 8 ;19 6 ;14 23 ;8 24 ;7 11 ;1 7 ;1 4 ;0 4 ;0 8 ;8 12 ;0 1 ;5 4 ;4 4	1	0.40566	0.007251	0	1	0 1 ;1 0	0	0.5	1	0	0	13 9 ;20 3 ;33 12 ;28 22 ;16 32 ;24 23 ;6 15 ;1 19 ;4 15 ;1 24 ;14 21 ;1 23 ;0 17 ;14 26 ;11 16	1	0.401728	2.7e-05	0	1	13 10 ;14 7 ;34 6 ;27 19 ;18 21 ;25 12 ;6 8 ;1 9 ;3 6 ;0 9 ;14 10 ;0 6 ;0 4 ;18 13 ;11 7	1	0.555891	0.047681	0	1	6271 7531	1	0.454354	0	0	1	5804 5903	1	0.495772	0.365074	0	1	5324 5046	1	0.513404	0.006523	0	1	5025 4928	1	0.504873
Actn4	chr7	29678272	29747299	-	16 23 ;18 15 ;24 16 ;20 18 ;18 17 ;0 7	1	0.5	1	0	1	6 4 ;7 6 ;8 7 ;4 2 ;5 7 ;0 2	1	0.517241	0.895683	0	1	24 21 ;32 9 ;28 20 ;22 23 ;26 21 ;1 19 ;2 19	1	0.505618	0.902614	0	1	15 24 ;17 11 ;20 16 ;16 24 ;24 17 ;0 27 ;0 9	1	0.418182	0.018088	0	1	3213 3518	1	0.477344	0.000211	0	1	5040 5404	1	0.482574	0.000382	0	1	5417 5851	1	0.480742	4.5e-05	0	1	4148 4563	1	0.47618
Actr10	chr12	72038843	72065704	+	1 1 ;3 7 ;15 6 ;15 7 ;3 8 ;7 1 ;1 2 ;1 0 ;4 0 ;4 0 ;0 1 ;0 1 ;0 1 ;0 1 ;0 1 ;0 1	0	0.586957	0.11737	0	0	1 2 ;1 2 ;3 0 ;1 0 ;1 0	0	0.636364	0.548828	0	0	2 1 ;5 2 ;22 21 ;17 14 ;17 14 ;14 8 ;22 2 ;1 5 ;13 1 ;6 0 ;10 1 ;1 0 ;3 1 ;3 1 ;2 3 ;2 3 ;3 0 ;0 1 ;0 2 ;0 1	0	0.638393	4.1e-05	0	0	5 0 ;7 2 ;20 18 ;22 9 ;21 9 ;21 4 ;21 0 ;1 2 ;9 0 ;8 3 ;13 0 ;4 0 ;3 1 ;1 2 ;0 1 ;0 3 ;1 0 ;0 1	-1	0.740566	0	1	0	2685 3377	1	0.442923	0	0	1	4063 5220	1	0.437682	0	0	1	3729 5311	1	0.4125	0	0	1	4757 6412	1	0.425911
Actr1a	chr19	46451303	46470225	-	26 0 ;5 8 ;4 12 ;21 0 ;12 0 ;14 0 ;15 0 ;4 2	-1	0.821138	0	1	0	1 1 ;1 2 ;2 3 ;2 0 ;1 0 ;2 2 ;3 3 ;2 0	0	0.56	0.690038	0	0	40 0 ;15 20 ;8 19 ;32 0 ;27 0 ;21 0 ;21 0 ;4 2	-1	0.803828	0	1	0	17 14 ;13 18 ;12 7 ;15 18 ;8 17 ;14 13 ;5 15 ;4 3	1	0.455959	0.249377	0	1	3708 3826	1	0.492169	0.177671	0	1	5030 4804	1	0.511491	0.023269	0	1	5390 5429	1	0.498198	0.714864	0	1	5371 5316	1	0.502573
Actr1b	chr1	36756046	36766770	-	8 8 ;6 17 ;13 3 ;14 7 ;7 10	1	0.516129	0.835846	0	1	1 0 ;1 4 ;2 0 ;1 1 ;2 0	0	0.583333	0.774414	0	0	19 15 ;18 18 ;17 16 ;19 18 ;18 16	1	0.522989	0.595776	0	1	10 17 ;11 16 ;22 11 ;22 12 ;19 9	1	0.563758	0.140055	0	1	3423 3628	1	0.485463	0.015117	0	1	5446 5720	1	0.487731	0.009776	0	1	4330 4912	1	0.468513	0	0	1	4867 5716	1	0.459889
Actr2	chr11	19962306	20012954	-	13 24 ;16 12 ;19 7 ;9 10 ;10 8 ;12 10 ;2 2 ;8 12 ;10 13 ;2 5 ;0 1 ;0 1	1	0.490291	0.834496	0	1	2 6 ;0 1 ;3 2 ;1 2 ;2 1 ;2 0 ;2 4 ;1 2 ;1 3	0	0.4	0.310505	0	0	17 23 ;13 10 ;18 17 ;14 11 ;16 11 ;11 13 ;8 4 ;18 14 ;1 4 ;9 19 ;10 4 ;0 2 ;0 2	1	0.501859	1	0	1	9 19 ;10 5 ;10 15 ;10 8 ;11 8 ;12 10 ;1 5 ;8 10 ;2 5 ;2 6 ;0 1 ;0 1	1	0.446429	0.189505	0	1	1832 1827	1	0.500683	0.947278	0	1	2606 2688	1	0.492255	0.265599	0	1	2944 2808	1	0.511822	0.075064	0	1	2954 2644	1	0.527688
Actr3	chr1	127289481	127332304	-	11 8 ;11 21 ;21 6 ;15 7	0	0.58	0.133211	0	0	0 1 ;5 4 ;10 8 ;4 5	0	0.513514	1	0	0	5 5 ;23 18 ;18 26 ;19 18	1	0.492424	0.930684	0	1	6 9 ;23 10 ;18 16 ;11 10	1	0.563107	0.236902	0	1	2584 1958	1	0.568912	0	0	1	4336 3392	1	0.561077	0	0	1	4075 3610	1	0.530254	0	0	1	3065 3146	1	0.493479
Actr5	chr2	158450648	158464947	+	0 2 ;2 0 ;4 5 ;5 1 ;3 2 ;1 2 ;4 3 ;3 1 ;3 1 ;1 3 ;5 5 ;5 2 ;1 3 ;2 1 ;1 0 ;0 3 ;4 0	0	0.564103	0.308168	0	0	0 1 ;0 2 ;0 1 ;1 1 ;1 1 ;0 1 ;0 1 ;1 0 ;3 0 ;2 0 ;1 0 ;1 0 ;1 0 ;0 2	0	0.52381	1	0	0	0 3 ;3 0 ;3 1 ;2 2 ;4 3 ;0 2 ;1 2 ;0 3 ;3 3 ;2 0 ;2 1 ;1 0 ;1 0 ;1 0 ;4 0	0	0.574468	0.381693	0	0	0 1 ;1 0 ;0 2 ;2 0 ;2 0 ;0 4 ;1 4 ;1 0 ;0 1 ;0 1 ;2 1 ;2 1 ;3 0 ;4 2 ;1 0 ;0 1 ;0 1 ;1 2 ;7 1	0	0.55102	0.568172	0	0	2817 3751	1	0.428898	0	0	1	4075 5902	1	0.408439	0	0	1	3406 4279	1	0.443201	0	0	1	3533 4981	1	0.414964
Actr6	chr10	89174717	89195040	-	2 3 ;2 2 ;1 1 ;2 0 ;1 1 ;1 2 ;0 1 ;0 1	0	0.45	0.823803	0	0	1 0 ;1 0 ;1 0 ;0 1 ;1 0	0	0.8	0.375	0	0	4 4 ;2 1 ;1 4 ;4 0 ;0 3	0	0.478261	1	0	0	5 2 ;3 6 ;4 4 ;4 4 ;1 1 ;0 3 ;0 1	0	0.447368	0.627103	0	0	579 612	1	0.486146	0.353805	0	1	947 1020	1	0.481444	0.104476	0	1	916 962	1	0.487753	0.299082	0	1	1010 1132	1	0.471522
Actr8	chr14	30791522	30806407	+	8 6 ;8 7 ;6 3 ;3 2 ;6 1 ;1 1	0	0.615385	0.126347	0	0	1 0 ;1 0 ;0 1 ;0 1	0	0.5	1	0	0	10 6 ;10 6 ;7 5 ;3 2 ;2 4 ;1 1	0	0.578947	0.289244	0	0	9 9 ;9 10 ;5 6 ;5 3 ;4 7 ;1 3	1	0.464789	0.635308	0	1	602 856	1	0.412894	0	0	1	1168 1230	1	0.487073	0.212874	0	1	1106 1154	1	0.489381	0.322834	0	1	1303 1447	1	0.473818
Acvr1	chr2	58298848	58419239	-	1 0 ;1 1 ;1 2 ;0 3 ;5 4 ;1 0 ;1 0	0	0.5	1	0	0	0 1 ;0 1	0	0	0.5	0	0	3 1 ;6 1 ;3 2 ;3 3 ;8 12 ;8 4 ;18 9 ;9 9 ;6 9 ;1 0	1	0.565217	0.191496	0	1	4 2 ;1 2 ;6 4 ;1 2 ;8 11 ;5 5 ;14 9 ;10 6 ;9 4	1	0.563107	0.236902	0	1	1328 1660	1	0.444444	0	0	1	2213 2192	1	0.502384	0.763159	0	1	2370 2794	1	0.458947	0	0	1	3631 3476	1	0.510905
Acvr1b	chr15	101004555	101043032	+	0 3	0	0	0.25	0	0	NA	NA	NA	NA	NA	NA	5 4	0	0.555556	1	0	0	2 3	0	0.4	1	0	0	57 40	0	0.587629	0.103769	0	0	63 72	1	0.466667	0.491262	0	1	99 84	1	0.540984	0.300697	0	1	88 120	1	0.423077
Acvr2a	chr2	48669628	48758784	+	0 1 ;3 3 ;3 6 ;1 1 ;1 0 ;2 1	0	0.454545	0.831812	0	0	NA	NA	NA	NA	NA	NA	1 1 ;7 6 ;10 7 ;4 7 ;1 4 ;7 13	0	0.441176	0.396125	0	0	0 1 ;3 3 ;6 2 ;5 4 ;3 4 ;1 2	0	0.529412	0.864166	0	0	211 233	1	0.475225	0.318952	0	1	293 290	1	0.502573	0.933995	0	1	242 269	1	0.473581	0.250048	0	1	318 306	1	0.509615
Acvr2b	chr9	119311618	119342624	+	1 1	0	0.5	1	0	0	NA	NA	NA	NA	NA	NA	NA	NA	NA	NA	NA	NA	NA	NA	NA	NA	NA	NA	161 204	1	0.441096	0.027785	0	1	125 128	1	0.494071	0.899971	0	1	175 96	0	0.645756	2e-06	0	0	77 124	0	0.383085
Acvrl1	chr15	100958967	100975767	+	1 0 ;1 0 ;0 1 ;0 1 ;1 0 ;1 0	0	0.666667	0.6875	0	0	NA	NA	NA	NA	NA	NA	4 0 ;5 0 ;4 1 ;2 0 ;8 0 ;4 0 ;5 0 ;4 0 ;4 0 ;4 0 ;9 1 ;3 1 ;1 2 ;11 0 ;3 2 ;4 0 ;3 1 ;4 0 ;1 0 ;3 0	-1	0.914894	0	1	0	0 1 ;0 1 ;0 1	0	0	0.25	0	0	1 1	0	0.5	1	0	0	3 0	0	1	0.25	0	0	2 1	0	0.666667	1	0	0	1 2	0	0.333333
Acy1	chr9	106335311	106340567	-	1 2 ;1 1 ;0 3	0	0.25	0.289062	0	0	0 1	0	0	1	0	0	4 7 ;0 3 ;4 2	0	0.4	0.503445	0	0	4 8 ;0 1 ;1 4	0	0.277778	0.096252	0	0	407 534	1	0.432519	3.9e-05	0	1	353 543	1	0.393973	0	0	1	281 384	1	0.422556	7.4e-05	0	1	440 543	1	0.447609
Acy3	chr19	3986660	3990005	+	0 4 ;1 0 ;2 1 ;2 1 ;3 2 ;6 1 ;2 2	0	0.592593	0.442068	0	0	NA	NA	NA	NA	NA	NA	0 1 ;5 10 ;3 2 ;3 3 ;5 3 ;5 1 ;4 4 ;3 5	1	0.491228	1	0	1	0 6 ;0 3 ;0 1 ;0 1	-1	0	0.000977	1	0	592 906	1	0.395194	0	0	1	1092 1513	1	0.419194	0	0	1	1134 1369	1	0.453056	3e-06	0	1	3220 3419	1	0.485013
Acyp1	chr12	86613347	86621385	-	6 3 ;0 2	0	0.545455	1	0	0	0 1 ;1 2 ;0 1	0	0.2	0.375	0	0	7 2 ;3 2 ;0 1 ;0 1	0	0.625	0.454498	0	0	4 1 ;1 0	0	0.833333	0.21875	0	0	221 37	-1	0.856589	0	1	0	287 74	-1	0.795014	0	1	0	238 47	-1	0.835088	0	1	0	401 144	-1	0.73578
Ada	chr2	163552306	163575975	-	0 3 ;1 1 ;0 1 ;1 3	0	0.2	0.109375	0	0	1 0 ;2 1 ;1 0 ;0 1 ;3 1 ;1 3 ;1 0	0	0.6	0.607239	0	0	0 1 ;6 9 ;4 8 ;2 12 ;2 2 ;5 5 ;4 5 ;1 1	0	0.358209	0.02712	0	0	1 0 ;3 11 ;6 7 ;4 7 ;4 2 ;4 5 ;4 5 ;1 1	0	0.415385	0.214539	0	0	265 9	-1	0.967153	0	1	0	469 295	1	0.613874	0	0	1	477 183	-1	0.722727	0	1	0	133 109	1	0.549587
Adal	chr2	120967876	120982414	+	0 2	0	0	0.5	0	0	NA	NA	NA	NA	NA	NA	2 1	0	0.666667	1	0	0	2 2	0	0.5	1	0	0	162 295	0	0.354486	0	0	0	377 297	1	0.559347	0.002318	0	1	209 260	1	0.445629	0.020857	0	1	291 274	1	0.515044
Adam10	chr9	70526807	70628036	+	8 6 ;14 16 ;18 6 ;18 7 ;14 12 ;14 1 ;10 13	0	0.611465	0.006473	0	0	3 2 ;3 2 ;2 4 ;3 3 ;3 5 ;2 0 ;2 3	0	0.486486	1	0	0	14 12 ;18 15 ;13 13 ;15 12 ;16 16 ;16 0 ;9 22	1	0.528796	0.469421	0	1	17 9 ;17 20 ;11 12 ;13 10 ;13 14 ;10 2 ;7 16	1	0.51462	0.759794	0	1	4823 4583	1	0.512758	0.013723	0	1	6348 5122	1	0.553444	0	0	1	6824 5939	1	0.534671	0	0	1	5911 5602	1	0.51342
Adam11	chr11	102622752	102641576	+	1 0 ;0 1 ;1 0	0	0.666667	1	0	0	NA	NA	NA	NA	NA	NA	1 1 ;2 0 ;0 1 ;0 1 ;0 1 ;0 1	0	0.375	0.726562	0	0	1 0 ;1 0 ;0 2 ;1 0 ;1 0 ;0 1 ;1 0 ;1 1 ;1 1 ;0 1 ;1 0 ;0 1	0	0.533333	1	0	0	768 516	1	0.598131	0	0	1	221 360	1	0.380379	0	0	1	299 66	-1	0.819178	0	1	0	754 882	1	0.46088
Adam15	chr3	89143561	89153932	-	10 12 ;7 14 ;11 14 ;17 8 ;6 10 ;11 4	1	0.5	1	0	1	0 1	0	0	1	0	0	5 6 ;6 12 ;10 16 ;10 15 ;16 13 ;4 8 ;5 3	1	0.434109	0.158654	0	1	2 6 ;8 9 ;7 11 ;12 5 ;4 12 ;5 3 ;2 4	1	0.444444	0.342833	0	1	1626 412	-1	0.797841	0	1	0	1842 1999	1	0.479563	0.011822	0	1	727 251	-1	0.743354	0	1	0	3828 1135	-1	0.771308
Adam17	chr12	21329369	21379452	-	2 7 ;15 9 ;9 12 ;8 10 ;9 10 ;4 7 ;5 4 ;4 8 ;7 6 ;5 9 ;5 0 ;4 9 ;4 9 ;4 6 ;5 4 ;5 8 ;3 8	1	0.4375	0.070992	0	1	0 2 ;1 0 ;3 0 ;1 1 ;2 1 ;1 1 ;0 2 ;0 2 ;0 2 ;0 1 ;0 1 ;0 1 ;1 0 ;1 1 ;2 0 ;1 0	0	0.464286	0.850554	0	0	9 4 ;13 17 ;14 13 ;12 12 ;12 9 ;8 6 ;6 6 ;10 6 ;17 6 ;7 11 ;6 3 ;9 9 ;13 4 ;10 10 ;2 6 ;8 8 ;12 8	1	0.54902	0.097194	0	1	14 7 ;11 10 ;19 4 ;14 11 ;10 12 ;12 6 ;13 3 ;9 7 ;12 8 ;7 7 ;7 3 ;9 7 ;12 3 ;6 4 ;6 4 ;8 3 ;12 7	0	0.630662	1.1e-05	0	0	2607 2506	1	0.509877	0.161957	0	1	4102 3906	1	0.512238	0.02932	0	1	4368 4568	1	0.488809	0.035273	0	1	4474 4474	1	0.5
Adam19	chr11	45869488	45960844	+	0 1 ;1 3 ;0 5 ;1 0 ;0 2 ;0 8 ;0 2 ;1 1 ;0 1 ;0 3 ;1 2 ;1 1 ;0 3 ;1 2 ;0 1 ;0 3 ;1 2 ;0 2 ;0 1 ;1 1 ;0 2 ;0 1 ;0 2 ;1 3 ;1 2 ;0 1 ;0 2 ;0 6 ;2 1 ;0 3 ;2 2 ;0 5 ;0 1	-1	0.157303	0	1	0	1 0 ;1 0 ;0 1	0	0.666667	1	0	0	3 0 ;2 3 ;9 4 ;6 5 ;7 0 ;2 0 ;9 4 ;5 10 ;13 3 ;1 3 ;3 3 ;11 3 ;6 3 ;6 3 ;7 4 ;8 1 ;7 1 ;4 4 ;8 4 ;5 4 ;2 0 ;0 1 ;1 2 ;3 2 ;3 7 ;1 6 ;8 4 ;9 10 ;14 5 ;6 4 ;9 8 ;8 7 ;8 10 ;9 7 ;11 6 ;6 5 ;6 0	1	0.607527	3.9e-05	0	1	0 2 ;2 2 ;2 4 ;7 9 ;5 6 ;5 5 ;1 1 ;10 6 ;5 5 ;13 8 ;10 1 ;9 3 ;8 11 ;4 8 ;4 8 ;4 6 ;8 4 ;6 6 ;14 7 ;2 7 ;8 4 ;2 3 ;1 2 ;4 2 ;7 6 ;5 3 ;0 5 ;5 8 ;12 5 ;6 10 ;5 7 ;7 7 ;8 10 ;12 4 ;7 12 ;4 10 ;3 8 ;3 1	1	0.502304	0.961722	0	1	12073 7802	1	0.607447	0	0	1	2286 1079	0	0.679346	0	1	0	2973 1492	0	0.665845	0	0	0	4314 4006	1	0.51851
Adam1a	chr5	121968612	121971704	-	1 0 ;1 0	0	1	0.5	0	0	NA	NA	NA	NA	NA	NA	1 0 ;2 1 ;2 1 ;1 0 ;1 2	0	0.636364	0.548828	0	0	6 3 ;2 1 ;3 0 ;2 2 ;1 1	0	0.666667	0.189247	0	0	25 75	0	0.25	1e-06	1	0	45 89	0	0.335821	0.00018	0	0	21 62	0	0.253012	8e-06	1	0	18 110	-1	0.140625
Adam22	chr5	8072351	8368081	-	1 0 ;1 0	0	1	0.5	0	0	0 1 ;1 0 ;0 1 ;0 1	0	0.25	0.625	0	0	1 1 ;0 1 ;0 1 ;0 1 ;0 1 ;0 1 ;1 1 ;0 1 ;0 5 ;1 2	0	0.166667	0.007538	1	0	0 2 ;0 2 ;0 2 ;0 1 ;0 1 ;0 1 ;0 1 ;1 0 ;0 1 ;1 0 ;0 1 ;1 0 ;1 0 ;1 1 ;1 1 ;1 0	0	0.333333	0.189247	0	0	3202 3164	1	0.502985	0.642842	0	1	5405 3123	1	0.633795	0	0	1	4698 3387	1	0.581076	0	0	1	7808 8018	1	0.493365
Adam33	chr2	130876552	130889550	-	3 1 ;3 2 ;4 1 ;1 0 ;5 0 ;3 0 ;4 0 ;6 0 ;6 0 ;1 0 ;3 0 ;7 1 ;6 1 ;8 3 ;2 2 ;4 2 ;4 1 ;3 2 ;7 3 ;2 0 ;1 0 ;1 0 ;1 0 ;1 0 ;1 0 ;1 0 ;0 1	-1	0.814815	0	1	0	1 0 ;2 0	0	1	0.25	0	0	NA	NA	NA	NA	NA	NA	0 1	0	0	1	0	0	3 10	0	0.230769	0.092285	0	0	NA	NA	NA	NA	NA	NA	NA	NA	NA	NA	NA	NA	3 0	0	1
Adam8	chr7	147164839	147178387	-	4 5 ;1 0 ;1 5 ;2 5 ;3 13 ;3 13 ;2 8 ;5 7 ;1 15 ;1 3 ;1 1 ;1 4 ;0 1	0	0.238095	0	1	0	0 1 ;0 1	0	0	0.5	0	0	1 0 ;1 0 ;3 1 ;2 1 ;1 0 ;1 1 ;2 0 ;2 1 ;4 0 ;1 0	0	0.818182	0.004344	1	0	1 2 ;2 0 ;1 1 ;2 1 ;1 0	0	0.636364	0.548828	0	0	521 582	1	0.472348	0.070775	0	1	442 222	0	0.665663	0	0	0	756 601	1	0.557111	2.9e-05	0	1	613 458	1	0.572362
Adam9	chr8	26060082	26127394	-	3 6 ;5 8 ;1 0 ;10 15 ;7 8 ;7 11 ;8 11 ;5 2 ;3 6 ;2 4 ;0 2 ;2 1	0	0.417323	0.075531	0	0	0 1 ;1 1 ;1 0 ;2 1 ;0 1 ;0 1	0	0.444444	1	0	0	8 36 ;13 18 ;19 23 ;24 23 ;27 17 ;18 23 ;2 7 ;17 19 ;14 19 ;21 15 ;16 13	1	0.456633	0.095438	0	1	17 18 ;16 6 ;21 19 ;20 18 ;25 13 ;26 9 ;5 3 ;17 10 ;13 2 ;9 6 ;11 3	0	0.627178	1.9e-05	0	0	2700 2943	1	0.478469	0.001273	0	1	5788 6226	1	0.481771	6.7e-05	0	1	7696 6995	1	0.523858	0	0	1	4719 5536	1	0.460166
Adamdec1	chr14	69181443	69200129	-	1 0	0	1	1	0	0	NA	NA	NA	NA	NA	NA	NA	NA	NA	NA	NA	NA	NA	NA	NA	NA	NA	NA	29 6	0	0.828571	0.000117	1	0	1 15	-1	0.0625	0.000519	1	0	NA	NA	NA	NA	NA	NA	1 1	0	0.5
Adamts10	chr17	33661140	33690727	+	1 2 ;2 3 ;0 8 ;1 2 ;2 3 ;4 2 ;2 2	0	0.352941	0.121449	0	0	0 1 ;0 1 ;1 1	0	0.25	0.625	0	0	5 3 ;6 6 ;3 6 ;5 3 ;3 7 ;7 5 ;3 0	1	0.516129	0.899076	0	1	0 3 ;3 3 ;5 5 ;3 3 ;4 4 ;4 1 ;0 2	0	0.475	0.874629	0	0	1443 728	0	0.664671	0	0	0	2152 1488	1	0.591209	0	0	1	2059 1340	1	0.605766	0	0	1	2575 2225	1	0.536458
Adamts17	chr7	73984620	74297511	+	1 0 ;1 0 ;1 0 ;1 0 ;1 0 ;1 0	0	1	0.03125	0	0	0 1 ;1 0 ;1 0 ;1 0 ;1 0	0	0.8	0.375	0	0	NA	NA	NA	NA	NA	NA	1 0 ;1 0 ;2 0 ;1 0 ;1 0 ;0 1 ;1 1 ;1 0 ;1 0 ;1 0 ;1 0	0	0.846154	0.022461	0	0	274 1658	-1	0.141822	0	1	0	792 2618	-1	0.232258	0	1	0	1304 3528	-1	0.269868	0	1	0	753 1990	-1	0.274517
Adamts4	chr1	173180552	173190053	+	1 0 ;1 0 ;1 0 ;0 1 ;0 1	0	0.6	1	0	0	NA	NA	NA	NA	NA	NA	2 3 ;1 3 ;3 4 ;7 3 ;0 1 ;4 2 ;6 2 ;4 4 ;2 2 ;1 3 ;3 4 ;3 1 ;3 0 ;3 0 ;4 0 ;2 0	0	0.6	0.092912	0	0	3 3 ;4 5 ;3 5 ;3 9 ;8 2 ;3 7 ;3 3 ;2 6 ;2 3 ;2 2 ;6 1 ;1 2 ;2 2 ;2 1 ;2 1 ;1 1	1	0.47	0.617299	0	1	705 1330	0	0.346437	0	0	0	1997 3214	1	0.383228	0	0	1	2148 3391	1	0.387796	0	0	1	934 2309	-1	0.288005
Adamts6	chr13	105077952	105284843	+	1 1	0	0.5	1	0	0	NA	NA	NA	NA	NA	NA	3 6 ;4 4 ;5 4 ;5 15 ;6 7	0	0.389831	0.117477	0	0	1 0 ;0 1 ;0 1	0	0.333333	1	0	0	1381 1539	1	0.472945	0.00366	0	1	1351 1970	1	0.406805	0	0	1	1697 1500	1	0.53081	0.000525	0	1	170 274	1	0.382883
Adamtsl2	chr2	26934900	26964133	+	1 2 ;2 0 ;3 2 ;1 0 ;0 2 ;0 1 ;0 1	0	0.466667	1	0	0	NA	NA	NA	NA	NA	NA	NA	NA	NA	NA	NA	NA	NA	NA	NA	NA	NA	NA	102 114	1	0.472222	0.454263	0	1	235 264	1	0.470942	0.209998	0	1	41 81	0	0.336066	0.000371	0	0	42 37	1	0.531646
Adamtsl4	chr3	95480126	95491781	-	4 0 ;4 0 ;3 0 ;2 0 ;4 0 ;3 0 ;3 0 ;3 0 ;8 0 ;2 0 ;1 0 ;4 0 ;4 0	-1	1	0	1	0	0 1	0	0	1	0	0	11 16 ;10 13 ;7 4 ;8 5 ;8 9 ;10 5 ;10 6 ;9 14 ;11 7 ;11 7 ;11 10 ;16 12 ;11 7 ;9 8	1	0.535849	0.26881	0	1	14 8 ;14 7 ;17 6 ;11 8 ;13 7 ;17 4 ;12 9 ;15 11 ;25 0 ;10 11 ;18 9 ;20 8 ;14 6 ;14 0	0	0.694805	0	1	0	248 212	1	0.53913	0.1026	0	1	323 353	1	0.477811	0.264671	0	1	334 336	1	0.498507	0.969187	0	1	302 450	1	0.401596
Adamtsl5	chr10	79803460	79811191	-	0 1 ;1 0	0	0.5	1	0	0	NA	NA	NA	NA	NA	NA	18 7 ;14 6 ;10 3 ;9 3 ;18 10	0	0.704082	6.6e-05	1	0	10 8 ;8 7 ;6 10 ;8 10 ;8 13	1	0.454545	0.455741	0	1	33 18	0	0.647059	0.048874	0	0	3 7	0	0.3	0.34375	0	0	10 28	0	0.263158	0.005098	1	0	87 79	1	0.524096
Adap1	chr5	139747829	139801418	-	5 9 ;0 3 ;3 2	0	0.363636	0.286279	0	0	0 1	0	0	1	0	0	NA	NA	NA	NA	NA	NA	NA	NA	NA	NA	NA	NA	2 9	0	0.181818	0.06543	0	0	13 6	0	0.684211	0.167068	0	0	11 3	0	0.785714	0.057373	0	0	3 7	0	0.3
Adar	chr3	89518943	89557377	+	5 6 ;6 2 ;6 9 ;7 12 ;12 10 ;10 5 ;8 7 ;10 4 ;4 2 ;6 2 ;8 9 ;6 10 ;6 3 ;1 3 ;12 5 ;11 7 ;8 4 ;4 6 ;5 1	1	0.557851	0.082417	0	1	1 0 ;1 0 ;4 2 ;3 0 ;2 2 ;0 2 ;2 2 ;3 0 ;1 1 ;0 1 ;1 0 ;1 0 ;3 2 ;2 2 ;3 0 ;1 1 ;2 0 ;2 0	0	0.680851	0.018624	0	0	7 16 ;10 9 ;11 10 ;9 12 ;14 11 ;9 6 ;12 2 ;14 4 ;6 10 ;6 11 ;9 9 ;10 9 ;9 4 ;4 3 ;14 7 ;10 10 ;10 10 ;11 4 ;4 1	1	0.547401	0.096966	0	1	11 7 ;11 8 ;10 8 ;14 6 ;13 7 ;7 3 ;11 2 ;12 2 ;5 6 ;5 6 ;7 6 ;6 6 ;5 5 ;5 4 ;12 2 ;8 5 ;3 4 ;6 5 ;3 1	0	0.623482	0.000125	0	0	4956 5337	1	0.481492	0.00018	0	1	6115 7268	1	0.456923	0	0	1	6525 7493	1	0.465473	0	0	1	6789 7012	1	0.491921
Adat1	chr8	114490807	114516202	-	2 5 ;1 2 ;3 1 ;4 0 ;1 1 ;4 0 ;1 1 ;0 1 ;0 1 ;2 5 ;2 5 ;0 1 ;0 3 ;0 2 ;1 0	0	0.428571	0.391603	0	0	0 1 ;2 0 ;1 0 ;0 1	0	0.6	1	0	0	0 3 ;0 4 ;0 2 ;2 0 ;0 2 ;1 0 ;2 2 ;0 1 ;0 2 ;0 4 ;2 2 ;2 1 ;1 6 ;1 0 ;1 0 ;0 3 ;1 0 ;2 0	0	0.319149	0.018624	0	0	0 1 ;3 1 ;3 1 ;0 1 ;1 1 ;2 2 ;0 2 ;3 1 ;1 1 ;1 0 ;2 1 ;2 1 ;0 1 ;0 1 ;1 1	0	0.542857	0.735879	0	0	788 703	1	0.528504	0.029566	0	1	1516 680	0	0.690346	0	1	0	1130 427	-1	0.725755	0	1	0	1073 599	1	0.641746
Adat2	chr10	13272712	13283182	+	1 0 ;2 3 ;4 1 ;6 0 ;1 0 ;3 1 ;2 2 ;2 2 ;3 1	0	0.705882	0.024307	0	0	2 1 ;1 1 ;1 1 ;3 0 ;0 1 ;2 2 ;1 0	0	0.625	0.454498	0	0	0 1 ;3 7 ;5 1 ;3 1 ;2 1 ;4 2 ;3 7 ;4 6 ;6 3 ;3 3	1	0.507692	1	0	1	3 7 ;3 1 ;3 4 ;2 2 ;2 2 ;6 7 ;7 7 ;6 5 ;0 3	1	0.457143	0.550413	0	1	378 770	0	0.329268	0	1	0	623 1192	0	0.343251	0	0	0	661 1089	1	0.377714	0	0	1	745 1240	1	0.375315
Adat3	chr10	80065624	80070399	+	1 0 ;1 0 ;2 1 ;0 2 ;5 0 ;2 2 ;1 3	0	0.6	0.503445	0	0	0 1 ;0 1 ;1 0 ;1 0 ;2 3 ;1 0	0	0.5	1	0	0	1 1 ;1 1 ;1 0 ;1 1 ;2 1 ;0 1	0	0.545455	1	0	0	1 0 ;2 2 ;3 0 ;1 1 ;0 1 ;1 1	0	0.615385	0.581055	0	0	1092 1233	1	0.469677	0.003681	0	1	1511 1582	1	0.488522	0.208146	0	1	1511 1723	1	0.467223	0.000206	0	1	1630 1809	1	0.473975
Adc	chr4	128609389	128639661	-	0 3	0	0	0.25	0	0	NA	NA	NA	NA	NA	NA	3 3 ;4 2 ;0 2	0	0.5	1	0	0	4 0 ;1 2 ;2 0	0	0.777778	0.179687	0	0	252 379	1	0.399366	0	0	1	405 368	1	0.523933	0.195346	0	1	481 465	1	0.508457	0.625791	0	1	569 875	1	0.394044
Adck1	chr12	89599244	89700162	+	0 1 ;2 0 ;1 1 ;3 4 ;4 3 ;5 0 ;1 2	0	0.592593	0.442068	0	0	1 0	0	1	1	0	0	3 1 ;5 0 ;2 5 ;4 1 ;1 2 ;12 0 ;1 0	0	0.756757	0.002563	1	0	3 0 ;2 2 ;6 3 ;3 1 ;3 1 ;8 2 ;1 3 ;6 3 ;4 2	0	0.679245	0.01266	1	0	1045 1005	1	0.509756	0.389042	0	1	1765 1857	1	0.4873	0.130509	0	1	1699 1740	1	0.494039	0.495185	0	1	2548 2060	1	0.552951
Adck2	chr6	39523874	39538768	+	1 0 ;2 1 ;2 1 ;0 1 ;3 1 ;0 1 ;0 2 ;0 3 ;5 2 ;4 0 ;6 0 ;1 0 ;2 0 ;0 1 ;1 1 ;1 2 ;0 2 ;3 0 ;2 0 ;1 0 ;0 2	0	0.62963	0.075905	0	0	0 1 ;1 0 ;1 0 ;1 1 ;0 1 ;2 0 ;1 0 ;1 0 ;1 0	0	0.727273	0.226562	0	0	2 0 ;3 1 ;4 1 ;5 2 ;4 2 ;3 0 ;1 4 ;1 2 ;0 1 ;0 4 ;6 3 ;4 3 ;7 0 ;4 3 ;2 1 ;0 4 ;1 2 ;1 2 ;1 2 ;8 4 ;2 1 ;2 1 ;1 1 ;1 1 ;2 1 ;1 1 ;1 0 ;0 1 ;0 1 ;0 1 ;2 0 ;2 0	0	0.586777	0.068594	0	0	0 1 ;2 1 ;3 1 ;3 3 ;1 5 ;0 1 ;5 0 ;3 1 ;4 2 ;4 3 ;2 4 ;5 0 ;3 0 ;4 2 ;1 2 ;3 1 ;0 1 ;3 4 ;5 4 ;1 0 ;1 0 ;0 1 ;1 0 ;1 0	0	0.597826	0.07576	0	0	727 1026	1	0.414718	0	0	1	895 1554	1	0.365455	0	0	1	1077 1660	1	0.393497	0	0	1	1477 2099	1	0.413031
Adck3	chr1	182095368	182126151	-	2 2 ;3 1 ;2 4 ;1 1 ;0 1 ;0 2 ;0 1 ;0 1 ;0 3 ;1 0 ;1 0 ;0 1 ;0 1 ;0 1 ;1 0 ;1 0	0	0.387097	0.281042	0	0	0 1 ;0 1 ;1 1	0	0.25	0.625	0	0	1 0 ;1 2 ;0 2 ;0 1 ;1 0 ;1 0 ;0 2 ;1 0 ;1 0 ;0 1	0	0.428571	0.790527	0	0	1 0 ;1 1 ;0 1 ;1 0 ;1 0 ;1 1 ;1 1 ;1 0 ;1 0 ;1 0 ;0 1 ;1 0 ;1 0	0	0.6875	0.210114	0	0	232 228	1	0.504348	0.888778	0	1	326 298	1	0.522436	0.279746	0	1	267 398	1	0.401504	0	0	1	970 1026	1	0.485972
Adck4	chr7	28018031	28042968	+	1 1 ;1 2 ;1 3 ;3 5 ;2 2 ;4 1 ;0 2	0	0.428571	0.571588	0	0	2 1 ;1 0 ;1 1 ;1 0 ;1 0	0	0.75	0.289063	0	0	4 3 ;3 5 ;7 3 ;6 4 ;7 4 ;4 1 ;4 2	0	0.614035	0.111161	0	0	2 3 ;9 5 ;3 6 ;6 6 ;4 1 ;6 5 ;3 0	0	0.559322	0.434993	0	0	767 853	1	0.473457	0.034668	0	1	1387 1356	1	0.505651	0.566783	0	1	1821 1426	1	0.560825	0	0	1	2175 2010	1	0.519713
Adck5	chr15	76406788	76426241	+	7 4	0	0.636364	0.548828	0	0	1 0	0	1	1	0	0	3 6	0	0.333333	0.507812	0	0	10 2	0	0.833333	0.038574	0	0	29 31	1	0.483333	0.897422	0	1	44 44	1	0.5	1	0	1	37 55	0	0.402174	0.07576	0	0	37 47	1	0.440476
Adcy10	chr1	167415313	167506904	+	0 1 ;0 14 ;0 17 ;0 15 ;0 12 ;0 14 ;0 12 ;0 5 ;0 8 ;0 3 ;0 1	-1	0	0	1	0	0 2 ;0 2 ;0 1 ;0 1 ;0 1	0	0	0.015625	0	0	NA	NA	NA	NA	NA	NA	1 0	0	1	1	0	0	12 6	0	0.666667	0.237885	0	0	NA	NA	NA	NA	NA	NA	1 3	0	0.25	0.625	0	0	0 11	-1	0
Adcy3	chr12	4133396	4213524	+	0 1	0	0	1	0	0	NA	NA	NA	NA	NA	NA	1 0 ;5 6 ;0 4 ;1 5 ;1 5 ;2 2 ;1 0 ;1 3 ;1 0 ;4 5 ;2 3 ;3 3 ;5 1	0	0.421875	0.260435	0	0	0 2 ;5 1 ;2 0 ;3 2 ;3 2 ;0 3 ;2 4 ;1 4 ;3 2 ;1 2 ;5 1 ;6 4	1	0.534483	0.694004	0	1	54 266	-1	0.16875	0	1	0	1321 2120	1	0.3839	0	0	1	1200 642	0	0.651466	0	0	0	1565 329	-1	0.826294
Adcy4	chr14	56387928	56402856	-	1 0 ;1 1 ;0 1	0	0.5	1	0	0	NA	NA	NA	NA	NA	NA	1 0 ;3 0 ;6 1 ;8 0 ;9 0 ;5 0 ;1 0 ;4 0 ;1 0	-1	0.974359	0	1	0	NA	NA	NA	NA	NA	NA	NA	NA	NA	NA	NA	NA	NA	NA	NA	NA	NA	NA	NA	NA	NA	NA	NA	NA	NA	NA	NA
Adcy6	chr15	98420420	98438064	-	0 1 ;1 7 ;2 1 ;1 0 ;2 0 ;9 5 ;3 3 ;8 0 ;2 1 ;0 2 ;2 1 ;0 1 ;1 2 ;2 1 ;0 1 ;1 2	0	0.548387	0.525773	0	0	0 1 ;2 1 ;0 1 ;1 0	0	0.5	1	0	0	1 0 ;1 0 ;4 7 ;7 11 ;1 7 ;1 3 ;4 0 ;5 4 ;4 8 ;14 0 ;3 4 ;2 2 ;2 2 ;2 3 ;1 4 ;0 4 ;2 4	1	0.461538	0.459691	0	1	0 1 ;8 2 ;4 5 ;4 6 ;2 6 ;1 7 ;0 9 ;1 8 ;3 7 ;1 5 ;0 1 ;1 2 ;2 1 ;2 2 ;2 4 ;2 5	0	0.317308	0.000247	1	0	6920 5347	1	0.564115	0	0	1	8225 7561	1	0.521031	0	0	1	7696 6311	1	0.54944	0	0	1	9043 7790	1	0.537219
Adcy7	chr8	90796301	90853861	+	2 9 ;4 8 ;8 6 ;7 7 ;7 12 ;10 9 ;12 8 ;5 9 ;6 11 ;7 16 ;7 18 ;13 16 ;7 15 ;6 6 ;4 7 ;2 11 ;2 3	0	0.389286	0.000253	0	0	0 1 ;2 0 ;0 1 ;0 1 ;0 1 ;1 0 ;2 0 ;2 0 ;0 1	0	0.583333	0.774414	0	0	1 1 ;10 5 ;14 3 ;10 9 ;18 6 ;11 6 ;8 4 ;11 3 ;9 5 ;11 8 ;12 5 ;12 5 ;9 16 ;13 8 ;7 2 ;5 3 ;7 3 ;10 8	0	0.640288	3e-06	0	0	2 0 ;2 0 ;2 1 ;4 0 ;2 0 ;2 0 ;4 1 ;3 0 ;0 2 ;0 2 ;5 1 ;4 0 ;1 0 ;2 0 ;2 1 ;3 0	-1	0.826087	9e-06	1	0	70 124	0	0.360825	0.000129	0	0	144 104	1	0.580645	0.013108	0	1	199 224	1	0.470449	0.243209	0	1	66 84	1	0.44
Adcy9	chr16	4287544	4419587	-	3 0 ;0 2 ;1 3 ;2 3 ;3 1 ;0 1 ;1 2 ;1 2 ;1 2 ;2 0 ;2 2	0	0.470588	0.864166	0	0	1 0 ;1 0 ;1 0	0	1	0.25	0	0	1 1 ;0 1 ;3 2 ;2 2 ;4 1 ;3 2 ;3 3 ;0 1 ;3 2 ;3 2 ;2 5 ;2 3	1	0.509804	1	0	1	3 2 ;4 2 ;2 9 ;2 7 ;2 8 ;2 4 ;1 3 ;1 0 ;4 3 ;4 2 ;3 2 ;3 1	0	0.418919	0.200678	0	0	821 981	1	0.455605	0.000178	0	1	977 1095	1	0.471525	0.010143	0	1	836 930	1	0.473386	0.026867	0	1	1459 1895	1	0.435003
Add1	chr5	34916362	34974954	+	13 12 ;20 10 ;12 12 ;15 13 ;19 11 ;8 16 ;4 2 ;14 13 ;6 13 ;5 8 ;0 9 ;10 8	1	0.498024	1	0	1	3 2 ;2 1 ;2 3 ;5 1 ;8 4 ;2 2 ;4 0 ;4 4 ;2 2 ;1 2 ;0 1 ;3 0	0	0.62069	0.086949	0	0	12 16 ;24 15 ;25 14 ;21 20 ;27 18 ;15 18 ;18 16 ;24 18 ;8 21 ;3 20 ;0 19 ;8 16	1	0.467172	0.208953	0	1	18 14 ;21 15 ;19 18 ;24 18 ;22 16 ;14 18 ;18 16 ;20 16 ;7 15 ;4 13 ;1 15 ;8 13	1	0.484848	0.599739	0	1	9876 9324	1	0.514375	7e-05	0	1	16010 14084	1	0.532	0	0	1	17540 15736	1	0.527107	0	0	1	16176 15028	1	0.518395
Adh5	chr3	138106127	138118463	+	2 1 ;1 6 ;1 5	0	0.25	0.076813	0	0	0 2 ;0 3	0	0	0.0625	0	0	4 6 ;2 3 ;2 2 ;0 1 ;0 1	0	0.380952	0.38331	0	0	6 4 ;1 1 ;1 0	0	0.615385	0.581055	0	0	667 475	1	0.584063	0	0	1	862 846	1	0.504684	0.716653	0	1	692 610	1	0.53149	0.024743	0	1	735 552	1	0.571096
Adhfe1	chr1	9538126	9568049	+	0 1	0	0	1	0	0	NA	NA	NA	NA	NA	NA	1 1 ;1 0 ;1 1 ;0 1 ;2 0 ;0 1 ;1 0 ;1 0 ;1 0	0	0.666667	0.387695	0	0	1 1 ;1 0 ;1 0 ;1 0 ;1 2 ;1 2 ;0 1 ;0 2 ;0 2 ;0 1 ;0 1 ;0 1	0	0.315789	0.167068	0	0	2913 2705	1	0.518512	0.005745	0	1	2127 3000	1	0.414862	0	0	1	4645 4135	1	0.529043	0	0	1	8660 7750	1	0.527727
Adi1	chr12	29360071	29367039	+	9 10 ;8 13 ;3 10 ;2 12 ;12 1 ;5 0 ;4 9 ;4 9	0	0.423423	0.128475	0	0	1 5 ;2 2 ;0 1 ;0 1 ;3 0 ;2 2 ;2 2	0	0.434783	0.677639	0	0	15 9 ;13 14 ;7 9 ;3 10 ;17 3 ;15 0 ;6 11 ;6 11	1	0.550336	0.251331	0	1	16 4 ;12 8 ;8 8 ;5 7 ;15 1 ;14 0 ;11 8 ;11 8	0	0.676471	4.7e-05	1	0	1092 1050	1	0.509804	0.375687	0	1	1682 1608	1	0.511246	0.203119	0	1	2437 1938	1	0.557029	0	0	1	1919 2334	1	0.451211
Adipor1	chr1	136312043	136328918	+	7 18 ;25 14 ;25 12 ;6 1	0	0.583333	0.101433	0	0	4 1 ;3 4 ;2 4	0	0.5	1	0	0	20 23 ;23 23 ;25 19 ;9 10	1	0.506579	0.935389	0	1	21 15 ;30 11 ;26 14 ;11 3	0	0.671756	0.000105	1	0	3388 4889	1	0.409327	0	0	1	5298 7786	1	0.404922	0	0	1	5673 8077	1	0.412582	0	0	1	7474 11048	1	0.40352
Adipor2	chr6	119303167	119367501	-	7 10 ;9 8 ;10 13 ;4 1 ;0 10 ;7 4 ;9 7 ;9 7 ;14 5 ;12 9 ;0 4	1	0.509434	0.87404	0	1	2 0 ;2 3 ;1 2 ;2 0 ;1 2 ;3 1 ;3 0 ;2 1	0	0.64	0.229523	0	0	6 3 ;9 9 ;5 8 ;3 2 ;0 3 ;7 6 ;6 3 ;7 3 ;7 4 ;4 4 ;2 2	1	0.543689	0.430689	0	1	4 1 ;10 4 ;5 3 ;1 5 ;1 2 ;4 2 ;3 1 ;5 1 ;4 1 ;1 4 ;4 1	0	0.626866	0.0498	0	0	4452 3894	1	0.533429	0	0	1	6039 5436	1	0.526275	0	0	1	6009 4563	1	0.568388	0	0	1	6367 5613	1	0.531469
Adk	chr14	21895373	22267791	+	9 6 ;4 8 ;4 8 ;4 5 ;1 0 ;2 4 ;4 6	0	0.430769	0.321084	0	0	1 1 ;0 1 ;0 1 ;0 2 ;1 2 ;2 2	0	0.307692	0.266846	0	0	2 0 ;16 18 ;18 14 ;16 13 ;20 12 ;13 0 ;10 6 ;18 14	1	0.594737	0.010918	0	1	10 18 ;9 12 ;7 12 ;11 10 ;3 4 ;6 4 ;10 8	1	0.451613	0.323248	0	1	3611 3078	1	0.539842	0	0	1	4664 4645	1	0.501021	0.852006	0	1	4527 3368	1	0.573401	0	0	1	3847 3017	1	0.56046
Adnp	chr2	168006464	168032562	-	1 0	0	1	1	0	0	1 1	0	0.5	1	0	0	0 1	0	0	1	0	0	1 0	0	1	1	0	0	223 330	1	0.403255	6e-06	0	1	327 460	1	0.415502	2e-06	0	1	256 264	1	0.492308	0.7589	0	1	278 381	1	0.421851
Adnp2	chr18	80323873	80348221	-	0 12 ;0 7 ;0 9 ;0 8 ;0 6 ;0 3 ;0 3 ;0 5 ;0 2 ;0 5 ;0 7 ;0 2 ;1 2 ;0 3 ;0 3 ;0 5 ;0 1	-1	0.011905	0	1	0	3 0 ;1 0 ;2 0 ;1 0 ;1 0 ;2 0 ;1 0 ;2 0 ;1 0 ;1 0 ;1 0	-1	1	3.1e-05	1	0	4 8 ;6 9 ;7 6 ;9 7 ;2 8 ;3 7 ;5 6 ;8 8 ;3 9 ;5 4 ;7 5 ;5 2 ;7 3 ;3 4 ;3 4 ;2 2 ;0 3	1	0.454023	0.255412	0	1	7 11 ;6 6 ;3 13 ;4 3 ;8 7 ;3 7 ;2 7 ;5 6 ;4 7 ;3 2 ;3 6 ;2 4 ;4 4 ;5 3 ;2 3 ;4 2 ;2 1	1	0.421384	0.056656	0	1	5437 5488	1	0.497666	0.632393	0	1	7457 7861	1	0.486813	0.001129	0	1	7425 7887	1	0.484914	0.000195	0	1	7483 8013	1	0.482899
Ado	chr10	67007258	67011703	-	2 3 ;2 1 ;7 1 ;2 3 ;4 2 ;4 2 ;1 0 ;0 1 ;4 1 ;0 1 ;3 3 ;3 3 ;4 1 ;6 2 ;3 3 ;4 1 ;2 1 ;0 1 ;1 1 ;1 1 ;1 1 ;1 0	0	0.625	0.024623	0	0	0 1 ;1 0 ;4 1 ;4 1 ;1 0 ;0 2 ;2 3 ;2 3 ;2 1 ;3 1 ;2 1 ;3 0 ;2 1 ;1 0 ;1 0 ;2 0 ;0 2	0	0.638298	0.078941	0	0	2 3 ;4 2 ;2 5 ;8 3 ;11 7 ;11 7 ;6 2 ;3 6 ;5 4 ;0 5 ;7 4 ;7 3 ;6 3 ;8 5 ;3 4 ;4 4 ;3 5 ;2 5 ;0 3 ;0 2 ;2 2 ;1 1 ;1 2	1	0.52459	0.554387	0	1	7 4 ;5 1 ;4 4 ;2 4 ;10 2 ;10 2 ;2 1 ;1 2 ;3 3 ;0 3 ;4 3 ;4 3 ;3 0 ;2 3 ;6 1 ;5 1 ;0 2 ;1 2 ;1 1 ;0 2	0	0.614035	0.018811	0	0	1289 1267	1	0.504304	0.677877	0	1	1723 1809	1	0.487826	0.152638	0	1	1693 1824	1	0.481376	0.028359	0	1	1661 1830	1	0.475795
Adora2b	chr11	62062485	62079954	+	1 5 ;0 6 ;0 6 ;0 3 ;0 1 ;0 3 ;0 4 ;0 3 ;1 0 ;0 1	-1	0.058824	0	1	0	NA	NA	NA	NA	NA	NA	0 1 ;2 1 ;0 2 ;1 0 ;0 1 ;3 0	0	0.545455	1	0	0	0 2 ;2 0 ;0 1	0	0.4	1	0	0	23 50	0	0.315068	0.002118	1	0	21 107	-1	0.164062	0	1	0	35 40	1	0.466667	0.644464	0	1	66 34	0	0.66
Adora3	chr3	105707338	105711271	+	0 1 ;1 0 ;1 0 ;0 1	0	0.5	1	0	0	1 0	0	1	1	0	0	NA	NA	NA	NA	NA	NA	NA	NA	NA	NA	NA	NA	NA	NA	NA	NA	NA	NA	NA	NA	NA	NA	NA	NA	NA	NA	NA	NA	NA	NA	NA	NA	NA
Adpgk	chr9	59139378	59164007	+	7 11 ;8 7 ;9 4 ;12 7 ;11 13 ;16 10 ;17 13 ;1 0 ;3 3 ;3 5 ;5 5 ;4 8 ;4 9 ;6 4	1	0.517073	0.675277	0	1	4 1 ;0 1 ;3 4 ;1 1 ;2 5 ;4 2 ;0 2 ;1 1 ;1 2 ;1 2 ;2 5 ;1 0 ;0 1 ;0 1	0	0.416667	0.312327	0	0	18 14 ;14 17 ;18 13 ;21 12 ;19 20 ;17 18 ;17 19 ;0 3 ;0 2 ;3 2 ;4 4 ;6 7 ;7 8 ;8 9 ;8 8	1	0.506329	0.866017	0	1	17 16 ;8 19 ;20 15 ;10 24 ;8 25 ;11 21 ;16 21 ;0 5 ;2 3 ;1 4 ;3 5 ;7 11 ;6 7 ;7 8 ;5 6	1	0.389068	0.000109	0	1	4261 3699	1	0.535302	0	0	1	6449 4981	1	0.564217	0	0	1	4533 3610	1	0.556674	0	0	1	4583 3774	1	0.548403
Adprhl1	chr8	13235661	13254162	-	1 3 ;0 3 ;0 1	0	0.125	0.070312	0	0	NA	NA	NA	NA	NA	NA	NA	NA	NA	NA	NA	NA	NA	NA	NA	NA	NA	NA	NA	NA	NA	NA	NA	NA	NA	NA	NA	NA	NA	NA	NA	NA	NA	NA	NA	NA	NA	NA	NA
Adprhl2	chr4	125993594	125998947	-	3 2 ;3 2	0	0.6	0.753906	0	0	NA	NA	NA	NA	NA	NA	6 3 ;5 3	0	0.647059	0.332306	0	0	4 6 ;3 6	0	0.368421	0.359283	0	0	1012 1310	1	0.435831	0	0	1	2016 2845	1	0.414729	0	0	1	1394 1711	1	0.448953	0	0	1	1364 1619	1	0.457258
Adprm	chr11	66851381	66866120	-	0 2 ;3 5 ;0 1	0	0.272727	0.226562	0	0	1 0 ;1 1 ;0 1 ;1 0	0	0.6	1	0	0	6 1 ;5 5 ;11 9 ;1 3 ;1 0	0	0.571429	0.440799	0	0	7 5 ;2 6 ;8 6 ;0 1 ;0 2	0	0.459459	0.742829	0	0	NA	NA	NA	NA	NA	NA	NA	NA	NA	NA	NA	NA	NA	NA	NA	NA	NA	NA	NA	NA	NA
Adra2b	chr2	127189021	127192957	+	1 0	0	1	1	0	0	1 0	0	1	1	0	0	NA	NA	NA	NA	NA	NA	NA	NA	NA	NA	NA	NA	NA	NA	NA	NA	NA	NA	NA	NA	NA	NA	NA	NA	NA	NA	NA	NA	NA	NA	NA	NA	NA
Adrb2	chr18	62337469	62339613	-	1 0 ;1 1	0	0.666667	1	0	0	NA	NA	NA	NA	NA	NA	1 0 ;0 1 ;0 1	0	0.333333	1	0	0	0 2 ;0 1	0	0	0.25	0	0	NA	NA	NA	NA	NA	NA	13 15	0	0.464286	0.850554	0	0	5 2	0	0.714286	0.453125	0	0	6 7	0	0.461538
Adrbk1	chr19	4286000	4305955	-	24 16 ;22 13	0	0.613333	0.06395	0	0	6 13 ;6 7	0	0.375	0.215327	0	0	14 11 ;8 9	0	0.52381	0.877614	0	0	15 7 ;12 7	0	0.658537	0.059584	0	0	748 1030	1	0.420697	0	0	1	1102 1398	1	0.4408	0	0	1	1159 1082	1	0.51718	0.108377	0	1	1375 1526	1	0.473974
Adrm1	chr2	179906292	179910988	+	0 1	0	0	1	0	0	NA	NA	NA	NA	NA	NA	2 0	0	1	0.5	0	0	1 1	0	0.5	1	0	0	6 20	0	0.230769	0.009355	1	0	23 22	1	0.511111	1	0	1	14 11	0	0.56	0.690038	0	0	11 19	0	0.366667
Adsl	chr15	80778919	80801377	+	4 5 ;3 6 ;4 7 ;4 10 ;6 5 ;6 4 ;7 4 ;7 10 ;2 12 ;2 2 ;0 1 ;0 1 ;0 1 ;0 1 ;1 1	0	0.396552	0.032272	0	0	0 1 ;2 3 ;1 1 ;1 0 ;1 0 ;2 1 ;1 3 ;1 3 ;2 2 ;2 0 ;1 0	0	0.5	1	0	0	1 7 ;2 7 ;2 10 ;4 12 ;9 11 ;5 6 ;5 4 ;3 11 ;3 10 ;0 7 ;1 2 ;1 0 ;0 2 ;0 2 ;1 0 ;1 0 ;1 0 ;1 0 ;0 1	0	0.30303	7e-06	1	0	2 8 ;4 7 ;4 9 ;5 14 ;3 16 ;0 2 ;1 3 ;3 10 ;3 15 ;2 10 ;2 1 ;0 1 ;0 1	-1	0.230159	0	1	0	2465 1719	1	0.589149	0	0	1	3073 2233	1	0.579156	0	0	1	2577 1868	1	0.579753	0	0	1	2538 1902	1	0.571622
Adss	chr1	179693308	179726640	-	5 8 ;12 8 ;11 14 ;13 13 ;7 8 ;9 14 ;2 3	1	0.464567	0.477922	0	1	2 2 ;3 1 ;2 2 ;2 1 ;3 4 ;2 2 ;1 1	0	0.535714	0.850554	0	0	12 15 ;14 12 ;16 20 ;19 18 ;21 10 ;14 17 ;2 8	1	0.494949	0.943368	0	1	9 13 ;18 11 ;17 9 ;20 9 ;12 11 ;18 6 ;0 3	0	0.602564	0.012813	0	0	1233 995	1	0.553411	1e-06	0	1	1641 1371	1	0.544821	1e-06	0	1	1661 1301	1	0.56077	0	0	1	1613 1229	1	0.567558
Adssl1	chr12	113858257	113879566	+	1 17 ;2 9 ;3 5 ;1 4 ;0 7 ;1 4 ;0 1 ;1 1	-1	0.157895	0	1	0	NA	NA	NA	NA	NA	NA	4 2 ;1 0 ;0 1 ;1 1 ;2 1 ;1 0 ;1 0 ;1 1	0	0.647059	0.332306	0	0	6 1 ;3 2 ;3 0 ;6 2 ;1 1 ;4 0 ;1 0 ;3 0 ;2 0	0	0.828571	0.000117	1	0	3 1	0	0.75	0.625	0	0	3 1	0	0.75	0.625	0	0	0 2	0	0	0.5	0	0	8 6	0	0.571429
Aebp2	chr6	140572209	140604002	+	8 9 ;6 5 ;2 7 ;2 7 ;0 2 ;0 1 ;2 7 ;10 8 ;0 3 ;1 3 ;2 5 ;2 3 ;2 3 ;1 2 ;2 0 ;1 1 ;0 1 ;0 1 ;1 0	0	0.381818	0.016745	0	0	5 1 ;1 0 ;3 2 ;2 0 ;0 1 ;0 1 ;2 1 ;2 2 ;2 0 ;2 0 ;0 2 ;0 1 ;1 2 ;3 0 ;1 1 ;1 1 ;0 1 ;1 0	0	0.619048	0.164149	0	0	8 5 ;13 14 ;9 6 ;7 7 ;4 4 ;4 4 ;4 18 ;10 17 ;1 2 ;1 2 ;0 5 ;2 6 ;6 9 ;3 1 ;0 3 ;6 0 ;1 0 ;1 0	1	0.437158	0.10363	0	1	9 13 ;11 11 ;8 7 ;11 5 ;1 1 ;1 1 ;8 11 ;10 17 ;7 1 ;7 1 ;2 4 ;6 2 ;5 5 ;7 4 ;3 5 ;6 4 ;1 3 ;1 0 ;0 1 ;0 2 ;3 1	1	0.519417	0.625861	0	1	3908 3009	1	0.564985	0	0	1	5913 4373	1	0.574859	0	0	1	4639 3327	1	0.58235	0	0	1	5649 3807	1	0.597398
Aen	chr7	86040812	86053719	+	0 1 ;13 0 ;14 0 ;8 0 ;9 0 ;6 0	-1	0.980392	0	1	0	1 2 ;0 2 ;0 1 ;1 0 ;0 1	0	0.25	0.289062	0	0	1 0 ;2 0 ;9 4 ;22 0 ;23 0 ;14 0 ;13 1 ;3 0	-1	0.945652	0	1	0	1 0 ;1 1 ;1 1 ;1 1 ;2 2 ;4 5 ;5 2 ;4 1 ;4 1 ;0 3	0	0.575	0.429591	0	0	4966 5504	1	0.474308	0	0	1	6636 7746	1	0.46141	0	0	1	7248 7571	1	0.489102	0.008164	0	1	5594 7157	1	0.438711
Aes	chr10	81022188	81029116	+	18 29 ;3 39 ;28 13 ;22 10	1	0.438272	0.135248	0	1	3 1 ;3 0 ;4 0 ;2 0	0	0.923077	0.003418	0	0	23 25 ;3 43 ;35 12 ;16 24	1	0.425414	0.052989	0	1	25 20 ;3 43 ;34 10 ;17 12	1	0.481707	0.696341	0	1	6101 7217	1	0.458102	0	0	1	7772 9061	1	0.461712	0	0	1	4996 5863	1	0.460079	0	0	1	10474 11873	1	0.468698
AF251705	chr11	114858082	114863194	-	1 0 ;1 0 ;2 0 ;4 2 ;1 1 ;2 1 ;2 2 ;2 4 ;0 11 ;0 1 ;1 0 ;1 0 ;3 0	0	0.47619	0.877614	0	0	NA	NA	NA	NA	NA	NA	NA	NA	NA	NA	NA	NA	NA	NA	NA	NA	NA	NA	NA	NA	NA	NA	NA	NA	NA	NA	NA	NA	NA	NA	NA	NA	NA	NA	NA	NA	NA	NA	NA
AF357399	chr7	29136558	29136652	+	1 0	0	1	1	0	0	NA	NA	NA	NA	NA	NA	0 1	0	0	1	0	0	NA	NA	NA	NA	NA	NA	NA	NA	NA	NA	NA	NA	NA	NA	NA	NA	NA	NA	NA	NA	NA	NA	NA	NA	NA	NA	NA
Afap1	chr5	36235967	36346571	+	0 1 ;0 3 ;0 1 ;0 1 ;0 2 ;0 1 ;0 1 ;0 1 ;0 3 ;0 3 ;0 3 ;0 1 ;0 1 ;0 1 ;0 2 ;0 2 ;0 1 ;0 2	-1	0	0	1	0	1 0 ;1 0 ;1 0 ;1 0 ;1 0 ;1 0 ;1 0 ;1 0 ;1 0 ;1 0 ;1 0 ;1 0 ;1 0 ;1 0 ;1 0 ;1 0 ;1 0	-1	1	1.5e-05	1	0	0 1 ;4 6 ;8 15 ;9 10 ;11 8 ;14 9 ;18 13 ;14 8 ;4 12 ;10 15 ;13 15 ;6 12 ;7 10 ;8 7 ;14 8 ;10 15 ;3 15 ;12 11 ;9 15 ;12 20 ;14 17 ;18 15 ;14 15 ;14 15 ;11 17 ;14 18 ;13 17 ;12 16 ;15 22 ;13 28 ;1 28 ;1 26 ;16 27 ;1 14 ;0 14 ;1 14 ;18 18 ;18 18 ;15 25 ;15 24 ;9 24 ;10 26 ;7 18 ;5 13 ;13 15 ;13 12 ;10 11 ;0 14 ;11 19 ;6 7	1	0.390205	0	0	1	1 0 ;3 4 ;15 10 ;8 14 ;21 8 ;18 7 ;17 14 ;14 9 ;11 9 ;9 10 ;8 9 ;12 7 ;15 6 ;5 4 ;16 10 ;12 16 ;5 9 ;18 9 ;9 15 ;14 15 ;15 15 ;19 22 ;11 16 ;11 18 ;13 14 ;12 17 ;20 20 ;18 20 ;18 17 ;19 18 ;2 20 ;0 19 ;18 20 ;0 10 ;0 10 ;0 9 ;13 20 ;14 20 ;8 26 ;7 26 ;16 12 ;14 14 ;9 10 ;10 11 ;10 12 ;8 18 ;6 12 ;3 9 ;12 8 ;2 4	1	0.452561	0.001164	0	1	3473 2591	1	0.572724	0	0	1	4682 3474	1	0.574056	0	0	1	6417 4325	1	0.597375	0	0	1	6496 5074	1	0.561452
Afap1l1	chr18	61889915	61946316	-	0 9 ;6 7 ;0 11 ;4 9 ;4 10 ;4 12 ;0 11 ;1 7 ;2 2 ;1 5 ;1 2 ;1 10 ;1 3 ;0 1	-1	0.201613	0	1	0	0 1 ;0 1 ;0 1	0	0	0.25	0	0	1 0 ;0 1 ;0 2 ;0 2 ;0 1 ;0 1 ;0 1 ;0 1	0	0.1	0.021484	0	0	0 1 ;0 1 ;0 1 ;0 1 ;0 1	0	0	0.0625	0	0	1557 485	-1	0.762488	0	1	0	1771 412	-1	0.811269	0	1	0	1974 272	-1	0.878896	0	1	0	1847 294	-1	0.862681
Aff1	chr5	104183180	104284341	+	0 1 ;0 1 ;0 1 ;12 14 ;7 9 ;5 9 ;4 5 ;8 6 ;15 11 ;15 5 ;11 8 ;0 2 ;8 8 ;8 0 ;10 7 ;8 8 ;10 7 ;5 8 ;11 6 ;6 7 ;6 5 ;5 5 ;1 7 ;7 4 ;10 2 ;6 6 ;3 6 ;13 6 ;9 5 ;5 6 ;9 7 ;8 12 ;6 11 ;7 2 ;8 2 ;6 8 ;7 7 ;4 5 ;5 5 ;2 5 ;7 10 ;10 10 ;4 6 ;8 4 ;11 5 ;8 3 ;13 0 ;6 6 ;10 6 ;8 5 ;3 3 ;7 5 ;8 6 ;3 5 ;5 8 ;6 7 ;1 1	1	0.541144	0.030236	0	1	1 0 ;1 0 ;1 0 ;8 5 ;6 3 ;3 2 ;1 3 ;9 2 ;8 3 ;9 2 ;8 6 ;4 2 ;7 1 ;4 4 ;8 2 ;5 2 ;6 5 ;4 0 ;3 1 ;8 0 ;3 1 ;2 2 ;3 1 ;2 0 ;1 2 ;1 3 ;2 1 ;5 2 ;3 1 ;1 0 ;6 5 ;7 2 ;5 2 ;6 1 ;7 1 ;4 2 ;6 1 ;3 0 ;1 0 ;3 0 ;4 1 ;2 1 ;3 0 ;1 1 ;3 0 ;1 2 ;4 1 ;5 0 ;8 1 ;6 1 ;1 0 ;7 1 ;2 1 ;1 1 ;1 0 ;3 1	-1	0.734628	0	1	0	0 1 ;0 1 ;2 6 ;10 22 ;10 16 ;12 12 ;8 12 ;13 10 ;13 10 ;15 20 ;17 11 ;1 5 ;7 20 ;17 0 ;11 19 ;14 13 ;13 15 ;9 12 ;13 11 ;12 14 ;2 9 ;1 6 ;6 4 ;10 5 ;9 6 ;7 6 ;5 7 ;8 11 ;7 9 ;7 5 ;13 13 ;13 17 ;12 15 ;11 8 ;11 8 ;11 16 ;4 17 ;7 11 ;7 11 ;6 11 ;16 10 ;12 15 ;6 6 ;6 13 ;9 7 ;9 7 ;21 0 ;8 10 ;12 12 ;12 13 ;6 14 ;7 10 ;8 8 ;10 9 ;2 13 ;5 5 ;3 5	1	0.465074	0.022936	0	1	1 1 ;1 1 ;3 8 ;12 24 ;22 10 ;14 14 ;10 14 ;21 11 ;13 14 ;19 13 ;14 11 ;1 16 ;12 10 ;8 18 ;15 16 ;13 13 ;10 16 ;12 10 ;3 15 ;16 12 ;10 6 ;8 4 ;6 5 ;8 10 ;10 8 ;10 8 ;9 17 ;16 12 ;11 10 ;12 7 ;23 7 ;15 17 ;13 17 ;3 10 ;5 9 ;10 13 ;6 17 ;6 4 ;5 8 ;8 7 ;11 13 ;17 9 ;7 9 ;8 9 ;8 8 ;9 11 ;14 11 ;9 9 ;11 10 ;10 9 ;8 3 ;5 11 ;7 7 ;9 6 ;5 3 ;5 2 ;3 3	1	0.492958	0.656308	0	1	3879 3851	1	0.501811	0.758773	0	1	8081 8967	1	0.474015	0	0	1	8138 9442	1	0.462912	0	0	1	13816 14471	1	0.488422
Aff3	chr1	38234171	38721800	-	2 3 ;9 9 ;7 7 ;8 8 ;3 4 ;5 3 ;16 10 ;8 11 ;8 14 ;8 14	1	0.471338	0.523301	0	1	1 2 ;9 2 ;5 4 ;5 4 ;6 2 ;4 1 ;2 4 ;6 5 ;6 8 ;6 7	1	0.561798	0.289096	0	1	4 4 ;3 4 ;3 4 ;2 1 ;3 1 ;2 6 ;2 2 ;2 6 ;2 6	0	0.403509	0.18485	0	0	10 9 ;3 2 ;4 2 ;6 2 ;4 2 ;9 3 ;4 4 ;6 9 ;6 9	1	0.553191	0.353328	0	1	37 42	1	0.468354	0.652964	0	1	281 546	0	0.339782	0	0	0	398 588	1	0.403651	0	0	1	54 184	-1	0.226891
Aff4	chr11	53164268	53235332	+	13 6 ;6 9 ;15 4 ;8 3 ;8 6 ;8 10 ;8 10 ;4 3 ;6 8 ;3 9 ;6 3 ;4 3 ;7 3 ;7 3 ;1 2 ;0 2 ;5 2 ;3 4 ;6 5 ;6 4 ;2 3 ;3 6 ;4 3 ;7 2 ;3 2 ;3 2 ;4 4 ;5 3 ;5 0	1	0.56338	0.037627	0	1	4 3 ;0 4 ;3 1 ;4 0 ;0 3 ;3 0 ;1 1 ;0 4 ;1 0 ;0 1 ;0 1 ;0 2 ;1 2 ;1 2 ;1 0 ;1 0 ;0 1 ;2 0 ;4 1 ;1 2 ;0 1 ;0 1 ;1 1 ;1 1 ;1 2 ;1 0	1	0.476923	0.804317	0	1	16 15 ;7 16 ;21 10 ;13 17 ;18 14 ;17 12 ;14 12 ;12 4 ;17 11 ;5 9 ;6 10 ;5 10 ;8 10 ;8 10 ;8 10 ;8 8 ;10 8 ;11 4 ;10 4 ;11 13 ;10 10 ;11 4 ;9 5 ;6 9 ;8 6 ;7 6 ;9 10 ;9 11 ;6 7 ;4 6	1	0.519658	0.363052	0	1	15 17 ;7 20 ;23 9 ;17 14 ;15 11 ;11 8 ;11 6 ;5 11 ;16 12 ;5 12 ;4 5 ;3 5 ;6 5 ;6 5 ;7 5 ;7 4 ;5 10 ;4 8 ;11 5 ;6 13 ;7 11 ;2 6 ;3 3 ;7 5 ;5 5 ;5 4 ;7 5 ;8 4 ;7 3 ;2 3	1	0.503185	0.926588	0	1	11035 10295	1	0.517346	0	0	1	14362 13050	1	0.523931	0	0	1	17001 14600	1	0.537989	0	0	1	16872 16010	1	0.513107
Afg3l1	chr8	126001761	126027816	+	7 2 ;8 5 ;4 7 ;4 6 ;3 8 ;6 2 ;2 1 ;4 2 ;4 4 ;2 1 ;2 0 ;4 4 ;0 1 ;2 0 ;2 0 ;0 2 ;0 1 ;1 0	1	0.544554	0.42616	0	1	4 2 ;2 1 ;1 0 ;1 2 ;1 0 ;1 1 ;0 1 ;0 1 ;0 1 ;1 0 ;1 2 ;1 2	0	0.5	1	0	0	4 6 ;6 7 ;7 5 ;10 8 ;5 5 ;4 4 ;1 2 ;2 0 ;5 1 ;4 2 ;4 2 ;4 9 ;0 1 ;2 0 ;2 2 ;0 2 ;2 2 ;1 1 ;1 1 ;2 2 ;1 2	1	0.51145	0.861369	0	1	6 3 ;9 4 ;9 4 ;4 2 ;4 2 ;5 6 ;0 3 ;3 3 ;4 1 ;1 1 ;4 2 ;0 1 ;3 1 ;3 3 ;0 1 ;0 1 ;0 2 ;2 1 ;3 1 ;2 1 ;1 0	0	0.59434	0.064464	0	0	4203 4422	1	0.487304	0.018903	0	1	6337 5400	1	0.539917	0	0	1	6293 5630	1	0.527803	0	0	1	7848 7373	1	0.515603
Afg3l2	chr18	67564417	67608790	-	1 0 ;11 9 ;12 11 ;7 11 ;4 5 ;7 10 ;6 6 ;6 6 ;3 2 ;4 0 ;3 0 ;2 2	1	0.515625	0.791007	0	1	1 0 ;3 0 ;1 2 ;0 1 ;3 0 ;0 1 ;0 1 ;0 1 ;1 1 ;1 0 ;1 2	0	0.55	0.823803	0	0	2 1 ;17 10 ;13 7 ;8 5 ;4 7 ;13 10 ;4 5 ;4 5 ;1 4 ;0 2 ;5 6	1	0.533835	0.488022	0	1	4 0 ;12 9 ;6 21 ;5 12 ;5 3 ;8 10 ;6 8 ;6 8 ;1 2 ;3 2 ;2 2 ;3 2	1	0.435714	0.150528	0	1	1072 1545	1	0.409629	0	0	1	1813 2289	1	0.44198	0	0	1	1504 1815	1	0.453149	0	0	1	1935 2295	1	0.457447
Afmid	chr11	117687232	117701222	+	2 0 ;3 0 ;1 1 ;3 2 ;1 1 ;2 2 ;1 3 ;3 3 ;1 3 ;1 2 ;1 2 ;1 0 ;0 5 ;0 2 ;1 0 ;1 0	0	0.458333	0.665466	0	0	1 0 ;1 1 ;0 1 ;1 0 ;1 0	0	0.666667	0.6875	0	0	2 0 ;9 1 ;9 1 ;10 6 ;15 2 ;11 2 ;7 4 ;8 4 ;6 1 ;6 1 ;6 1 ;5 0 ;14 3 ;6 3 ;6 3 ;6 2 ;10 0 ;2 0 ;3 1 ;2 3 ;4 3	-1	0.781915	0	1	0	3 0 ;11 5 ;11 5 ;11 4 ;6 4 ;10 1 ;8 3 ;7 5 ;9 4 ;9 0 ;6 6 ;7 3 ;12 2 ;8 4 ;8 3 ;5 0 ;6 3 ;0 1 ;3 2 ;5 1 ;4 2	0	0.719807	0	1	0	267 495	0	0.350394	0	0	0	266 376	1	0.41433	1.6e-05	0	1	326 340	1	0.489489	0.614477	0	1	381 520	1	0.422863
Aftph	chr11	20585087	20641551	-	10 11 ;9 7 ;7 11 ;1 0 ;1 0	1	0.491228	1	0	1	1 2 ;1 3 ;2 0 ;1 0 ;2 0	0	0.583333	0.774414	0	0	12 4 ;10 9 ;6 7 ;1 3 ;2 4	1	0.534483	0.694004	0	1	12 7 ;8 11 ;9 5 ;1 4 ;2 0	0	0.542373	0.602923	0	0	1210 1206	1	0.500828	0.951334	0	1	1641 1803	1	0.476481	0.006072	0	1	1944 1926	1	0.502326	0.784649	0	1	2190 2286	1	0.489276
Aga	chr8	54597055	54608776	+	3 5 ;4 3 ;3 4 ;1 0	0	0.478261	1	0	0	0 2 ;1 2 ;1 0	0	0.333333	0.6875	0	0	14 1 ;8 5 ;12 16 ;14 15 ;24 5 ;22 6 ;10 5 ;1 0	0	0.664557	4.3e-05	0	0	12 0 ;12 2 ;19 16 ;18 7 ;17 5 ;16 5 ;10 4	0	0.727273	0	1	0	1 3189	-1	0.000313	0	1	0	8 5130	-1	0.001557	0	1	0	1993 5970	-1	0.250283	0	1	0	2741 6141	-1	0.308602
Agap1	chr1	91351385	91791857	+	1 0 ;2 0 ;1 0	0	1	0.125	0	0	NA	NA	NA	NA	NA	NA	0 1 ;2 2 ;1 0 ;1 1 ;1 1 ;7 4 ;2 5 ;7 3 ;6 7 ;3 4 ;9 7 ;7 4 ;3 4 ;6 5 ;1 3 ;2 2 ;1 4 ;1 6 ;4 2 ;4 2 ;4 3 ;0 2 ;2 5 ;1 3 ;4 4 ;2 4 ;1 1 ;1 1 ;2 5 ;2 4 ;3 0 ;2 1 ;0 2 ;3 5 ;3 1 ;0 2	1	0.471154	0.445712	0	1	1 0 ;1 0 ;1 3 ;0 1 ;5 6 ;3 6 ;4 6 ;5 9 ;9 5 ;5 4 ;1 2 ;3 6 ;7 5 ;2 4 ;3 4 ;1 3 ;3 5 ;2 2 ;2 2 ;5 8 ;2 7 ;4 3 ;2 3 ;2 3 ;3 5 ;4 2 ;1 3 ;2 2 ;2 6 ;3 2 ;0 3 ;4 1 ;1 4 ;0 1	1	0.424658	0.030357	0	1	7886 6710	1	0.540285	0	0	1	9487 8210	1	0.53608	0	0	1	9193 7563	1	0.548639	0	0	1	14143 10313	1	0.578304
Agap2	chr10	126515962	126530225	+	0 2 ;0 1 ;5 10 ;5 12 ;5 12 ;6 4 ;1 2 ;1 5 ;1 3 ;0 3 ;0 1	0	0.303797	0.000639	1	0	1 0 ;0 1 ;7 2 ;4 2 ;3 0 ;2 0 ;1 0	0	0.782609	0.010622	0	0	0 1 ;0 1	0	0	0.5	0	0	0 1 ;1 0 ;0 1 ;0 1	0	0.25	0.625	0	0	486 250	0	0.660326	0	0	0	1871 952	0	0.66277	0	0	0	3489 1516	-1	0.697103	0	1	0	1873 1430	1	0.56706
Agap3	chr5	23957994	24007865	+	7 2 ;2 3 ;8 5 ;10 1 ;4 9 ;2 3	0	0.589286	0.228806	0	0	0 3 ;4 1 ;4 1 ;1 2 ;2 2 ;6 0	0	0.653846	0.168638	0	0	6 8 ;1 5 ;8 6 ;6 5 ;7 8 ;3 3	1	0.469697	0.712231	0	1	9 7 ;6 8 ;10 5 ;9 3 ;7 12 ;2 9	1	0.494253	1	0	1	1885 1948	1	0.491782	0.316617	0	1	2196 2528	1	0.46486	1e-06	0	1	2424 2450	1	0.497333	0.720277	0	1	2169 2323	1	0.482858
Agbl3	chr6	34730431	34807932	+	1 0 ;0 1 ;0 1 ;1 0 ;0 1	0	0.4	1	0	0	1 0 ;0 1 ;2 0 ;1 0 ;1 0	0	0.833333	0.21875	0	0	0 2 ;2 0 ;1 2 ;1 5 ;0 1 ;1 0 ;2 4	0	0.333333	0.189247	0	0	4 1 ;1 1 ;4 0 ;2 1 ;1 0	0	0.8	0.035156	0	0	589 1033	1	0.363132	0	0	1	683 1359	0	0.334476	0	0	0	706 1746	-1	0.287928	0	1	0	1217 1959	1	0.383186
Agbl5	chr5	31191378	31209039	+	3 4 ;6 4 ;5 2 ;2 1 ;4 4	0	0.571429	0.49956	0	0	0 1 ;0 1 ;2 1 ;2 1 ;0 2	0	0.4	0.753906	0	0	0 2 ;2 3 ;3 4 ;1 1 ;3 1	0	0.45	0.823803	0	0	4 4 ;6 10 ;7 2 ;7 6 ;4 1	0	0.54902	0.575849	0	0	220 123	0	0.641399	0	0	0	325 303	1	0.517516	0.402054	0	1	277 254	1	0.521657	0.339727	0	1	330 477	1	0.408922
Ager	chr17	34734794	34737882	+	1 0 ;0 2 ;2 2	0	0.428571	1	0	0	0 1 ;0 1	0	0	0.5	0	0	0 1 ;1 2	0	0.25	0.625	0	0	0 1 ;0 2 ;0 4	0	0	0.015625	0	0	87 66	1	0.568627	0.105592	0	1	100 92	1	0.520833	0.613547	0	1	102 20	-1	0.836066	0	1	0	98 56	0	0.636364
Agfg1	chr1	82836057	82892850	+	0 1 ;0 2 ;12 7 ;10 15 ;8 6 ;8 6 ;15 9 ;8 8 ;8 5 ;4 1 ;1 1 ;1 1 ;0 2 ;0 2 ;4 3 ;7 7 ;3 4 ;4 3 ;4 3	1	0.530055	0.459867	0	1	1 1 ;5 2 ;2 0 ;2 1 ;0 2 ;3 2 ;4 0 ;1 2 ;0 1 ;0 3 ;1 0 ;2 1 ;2 1	0	0.589744	0.336784	0	0	0 3 ;0 4 ;9 6 ;14 15 ;13 13 ;14 13 ;15 13 ;15 11 ;17 8 ;10 7 ;3 2 ;3 1 ;1 0 ;2 2 ;4 3 ;8 9 ;7 5 ;5 6 ;5 5	1	0.535055	0.27418	0	1	0 7 ;0 7 ;7 16 ;13 12 ;17 9 ;19 10 ;11 7 ;15 10 ;13 8 ;6 5 ;3 2 ;2 2 ;1 1 ;4 3 ;7 3 ;9 8 ;5 7 ;5 0 ;5 0	1	0.548263	0.135732	0	1	20898 23333	1	0.472474	0	0	1	35319 33030	1	0.516745	0	0	1	32178 33089	1	0.493021	0.000368	0	1	35358 34419	1	0.506729
Agfg2	chr5	138092081	138125845	-	11 9 ;8 7 ;3 5 ;2 3 ;2 2 ;5 6 ;2 3	1	0.485294	0.903597	0	1	2 2 ;1 5 ;0 2 ;1 1 ;1 0 ;1 1 ;1 2	0	0.35	0.263176	0	0	8 13 ;13 11 ;11 9 ;7 8 ;5 6 ;9 7 ;5 2	1	0.508772	0.925435	0	1	9 13 ;11 11 ;8 9 ;5 4 ;6 3 ;8 6 ;6 3	1	0.519608	0.766604	0	1	2166 3034	1	0.416538	0	0	1	3248 3666	1	0.469771	1e-06	0	1	2371 2879	1	0.451619	0	0	1	4365 5734	1	0.432221
Aggf1	chr13	96120671	96145289	-	0 1 ;6 10 ;10 5 ;7 9 ;5 5 ;11 4 ;11 8 ;4 11 ;5 13 ;7 1 ;7 3 ;8 6 ;11 13 ;5 3 ;0 6 ;1 1 ;1 3	1	0.492537	0.887861	0	1	1 0 ;0 1 ;2 0 ;3 0 ;3 3 ;0 1 ;1 1 ;4 0 ;1 3 ;2 0 ;2 1 ;3 1 ;0 1 ;0 3 ;0 2 ;0 2 ;2 5 ;2 3	1	0.490566	1	0	1	3 7 ;0 5 ;4 7 ;4 11 ;6 16 ;4 10 ;6 9 ;5 19 ;0 1 ;11 15 ;8 10 ;5 1 ;7 6 ;8 8 ;2 17 ;3 7 ;0 7 ;4 3 ;0 3 ;3 2	0	0.336032	0	0	0	6 3 ;2 2 ;7 10 ;8 9 ;16 12 ;8 12 ;8 10 ;8 15 ;9 11 ;16 7 ;10 2 ;11 3 ;6 11 ;12 16 ;3 3 ;0 8 ;2 2 ;3 4 ;3 2	1	0.492857	0.857755	0	1	1900 2070	1	0.478589	0.007306	0	1	3542 3198	1	0.525519	2.9e-05	0	1	3874 3755	1	0.507799	0.176699	0	1	3340 3378	1	0.497172
Agl	chr3	116442916	116511084	-	3 2 ;2 3 ;4 4 ;8 3 ;5 2 ;1 0 ;8 3 ;2 2 ;0 1 ;3 1 ;8 3 ;5 4 ;3 5 ;2 4 ;1 3 ;5 1 ;5 0 ;5 0 ;7 0 ;1 2 ;2 0 ;2 0 ;2 1 ;0 1 ;0 2 ;0 1 ;0 1 ;0 1 ;1 0 ;1 0	0	0.632353	0.002559	0	0	3 0 ;0 1 ;1 0 ;1 1 ;2 0 ;0 2 ;0 2 ;0 2 ;0 1 ;1 0 ;1 0 ;2 0 ;0 1 ;0 1 ;1 0 ;1 0	0	0.541667	0.83882	0	0	5 2 ;7 5 ;5 2 ;4 8 ;6 7 ;5 4 ;8 10 ;4 9 ;2 3 ;1 2 ;2 4 ;8 4 ;6 7 ;10 3 ;4 8 ;5 4 ;5 5 ;3 3 ;3 2 ;7 5 ;3 0 ;1 2 ;2 1 ;2 3 ;4 2 ;3 2 ;2 0 ;0 1 ;0 2 ;1 2 ;0 3 ;0 2 ;2 1 ;0 1 ;2 0 ;1 2	1	0.504098	0.948973	0	1	3 2 ;4 2 ;7 1 ;3 1 ;6 4 ;3 1 ;5 3 ;4 1 ;1 1 ;2 1 ;7 3 ;5 2 ;4 3 ;4 2 ;1 1 ;5 2 ;2 1 ;2 0 ;0 1 ;1 1 ;0 1 ;0 1 ;0 1 ;0 2 ;1 1 ;0 1 ;0 1 ;0 1 ;0 1 ;1 1	0	0.617391	0.014965	0	0	2791 3344	1	0.454931	0	0	1	6522 8184	1	0.443492	0	0	1	7134 9208	1	0.436544	0	0	1	11931 13019	1	0.478196
Agpat1	chr17	34742805	34750394	+	8 4 ;1 8 ;1 3	0	0.4	0.424356	0	0	1 2 ;0 1	0	0.25	0.625	0	0	17 26 ;9 5 ;0 5	0	0.419355	0.252854	0	0	8 25 ;4 6 ;1 1	0	0.288889	0.006609	1	0	683 606	1	0.529868	0.034233	0	1	1060 850	1	0.554974	2e-06	0	1	1265 1230	1	0.507014	0.496081	0	1	1582 1319	1	0.545329
Agpat2	chr2	26448576	26459937	-	5 6 ;2 6	0	0.368421	0.359283	0	0	1 0 ;1 0	0	1	0.5	0	0	9 6 ;3 5	0	0.521739	1	0	0	13 15 ;3 10	0	0.390244	0.211024	0	0	7 81	-1	0.079545	0	1	0	48 156	-1	0.235294	0	1	0	10 23	0	0.30303	0.035082	0	0	43 65	0	0.398148
Agpat3	chr10	77734307	77814445	-	11 11 ;1 1 ;7 3 ;3 1 ;1 7 ;7 4 ;2 3 ;2 4 ;2 4	1	0.486486	0.907561	0	1	0 1 ;0 1 ;0 2 ;0 2 ;1 0 ;1 0	0	0.25	0.289062	0	0	20 11 ;13 8 ;13 7 ;7 9 ;13 16 ;10 9 ;5 7 ;7 7 ;6 7	1	0.537143	0.364388	0	1	16 11 ;9 5 ;8 7 ;5 7 ;5 11 ;4 9 ;2 9 ;5 6 ;4 6	1	0.449612	0.290688	0	1	7643 7658	1	0.49951	0.909889	0	1	11598 11760	1	0.496532	0.292141	0	1	14611 16107	1	0.475649	0	0	1	24747 27675	1	0.472073
Agpat4	chr17	12312149	12412506	+	0 3 ;2 1 ;0 1 ;3 1 ;0 1 ;0 1	0	0.384615	0.581055	0	0	1 0	0	1	1	0	0	11 12 ;4 7 ;1 8 ;1 3 ;2 4 ;0 1 ;0 1 ;1 1 ;0 2	0	0.338983	0.018337	0	0	5 17 ;5 10 ;1 12 ;1 2 ;0 3 ;0 2 ;0 2 ;0 2 ;0 2 ;0 5	-1	0.173913	0	1	0	430 431	1	0.499419	1	0	1	483 471	1	0.506289	0.721757	0	1	331 392	1	0.457815	0.025585	0	1	451 642	1	0.412626
Agpat5	chr8	18846278	18884413	+	8 3 ;5 3 ;2 1 ;3 2 ;2 3 ;1 1 ;4 2	0	0.625	0.15386	0	0	1 0 ;0 4 ;1 2 ;0 2 ;0 1	0	0.181818	0.06543	0	0	9 8 ;6 8 ;2 3 ;4 5 ;3 6 ;1 0 ;2 1	1	0.465517	0.694004	0	1	5 5 ;4 5 ;1 1 ;7 3 ;2 0 ;1 2 ;2 0	0	0.578947	0.417692	0	0	2376 2175	1	0.522083	0.003026	0	1	3164 2878	1	0.523668	0.000245	0	1	2399 2169	1	0.525175	0.000702	0	1	3378 2954	1	0.533481
Agpat6	chr8	24283417	24318925	-	7 6 ;8 5 ;1 0 ;4 1 ;1 1	0	0.617647	0.229481	0	0	2 1 ;2 4 ;3 1 ;1 1	0	0.533333	1	0	0	10 10 ;8 8 ;5 1 ;5 5 ;6 3 ;7 5 ;0 3 ;2 3 ;0 1	1	0.52439	0.740653	0	1	11 5 ;1 4 ;6 7 ;9 4 ;6 2 ;8 2 ;1 2 ;0 2 ;0 1	0	0.591549	0.153913	0	0	1286 1449	1	0.470201	0.001945	0	1	1719 1915	1	0.473032	0.001214	0	1	1740 1813	1	0.489727	0.227077	0	1	1824 1992	1	0.477987
Agpat9	chr5	101275247	101328121	+	3 0 ;2 0 ;4 0 ;5 0 ;4 2 ;6 3 ;3 0 ;3 0 ;1 1 ;0 1 ;1 1 ;1 1 ;0 1 ;2 1 ;2 1 ;2 0 ;1 0	0	0.769231	0.000128	1	0	1 0 ;1 0 ;2 0 ;1 1 ;5 2 ;1 2 ;2 1 ;1 3 ;1 3 ;2 5 ;2 3 ;0 1 ;3 0 ;0 2 ;0 1 ;1 1 ;3 3 ;2 2 ;2 2	1	0.483871	0.899076	0	1	1 0 ;1 0 ;5 0 ;0 3 ;1 0 ;2 2 ;1 0 ;2 4 ;0 4 ;1 0 ;0 1	0	0.5	1	0	0	1 0 ;1 0 ;1 1 ;1 2 ;2 1 ;3 1 ;2 0 ;2 0 ;0 1 ;2 0 ;0 2 ;1 2 ;0 2 ;0 1	0	0.551724	0.711071	0	0	2 1033	-1	0.001932	0	1	0	20 1200	-1	0.016393	0	1	0	182 3118	-1	0.055152	0	1	0	85 2631	-1	0.031296
Agps	chr2	75670233	75769407	+	1 0 ;7 10 ;2 7 ;1 7 ;8 7 ;4 12 ;2 7 ;1 1 ;1 2 ;1 1 ;1 1 ;0 1 ;0 1	0	0.337209	0.003353	0	0	0 1 ;1 1 ;1 1 ;0 1 ;1 2 ;0 4 ;1 1 ;0 2 ;0 1 ;0 1 ;0 1	0	0.2	0.011818	0	0	4 0 ;17 6 ;6 11 ;7 13 ;10 11 ;8 18 ;7 2 ;1 0 ;2 3 ;0 3 ;0 3 ;1 0 ;2 0	1	0.481481	0.730789	0	1	2 1 ;8 9 ;6 5 ;1 15 ;7 11 ;9 13 ;4 5 ;2 2 ;3 3 ;3 3 ;2 0 ;1 0	0	0.417391	0.092816	0	0	1218 854	1	0.587838	0	0	1	2071 1511	1	0.578169	0	0	1	1977 1510	1	0.566963	0	0	1	1827 1601	1	0.532964
Agrn	chr4	155539398	155571597	-	0 2 ;1 2 ;4 0 ;4 0 ;1 2 ;0 2 ;1 2 ;4 0 ;1 0 ;1 0 ;1 0 ;1 3 ;1 2 ;0 2 ;2 1 ;0 1 ;1 0 ;4 0 ;2 1 ;1 0 ;1 0 ;0 1 ;1 1 ;2 0 ;4 0 ;4 2 ;2 0 ;2 1 ;1 2 ;5 6 ;0 1 ;0 1	0	0.597701	0.085689	0	0	1 0 ;0 1 ;0 1 ;0 1 ;1 0	0	0.4	1	0	0	1 0 ;1 0 ;1 0 ;11 5 ;16 4 ;10 10 ;11 8 ;8 8 ;6 6 ;13 9 ;4 11 ;7 0 ;15 8 ;16 9 ;17 9 ;15 13 ;4 8 ;13 6 ;7 7 ;13 5 ;12 7 ;9 7 ;10 4 ;6 5 ;7 4 ;4 5 ;2 4 ;6 5 ;20 0 ;8 6 ;9 4 ;14 0 ;7 8 ;12 6 ;10 11 ;6 2 ;3 1 ;6 0 ;3 2	1	0.623636	0	0	1	1 3 ;2 3 ;2 3 ;5 11 ;5 5 ;7 9 ;7 10 ;8 5 ;9 5 ;5 8 ;9 8 ;4 17 ;5 7 ;6 8 ;7 13 ;10 14 ;3 6 ;4 10 ;3 10 ;1 8 ;4 12 ;4 7 ;4 9 ;3 4 ;4 4 ;3 3 ;1 3 ;1 11 ;8 5 ;6 6 ;3 3 ;3 11 ;9 4 ;7 3 ;5 9 ;0 5 ;0 4 ;0 5 ;0 4	1	0.379233	0	0	1	49111 57666	1	0.45994	0	0	1	57019 64521	1	0.469138	0	0	1	52474 64669	1	0.447948	0	0	1	47070 64983	1	0.420069
Agtpbp1	chr13	59550895	59658680	-	2 8 ;4 2 ;2 3	0	0.380952	0.38331	0	0	1 0 ;1 0	0	1	0.5	0	0	9 0 ;0 5 ;4 9 ;5 5 ;2 6	0	0.444444	0.551484	0	0	4 0 ;0 7 ;8 8 ;5 7 ;2 2	0	0.44186	0.542384	0	0	1409 1424	1	0.497353	0.792533	0	1	1824 1693	1	0.518624	0.028359	0	1	1634 1424	1	0.534336	0.000156	0	1	2424 2248	1	0.518836
Agtr1b	chr3	20213394	20266099	-	0 1 ;0 1	0	0	0.5	0	0	NA	NA	NA	NA	NA	NA	NA	NA	NA	NA	NA	NA	NA	NA	NA	NA	NA	NA	NA	NA	NA	NA	NA	NA	NA	NA	NA	NA	NA	NA	NA	NA	NA	NA	NA	NA	NA	NA	NA
Agtrap	chr4	147451169	147462173	-	4 3 ;6 1 ;3 3 ;9 6 ;2 6 ;8 3 ;7 2 ;3 4 ;0 1 ;1 1 ;1 1 ;4 3 ;7 1 ;7 1 ;4 5 ;3 1 ;5 1 ;5 0 ;1 2 ;1 1 ;9 0 ;2 1	0	0.661871	0.000169	0	0	0 4 ;0 1 ;0 1 ;0 1 ;0 2 ;0 1 ;0 1 ;0 1 ;0 3 ;0 1 ;0 1	-1	0	1.5e-05	1	0	9 6 ;5 9 ;3 5 ;6 4 ;8 3 ;1 8 ;3 6 ;4 2 ;3 2 ;2 4 ;1 2 ;1 1 ;7 3 ;7 6 ;4 1 ;3 2 ;2 1 ;2 1 ;1 1 ;1 2 ;0 1 ;1 2 ;3 1	1	0.513333	0.806596	0	1	1 3 ;5 11 ;4 8 ;3 7 ;3 10 ;1 10 ;3 10 ;3 7 ;0 2 ;1 4 ;2 1 ;1 3 ;2 5 ;0 3 ;3 6 ;4 3 ;0 3 ;0 2 ;1 2 ;1 3 ;1 3 ;0 1	0	0.267123	0	1	0	1110 1240	1	0.47234	0.007776	0	1	964 800	1	0.546485	0.000103	0	1	1252 1274	1	0.495645	0.676078	0	1	1566 964	1	0.618972
Agxt2l2	chr11	51398258	51416771	+	0 1 ;3 1 ;3 1 ;3 3 ;1 4 ;6 8 ;8 7 ;2 7 ;0 1 ;1 1	0	0.442623	0.442626	0	0	0 1 ;1 2 ;1 1 ;2 1 ;1 1 ;0 2 ;0 1	0	0.357143	0.42395	0	0	4 4 ;5 2 ;5 2 ;2 4 ;3 3 ;6 9 ;7 7 ;5 4 ;5 2 ;2 0	1	0.54321	0.505236	0	1	2 3 ;2 7 ;1 1 ;5 4 ;7 5 ;7 7 ;5 10 ;5 2 ;4 0 ;2 0	1	0.506329	1	0	1	6522 6015	1	0.52022	6e-06	0	1	8389 6956	1	0.546693	0	0	1	6905 6066	1	0.532341	0	0	1	6377 5417	1	0.540699
Ahctf1	chr1	181675034	181734146	-	3 4 ;4 3 ;6 4 ;5 4 ;6 6 ;4 5 ;7 2 ;10 4 ;4 13 ;4 13 ;1 7 ;2 4 ;2 1 ;2 0 ;2 1 ;3 5	1	0.460993	0.399787	0	1	2 2 ;2 0 ;3 1 ;3 2 ;2 1 ;2 1 ;2 1 ;1 4 ;1 2 ;1 2 ;1 1 ;0 1 ;1 0 ;3 1 ;2 0	0	0.577778	0.371298	0	0	4 5 ;6 3 ;10 3 ;9 3 ;9 4 ;9 2 ;9 4 ;12 7 ;10 10 ;10 10 ;5 5 ;1 3 ;2 0 ;4 0 ;5 1 ;9 9	0	0.622951	0.001087	0	0	1 0 ;9 0 ;9 0 ;9 9 ;17 0 ;12 0 ;9 0 ;8 0 ;12 4 ;6 9 ;6 8 ;4 3 ;3 2 ;3 0 ;3 0 ;6 0 ;8 3	-1	0.766871	0	1	0	4580 4603	1	0.498748	0.818421	0	1	5022 5754	1	0.466036	0	0	1	4464 4975	1	0.472931	0	0	1	4969 5366	1	0.480793
Ahcy	chr2	154885047	154900233	-	4 7 ;6 6	0	0.434783	0.677639	0	0	7 5 ;7 5	0	0.583333	0.541256	0	0	20 14 ;19 14	0	0.58209	0.221549	0	0	8 13 ;8 13	0	0.380952	0.164149	0	0	27 30	1	0.473684	0.791366	0	1	24 52	0	0.315789	0.001762	1	0	45 62	0	0.420561	0.121512	0	0	30 32	1	0.483871
Ahcyl2	chr6	29718442	29862310	+	2 0 ;0 2 ;0 1 ;0 2 ;1 2 ;3 9 ;10 9 ;12 14 ;9 11 ;13 10 ;11 15 ;10 14 ;7 21 ;14 9 ;4 6 ;2 3 ;4 1 ;6 5 ;6 13 ;12 10 ;12 14 ;8 11 ;18 6 ;8 7 ;9 12 ;11 12 ;15 12 ;5 8	1	0.470067	0.2208	0	1	3 0 ;1 0 ;1 0 ;2 0 ;1 0 ;1 0 ;1 0 ;1 0 ;1 0 ;2 0 ;1 0 ;3 0 ;2 0	-1	1	2e-06	1	0	2 0 ;0 2 ;0 2 ;0 3 ;2 1 ;3 4 ;3 5 ;7 5 ;2 10 ;6 5 ;10 4 ;7 7 ;7 5 ;7 7 ;6 1 ;2 0 ;2 4 ;4 7 ;4 8 ;4 9 ;5 7 ;5 7 ;6 6 ;10 5 ;6 8 ;6 10 ;12 10 ;7 2	1	0.483871	0.632055	0	1	1 0 ;0 1 ;0 2 ;0 3 ;2 0 ;0 2 ;0 1 ;5 2 ;3 1 ;3 1 ;7 4 ;3 2 ;3 3 ;4 2 ;1 1 ;2 1 ;3 2 ;7 4 ;5 1 ;2 5 ;0 1 ;3 2 ;4 1 ;7 2 ;3 2 ;2 0	0	0.603448	0.032272	0	0	8186 5608	1	0.593446	0	0	1	12054 10674	1	0.530359	0	0	1	13461 11878	1	0.531236	0	0	1	26033 20336	1	0.561431
Ahdc1	chr4	132567420	132634025	+	7 4 ;0 5 ;2 1 ;0 5 ;1 2 ;2 4 ;4 3 ;0 3 ;2 1 ;2 0 ;0 1 ;8 3 ;1 0 ;3 3 ;3 4 ;3 4 ;6 7 ;2 4	1	0.46	0.484118	0	1	0 2 ;0 1 ;0 2 ;0 3 ;0 2 ;0 1 ;0 1 ;0 2 ;0 1 ;0 1 ;0 1 ;0 2 ;0 5 ;0 3 ;0 1	-1	0	0	1	0	11 4 ;5 9 ;5 5 ;9 10 ;2 4 ;5 6 ;5 7 ;10 8 ;6 5 ;4 5 ;6 5 ;2 2 ;5 13 ;2 0 ;2 4 ;6 10 ;6 7 ;12 10 ;9 10 ;0 1	1	0.472574	0.435759	0	1	7 7 ;4 11 ;2 7 ;5 7 ;4 7 ;4 7 ;5 6 ;5 5 ;5 3 ;5 4 ;4 4 ;2 1 ;0 1 ;3 7 ;3 0 ;1 2 ;3 10 ;3 7 ;5 14 ;5 8 ;0 1	0	0.386598	0.001943	0	0	16740 16984	1	0.496382	0.185757	0	1	22003 17502	1	0.556967	0	0	1	22419 21479	1	0.510707	7e-06	0	1	27488 25185	1	0.521861
Ahi1	chr10	20672352	20800235	+	3 2 ;1 2 ;1 4 ;3 1 ;0 1 ;1 0 ;1 1 ;0 1	0	0.454545	0.831812	0	0	5 3 ;1 1 ;3 2 ;1 0 ;1 1 ;1 0 ;2 0 ;1 0	0	0.681818	0.133801	0	0	7 6 ;4 4 ;5 3 ;1 4 ;0 4 ;3 1 ;1 7 ;4 0 ;3 0 ;2 1	1	0.5	1	0	1	5 11 ;2 4 ;3 8 ;1 3 ;1 4 ;0 4 ;3 1 ;3 2	0	0.327273	0.014454	0	0	349 373	1	0.48338	0.392028	0	1	929 915	1	0.503796	0.762101	0	1	1173 956	1	0.550963	3e-06	0	1	804 1537	0	0.343443
Ahnak	chr19	9063773	9093685	+	4 6 ;2 4 ;4 5 ;4 4 ;5 2 ;1 7 ;3 4 ;5 4 ;4 3 ;4 3 ;4 1 ;5 0 ;3 8 ;5 3 ;0 1 ;0 1 ;3 2 ;6 7 ;8 4 ;6 8 ;3 9 ;1 5 ;6 5 ;5 6 ;1 2 ;1 0 ;3 11 ;3 8 ;0 1 ;2 5 ;6 9 ;4 9 ;4 7 ;6 6 ;3 6 ;4 6 ;1 1	1	0.427152	0.013216	0	1	NA	NA	NA	NA	NA	NA	23 15 ;12 14 ;16 17 ;18 10 ;11 20 ;15 20 ;20 18 ;20 15 ;17 15 ;17 14 ;18 13 ;17 14 ;21 14 ;19 4 ;9 13 ;0 1 ;12 6 ;17 19 ;11 21 ;21 19 ;17 24 ;13 26 ;23 17 ;18 27 ;29 14 ;9 4 ;6 0 ;22 21 ;20 25 ;0 1 ;11 16 ;17 25 ;26 20 ;11 31 ;20 21 ;23 20 ;13 24 ;7 7	1	0.497508	0.885431	0	1	11 16 ;7 14 ;9 12 ;13 12 ;10 14 ;6 14 ;13 16 ;15 13 ;15 6 ;14 6 ;9 13 ;12 9 ;16 17 ;9 8 ;4 10 ;3 0 ;8 5 ;8 16 ;12 15 ;13 14 ;12 22 ;6 15 ;15 12 ;8 20 ;16 7 ;4 5 ;3 1 ;19 14 ;12 15 ;9 9 ;16 15 ;20 16 ;15 14 ;15 19 ;16 16 ;15 11 ;2 2	1	0.480657	0.273219	0	1	140 169	1	0.453074	0.111042	0	1	143 116	1	0.552124	0.106008	0	1	87 116	1	0.428571	0.049121	0	1	128 109	1	0.540084
Ahr	chr12	36182650	36219661	-	1 0	0	1	1	0	0	NA	NA	NA	NA	NA	NA	18 11	0	0.62069	0.264931	0	0	7 1	0	0.875	0.070313	0	0	NA	NA	NA	NA	NA	NA	NA	NA	NA	NA	NA	NA	NA	NA	NA	NA	NA	NA	NA	NA	NA
Ahrr	chr13	74348565	74429757	-	1 0 ;2 0 ;1 0 ;1 0 ;1 0 ;1 0 ;1 0 ;1 0 ;1 0	-1	1	0.001953	1	0	NA	NA	NA	NA	NA	NA	0 1 ;1 0 ;1 0	0	0.666667	1	0	0	2 4 ;2 0 ;3 1 ;0 1 ;1 2 ;1 1 ;0 1 ;1 1 ;0 1 ;0 1 ;1 1 ;4 0 ;2 0 ;1 0 ;3 0 ;2 1 ;3 1 ;3 1 ;3 1 ;4 1 ;2 0 ;2 1 ;0 1	0	0.655738	0.020415	0	0	NA	NA	NA	NA	NA	NA	311 24	-1	0.928358	0	1	0	NA	NA	NA	NA	NA	NA	19 3	0	0.863636
Ahsa2	chr11	23387881	23397946	-	0 1	0	0	1	0	0	0 2 ;0 1	0	0	0.25	0	0	2 2 ;2 0	0	0.666667	0.6875	0	0	4 3 ;2 2	0	0.545455	1	0	0	3735 3004	1	0.554237	0	0	1	4462 4525	1	0.496495	0.513108	0	1	4672 3838	1	0.549001	0	0	1	4216 4008	1	0.512646
Ahsg	chr16	22892087	22899524	+	1 0	0	1	1	0	0	NA	NA	NA	NA	NA	NA	NA	NA	NA	NA	NA	NA	NA	NA	NA	NA	NA	NA	NA	NA	NA	NA	NA	NA	NA	NA	NA	NA	NA	NA	NA	NA	NA	NA	NA	NA	NA	NA	NA
AI182371	chr2	34939565	34956205	-	1 0 ;1 0	0	1	0.5	0	0	NA	NA	NA	NA	NA	NA	1 0	0	1	1	0	0	0 2 ;1 0	0	0.333333	1	0	0	74 14	-1	0.840909	0	1	0	43 24	0	0.641791	0.02712	0	0	108 100	1	0.519231	0.627526	0	1	94 24	-1	0.79661
AI314180	chr4	58812902	58925597	-	0 1 ;0 1 ;0 1 ;12 11 ;8 7 ;12 4 ;9 5 ;7 7	0	0.564706	0.277999	0	0	0 1 ;0 1 ;0 13 ;0 11 ;0 5 ;0 7 ;0 3	-1	0	0	1	0	5 4 ;4 4 ;3 3 ;6 14 ;11 8 ;7 5 ;7 8 ;5 11	1	0.457143	0.435114	0	1	5 7 ;4 7 ;4 6 ;4 9 ;4 12 ;5 6 ;5 5 ;6 9	0	0.377551	0.01969	0	0	3493 3000	1	0.537964	0	0	1	4383 3565	1	0.551459	0	0	1	4122 3924	1	0.512304	0.02807	0	1	4838 4257	1	0.531941
AI316807	chr8	23573085	23587351	-	6 2 ;6 9 ;7 2 ;1 2	0	0.571429	0.49956	0	0	1 0 ;1 0	0	1	0.5	0	0	2 1 ;13 7 ;6 5	0	0.617647	0.229481	0	0	4 3 ;11 3 ;7 3	0	0.709677	0.029449	0	0	1392 1333	1	0.510826	0.266531	0	1	1524 1435	1	0.515039	0.105702	0	1	2003 1757	1	0.532713	6.4e-05	0	1	1831 1891	1	0.49194
AI413582	chr17	27700713	27702672	-	2 8 ;1 0	0	0.272727	0.226562	0	0	2 0 ;1 1	0	0.75	0.625	0	0	9 13 ;5 2 ;4 3	1	0.5	1	0	1	4 9 ;1 3 ;2 5	0	0.291667	0.063915	0	0	137 183	1	0.428125	0.011766	0	1	132 182	1	0.420382	0.005603	0	1	78 138	0	0.361111	5.4e-05	0	0	178 250	1	0.415888
AI427809	chr4	53274227	53278364	-	0 1	0	0	1	0	0	NA	NA	NA	NA	NA	NA	1 0 ;0 1 ;0 1 ;0 1 ;0 1 ;0 1 ;0 1	0	0.142857	0.125	0	0	1 0 ;0 1	0	0.5	1	0	0	26 48	0	0.351351	0.01408	0	0	58 5	-1	0.920635	0	1	0	110 0	-1	1	0	1	0	185 60	-1	0.755102
AI429214	chr8	38056628	38058587	+	0 1 ;0 3 ;0 1 ;1 1 ;1 1 ;1 1 ;1 0 ;0 1 ;0 1	0	0.285714	0.179565	0	0	0 1 ;0 1 ;1 0 ;1 0 ;1 0	0	0.6	1	0	0	2 3 ;0 2 ;0 2 ;0 3 ;5 2 ;2 3 ;0 3 ;1 4 ;0 2 ;3 2 ;3 1 ;1 0 ;1 0 ;1 0 ;1 0 ;1 2 ;0 1 ;0 1 ;0 1	0	0.396226	0.168978	0	0	4 4 ;3 1 ;2 2 ;2 2 ;3 2 ;4 1 ;1 0 ;2 0 ;2 0 ;0 1 ;2 4 ;2 4 ;0 3 ;0 2 ;0 2 ;1 1 ;2 0 ;2 0	1	0.52459	0.798153	0	1	1 70	-1	0.014085	0	1	0	99 99	1	0.5	1	0	1	211 192	1	0.523573	0.369929	0	1	205 154	1	0.571031
AI450353	chr11	83106931	83108431	+	1 2 ;1 0 ;0 3 ;0 1 ;0 1	0	0.222222	0.179687	0	0	0 1 ;0 2 ;0 1	0	0	0.125	0	0	5 3 ;0 1 ;0 3 ;3 4 ;0 1	0	0.4	0.503445	0	0	2 9 ;1 0 ;3 1	0	0.375	0.454498	0	0	2162 579	-1	0.788763	0	1	0	3053 925	-1	0.767471	0	1	0	2706 485	-1	0.84801	0	1	0	3250 675	-1	0.828025
AI462493	chr19	8954503	8955423	-	3 0 ;1 6 ;2 2	0	0.428571	0.790527	0	0	NA	NA	NA	NA	NA	NA	11 6 ;2 2	0	0.619048	0.38331	0	0	12 5 ;0 2 ;0 1	0	0.6	0.503445	0	0	101 109	1	0.480952	0.629168	0	1	223 254	1	0.467505	0.169498	0	1	242 262	1	0.480159	0.397393	0	1	283 258	1	0.523105
AI463170	chr12	77647958	77648912	-	1 0	0	1	1	0	0	1 0	0	1	1	0	0	1 0	0	1	1	0	0	NA	NA	NA	NA	NA	NA	NA	NA	NA	NA	NA	NA	NA	NA	NA	NA	NA	NA	NA	NA	NA	NA	NA	NA	NA	NA	NA
AI467606	chr7	134234949	134237563	+	6 3 ;5 6 ;4 2 ;4 4 ;6 7 ;3 3 ;6 8 ;9 8 ;8 7 ;9 5 ;6 2 ;7 8 ;5 6 ;8 6 ;7 6 ;8 9 ;0 1 ;5 4 ;5 4 ;3 1 ;1 4 ;0 3 ;0 1 ;0 1	1	0.513393	0.738406	0	1	0 1 ;1 2 ;0 1 ;0 1 ;2 2 ;0 2 ;2 4 ;1 3 ;1 3 ;3 2 ;4 2 ;2 1 ;0 1 ;0 1 ;0 1 ;1 1 ;0 2 ;0 2 ;1 2 ;1 2 ;1 1 ;2 0 ;1 2 ;0 3	0	0.353846	0.024812	0	0	1 0 ;1 0 ;1 0	0	1	0.25	0	0	0 1	0	0	1	0	0	NA	NA	NA	NA	NA	NA	NA	NA	NA	NA	NA	NA	NA	NA	NA	NA	NA	NA	12 1	0	0.923077
AI480653	chr16	30955588	31081518	-	3 5 ;9 0 ;10 0	0	0.814815	0.001514	1	0	0 1 ;1 2	0	0.25	0.625	0	0	4 1 ;4 1 ;9 8 ;20 0 ;15 0	-1	0.83871	0	1	0	3 1 ;3 1 ;6 7 ;8 5 ;2 3	0	0.564103	0.522397	0	0	869 1010	1	0.46248	0.001233	0	1	1437 1663	1	0.463548	5.3e-05	0	1	1289 1404	1	0.478648	0.028018	0	1	1395 1718	1	0.448121
AI504432	chr3	106842421	106857240	+	2 4 ;1 4 ;2 3 ;4 1 ;0 7 ;2 6 ;4 3 ;4 3 ;3 3 ;4 2 ;0 1 ;8 5	1	0.447368	0.422191	0	1	1 1 ;2 3 ;1 2 ;1 0 ;2 1 ;2 1 ;0 3 ;2 1 ;0 2 ;1 1	0	0.444444	0.701108	0	0	1 0	0	1	1	0	0	NA	NA	NA	NA	NA	NA	28 1	-1	0.965517	0	1	0	138 70	0	0.663462	3e-06	0	0	100 103	1	0.492611	0.888411	0	1	14 4	0	0.777778
AI506816	chr5	23198078	23218485	-	3 0 ;4 0 ;2 0 ;2 0 ;1 0 ;0 1 ;0 1	0	0.857143	0.012939	0	0	1 0 ;3 0 ;1 0 ;1 1 ;1 0	0	0.875	0.070313	0	0	2 0 ;2 0 ;1 1 ;3 0 ;5 0 ;2 1 ;1 0 ;1 1	0	0.85	0.002577	1	0	1 0 ;1 0 ;2 1 ;0 1 ;1 0 ;3 0 ;3 0	0	0.846154	0.022461	0	0	174 112	1	0.608392	0.000295	0	1	210 256	1	0.450644	0.036994	0	1	161 180	1	0.472141	0.329688	0	1	97 164	0	0.371648
AI597468	chr10	84565371	84580492	+	0 3 ;7 1 ;0 1 ;1 1 ;2 2 ;4 1 ;2 1 ;0 4 ;0 1 ;1 4	0	0.472222	0.867939	0	0	0 1 ;0 2 ;2 1 ;2 2 ;1 0 ;2 1 ;0 1 ;1 1 ;0 1	0	0.444444	0.814529	0	0	3 11 ;7 18 ;0 4 ;3 3 ;8 7 ;8 10 ;5 12 ;7 6 ;11 7 ;7 3 ;6 6	1	0.427632	0.088175	0	1	1 2 ;6 11 ;1 2 ;1 1 ;6 13 ;5 7 ;8 5 ;1 2 ;3 6 ;3 1 ;6 8	0	0.414141	0.107352	0	0	669 581	1	0.5352	0.013833	0	1	895 867	1	0.507946	0.520092	0	1	1229 1014	1	0.547927	6e-06	0	1	1175 1096	1	0.517393
AI597479	chr1	43155554	43172791	+	0 2 ;2 4 ;2 1 ;2 2 ;3 1 ;2 3 ;2 1 ;2 0 ;0 1 ;1 3 ;4 2 ;1 2 ;2 3	1	0.479167	0.885433	0	1	1 0 ;0 1 ;1 1 ;1 0 ;1 0 ;1 0	0	0.714286	0.453125	0	0	5 3 ;3 3 ;2 5 ;8 5 ;2 1 ;2 4 ;1 5 ;2 5 ;3 3 ;7 4 ;2 1 ;0 2	1	0.474359	0.734342	0	1	0 1 ;0 4 ;2 0 ;3 0 ;0 4 ;2 1 ;6 3 ;3 3 ;2 5 ;3 3 ;7 3 ;2 1 ;1 4	1	0.492063	1	0	1	612 575	1	0.515586	0.296063	0	1	824 824	1	0.5	1	0	1	1004 1070	1	0.484089	0.153482	0	1	1302 1204	1	0.519553
AI607873	chr1	175653558	175671940	-	0 1 ;3 5 ;1 3 ;1 2 ;2 2 ;3 1 ;3 1 ;2 5 ;4 2 ;4 2 ;22 3 ;4 5 ;4 4 ;8 5 ;9 7 ;4 2 ;3 3 ;1 1	0	0.590909	0.044885	0	0	4 0 ;2 0 ;2 0 ;0 1	0	0.888889	0.039062	0	0	1 0 ;1 1 ;7 3 ;5 2 ;6 3 ;6 3 ;8 2 ;7 1 ;0 2 ;8 4 ;11 3 ;11 5 ;16 7 ;6 3 ;5 2 ;3 11 ;4 9 ;0 1 ;2 0 ;1 2 ;0 1 ;1 0	0	0.626437	0.001056	0	0	0 1 ;0 4 ;0 2 ;0 2 ;0 2 ;0 1 ;0 2 ;1 2 ;1 2 ;1 0 ;3 2 ;2 1 ;0 5 ;1 3 ;0 1 ;0 1	0	0.225	0.00068	1	0	NA	NA	NA	NA	NA	NA	NA	NA	NA	NA	NA	NA	NA	NA	NA	NA	NA	NA	NA	NA	NA
AI661453	chr17	47573587	47607587	+	4 0 ;7 0 ;1 0 ;4 0 ;2 0 ;7 0 ;10 0 ;2 0 ;4 0 ;5 0 ;3 0 ;2 0 ;4 0 ;2 0 ;1 0 ;1 0 ;1 0 ;1 0 ;1 0	-1	1	0	1	0	0 1 ;0 1	0	0	0.5	0	0	0 1	0	0	1	0	0	NA	NA	NA	NA	NA	NA	NA	NA	NA	NA	NA	NA	NA	NA	NA	NA	NA	NA	NA	NA	NA	NA	NA	NA	NA	NA	NA
AI662270	chr11	83037077	83040086	+	0 1 ;0 10 ;0 9 ;2 18 ;3 16 ;8 18 ;9 26 ;7 21 ;3 10 ;2 9 ;0 10 ;8 11 ;5 12 ;3 14	-1	0.212766	0	1	0	0 1 ;1 5 ;0 4 ;0 3 ;2 7 ;3 7 ;4 4 ;2 2 ;2 2 ;0 1 ;3 4 ;0 2 ;2 7	0	0.279412	0.000358	1	0	1 0	0	1	1	0	0	1 0	0	1	1	0	0	NA	NA	NA	NA	NA	NA	NA	NA	NA	NA	NA	NA	NA	NA	NA	NA	NA	NA	NA	NA	NA
AI837181	chr19	5425143	5427316	+	7 4 ;1 5 ;3 4 ;8 8 ;3 3	1	0.478261	0.882996	0	1	1 0 ;2 2 ;2 1 ;1 1 ;1 0	0	0.636364	0.548828	0	0	16 6 ;11 10 ;10 7 ;7 6 ;7 11	1	0.56044	0.29447	0	1	10 14 ;13 4 ;13 2 ;5 2 ;8 10	0	0.604938	0.074788	0	0	633 766	1	0.452466	0.000413	0	1	1381 1156	1	0.544344	9e-06	0	1	1159 1234	1	0.484329	0.130332	0	1	1392 1396	1	0.499283
AI846148	chr19	7430953	7457516	-	1 1 ;0 1 ;2 4 ;2 8 ;4 5 ;2 1 ;0 1 ;1 0	0	0.363636	0.162756	0	0	1 0 ;0 1	0	0.5	1	0	0	0 2 ;3 0 ;4 3 ;6 6 ;6 7 ;1 0 ;0 1 ;1 0	0	0.525	0.874629	0	0	2 2 ;1 1 ;2 2 ;7 7 ;6 6 ;3 5 ;1 0 ;1 0	1	0.5	1	0	1	2390 2158	1	0.525506	0.000613	0	1	3465 3074	1	0.529898	1e-06	0	1	3775 3988	1	0.486281	0.016117	0	1	3364 3302	1	0.50465
AI847159	chr2	129003883	129006409	-	0 1 ;0 1 ;0 1	0	0	0.25	0	0	NA	NA	NA	NA	NA	NA	NA	NA	NA	NA	NA	NA	NA	NA	NA	NA	NA	NA	NA	NA	NA	NA	NA	NA	NA	NA	NA	NA	NA	NA	NA	NA	NA	NA	NA	NA	NA	NA	NA
AI854517	chr7	86644911	86679289	+	5 9 ;4 0 ;0 2 ;1 1 ;3 0 ;1 0 ;0 1	0	0.518519	1	0	0	NA	NA	NA	NA	NA	NA	NA	NA	NA	NA	NA	NA	NA	NA	NA	NA	NA	NA	NA	NA	NA	NA	NA	NA	NA	NA	NA	NA	NA	NA	NA	NA	NA	NA	NA	NA	NA	NA	NA
AI854703	chr6	48578165	48583687	+	0 1	0	0	1	0	0	0 1	0	0	1	0	0	NA	NA	NA	NA	NA	NA	NA	NA	NA	NA	NA	NA	21 9	0	0.7	0.042774	0	0	299 30	-1	0.908815	0	1	0	63 316	-1	0.166227	0	1	0	161 327	0	0.329918
AI987944	chr7	48628299	48648749	-	2 4 ;3 6 ;4 5 ;1 8 ;5 9 ;6 7 ;2 8 ;0 6 ;2 3 ;0 5 ;0 4 ;0 1 ;0 1 ;0 2 ;0 5 ;0 5 ;0 2 ;0 4 ;0 4 ;0 4	-1	0.211864	0	1	0	0 1 ;0 1 ;0 1 ;0 1 ;0 1	0	0	0.0625	0	0	8 2 ;9 6 ;9 6 ;3 2 ;11 4 ;4 2 ;4 2 ;3 2 ;4 2 ;0 2 ;0 2 ;0 1 ;1 2 ;0 1 ;0 1 ;0 1 ;0 1 ;1 0 ;1 0	0	0.597938	0.067052	0	0	0 4 ;2 5 ;4 7 ;2 4 ;5 4 ;3 1 ;1 0 ;3 1 ;0 1 ;0 2 ;0 1 ;0 1 ;0 1 ;0 1 ;1 0 ;0 2 ;0 2 ;0 2	0	0.35	0.02734	0	0	965 572	1	0.627846	0	0	1	1159 553	0	0.676986	0	1	0	1463 1023	1	0.588496	0	0	1	1747 1028	1	0.62955
Aifm2	chr10	61178010	61201400	+	0 2 ;0 2 ;0 1 ;0 4 ;0 4 ;0 2 ;0 3 ;0 2 ;0 1 ;0 1 ;0 1 ;0 1 ;0 2 ;0 2 ;0 1 ;0 1	-1	0	0	1	0	NA	NA	NA	NA	NA	NA	2 0 ;3 4 ;7 6 ;8 1 ;6 4 ;0 2 ;0 2 ;2 1 ;2 2 ;3 3 ;2 4 ;0 2 ;0 2 ;5 1 ;0 1 ;0 3 ;0 1 ;1 2 ;1 0 ;1 1 ;1 1 ;1 0 ;1 1 ;0 1 ;0 1 ;2 0 ;2 3	1	0.505051	1	0	1	7 4 ;7 4 ;4 6 ;5 1 ;4 1 ;1 4 ;1 3 ;3 4 ;3 4 ;3 1 ;1 2 ;0 3 ;0 3 ;0 5 ;1 0 ;1 2 ;0 2 ;1 0 ;2 0 ;2 0 ;3 3 ;2 0 ;0 1 ;0 1 ;3 0 ;0 3 ;1 0 ;2 5 ;2 4	1	0.472	0.591684	0	1	448 661	1	0.403968	0	0	1	615 617	1	0.499188	0.977273	0	1	741 817	1	0.47561	0.057385	0	1	2084 1733	1	0.545979
Aig1	chr10	13372514	13588636	-	2 0 ;1 0 ;1 0	0	1	0.125	0	0	NA	NA	NA	NA	NA	NA	3 0 ;3 0 ;8 0 ;8 0 ;13 1 ;3 1 ;2 0 ;2 0 ;1 1	-1	0.934783	0	1	0	1 2 ;0 4 ;2 4 ;1 7 ;2 4 ;0 1 ;0 1 ;0 1 ;0 1	0	0.193548	0.000878	1	0	NA	NA	NA	NA	NA	NA	368 110	-1	0.769874	0	1	0	320 343	1	0.482655	0.392894	0	1	161 393	0	0.290614
Aim1	chr10	43670112	43724652	-	1 1 ;1 1 ;1 1 ;1 1 ;1 0 ;1 0 ;1 1 ;1 0 ;1 0 ;2 0 ;0 3 ;1 0 ;1 1 ;0 1 ;0 1 ;0 1 ;0 1 ;0 1 ;0 1	0	0.464286	0.850554	0	0	2 0 ;0 1 ;3 1 ;1 0 ;2 0 ;1 0 ;2 3 ;1 0 ;2 0 ;0 1 ;2 0 ;2 0 ;2 0 ;3 1 ;1 1 ;0 1 ;1 1 ;0 1 ;0 1 ;0 1 ;0 1 ;1 0	0	0.65	0.08069	0	0	0 1 ;2 1 ;3 0 ;3 1 ;1 0 ;3 4 ;1 3 ;3 1 ;2 3 ;5 5 ;6 7 ;7 1 ;4 5 ;6 7 ;5 7 ;9 5 ;4 3 ;8 5 ;5 3 ;4 3 ;5 3 ;6 5 ;8 5 ;3 3 ;8 6 ;0 6 ;0 4 ;2 6 ;7 2 ;1 1 ;6 5 ;6 6 ;3 13 ;0 5 ;6 2 ;0 3 ;4 1 ;3 0 ;1 3 ;1 2 ;1 1 ;4 1 ;0 1 ;0 2	1	0.508143	0.819465	0	1	0 3 ;1 3 ;4 1 ;1 2 ;1 3 ;2 2 ;1 2 ;2 3 ;2 2 ;6 3 ;3 5 ;3 5 ;6 3 ;7 3 ;4 5 ;1 2 ;3 0 ;7 0 ;4 1 ;5 2 ;3 1 ;3 3 ;4 4 ;5 5 ;1 2 ;1 2 ;1 2 ;3 0 ;3 2 ;4 2 ;3 2 ;3 0 ;3 2 ;2 4 ;1 1 ;2 2 ;2 1 ;0 1 ;0 2	1	0.548718	0.19727	0	1	47 35	0	0.573171	0.224245	0	0	50 80	0	0.384615	0.010694	0	0	72 19	-1	0.791209	0	1	0	85 82	1	0.508982
Aim1l	chr4	133624366	133648419	+	0 3 ;0 2 ;1 0	0	0.166667	0.21875	0	0	NA	NA	NA	NA	NA	NA	NA	NA	NA	NA	NA	NA	NA	NA	NA	NA	NA	NA	NA	NA	NA	NA	NA	NA	NA	NA	NA	NA	NA	NA	NA	NA	NA	NA	NA	NA	NA	NA	NA
Aim2	chr1	175350734	175396167	+	13 3 ;5 14 ;13 10 ;8 10 ;8 11 ;19 12 ;13 11 ;14 9 ;14 18 ;9 12 ;15 12 ;8 12 ;11 15 ;3 0 ;15 11 ;1 11 ;2 7 ;2 6 ;0 7 ;4 11 ;3 11 ;4 3 ;4 1 ;1 0 ;2 2 ;3 2 ;2 2 ;2 1 ;0 3	1	0.465882	0.174329	0	1	1 2 ;2 1 ;4 0 ;4 1 ;4 1 ;4 2 ;3 1 ;1 3 ;4 4 ;2 2 ;1 3 ;0 1 ;1 4 ;1 2 ;0 2 ;2 2 ;3 0 ;1 5 ;6 1 ;3 3 ;3 0 ;3 0 ;1 0	0	0.574468	0.179665	0	0	2 0 ;1 0 ;1 0 ;0 3 ;1 0 ;1 0	0	0.666667	0.507812	0	0	3 1 ;0 4 ;2 0 ;0 1	0	0.454545	1	0	0	NA	NA	NA	NA	NA	NA	NA	NA	NA	NA	NA	NA	NA	NA	NA	NA	NA	NA	NA	NA	NA
Aimp1	chr3	132323461	132346843	-	1 7	0	0.125	0.070312	0	0	1 0	0	1	1	0	0	10 7	0	0.588235	0.629059	0	0	16 4	0	0.8	0.011818	1	0	275 246	1	0.527831	0.219897	0	1	381 331	1	0.535112	0.06623	0	1	334 274	1	0.549342	0.016651	0	1	344 272	1	0.558442
Aimp2	chr5	144663572	144670708	-	2 4 ;6 10	0	0.363636	0.286279	0	0	0 2 ;3 4	0	0.333333	0.507812	0	0	5 7 ;8 16	0	0.361111	0.132498	0	0	13 6 ;10 9	0	0.605263	0.255875	0	0	454 461	1	0.496175	0.842782	0	1	621 566	1	0.523168	0.116993	0	1	533 387	1	0.579348	2e-06	0	1	600 567	1	0.514139
Aip	chr19	4113755	4125858	-	9 9 ;7 11 ;8 10 ;4 2 ;0 1	1	0.459016	0.608921	0	1	1 2 ;6 2 ;3 2	0	0.625	0.454498	0	0	6 13 ;8 19 ;15 16 ;6 3 ;8 3	1	0.443299	0.309934	0	1	11 13 ;10 17 ;8 11 ;6 2 ;3 2	1	0.457831	0.51041	0	1	1436 2012	1	0.416473	0	0	1	2747 2713	1	0.503114	0.655169	0	1	2720 2676	1	0.504077	0.558301	0	1	3999 4123	1	0.492366
Aipl1	chr11	71842223	71851011	-	0 2 ;1 0	0	0.333333	1	0	0	1 0	0	1	1	0	0	1 0	0	1	1	0	0	NA	NA	NA	NA	NA	NA	1 32	-1	0.030303	0	1	0	19 42	0	0.311475	0.004444	1	0	19 49	0	0.279412	0.000358	1	0	20 21	1	0.487805
Ajuba	chr14	55186305	55196498	-	1 3 ;2 3 ;2 3 ;0 2 ;1 2 ;1 0 ;1 0	0	0.380952	0.38331	0	0	NA	NA	NA	NA	NA	NA	1 1 ;12 15 ;11 12 ;11 12 ;7 12 ;11 12 ;1 3 ;2 3 ;1 1 ;1 2 ;0 2 ;0 1 ;1 0	1	0.437037	0.168259	0	1	0 2 ;7 14 ;4 12 ;3 12 ;4 7 ;1 10 ;1 0 ;2 0 ;0 1 ;0 1 ;1 0 ;1 0	0	0.289157	0.000155	1	0	NA	NA	NA	NA	NA	NA	NA	NA	NA	NA	NA	NA	NA	NA	NA	NA	NA	NA	NA	NA	NA
AK010878	chr12	103991484	103996020	-	0 1 ;0 3 ;0 1 ;1 0	0	0.166667	0.21875	0	0	0 1 ;3 0 ;1 2	0	0.571429	1	0	0	1 0 ;2 0 ;1 1	0	0.8	0.375	0	0	1 0 ;0 1 ;0 2 ;1 2	0	0.285714	0.453125	0	0	1993 1207	1	0.622812	0	0	1	2903 1637	1	0.639427	0	0	1	2826 1341	0	0.678186	0	1	0	2913 1700	1	0.631476
Ak2	chr4	128670467	128688773	+	0 1 ;0 1 ;13 11 ;15 4 ;7 6 ;8 8	0	0.581081	0.200678	0	0	0 2 ;0 3 ;1 9 ;0 12 ;0 10 ;0 12	-1	0.020408	0	1	0	2 1 ;2 1 ;3 16 ;8 12 ;8 14 ;6 12	0	0.341176	0.004512	0	0	5 2 ;4 3 ;7 13 ;7 12 ;4 8 ;4 10	0	0.392405	0.071163	0	0	1999 2970	1	0.402294	0	0	1	2424 2574	1	0.484994	0.035055	0	1	1896 2324	1	0.449289	0	0	1	1950 2682	1	0.420984
Ak3	chr19	29095321	29122392	-	5 7 ;3 5 ;3 7 ;10 12 ;7 7 ;2 14 ;7 15 ;17 0 ;5 18 ;7 9 ;9 10 ;10 6	1	0.435897	0.085412	0	1	1 1 ;1 2 ;0 1 ;4 0 ;1 2 ;0 2 ;1 2 ;2 1 ;1 2 ;0 2 ;0 3 ;0 2	0	0.354839	0.149613	0	0	5 7 ;5 6 ;11 8 ;14 17 ;13 17 ;7 12 ;8 19 ;23 0 ;5 26 ;14 10 ;10 13 ;8 13	1	0.453875	0.14473	0	1	5 5 ;5 5 ;5 12 ;15 15 ;10 17 ;2 25 ;11 19 ;20 9 ;9 15 ;8 11 ;12 9 ;13 8	1	0.433962	0.036544	0	1	3853 2976	1	0.564211	0	0	1	17808 11116	1	0.615682	0	0	1	15543 10448	1	0.598015	0	0	1	21901 15280	1	0.589037
Ak4	chr4	101091893	101140376	+	3 5 ;3 1 ;1 1 ;1 2 ;1 2 ;2 0 ;1 2 ;2 1 ;0 3 ;0 1 ;0 2 ;0 1 ;1 0 ;0 2 ;0 1 ;0 1 ;1 4 ;1 2 ;0 1 ;1 0	0	0.36	0.064909	0	0	0 1	0	0	1	0	0	1 2 ;1 0 ;3 4 ;2 2 ;4 1 ;0 5 ;0 5 ;0 5 ;2 2 ;1 3 ;0 2 ;1 2 ;0 1 ;0 2 ;1 1 ;1 1 ;1 0 ;2 1 ;2 1 ;1 1 ;1 0 ;0 2 ;0 1 ;0 1 ;0 2 ;0 4 ;0 2 ;2 0 ;2 1 ;3 0 ;0 1 ;0 1 ;0 1 ;0 1	0	0.348315	0.005545	0	0	1 0 ;0 1 ;0 1 ;3 0 ;3 0 ;3 0 ;1 3 ;0 1 ;1 0 ;3 1 ;1 1 ;1 1 ;1 1 ;0 1 ;2 1 ;1 0 ;0 1 ;0 2 ;1 1 ;0 1 ;1 2 ;0 2 ;1 0 ;1 1 ;0 2 ;0 1 ;0 1 ;0 2 ;0 1 ;0 1	0	0.454545	0.590053	0	0	11440 15602	1	0.423046	0	0	1	14613 19156	1	0.432734	0	0	1	17151 18805	1	0.477	0	0	1	15727 22514	1	0.41126
Akap1	chr11	88692105	88725900	-	6 5 ;5 5 ;6 2 ;6 2 ;6 5 ;3 4 ;5 5 ;5 1 ;7 3 ;2 4 ;4 7	1	0.561224	0.266406	0	1	1 0 ;1 3 ;1 2 ;1 2 ;2 4 ;2 0 ;0 1 ;0 1 ;1 2	0	0.375	0.307456	0	0	12 5 ;9 9 ;9 6 ;5 5 ;7 7 ;7 6 ;7 7 ;5 5 ;8 1 ;4 7 ;13 5	1	0.577181	0.071139	0	1	9 5 ;9 9 ;8 10 ;3 6 ;3 8 ;6 4 ;6 6 ;4 2 ;1 7 ;4 5 ;4 3	1	0.467213	0.526416	0	1	2656 2729	1	0.493222	0.326514	0	1	3634 4250	1	0.460934	0	0	1	3252 3577	1	0.476204	8.8e-05	0	1	3926 3987	1	0.496146
Akap10	chr11	61684808	61743728	-	7 2 ;5 16 ;4 4 ;5 4 ;4 4 ;5 1 ;2 3 ;2 4 ;2 0 ;3 1 ;0 3	1	0.481481	0.824313	0	1	3 2 ;3 3 ;1 0 ;0 1 ;1 3 ;0 1 ;1 0 ;0 1 ;0 1 ;1 0 ;1 0	0	0.478261	1	0	0	5 7 ;8 3 ;8 4 ;6 0 ;4 2 ;2 7 ;2 0 ;2 1 ;1 3 ;1 1 ;1 0	0	0.588235	0.18181	0	0	6 3 ;5 8 ;7 3 ;3 2 ;2 3 ;4 2 ;1 1 ;0 1 ;2 3 ;0 1 ;1 2 ;1 2 ;1 0 ;1 0	1	0.523077	0.804317	0	1	1305 1319	1	0.497332	0.79967	0	1	1746 1705	1	0.50594	0.495936	0	1	1691 1587	1	0.515863	0.072001	0	1	1838 1933	1	0.487404
Akap11	chr14	78892052	78936667	-	1 2 ;3 4 ;4 7 ;6 12 ;1 0 ;8 5 ;10 6 ;4 2 ;8 4 ;7 11 ;16 12 ;4 7 ;3 5 ;6 7 ;7 10 ;5 6 ;5 6 ;5 6 ;7 3 ;3 9 ;2 5 ;0 1 ;3 2 ;4 5 ;6 4 ;1 4 ;1 3 ;3 3 ;3 5 ;2 4 ;3 2 ;4 1 ;2 5 ;1 5 ;1 0 ;2 0 ;3 0 ;1 0 ;1 0	1	0.474164	0.377745	0	1	4 1 ;4 2 ;3 0 ;1 1 ;0 2 ;2 1 ;1 1 ;2 1 ;0 4 ;0 2 ;0 2 ;2 1 ;1 0 ;2 1 ;0 2 ;0 2 ;3 0 ;3 0 ;0 3 ;0 3 ;0 1 ;0 1 ;0 1 ;0 1 ;0 2 ;2 0 ;2 0 ;2 0 ;3 0 ;1 0 ;2 0 ;1 0	1	0.539474	0.566573	0	1	2 6 ;5 6 ;5 8 ;15 8 ;5 4 ;5 13 ;8 9 ;8 7 ;10 7 ;19 12 ;11 12 ;6 6 ;9 3 ;8 8 ;11 10 ;5 7 ;5 8 ;10 6 ;9 4 ;12 7 ;5 4 ;6 2 ;6 2 ;6 6 ;11 1 ;7 2 ;4 3 ;5 5 ;4 3 ;6 7 ;8 4 ;6 4 ;7 5 ;2 7 ;5 1 ;3 1 ;4 1 ;4 1 ;2 3	1	0.558091	0.01216	0	1	1 4 ;4 7 ;8 5 ;4 9 ;7 7 ;5 6 ;4 14 ;2 8 ;7 6 ;8 15 ;4 12 ;3 8 ;4 10 ;7 8 ;5 11 ;4 4 ;4 4 ;6 7 ;3 9 ;6 12 ;6 2 ;3 5 ;3 7 ;3 13 ;5 7 ;4 8 ;4 7 ;7 4 ;5 5 ;2 6 ;4 4 ;2 5 ;8 3 ;4 2 ;3 5 ;1 2 ;0 1 ;0 2	1	0.386473	4e-06	0	1	16272 15088	1	0.518878	0	0	1	20446 18672	1	0.522675	0	0	1	22912 19565	1	0.539398	0	0	1	26492 28874	1	0.478489
Akap12	chr10	5987069	6080212	-	2 3 ;5 6 ;3 3 ;4 4 ;4 4 ;5 3 ;6 5 ;5 5 ;2 5 ;3 5 ;1 0 ;0 1 ;4 1 ;3 4 ;9 6 ;2 8 ;2 8 ;3 4 ;2 5 ;3 4 ;3 2 ;2 3 ;7 1 ;4 5 ;6 4 ;1 5 ;3 0 ;0 1 ;0 1	1	0.47	0.436753	0	1	10 5 ;12 10 ;14 3 ;14 10 ;10 4 ;17 7 ;15 8 ;12 5 ;10 6 ;10 6 ;5 6 ;9 6 ;8 6 ;16 10 ;14 12 ;13 3 ;12 3 ;11 4 ;7 10 ;12 7 ;11 9 ;16 7 ;12 8 ;17 2 ;14 2 ;9 4 ;7 3 ;7 0 ;4 1	0	0.662626	0	0	0	14 18 ;19 14 ;26 11 ;27 10 ;16 16 ;23 12 ;31 9 ;20 14 ;26 4 ;27 5 ;13 14 ;11 15 ;14 11 ;25 14 ;25 12 ;16 11 ;15 11 ;19 6 ;19 13 ;14 22 ;29 10 ;25 9 ;18 10 ;13 20 ;21 9 ;17 12 ;8 4 ;8 7 ;4 1	1	0.626298	0	0	1	6 9 ;14 6 ;15 2 ;12 7 ;8 8 ;19 4 ;14 6 ;9 8 ;13 5 ;13 5 ;1 0 ;13 4 ;17 6 ;7 2 ;18 7 ;17 7 ;12 4 ;11 4 ;11 6 ;8 7 ;10 5 ;15 7 ;12 5 ;12 2 ;7 7 ;8 2 ;8 5 ;2 1 ;1 1 ;0 1	0	0.686404	0	1	0	15359 5256	-1	0.74504	0	1	0	52021 7562	-1	0.873085	0	1	0	13965 4488	-1	0.756788	0	1	0	22702 5172	-1	0.814451
Akap13	chr7	82600419	82899495	+	3 1 ;6 5 ;2 1 ;9 0 ;8 0 ;5 6 ;4 0 ;7 0 ;9 0 ;6 5 ;5 2 ;11 0 ;4 6 ;3 6 ;12 0 ;10 0 ;13 0 ;0 2 ;6 0 ;2 4 ;2 3 ;2 3 ;1 4 ;1 2 ;1 4 ;3 0 ;6 0 ;1 7 ;0 3 ;1 2 ;0 9	0	0.655963	5e-06	0	0	1 2 ;1 2 ;1 3 ;2 6 ;3 6 ;3 3 ;1 2 ;2 3 ;0 6 ;5 4 ;1 0 ;1 4 ;6 9 ;7 2 ;5 3 ;2 4 ;3 1 ;2 4 ;2 0 ;0 2 ;0 2 ;0 1 ;0 2 ;1 1 ;1 4 ;3 6 ;3 0 ;1 1 ;0 2	0	0.401408	0.023126	0	0	4 3 ;8 3 ;3 4 ;14 0 ;7 0 ;3 5 ;4 0 ;7 0 ;9 0 ;6 4 ;1 1 ;11 0 ;14 5 ;10 5 ;19 0 ;18 0 ;15 0 ;2 1 ;16 0 ;2 6 ;1 4 ;0 3 ;0 4 ;0 3 ;4 6 ;6 0 ;5 0 ;6 9 ;4 3 ;4 2 ;0 7	0	0.72242	0	1	0	5 2 ;5 2 ;3 2 ;3 2 ;3 3 ;7 1 ;1 5 ;2 3 ;6 6 ;5 5 ;3 4 ;6 6 ;12 10 ;7 5 ;9 7 ;7 4 ;4 8 ;2 3 ;7 6 ;3 1 ;2 1 ;1 1 ;1 1 ;0 3 ;2 2 ;3 1 ;1 0 ;5 2 ;4 3 ;4 3 ;0 2	1	0.54185	0.232131	0	1	5788 4476	1	0.563913	0	0	1	7306 5256	1	0.581595	0	0	1	6858 5392	1	0.559837	0	0	1	7602 6240	1	0.549198
Akap2	chr4	57858119	57909856	+	4 1 ;4 0 ;7 0 ;2 1 ;6 2 ;1 0 ;1 1 ;3 2 ;4 1 ;3 2 ;2 1 ;2 0 ;1 1 ;0 1 ;4 3 ;4 5 ;12 1 ;7 0 ;1 0 ;1 0 ;2 0 ;2 1 ;3 0 ;2 0 ;5 0 ;9 0 ;3 2 ;5 4 ;1 0 ;1 0 ;5 0 ;1 0 ;2 1 ;2 1 ;2 0 ;4 2 ;3 3 ;5 3 ;9 0 ;2 0 ;2 0 ;4 0 ;5 0 ;8 1 ;1 0 ;3 0 ;3 0 ;1 0 ;1 0 ;4 2 ;4 2 ;3 1 ;3 1 ;4 1 ;0 1	-1	0.792208	0	1	0	NA	NA	NA	NA	NA	NA	17 19 ;15 23 ;14 13 ;15 22 ;21 16 ;17 15 ;0 16 ;8 19 ;10 21 ;12 20 ;19 13 ;15 15 ;16 13 ;19 19 ;10 12 ;13 24 ;4 22 ;10 14 ;19 14 ;8 8 ;1 3 ;2 4 ;7 9 ;10 2 ;14 4 ;12 6 ;19 15 ;12 3 ;18 24 ;14 20 ;7 31 ;8 8 ;3 6 ;15 21 ;12 11 ;12 12 ;12 12 ;15 13 ;15 13 ;14 15 ;10 17 ;7 19 ;14 24 ;15 20 ;7 16 ;10 19 ;8 18 ;17 18 ;17 18 ;16 14 ;15 16 ;20 18 ;1 19 ;15 16 ;11 19 ;13 11 ;13 12 ;15 13 ;12 13 ;17 19 ;17 …	1	0.447354	9e-06	0	1	22 17 ;9 25 ;9 18 ;3 23 ;19 13 ;6 21 ;0 19 ;11 18 ;13 18 ;10 20 ;11 17 ;7 20 ;7 22 ;11 23 ;5 21 ;11 19 ;0 19 ;8 16 ;11 20 ;3 11 ;0 2 ;2 3 ;4 13 ;5 9 ;5 10 ;5 9 ;13 14 ;7 6 ;9 28 ;6 26 ;6 30 ;1 2 ;3 4 ;15 17 ;3 13 ;8 10 ;8 9 ;7 14 ;8 14 ;8 15 ;7 16 ;6 16 ;7 24 ;7 21 ;4 18 ;9 18 ;5 19 ;10 19 ;10 19 ;6 17 ;10 14 ;12 16 ;1 14 ;15 13 ;9 21 ;4 13 ;5 12 ;5 15 ;8 12 ;9 13 ;8 16 ;3 18 ;5 18 ;12 16 ;1 4 ;4…	0	0.317701	0	1	0	33244 25970	1	0.561421	0	0	1	34339 25586	1	0.573033	0	0	1	44788 35036	1	0.561084	0	0	1	37067 30996	1	0.544598
Akap3	chr6	126803115	126824326	+	0 2 ;1 1 ;0 1 ;0 1 ;0 1	0	0.142857	0.125	0	0	1 0	0	1	1	0	0	0 1	0	0	1	0	0	NA	NA	NA	NA	NA	NA	NA	NA	NA	NA	NA	NA	NA	NA	NA	NA	NA	NA	NA	NA	NA	NA	NA	NA	NA	NA	NA
Akap5	chr12	77425877	77435138	+	1 0 ;1 0 ;1 0 ;0 1	0	0.75	0.625	0	0	3 1 ;0 1 ;0 1 ;0 1 ;0 1 ;1 1 ;0 1 ;1 0 ;2 0 ;0 1 ;1 0 ;0 1 ;0 1 ;0 2 ;1 0	0	0.428571	0.663624	0	0	1 1 ;1 0 ;0 2 ;1 0 ;1 1 ;0 1 ;0 1 ;0 1 ;0 1 ;2 2 ;1 0 ;1 0 ;3 0 ;0 1 ;0 1 ;0 1 ;0 2 ;0 1 ;0 1 ;0 1 ;0 1 ;0 1 ;1 0 ;0 1	0	0.363636	0.162756	0	0	2 0 ;1 0 ;1 0 ;0 1 ;1 0 ;0 1 ;1 0	0	0.75	0.289063	0	0	120 184	1	0.394737	0.000288	0	1	327 348	1	0.484444	0.441441	0	1	213 467	0	0.313235	0	1	0	80 565	-1	0.124031
Akap7	chr10	24888895	25018969	-	3 5 ;2 1 ;3 2 ;2 3 ;2 1 ;2 1 ;2 2 ;3 2 ;1 3 ;0 2 ;0 2 ;1 1 ;0 1 ;0 1 ;1 2 ;0 1	0	0.423077	0.33175	0	0	1 1 ;0 1 ;1 0 ;1 0 ;2 0 ;0 1 ;0 1 ;0 1 ;1 0	0	0.545455	1	0	0	10 3 ;3 2 ;5 5 ;3 2 ;3 3 ;5 4 ;5 4 ;4 2 ;1 1 ;2 4 ;0 1 ;0 1 ;1 0 ;3 5 ;0 1 ;5 2 ;2 1	1	0.55914	0.299732	0	1	3 4 ;2 4 ;2 6 ;3 4 ;1 0 ;1 2 ;1 2 ;1 3 ;0 3 ;0 7 ;0 1 ;0 1 ;1 1 ;0 2 ;1 0 ;2 3	0	0.295082	0.001868	1	0	1494 1184	1	0.557879	0	0	1	2288 1851	1	0.552791	0	0	1	2566 1991	1	0.56309	0	0	1	2886 2927	1	0.496473
Akap8	chr17	32440620	32458098	-	12 9 ;9 8	0	0.552632	0.627103	0	0	2 3 ;2 0	0	0.571429	1	0	0	8 5 ;6 4	0	0.608696	0.404873	0	0	6 6 ;1 10	0	0.304348	0.09314	0	0	1511 1627	1	0.481517	0.040064	0	1	1878 2222	1	0.458049	0	0	1	1694 1835	1	0.480023	0.018426	0	1	1677 1808	1	0.481205
Akap9	chr5	3928185	4080204	+	4 3 ;6 4 ;9 4 ;6 5 ;5 5 ;6 1 ;5 6 ;5 5 ;5 5 ;5 5 ;9 7 ;4 1 ;1 2 ;5 4 ;4 3 ;2 5 ;7 3 ;7 5 ;3 3 ;6 2 ;8 2 ;7 4 ;6 3 ;0 4 ;1 6 ;2 6 ;7 2 ;7 3 ;4 4 ;7 10 ;11 10 ;2 12 ;7 8 ;5 7 ;7 5 ;2 2 ;0 1 ;9 5 ;10 5 ;6 4 ;4 6 ;6 5 ;9 6 ;6 6 ;9 5 ;3 1 ;1 1 ;7 3 ;6 8 ;4 4 ;6 4 ;7 4 ;5 4 ;4 3 ;2 6 ;1 4 ;1 4 ;4 6	1	0.532258	0.138358	0	1	3 1 ;2 4 ;3 5 ;4 3 ;4 3 ;3 1 ;3 2 ;2 2 ;0 3 ;1 3 ;1 4 ;7 1 ;3 2 ;3 0 ;2 1 ;3 1 ;2 0 ;1 2 ;1 1 ;2 1 ;0 1 ;1 3 ;2 2 ;1 1 ;3 3 ;5 3 ;5 3 ;1 0 ;3 0 ;3 4 ;1 2 ;4 3 ;3 0 ;0 2 ;1 1 ;0 1 ;0 2 ;2 2 ;4 0 ;4 2 ;1 0 ;1 2 ;2 1 ;1 1 ;0 3 ;1 2 ;2 2 ;2 1 ;2 1 ;1 2 ;1 0 ;1 0 ;2 1	1	0.547264	0.204105	0	1	1 0 ;2 3 ;7 7 ;3 7 ;4 7 ;4 7 ;6 3 ;3 6 ;3 4 ;2 6 ;4 8 ;5 10 ;5 3 ;2 3 ;3 2 ;3 0 ;1 0 ;2 5 ;7 5 ;6 3 ;3 4 ;5 2 ;3 6 ;4 9 ;3 0 ;5 2 ;6 8 ;3 4 ;3 4 ;7 2 ;6 9 ;11 9 ;5 5 ;10 8 ;6 4 ;4 9 ;1 5 ;0 2 ;0 1 ;9 8 ;9 6 ;7 5 ;5 8 ;5 4 ;9 7 ;7 8 ;6 8 ;3 4 ;11 6 ;6 9 ;3 6 ;6 6 ;6 6 ;7 4 ;3 3 ;4 7 ;7 2 ;7 2 ;7 12	1	0.484694	0.483292	0	1	1 0 ;6 1 ;6 2 ;2 6 ;3 4 ;3 4 ;3 3 ;4 3 ;4 2 ;3 2 ;4 5 ;5 13 ;5 3 ;6 1 ;1 2 ;0 3 ;2 1 ;1 3 ;4 7 ;2 5 ;1 9 ;2 8 ;7 8 ;4 6 ;0 2 ;3 4 ;7 6 ;8 5 ;8 5 ;5 5 ;6 11 ;15 6 ;6 5 ;4 8 ;4 8 ;8 3 ;2 5 ;1 1 ;5 6 ;7 6 ;6 3 ;4 6 ;4 3 ;6 5 ;2 10 ;7 10 ;4 3 ;1 0 ;2 8 ;6 6 ;0 2 ;9 4 ;14 4 ;15 6 ;4 8 ;3 3 ;0 5 ;0 5 ;4 3	1	0.47963	0.36617	0	1	2449 2782	1	0.468171	4e-06	0	1	4849 4450	1	0.521454	3.7e-05	0	1	4698 4624	1	0.503969	0.449602	0	1	3485 3813	1	0.477528
Akip1	chr7	116847250	116855695	+	2 12 ;1 4 ;1 2	0	0.181818	0.004344	1	0	0 1 ;0 2	0	0	0.25	0	0	18 4 ;13 7 ;4 1	0	0.744681	0.001089	1	0	8 8 ;6 4 ;1 1	0	0.535714	0.850554	0	0	NA	NA	NA	NA	NA	NA	NA	NA	NA	NA	NA	NA	NA	NA	NA	NA	NA	NA	NA	NA	NA
Akirin2	chr4	34497863	34514157	+	2 2 ;9 8	0	0.52381	1	0	0	0 1	0	0	1	0	0	6 7 ;12 9	0	0.529412	0.864166	0	0	3 2 ;1 1 ;7 7	0	0.52381	1	0	0	893 1122	1	0.443176	0	0	1	1091 1182	1	0.479982	0.059037	0	1	1348 1627	1	0.453109	0	0	1	1740 1818	1	0.489039
Akna	chr4	63028161	63064479	-	5 3 ;11 3 ;15 3 ;15 2 ;13 11 ;5 6 ;9 5 ;11 3 ;9 9 ;9 7 ;15 3 ;11 10 ;4 6 ;6 5 ;8 3 ;4 7 ;8 7 ;4 1 ;7 4 ;1 1 ;5 4 ;7 2 ;7 4 ;5 7 ;3 4 ;4 9 ;1 0 ;4 1 ;1 4 ;8 0 ;1 0	0	0.617143	1.4e-05	0	0	0 7 ;0 7 ;0 10 ;0 10 ;0 11 ;0 6 ;0 8 ;0 8 ;0 7 ;0 5 ;0 9 ;0 10 ;0 10 ;0 10 ;0 11 ;0 10 ;0 7 ;0 8 ;0 2 ;0 5 ;0 6 ;0 5 ;0 9 ;0 6 ;0 7 ;0 3 ;0 3 ;0 2 ;0 5 ;0 3 ;0 1	-1	0	0	1	0	2 1 ;3 2 ;4 2 ;4 2 ;4 1 ;2 0 ;2 2 ;1 0 ;3 3 ;2 0 ;2 1 ;5 1 ;4 2 ;2 2 ;2 3 ;1 4 ;2 2 ;3 2 ;3 2 ;0 2 ;1 4 ;0 2 ;2 2 ;1 2 ;1 2 ;1 2 ;0 1 ;0 1 ;0 1 ;3 0	1	0.540541	0.447806	0	1	2 0 ;2 1 ;2 5 ;2 4 ;2 4 ;1 3 ;0 2 ;1 2 ;3 4 ;3 6 ;0 2 ;3 3 ;2 3 ;5 3 ;3 5 ;5 3 ;1 5 ;3 1 ;0 3 ;4 1 ;2 2 ;2 3 ;0 5 ;0 2 ;2 1 ;0 4 ;1 1 ;1 0 ;2 0	0	0.409091	0.044885	0	0	13249 12025	1	0.524215	0	0	1	23140 14221	1	0.619362	0	0	1	12954 15749	1	0.451312	0	0	1	15579 11620	1	0.572778
Akr1b10	chr6	34334246	34346949	+	7 4 ;1 0 ;7 5 ;4 4 ;2 2 ;3 1 ;6 3 ;3 0	0	0.634615	0.070394	0	0	0 1 ;1 0 ;0 2 ;2 0 ;1 1 ;1 0 ;1 1	0	0.545455	1	0	0	6 2 ;3 2 ;6 13 ;7 7 ;8 7 ;6 7 ;7 9 ;4 4	1	0.479592	0.762036	0	1	2 3 ;3 0 ;4 9 ;7 1 ;3 2 ;3 2 ;7 6 ;2 0	0	0.574074	0.340891	0	0	2089 1252	1	0.625262	0	0	1	3208 2624	1	0.550069	0	0	1	3981 2736	1	0.592675	0	0	1	7254 5089	1	0.587702
Akr1b7	chr6	34362361	34373137	+	1 0 ;2 0	0	1	0.25	0	0	1 0	0	1	1	0	0	NA	NA	NA	NA	NA	NA	0 1	0	0	1	0	0	1 9	0	0.1	0.021484	1	0	1 5	0	0.166667	0.21875	0	0	1 3	0	0.25	0.625	0	0	5 26	0	0.16129
Akr1b8	chr6	34304163	34318454	+	1 0 ;2 0 ;1 0	0	1	0.125	0	0	0 1	0	0	1	0	0	25 11 ;0 2 ;0 2 ;0 2 ;0 2 ;16 7 ;17 3 ;14 6 ;18 6 ;1 0	0	0.689394	1.6e-05	1	0	27 5 ;0 2 ;0 2 ;0 2 ;0 5 ;17 2 ;15 1 ;15 3 ;17 1 ;1 0	-1	0.8	0	1	0	1 74	-1	0.013333	0	1	0	1 134	-1	0.007407	0	1	0	1 36	-1	0.027027	0	1	0	1 36	-1	0.027027
Akr1c13	chr13	4190432	4204849	+	4 0 ;1 0 ;1 0 ;1 0 ;2 0 ;2 0 ;2 0	-1	1	0.000244	1	0	1 0 ;1 0 ;1 0 ;1 0	0	1	0.125	0	0	NA	NA	NA	NA	NA	NA	NA	NA	NA	NA	NA	NA	913 560	1	0.619823	0	0	1	417 512	1	0.44887	0.002026	0	1	484 208	0	0.699422	0	1	0	1505 1056	1	0.587661
Akr1e1	chr13	4591735	4608410	-	4 3 ;2 1 ;1 0 ;1 1	0	0.615385	0.581055	0	0	0 1	0	0	1	0	0	6 11 ;5 6 ;2 3 ;3 2	0	0.421053	0.417692	0	0	7 4 ;4 6 ;2 2 ;3 2	0	0.533333	0.855536	0	0	3 0	0	1	0.25	0	0	509 438	1	0.537487	0.022874	0	1	501 444	1	0.530159	0.068447	0	1	81 696	-1	0.104247
Akr7a5	chr4	138866658	138874701	+	3 5 ;5 4 ;0 1 ;1 1 ;0 1 ;0 1 ;0 1 ;0 1 ;0 1 ;0 1	0	0.346154	0.168638	0	0	0 2 ;0 1 ;0 1 ;0 2 ;0 1 ;0 1	0	0	0.007812	0	0	6 7 ;9 8 ;3 2 ;0 6 ;0 2 ;0 1 ;0 1 ;0 1 ;0 1	0	0.382979	0.143865	0	0	4 9 ;6 3 ;1 4 ;1 5 ;0 2 ;0 1 ;0 1 ;0 1 ;0 1 ;0 1 ;0 2 ;0 2 ;0 1	0	0.266667	0.002459	1	0	700 593	1	0.541377	0.003185	0	1	974 847	1	0.534871	0.00314	0	1	945 730	1	0.564179	0	0	1	1230 940	1	0.56682
Akt1	chr12	113892031	113912487	-	14 11 ;18 11 ;3 10 ;14 12 ;9 7 ;16 8 ;2 10	1	0.524138	0.618445	0	1	3 3 ;5 3 ;1 2 ;4 4 ;4 4 ;5 1 ;0 6	1	0.488889	1	0	1	15 24 ;22 16 ;5 12 ;21 19 ;10 15 ;25 15 ;5 10	1	0.481308	0.63239	0	1	21 7 ;18 14 ;6 7 ;13 14 ;17 10 ;22 7 ;6 6	0	0.613095	0.004171	0	0	7720 8068	1	0.488979	0.00575	0	1	10056 10049	1	0.500174	0.966247	0	1	8202 8466	1	0.492081	0.041636	0	1	9604 11708	1	0.450638
Akt1s1	chr7	52105376	52110791	+	1 0 ;1 0	0	1	0.5	0	0	1 2	0	0.333333	1	0	0	2 1 ;4 0 ;15 0	-1	0.954545	1.1e-05	1	0	1 1 ;7 7 ;4 8	0	0.428571	0.571588	0	0	641 483	1	0.570285	3e-06	0	1	705 644	1	0.522609	0.102308	0	1	562 604	1	0.48199	0.229853	0	1	728 588	1	0.553191
Akt2	chr7	28376578	28424472	+	3 0 ;10 16 ;14 9 ;8 14 ;0 1	1	0.466667	0.644464	0	1	5 1 ;3 5 ;4 3 ;0 1	0	0.545455	0.831812	0	0	14 0 ;19 10 ;16 11 ;14 11 ;0 2	0	0.649485	0.004226	0	0	10 5 ;18 6 ;14 14 ;5 20 ;3 11	1	0.471698	0.627431	0	1	2062 2374	1	0.464833	3e-06	0	1	2974 3089	1	0.490516	0.143169	0	1	2381 2869	1	0.453524	0	0	1	4934 4800	1	0.506883
Akt3	chr1	178952245	179178898	-	7 8 ;4 4 ;7 4 ;4 4	0	0.52381	0.877614	0	0	2 1 ;1 1 ;0 1	0	0.5	1	0	0	9 6 ;2 5 ;12 6 ;6 10	1	0.517857	0.893853	0	1	5 3 ;5 3 ;7 6 ;2 5	0	0.527778	0.867939	0	0	1841 1735	1	0.514821	0.079097	0	1	1721 1930	1	0.471378	0.000575	0	1	3401 3630	1	0.483715	0.006542	0	1	2123 2097	1	0.503081
Aktip	chr8	93647397	93659395	-	4 6 ;4 6 ;4 3	0	0.444444	0.701108	0	0	1 2 ;0 2 ;1 1	0	0.285714	0.453125	0	0	6 5 ;5 7 ;9 9 ;1 2	0	0.477273	0.880396	0	0	8 3 ;8 5 ;4 5 ;1 0	0	0.617647	0.229481	0	0	926 909	1	0.504632	0.70878	0	1	1741 1576	1	0.524872	0.004399	0	1	2533 1943	1	0.565907	0	0	1	2725 2543	1	0.517274
Alad	chr4	62167017	62181097	-	4 1 ;6 3 ;6 6 ;1 1 ;1 0 ;0 1 ;2 1 ;0 1 ;1 0 ;1 1 ;2 1 ;0 3 ;0 2 ;1 2 ;1 0 ;1 0 ;0 1 ;0 1	1	0.519231	0.889884	0	1	0 1 ;0 2 ;0 1 ;0 1 ;0 1 ;0 3 ;0 1 ;1 0 ;0 1 ;0 1 ;0 1 ;0 1	-1	0.066667	0.000977	1	0	2 2 ;4 6 ;2 7 ;3 4 ;0 3 ;0 1 ;2 4 ;0 2 ;3 3 ;2 0 ;2 0 ;0 1 ;0 1 ;3 1 ;1 0 ;2 1 ;1 1 ;0 1 ;1 4 ;2 2 ;3 1 ;0 1 ;1 0 ;1 0 ;0 3 ;1 1	0	0.418605	0.160578	0	0	0 1 ;3 11 ;4 6 ;2 9 ;0 6 ;0 1 ;1 4 ;0 3 ;3 1 ;0 4 ;0 5 ;0 4 ;1 5 ;1 5 ;0 3 ;0 1 ;0 2 ;2 2 ;1 2 ;1 6 ;3 5 ;0 3 ;0 2	-1	0.19469	0	1	0	NA	NA	NA	NA	NA	NA	NA	NA	NA	NA	NA	NA	NA	NA	NA	NA	NA	NA	NA	NA	NA
Alas1	chr9	106135785	106150285	-	6 5 ;11 4 ;4 2	0	0.65625	0.110184	0	0	1 0 ;0 1 ;0 2	0	0.25	0.625	0	0	13 9 ;15 7 ;12 7	0	0.634921	0.042957	0	0	11 1 ;16 5 ;12 10	0	0.709091	0.002667	1	0	772 642	1	0.545969	0.000598	0	1	1562 1756	1	0.470766	0.000804	0	1	60 1528	-1	0.037783	0	1	0	2269 146	-1	0.939545
Alcam	chr16	52249108	52453110	-	1 0 ;1 1 ;1 0 ;0 2 ;1 1 ;1 0 ;0 1	0	0.5	1	0	0	NA	NA	NA	NA	NA	NA	0 2 ;1 7 ;3 5 ;3 5 ;1 2 ;1 4 ;1 0 ;0 2 ;0 6 ;0 1 ;0 1 ;0 1 ;0 1	0	0.212766	9.8e-05	1	0	1 1	0	0.5	1	0	0	7 20	0	0.259259	0.019157	1	0	204 396	0	0.34	0	0	0	145 242	0	0.374677	1e-06	0	0	397 404	1	0.49563
Aldh16a1	chr7	52397209	52409908	-	10 0 ;2 7 ;3 3 ;6 0 ;6 0 ;2 2 ;2 4	0	0.659574	0.039986	0	0	1 3 ;0 1 ;1 1 ;1 1	0	0.333333	0.507812	0	0	13 0 ;3 4 ;5 3 ;5 0 ;9 0 ;7 2 ;4 1	-1	0.821429	1e-06	1	0	11 3 ;1 2 ;7 0 ;3 2 ;6 1 ;3 1 ;2 3	0	0.733333	0.002459	1	0	1611 1912	1	0.457281	0	0	1	1928 2491	1	0.436298	0	0	1	1792 2505	1	0.417035	0	0	1	1931 2422	1	0.443602
Aldh18a1	chr19	40624746	40662953	-	7 5 ;10 13 ;8 10 ;16 0 ;11 14 ;11 17 ;15 16 ;12 12 ;13 12 ;27 0 ;15 15 ;28 0 ;8 9 ;13 9 ;17 11 ;10 15 ;0 3 ;0 3 ;0 5 ;5 6 ;11 5 ;14 5 ;14 4 ;14 14	1	0.578838	0.00062	0	1	3 2 ;1 1 ;0 1 ;0 2 ;0 3 ;1 3 ;0 1 ;1 4 ;2 1 ;2 1 ;0 3 ;1 1 ;2 1 ;3 0 ;1 3 ;2 0 ;1 1 ;3 4 ;2 5 ;2 4 ;4 0	0	0.430556	0.288784	0	0	13 19 ;17 12 ;15 10 ;24 0 ;17 11 ;20 10 ;17 21 ;20 9 ;17 13 ;37 0 ;24 16 ;31 0 ;9 10 ;13 14 ;16 21 ;12 23 ;0 5 ;1 4 ;0 6 ;5 11 ;9 16 ;16 11 ;16 11 ;10 14	1	0.573482	0.000269	0	1	15 7 ;15 10 ;11 13 ;7 14 ;11 14 ;9 17 ;17 14 ;14 14 ;14 14 ;18 17 ;17 22 ;13 11 ;13 9 ;13 11 ;18 13 ;13 19 ;1 13 ;0 8 ;0 6 ;4 8 ;11 9 ;12 11 ;12 9 ;10 10	1	0.477718	0.310924	0	1	4714 4322	1	0.521691	3.9e-05	0	1	7960 6718	1	0.542308	0	0	1	5213 4858	1	0.517625	0.000419	0	1	7220 5730	1	0.557529
Aldh1b1	chr4	45811893	45817480	+	0 1 ;0 1 ;0 3 ;0 2 ;0 4 ;0 5 ;0 4 ;0 4 ;0 2 ;0 1 ;0 3 ;0 2 ;0 2 ;0 1 ;0 1 ;0 1 ;0 1 ;0 1	-1	0	0	1	0	0 1 ;0 1 ;0 2	0	0	0.125	0	0	0 1 ;1 0 ;0 2 ;0 1 ;3 0 ;1 1 ;0 2 ;0 3 ;0 1	0	0.3125	0.210114	0	0	1 0 ;1 0	0	1	0.5	0	0	4 0	0	1	0.125	0	0	NA	NA	NA	NA	NA	NA	NA	NA	NA	NA	NA	NA	1 1	0	0.5
Aldh1l1	chr6	90500841	90549165	+	2 0 ;2 0 ;1 0 ;8 0 ;4 0 ;3 0 ;4 0 ;3 0 ;1 0 ;1 0 ;2 0 ;1 0	-1	1	0	1	0	NA	NA	NA	NA	NA	NA	0 3 ;0 2 ;0 1 ;0 3 ;0 2 ;0 9 ;3 11 ;0 9 ;0 6 ;1 14 ;0 8 ;0 3 ;0 6 ;0 7 ;0 6 ;0 1 ;0 4 ;0 3 ;1 0	-1	0.048544	0	1	0	0 1 ;0 2 ;0 1 ;0 1 ;0 6 ;3 6 ;1 3 ;1 2 ;5 3 ;3 1 ;0 2 ;1 5 ;1 5 ;0 3 ;1 1 ;0 1	0	0.271186	0.000584	1	0	NA	NA	NA	NA	NA	NA	NA	NA	NA	NA	NA	NA	NA	NA	NA	NA	NA	NA	NA	NA	NA
Aldh1l2	chr10	82950191	82996885	-	0 1 ;0 2 ;0 2 ;0 1 ;0 2 ;0 2 ;0 2 ;0 2 ;0 2 ;0 2 ;0 3 ;0 1 ;0 1 ;0 2 ;0 3 ;0 2 ;0 2 ;1 5 ;0 3 ;1 2 ;1 2 ;0 1 ;1 1 ;1 0	-1	0.098039	0	1	0	0 1 ;0 1 ;0 1	0	0	0.25	0	0	7 2 ;14 7 ;14 12 ;12 11 ;17 9 ;13 14 ;17 15 ;15 12 ;12 15 ;13 14 ;17 9 ;5 7 ;8 5 ;9 8 ;1 10 ;0 14 ;0 15 ;7 20 ;9 20 ;2 20 ;1 20 ;18 16 ;17 17 ;11 16 ;11 12 ;12 10 ;14 12 ;0 19 ;10 15 ;17 11 ;12 9 ;2 18 ;10 12 ;12 5 ;3 2 ;0 2 ;0 2	1	0.439024	0.000747	0	1	9 4 ;19 12 ;10 15 ;13 14 ;9 11 ;9 12 ;15 13 ;14 6 ;15 9 ;11 14 ;8 14 ;5 12 ;10 6 ;11 8 ;3 17 ;0 15 ;0 15 ;15 15 ;18 15 ;5 21 ;4 22 ;12 16 ;15 21 ;10 13 ;12 14 ;10 15 ;14 14 ;1 14 ;7 15 ;9 9 ;11 16 ;3 9 ;8 11 ;10 4 ;1 1 ;1 2 ;2 2	1	0.424516	3e-05	0	1	2377 1406	1	0.628337	0	0	1	3010 1762	1	0.630763	0	0	1	1531 1042	1	0.595025	0	0	1	2245 1343	1	0.625697
Aldh2	chr5	122017695	122043833	-	2 0 ;11 16 ;18 11 ;15 15 ;20 12 ;8 18 ;25 7 ;1 0 ;14 10 ;14 10 ;3 6 ;5 8 ;6 6	1	0.544061	0.173155	0	1	1 0 ;2 1 ;3 1 ;4 3 ;6 0 ;5 3 ;6 0 ;5 1 ;3 3 ;1 0 ;2 0 ;2 1	0	0.754717	0.000269	1	0	0 2 ;5 3 ;22 14 ;13 17 ;17 20 ;20 22 ;16 19 ;22 12 ;9 18 ;14 14 ;8 7 ;5 10 ;6 8	1	0.486068	0.656291	0	1	3 11 ;26 9 ;20 13 ;21 9 ;12 19 ;17 22 ;17 17 ;10 16 ;18 15 ;3 9 ;2 8 ;3 7	1	0.495114	0.909146	0	1	2778 3083	1	0.473981	7.1e-05	0	1	3827 4144	1	0.480115	4e-04	0	1	3688 3342	1	0.524609	3.9e-05	0	1	7469 7002	1	0.516136
Aldh3a2	chr11	61058256	61080629	-	1 1 ;2 7 ;2 6 ;4 0 ;5 5 ;6 5 ;5 6 ;5 6 ;6 3 ;5 6 ;1 2 ;4 1 ;3 2 ;0 1 ;3 9 ;2 5 ;0 4 ;3 2 ;2 2 ;0 2 ;1 2 ;4 1 ;0 1 ;2 0	1	0.455172	0.318989	0	1	0 1 ;0 1 ;0 1 ;0 1 ;0 1 ;0 1 ;0 1 ;1 0 ;0 1 ;0 1 ;0 1 ;0 1 ;0 1	0	0.076923	0.003418	0	0	8 5 ;6 3 ;6 3 ;5 5 ;10 12 ;13 9 ;6 12 ;19 11 ;8 12 ;11 12 ;3 7 ;5 4 ;9 5 ;1 9 ;5 12 ;3 12 ;3 11 ;4 7 ;3 8 ;2 6 ;7 9 ;2 1 ;5 3	1	0.447205	0.065746	0	1	6 7 ;3 7 ;4 6 ;6 6 ;10 6 ;11 8 ;6 7 ;7 15 ;15 8 ;13 9 ;3 3 ;3 4 ;8 8 ;0 3 ;6 5 ;5 5 ;6 6 ;6 6 ;7 5 ;1 5 ;6 2 ;2 1 ;0 1	1	0.501873	1	0	1	3166 3391	1	0.482843	0.005666	0	1	3029 3361	1	0.474022	3.4e-05	0	1	4159 4537	1	0.478266	5.3e-05	0	1	4902 5054	1	0.492366
Aldh3b1	chr19	3913490	3929716	-	3 6 ;2 0 ;1 1	0	0.461538	1	0	0	NA	NA	NA	NA	NA	NA	10 7 ;1 2 ;1 7	0	0.428571	0.571588	0	0	1 0 ;1 0	0	1	0.5	0	0	1808 632	-1	0.740984	0	1	0	2532 898	-1	0.738192	0	1	0	2005 754	-1	0.726713	0	1	0	2902 1244	-1	0.699952
Aldh3b2	chr19	3972327	3981665	+	1 0	0	1	1	0	0	NA	NA	NA	NA	NA	NA	NA	NA	NA	NA	NA	NA	NA	NA	NA	NA	NA	NA	NA	NA	NA	NA	NA	NA	NA	NA	NA	NA	NA	NA	NA	NA	NA	NA	NA	NA	NA	NA	NA
Aldh4a1	chr4	139178808	139205606	+	0 1 ;0 1 ;0 1 ;1 1 ;1 0 ;1 1 ;0 1 ;1 1 ;1 2 ;2 3 ;2 1 ;0 4 ;0 3 ;1 2 ;3 0 ;4 2 ;3 2 ;2 3 ;2 4 ;2 3 ;4 0 ;5 0 ;1 0 ;2 0 ;0 1 ;1 1 ;2 0 ;0 4 ;0 3 ;2 1 ;1 1 ;1 1 ;1 0 ;1 0 ;2 1 ;2 1 ;1 0 ;3 0 ;2 0 ;1 0	1	0.537037	0.500766	0	1	0 1 ;0 1 ;0 1 ;0 1 ;0 1 ;0 1	0	0	0.03125	0	0	1 5 ;1 2 ;1 3 ;0 1 ;8 8 ;5 8 ;1 8 ;2 6 ;2 5 ;3 4 ;2 7 ;6 5 ;4 4 ;6 1 ;2 1 ;2 2 ;4 3 ;4 4 ;3 3 ;7 7 ;5 4 ;4 6 ;3 8 ;6 3 ;6 3 ;1 6 ;2 2 ;2 1 ;4 3 ;6 3 ;1 2 ;2 2 ;3 2 ;1 3 ;0 3 ;0 1 ;0 2 ;1 2 ;1 1 ;1 1 ;6 1 ;5 1 ;1 3 ;5 1 ;3 1	1	0.466667	0.286302	0	1	1 0 ;1 0 ;1 0 ;0 1 ;7 4 ;1 2 ;3 2 ;4 2 ;3 3 ;0 2 ;2 6 ;1 3 ;3 3 ;3 1 ;1 1 ;2 1 ;2 3 ;0 2 ;3 2 ;8 3 ;5 4 ;5 3 ;3 4 ;0 2 ;0 2 ;1 1 ;2 2 ;2 3 ;3 4 ;2 4 ;1 2 ;1 1 ;1 1 ;0 1 ;0 1 ;1 1 ;1 1 ;2 1 ;1 1 ;1 1 ;6 1 ;5 1	1	0.517442	0.703139	0	1	2398 2481	1	0.491494	0.240413	0	1	7280 6282	1	0.536794	0	0	1	8373 6576	1	0.560104	0	0	1	10355 8855	1	0.539042
Aldh5a1	chr13	24999447	25029530	-	1 0 ;1 0 ;1 0 ;0 1 ;1 1	0	0.666667	0.6875	0	0	NA	NA	NA	NA	NA	NA	1 0 ;2 1 ;0 4 ;0 3 ;0 3 ;0 1 ;0 1 ;0 1 ;0 1 ;1 3 ;0 8 ;0 1	-1	0.129032	3.4e-05	1	0	2 0 ;1 0 ;0 1 ;1 0 ;1 0 ;1 0 ;1 0 ;1 0 ;0 1 ;0 1 ;1 1 ;1 3 ;0 1 ;0 1	0	0.526316	1	0	0	1648 1826	1	0.474381	0.002668	0	1	2320 2088	1	0.526316	0.000501	0	1	2115 1507	1	0.583932	0	0	1	4576 3936	1	0.537594
Aldh6a1	chr12	85771667	85791900	-	0 1 ;2 4 ;5 0 ;3 2 ;3 3 ;3 1 ;1 1 ;2 1 ;1 2 ;2 2	0	0.564103	0.522397	0	0	1 0 ;0 1	0	0.5	1	0	0	5 4 ;9 10 ;6 7 ;8 6 ;10 6 ;4 2 ;6 2 ;7 4 ;6 2 ;10 0 ;5 0	0	0.638655	0.003183	0	0	6 1 ;6 1 ;2 1 ;2 1 ;11 5 ;2 1 ;4 0 ;2 0 ;1 3 ;1 0 ;3 1	0	0.740741	0.000535	1	0	1257 1183	1	0.515164	0.139434	0	1	1813 1877	1	0.491328	0.299681	0	1	2423 2182	1	0.526167	0.000404	0	1	4061 3776	1	0.518183
Aldh7a1	chr18	56685389	56732593	-	1 0 ;1 0 ;1 0 ;0 1 ;1 4 ;1 1 ;0 1 ;1 0 ;2 1 ;1 0	0	0.529412	1	0	0	1 0 ;1 0 ;0 1	0	0.666667	1	0	0	11 6 ;5 3 ;2 3 ;0 8 ;4 7 ;12 7 ;11 14 ;11 14 ;2 8 ;16 9 ;9 10 ;10 6 ;8 10 ;11 14 ;3 8 ;7 7 ;1 0 ;0 3 ;1 1 ;2 0 ;3 3 ;1 1 ;1 0 ;1 0	1	0.481752	0.586722	0	1	5 5 ;3 1 ;1 1 ;1 0 ;2 7 ;5 7 ;5 19 ;5 19 ;4 9 ;5 9 ;8 5 ;5 5 ;4 5 ;7 11 ;3 4 ;4 7 ;0 2 ;0 1 ;0 2 ;2 2 ;2 2 ;4 5 ;1 0 ;1 0	0	0.37561	0.000451	0	0	4324 4463	1	0.492091	0.14097	0	1	9566 8577	1	0.527256	0	0	1	11005 9380	1	0.539858	0	0	1	11985 10324	1	0.537227
Aldh9a1	chr1	169280121	169298661	+	1 0 ;1 0 ;9 10 ;10 14 ;8 13 ;8 16 ;7 19 ;1 10 ;10 8 ;13 7 ;10 6 ;5 9 ;0 3 ;3 6 ;4 7 ;5 5 ;1 3	1	0.413793	0.010299	0	1	0 3 ;3 1 ;1 3 ;0 4 ;2 5 ;0 1 ;1 3 ;1 3 ;0 4 ;4 1 ;1 1 ;2 1 ;1 1 ;1 1 ;1 0 ;1 0 ;1 0	0	0.384615	0.126347	0	0	0 3 ;7 7 ;12 13 ;6 16 ;2 9 ;6 11 ;0 10 ;9 12 ;11 12 ;8 10 ;6 5 ;0 9 ;6 3 ;3 2 ;10 6 ;8 7	1	0.41048	0.008071	0	1	9 11 ;13 10 ;6 12 ;8 4 ;5 15 ;3 8 ;10 3 ;11 3 ;9 5 ;7 5 ;0 1 ;3 2 ;2 1 ;7 6 ;6 10 ;1 0 ;1 0 ;1 0 ;1 0 ;1 0	1	0.52	0.620729	0	1	3237 1208	-1	0.728234	0	1	0	3344 1337	-1	0.714377	0	1	0	3888 1741	-1	0.690709	0	1	0	4270 1775	-1	0.706369
Aldoa	chr7	133938747	133942692	-	15 5 ;8 6 ;9 17	1	0.533333	0.698883	0	1	3 2 ;1 2 ;2 4	0	0.428571	0.790527	0	0	24 1 ;12 2 ;25 12	-1	0.802632	0	1	0	16 5 ;12 4 ;15 19	0	0.605634	0.095924	0	0	22065 24580	1	0.473041	0	0	1	27775 29928	1	0.481344	0	0	1	23789 28424	1	0.455615	0	0	1	39211 42048	1	0.482543
Aldoc	chr11	78137699	78140262	+	18 2 ;26 5 ;25 1 ;22 1 ;21 3 ;15 7 ;15 0	-1	0.881988	0	1	0	NA	NA	NA	NA	NA	NA	4 0 ;5 0 ;5 0 ;2 0 ;1 0 ;2 1 ;5 0	-1	0.96	2e-06	1	0	3 0 ;3 0 ;4 0 ;1 0 ;4 0 ;3 1 ;2 0	-1	0.952381	2.1e-05	1	0	8638 133	-1	0.984836	0	1	0	11005 719	-1	0.938673	0	1	0	20132 591	-1	0.971481	0	1	0	11922 2849	-1	0.807122
Alg1	chr16	5233713	5245001	+	3 7 ;4 7 ;5 2 ;0 2 ;0 2 ;0 2 ;1 1 ;4 2 ;3 2	0	0.425532	0.381693	0	0	0 1 ;2 0 ;1 0 ;0 1 ;0 1 ;0 1 ;1 0	0	0.5	1	0	0	6 2 ;7 8 ;3 12 ;7 5 ;5 10 ;4 9 ;4 8 ;3 8 ;7 9 ;6 6 ;5 7	0	0.404255	0.028195	0	0	2 2 ;5 7 ;7 11 ;8 7 ;5 3 ;4 10 ;4 10 ;4 10 ;7 3 ;5 8 ;5 6	1	0.421053	0.082491	0	1	1094 806	1	0.575789	0	0	1	1849 1478	1	0.555756	0	0	1	1783 1325	1	0.573681	0	0	1	2095 1534	1	0.577294
Alg10b	chr15	90054741	90060985	+	1 1 ;5 9 ;6 9 ;6 7 ;5 3 ;5 6 ;4 5 ;1 3 ;4 6 ;5 8 ;4 8 ;6 5 ;4 3 ;5 12 ;2 7 ;2 3 ;2 3 ;1 3 ;1 3 ;2 5 ;6 6 ;2 7 ;2 7 ;3 4 ;4 8 ;0 7 ;1 8 ;2 11 ;1 4 ;1 8 ;1 9 ;6 10 ;4 10 ;0 9 ;1 4 ;0 7 ;0 7 ;2 4 ;0 6 ;5 9 ;2 2 ;2 6 ;5 6 ;4 3 ;1 6 ;1 6 ;1 7 ;2 4 ;1 3 ;1 2 ;1 1 ;1 3 ;0 4	0	0.303855	0	1	0	0 2 ;1 0 ;1 1 ;0 5 ;2 0 ;1 1 ;0 1 ;2 1 ;1 1 ;1 1 ;1 0 ;0 2 ;2 1 ;2 2 ;2 2 ;0 1 ;0 2 ;0 2 ;2 3 ;3 1 ;4 1 ;2 1 ;1 0 ;2 1 ;0 1 ;0 4 ;0 4 ;2 1 ;2 1 ;0 1 ;0 4 ;0 3 ;0 5 ;0 4 ;0 2 ;1 1 ;0 1 ;1 0 ;2 0 ;1 0 ;1 0 ;1 0 ;1 0 ;0 2	0	0.388889	0.026424	0	0	3 7 ;17 10 ;12 18 ;12 15 ;8 10 ;8 17 ;7 15 ;7 15 ;8 18 ;4 15 ;3 15 ;5 13 ;4 8 ;6 24 ;3 20 ;6 10 ;4 9 ;0 7 ;1 6 ;2 10 ;13 20 ;6 19 ;6 17 ;5 13 ;3 14 ;0 18 ;2 17 ;9 18 ;0 14 ;0 19 ;0 19 ;7 14 ;4 17 ;0 20 ;0 17 ;1 14 ;3 13 ;5 16 ;4 17 ;5 17 ;8 6 ;10 13 ;8 11 ;6 11 ;4 10 ;2 12 ;2 12 ;5 10 ;4 5 ;4 4 ;3 3 ;5 9 ;0 11	-1	0.26294	0	1	0	6 5 ;6 17 ;8 12 ;10 19 ;5 17 ;12 17 ;8 14 ;6 24 ;7 22 ;7 11 ;6 11 ;3 10 ;4 8 ;6 20 ;2 17 ;5 10 ;5 9 ;1 6 ;2 7 ;2 11 ;14 14 ;6 13 ;5 11 ;3 12 ;3 15 ;0 18 ;0 16 ;4 15 ;1 9 ;1 16 ;1 18 ;8 11 ;6 16 ;0 20 ;0 15 ;2 13 ;6 11 ;8 15 ;5 16 ;7 19 ;8 13 ;4 18 ;9 16 ;5 12 ;2 14 ;3 13 ;5 15 ;8 12 ;6 6 ;3 3 ;2 4 ;3 10 ;0 8	-1	0.26128	0	1	0	36659 21170	1	0.633921	0	0	1	47761 34802	1	0.578479	0	0	1	42309 29218	1	0.591511	0	0	1	41507 29530	1	0.584301
Alg11	chr8	23171192	23182099	+	1 1 ;1 3 ;1 0 ;4 6 ;3 1 ;4 1 ;3 1 ;2 1 ;3 0 ;2 0 ;4 0 ;4 1 ;6 2 ;4 1 ;3 1 ;3 1 ;3 0 ;3 3 ;9 2 ;3 0 ;4 6 ;4 1 ;4 2 ;2 0 ;3 0 ;2 0 ;3 0 ;5 2 ;5 2 ;3 2 ;3 3 ;0 3 ;0 2 ;0 1 ;0 2 ;5 3 ;6 4 ;1 2 ;4 3 ;5 3 ;6 4 ;4 3 ;7 4 ;7 4 ;5 4 ;4 2 ;2 1 ;3 1 ;1 0 ;1 0 ;2 0 ;4 2 ;2 1 ;3 3 ;3 3 ;3 3 ;2 1 ;1 1 ;2 2 ;1 0 ;0 1 ;1 0 ;2 2 ;2 1 ;3 1 ;2 0 ;3 0 ;2 0 ;2 0 ;1 0 ;1 0 ;1 0 ;0 2 ;0 1 ;0 1 ;1 1 ;1 1 ;2 1 ;3 3 ;2 1 …	0	0.651429	0	0	0	1 0 ;0 1 ;1 0 ;0 1 ;1 1 ;1 0 ;1 0 ;0 1 ;0 1 ;1 0 ;1 0 ;0 1 ;1 0 ;1 0 ;3 0 ;2 0 ;2 0 ;2 0 ;1 0 ;0 1 ;1 0 ;1 1 ;0 1 ;0 1 ;0 1 ;1 0 ;1 0 ;1 0 ;0 1 ;1 0 ;1 0 ;1 0	0	0.692308	0.023703	0	0	5 3 ;6 1 ;9 0 ;5 1 ;6 0 ;8 2 ;8 2 ;9 3 ;7 3 ;7 2 ;9 1 ;15 0 ;11 2 ;8 0 ;7 1 ;7 1 ;8 1 ;10 0 ;18 3 ;6 1 ;0 1 ;1 0 ;1 2 ;11 10 ;10 5 ;9 6 ;9 3 ;11 4 ;10 5 ;6 7 ;8 9 ;7 9 ;12 6 ;12 4 ;2 3 ;1 6 ;1 5 ;12 7 ;10 8 ;15 8 ;2 5 ;6 5 ;5 7 ;9 7 ;10 8 ;12 8 ;12 7 ;5 2 ;2 3 ;2 3 ;5 3 ;5 2 ;5 3 ;4 2 ;12 1 ;3 3 ;5 3 ;5 4 ;5 4 ;5 4 ;8 4 ;8 2 ;5 4 ;3 0 ;0 2 ;0 2 ;0 1 ;0 1 ;4 0 ;4 6 ;4 3 ;2 2 ;5 1 ;2 3 ;2 3 ;2 2 ;2…	0	0.658228	0	0	0	2 1 ;3 1 ;5 0 ;5 1 ;5 1 ;6 0 ;3 1 ;2 1 ;6 1 ;6 0 ;4 0 ;6 2 ;6 2 ;1 0 ;3 0 ;4 0 ;3 0 ;4 1 ;8 1 ;1 1 ;0 1 ;1 0 ;12 3 ;11 3 ;11 2 ;7 1 ;11 2 ;10 1 ;9 2 ;9 3 ;8 3 ;12 1 ;11 1 ;0 1 ;1 1 ;2 2 ;14 5 ;8 1 ;17 5 ;3 1 ;6 4 ;5 5 ;13 2 ;10 2 ;11 4 ;11 4 ;5 4 ;1 3 ;1 2 ;4 2 ;8 1 ;7 1 ;3 0 ;10 2 ;8 1 ;7 0 ;6 0 ;5 0 ;3 0 ;7 0 ;9 0 ;3 0 ;3 1 ;1 1 ;0 1 ;0 1 ;0 1 ;4 1 ;8 1 ;6 2 ;2 1 ;4 0 ;2 2 ;2 2 ;1 1 ;1 0 ;3 0 ;…	-1	0.806216	0	1	0	9441 9336	1	0.502796	0.447876	0	1	13465 15446	1	0.46574	0	0	1	14488 14543	1	0.499053	0.751298	0	1	12531 14803	1	0.45844
Alg14	chr3	120994734	121064929	+	1 2 ;4 3 ;4 3 ;3 7 ;4 8 ;0 5 ;1 3	0	0.354167	0.059463	0	0	NA	NA	NA	NA	NA	NA	16 12 ;6 8 ;5 7 ;4 9 ;6 14 ;5 3 ;4 4	1	0.446602	0.324479	0	1	8 9 ;6 6 ;7 6 ;5 6 ;8 7 ;3 1 ;4 1	1	0.532468	0.648791	0	1	1928 856	-1	0.692529	0	1	0	2654 1619	1	0.621109	0	0	1	3178 1544	0	0.67302	0	1	0	3498 2281	1	0.605295
Alg2	chr4	47482704	47487239	-	1 2 ;2 7 ;10 5 ;5 8 ;5 10 ;9 10	0	0.432432	0.295413	0	0	1 2 ;0 2 ;0 5 ;0 2 ;0 1	0	0.076923	0.003418	0	0	4 9 ;9 9 ;13 15 ;10 14 ;11 6 ;17 15	1	0.484848	0.794123	0	1	1 8 ;6 13 ;4 16 ;3 8 ;4 8 ;8 18	0	0.268041	5e-06	1	0	630 597	1	0.513447	0.360964	0	1	1286 1116	1	0.535387	0.000561	0	1	1191 1380	1	0.463244	0.000208	0	1	1279 1494	1	0.461233
Alg3	chr16	20605530	20610822	-	2 3 ;2 0 ;3 1	0	0.636364	0.548828	0	0	1 0 ;1 0	0	1	0.5	0	0	0 5 ;0 2 ;0 2	0	0	0.003906	1	0	2 5 ;3 2 ;3 3	0	0.444444	0.814529	0	0	158 177	1	0.471642	0.325393	0	1	241 344	1	0.411966	2.4e-05	0	1	168 188	1	0.47191	0.313935	0	1	280 238	1	0.540541
Alg5	chr3	54539460	54553717	+	7 10 ;11 2 ;6 4 ;1 1 ;1 1 ;1 1 ;0 1 ;1 1 ;1 0	0	0.58	0.322236	0	0	2 1 ;1 0 ;3 1 ;1 0	0	0.777778	0.179687	0	0	14 12 ;9 7 ;7 8 ;6 3 ;6 3 ;9 9 ;2 3 ;0 5 ;0 3 ;0 1	1	0.495327	1	0	1	9 4 ;7 8 ;10 9 ;4 0 ;4 0 ;9 1 ;2 1 ;0 3 ;0 2 ;0 1	0	0.608108	0.080507	0	0	8702 7887	1	0.524564	0	0	1	12411 11561	1	0.517729	0	0	1	12142 10855	1	0.527982	0	0	1	10485 10307	1	0.50428
Alg6	chr4	99382320	99430151	+	2 1 ;2 2 ;2 1 ;2 1 ;0 1 ;4 3 ;5 2 ;1 6 ;0 7 ;3 2	0	0.446809	0.560065	0	0	0 1 ;0 4	0	0	0.0625	0	0	3 0 ;1 0 ;2 2 ;1 1 ;2 2 ;3 3 ;3 4 ;0 2 ;0 3 ;2 6	0	0.425	0.429591	0	0	2 5 ;2 6 ;1 3 ;3 2 ;1 3 ;1 2 ;4 1 ;4 2 ;0 1 ;2 2 ;2 8	0	0.385965	0.111161	0	0	824 884	1	0.482436	0.153385	0	1	1198 1106	1	0.519965	0.057959	0	1	727 942	1	0.43559	0	0	1	957 837	1	0.533445
Alg8	chr7	104520126	104540668	+	8 5 ;10 12 ;8 7 ;7 8 ;3 5 ;3 1 ;8 0 ;2 1 ;4 2	1	0.56383	0.256442	0	1	2 2 ;3 0 ;0 1 ;1 2 ;2 0 ;1 0 ;0 1	0	0.6	0.607239	0	0	14 4 ;15 5 ;8 1 ;10 2 ;10 8 ;2 0 ;9 2 ;4 0 ;0 3	0	0.742268	2e-06	1	0	9 5 ;6 8 ;8 5 ;9 5 ;10 7 ;3 1 ;6 1 ;2 1 ;1 0	0	0.62069	0.031418	0	0	1059 2021	0	0.343831	0	0	0	1158 2023	1	0.364036	0	0	1	1071 1641	1	0.394912	0	0	1	1307 2593	0	0.335128
Alg9	chr9	50583329	50651744	+	4 5 ;0 5 ;2 0 ;5 3 ;11 6 ;8 3 ;6 4 ;5 6 ;6 7 ;4 7 ;1 0 ;4 5 ;2 0 ;1 0	1	0.536364	0.504685	0	1	1 0 ;0 1 ;2 0 ;0 2 ;2 3 ;0 1	0	0.416667	0.774414	0	0	8 3 ;1 2 ;2 1 ;6 3 ;9 8 ;3 5 ;10 3 ;5 6 ;4 5 ;8 5 ;2 0 ;3 1 ;2 1 ;2 1	0	0.59633	0.054909	0	0	5 7 ;3 2 ;2 1 ;5 3 ;5 10 ;3 2 ;4 3 ;5 4 ;9 6 ;6 3 ;2 1 ;1 2 ;1 0	1	0.536842	0.538394	0	1	3506 3534	1	0.498011	0.747612	0	1	6288 6290	1	0.49992	0.992886	0	1	4893 4848	1	0.50231	0.655736	0	1	6009 6122	1	0.495343
Alk	chr17	72218327	72953647	-	4 0 ;1 0 ;1 0 ;1 0 ;2 0 ;1 0 ;1 0 ;2 0 ;1 0 ;1 0 ;2 0	-1	1	1.5e-05	1	0	1 0 ;1 0 ;0 1 ;1 0 ;2 0 ;1 0 ;1 0 ;1 0 ;1 0	0	0.9	0.021484	0	0	1 0	0	1	1	0	0	NA	NA	NA	NA	NA	NA	NA	NA	NA	NA	NA	NA	NA	NA	NA	NA	NA	NA	NA	NA	NA	NA	NA	NA	NA	NA	NA
Alkbh1	chr12	88769027	88784789	-	2 3 ;7 3 ;5 3 ;2 3 ;1 2 ;0 1 ;1 1 ;1 1	0	0.527778	0.867939	0	0	0 1 ;2 2 ;1 2 ;1 1 ;0 1 ;0 1 ;0 1	0	0.307692	0.266846	0	0	2 6 ;4 2 ;8 6 ;6 3 ;3 3 ;1 1 ;1 2 ;4 1	0	0.54717	0.583132	0	0	6 1 ;4 1 ;8 2 ;4 1 ;3 1 ;2 1 ;3 1 ;3 2	0	0.767442	0.000606	1	0	2690 2436	1	0.524776	0.000409	0	1	4114 3613	1	0.532419	0	0	1	3778 2843	1	0.570609	0	0	1	3093 2392	1	0.563902
Alkbh2	chr5	114573942	114578185	-	1 1 ;0 1 ;0 3 ;0 6	0	0.083333	0.006348	1	0	2 1 ;2 1	0	0.666667	0.6875	0	0	1 0 ;0 1 ;1 0 ;1 0 ;4 2 ;0 1	0	0.636364	0.548828	0	0	1 1 ;1 0 ;4 0 ;0 3 ;1 0	0	0.636364	0.548828	0	0	189 118	0	0.615635	6e-05	0	0	172 209	1	0.451444	0.064993	0	1	121 144	1	0.456604	0.176439	0	1	176 151	1	0.538226
Alkbh3	chr2	93820790	93850887	-	6 4 ;3 5 ;11 6 ;5 1	0	0.609756	0.211024	0	0	1 0 ;0 2	0	0.333333	1	0	0	9 9 ;6 9 ;6 7 ;2 3	0	0.45098	0.575849	0	0	3 11 ;6 9 ;7 14 ;4 8	0	0.322581	0.007149	1	0	1039 778	1	0.571822	0	0	1	1724 1362	1	0.558652	0	0	1	1518 1374	1	0.524896	0.007824	0	1	2400 1712	1	0.583658
Alkbh4	chr5	136614650	136617484	+	0 3 ;2 0 ;3 1 ;0 1 ;1 3 ;1 0 ;0 1 ;1 2 ;1 1 ;0 1 ;2 1 ;2 1	0	0.464286	0.850554	0	0	1 0 ;0 1 ;1 0 ;2 0 ;4 0 ;2 0 ;0 1 ;0 2 ;0 2 ;1 0 ;0 1	0	0.611111	0.480682	0	0	0 1 ;1 3 ;1 2 ;2 1 ;1 3 ;3 4 ;4 5 ;0 2 ;2 3 ;2 3 ;1 3 ;1 3 ;0 3 ;2 4 ;2 4 ;3 2	0	0.352113	0.016995	0	0	0 1 ;1 2 ;1 0 ;2 5 ;1 3 ;2 2 ;2 1 ;0 2 ;1 4 ;1 4 ;1 3 ;1 3 ;0 2 ;4 3 ;3 3 ;4 4	0	0.363636	0.035583	0	0	529 707	1	0.427994	0	0	1	1049 1078	1	0.493183	0.543781	0	1	1322 1247	1	0.514597	0.144278	0	1	1938 1946	1	0.49897
Alkbh5	chr11	60351184	60372014	+	2 2 ;8 7 ;9 7 ;12 4 ;7 7 ;6 3 ;6 4 ;11 1 ;1 3 ;1 5 ;11 4 ;12 10 ;11 3 ;4 2 ;9 2 ;10 2 ;4 0 ;4 1 ;0 2	0	0.649746	3.2e-05	0	0	0 1 ;1 1 ;4 2 ;3 5 ;0 1 ;0 1 ;0 3 ;1 0 ;3 0 ;1 0 ;1 2 ;3 1 ;1 1 ;1 0 ;0 1 ;1 0 ;1 1	1	0.512195	1	0	1	1 2 ;10 5 ;9 8 ;13 5 ;6 9 ;17 4 ;15 3 ;9 7 ;11 3 ;13 1 ;19 7 ;18 5 ;14 3 ;15 2 ;17 4 ;15 5 ;7 1 ;13 4 ;2 3	-1	0.734426	0	1	0	0 2 ;11 7 ;7 8 ;7 11 ;13 6 ;14 8 ;14 7 ;11 10 ;15 3 ;4 9 ;11 5 ;16 9 ;10 3 ;12 5 ;12 2 ;12 2 ;6 0 ;11 0 ;0 3	0	0.65035	0	0	0	3599 4005	1	0.473304	3e-06	0	1	5084 5219	1	0.493449	0.186783	0	1	5609 5865	1	0.488844	0.017282	0	1	6342 6946	1	0.477273
Alkbh6	chr7	31093771	31099322	+	2 3 ;6 4 ;2 1 ;4 3 ;3 3 ;4 4	0	0.538462	0.749259	0	0	1 0	0	1	1	0	0	12 6 ;10 2 ;5 0 ;5 1 ;3 4 ;7 2	0	0.736842	0.00046	1	0	11 10 ;7 8 ;3 5 ;2 0 ;4 3 ;7 5	1	0.523077	0.804317	0	1	571 806	1	0.41467	0	0	1	1010 1139	1	0.469986	0.005747	0	1	1020 962	1	0.514632	0.200416	0	1	936 1157	1	0.447205
Alkbh8	chr9	3335230	3385846	+	2 4 ;2 1 ;4 2 ;2 2 ;5 5	0	0.517241	1	0	0	2 0 ;2 0 ;0 2	0	0.666667	0.6875	0	0	2 1 ;4 5 ;2 4 ;2 2 ;7 7	0	0.472222	0.867939	0	0	1 4 ;4 4 ;3 3 ;1 3 ;3 0	0	0.461538	0.845019	0	0	2716 2446	1	0.526153	0.000181	0	1	4207 3234	1	0.565381	0	0	1	4481 3318	1	0.574561	0	0	1	3271 3189	1	0.506347
Alms1	chr6	85537524	85652745	+	2 1 ;1 3 ;3 1 ;1 3 ;1 2 ;3 3 ;2 4 ;3 5 ;3 1 ;4 2	1	0.479167	0.885433	0	1	3 0 ;1 2 ;2 0 ;0 3 ;2 0 ;2 1 ;1 1 ;1 1	0	0.6	0.503445	0	0	5 0 ;1 1 ;3 2 ;3 3 ;2 8 ;5 5 ;7 6 ;8 3 ;2 5 ;5 4	1	0.525641	0.734342	0	1	5 3 ;4 5 ;3 3 ;2 9 ;6 8 ;4 9 ;15 4 ;14 7 ;10 3 ;5 4	1	0.552846	0.279199	0	1	1011 823	1	0.551254	1.2e-05	0	1	1149 1195	1	0.490188	0.35265	0	1	1170 1171	1	0.499786	1	0	1	974 973	1	0.500257
Alox12	chr11	70054956	70068843	-	1 0	0	1	1	0	0	NA	NA	NA	NA	NA	NA	0 1	0	0	1	0	0	1 0	0	1	1	0	0	NA	NA	NA	NA	NA	NA	NA	NA	NA	NA	NA	NA	NA	NA	NA	NA	NA	NA	NA	NA	NA
Alox15	chr11	70157648	70165533	-	1 0 ;1 0 ;1 0 ;3 0 ;3 0 ;3 0 ;0 1 ;0 1 ;3 0 ;2 0	0	0.894737	0.000729	1	0	NA	NA	NA	NA	NA	NA	NA	NA	NA	NA	NA	NA	0 1	0	0	1	0	0	NA	NA	NA	NA	NA	NA	NA	NA	NA	NA	NA	NA	NA	NA	NA	NA	NA	NA	NA	NA	NA
Alox5ap	chr5	150076633	150099623	+	8 5 ;11 3 ;7 1 ;3 3 ;3 3 ;1 2	0	0.66	0.032839	0	0	NA	NA	NA	NA	NA	NA	NA	NA	NA	NA	NA	NA	NA	NA	NA	NA	NA	NA	NA	NA	NA	NA	NA	NA	NA	NA	NA	NA	NA	NA	NA	NA	NA	NA	NA	NA	NA	NA	NA
Aloxe3	chr11	68939878	68962617	+	1 1 ;1 0	0	0.666667	1	0	0	1 0	0	1	1	0	0	3 0 ;3 1 ;5 1 ;1 0	0	0.857143	0.012939	0	0	1 0 ;1 0 ;4 1 ;3 0 ;2 1 ;2 0	0	0.866667	0.007385	1	0	NA	NA	NA	NA	NA	NA	1 5	0	0.166667	0.21875	0	0	1 8	0	0.111111	0.039062	0	0	1 25	-1	0.038462
Alpk1	chr3	127373227	127483445	-	0 1 ;5 4 ;5 8 ;6 9 ;4 2 ;3 5 ;7 5 ;6 8 ;2 1 ;6 3 ;3 2 ;2 0 ;5 3	1	0.514286	0.84537	0	1	1 0 ;1 0 ;2 0 ;1 0 ;2 0 ;1 0 ;1 0 ;1 0	-1	1	0.001953	1	0	4 3 ;5 4 ;1 7 ;3 5 ;8 5 ;5 7 ;6 8 ;8 4 ;1 0 ;2 4 ;0 2 ;3 2 ;3 1	1	0.485149	0.842382	0	1	0 2 ;1 1 ;2 1 ;3 2 ;2 0 ;1 3 ;2 4 ;2 4 ;3 3 ;2 0 ;1 1 ;2 1	1	0.488372	1	0	1	1 1845	-1	0.000542	0	1	0	429 531	1	0.446875	0.001104	0	1	88 42	0	0.676923	6.7e-05	1	0	5014 2313	-1	0.684318
Alpk2	chr18	65425185	65553542	-	0 1 ;0 1 ;1 0 ;1 1 ;1 0 ;2 0 ;1 0 ;2 0 ;4 0 ;1 0 ;5 0 ;1 1 ;1 0 ;0 1 ;1 0 ;1 0 ;1 0 ;1 0 ;1 0	0	0.833333	0.000325	1	0	NA	NA	NA	NA	NA	NA	0 1 ;0 1	0	0	0.5	0	0	1 0 ;0 2 ;0 1	0	0.25	0.625	0	0	NA	NA	NA	NA	NA	NA	NA	NA	NA	NA	NA	NA	NA	NA	NA	NA	NA	NA	NA	NA	NA
Alpk3	chr7	88202485	88250498	+	0 1 ;0 1	0	0	0.5	0	0	NA	NA	NA	NA	NA	NA	NA	NA	NA	NA	NA	NA	NA	NA	NA	NA	NA	NA	NA	NA	NA	NA	NA	NA	NA	NA	NA	NA	NA	NA	NA	NA	NA	NA	NA	NA	NA	NA	NA
Alpl	chr4	137297646	137352292	-	0 1 ;0 1 ;0 1 ;0 2 ;0 2 ;0 4	-1	0	0.000977	1	0	0 5 ;0 2 ;0 3 ;0 10 ;0 7 ;0 6 ;0 4 ;0 7 ;1 10 ;0 10 ;0 13 ;0 9	-1	0.011494	0	1	0	0 1 ;1 0	0	0.5	1	0	0	1 0 ;1 0 ;1 0 ;1 0 ;1 0 ;1 0 ;0 1 ;0 1	0	0.75	0.289063	0	0	486 0	-1	1	0	1	0	992 394	-1	0.715729	0	1	0	1465 328	-1	0.817066	0	1	0	2356 758	-1	0.756583
Als2	chr1	59219599	59293937	-	2 1 ;5 2 ;6 1 ;5 2 ;3 3 ;0 2 ;2 2 ;1 1 ;4 1 ;1 3 ;0 3 ;1 0 ;5 1 ;1 3 ;2 3 ;2 0 ;1 0	0	0.594203	0.148032	0	0	2 0	0	1	0.5	0	0	1 0 ;3 6 ;3 5 ;5 4 ;5 4 ;6 4 ;2 4 ;4 5 ;2 4 ;3 3 ;2 3 ;2 3 ;2 1 ;1 4 ;4 7 ;2 5 ;2 4 ;4 3 ;4 0 ;1 1	1	0.453125	0.330936	0	1	7 5 ;3 4 ;5 9 ;5 8 ;8 5 ;5 4 ;7 4 ;6 5 ;6 3 ;5 4 ;6 4 ;5 2 ;8 2 ;9 9 ;7 4 ;1 3 ;2 3 ;1 0 ;1 0	1	0.554286	0.173444	0	1	9187 10909	1	0.457156	0	0	1	12989 16176	1	0.445363	0	0	1	17397 19763	1	0.468165	0	0	1	15772 18221	1	0.463978
Als2cl	chr9	110782825	110803034	+	0 3 ;0 2 ;0 1 ;0 3 ;0 5 ;0 6 ;0 8 ;0 12 ;1 14 ;1 17 ;0 11 ;0 6 ;0 7 ;0 7 ;2 8 ;2 16 ;0 10 ;0 2 ;0 1 ;1 4 ;0 14 ;1 15 ;1 15 ;2 17 ;2 18 ;3 18 ;3 12 ;1 9 ;1 14 ;1 15 ;2 17 ;1 13 ;2 12 ;1 12 ;0 12 ;0 17 ;1 13 ;0 8	-1	0.068558	0	1	0	NA	NA	NA	NA	NA	NA	8 1 ;4 4 ;4 5 ;3 2 ;7 8 ;5 8 ;15 7 ;7 14 ;4 4 ;5 4 ;7 14 ;4 6 ;3 6 ;5 5 ;10 7 ;11 8 ;9 4 ;0 1 ;1 1 ;8 4 ;8 6 ;7 8 ;9 15 ;6 11 ;7 12 ;12 10 ;7 8 ;6 4 ;7 7 ;7 8 ;11 12 ;9 9 ;13 10 ;7 13 ;5 8 ;7 15 ;8 12 ;0 6	1	0.471455	0.197902	0	1	1 0 ;0 1 ;0 1 ;1 0 ;1 0 ;0 1 ;1 2 ;0 3 ;0 1 ;0 2 ;1 2 ;1 2 ;0 3 ;0 3 ;0 1 ;0 2 ;0 1 ;0 1 ;1 1 ;1 0 ;1 1 ;0 1 ;1 0 ;0 3 ;1 0 ;0 1	0	0.25	0.00126	1	0	1020 7127	-1	0.125199	0	1	0	7376 12843	1	0.364805	0	0	1	10331 11070	1	0.482734	0	0	1	16042 25227	1	0.388718
Alx4	chr2	93482590	93521496	+	1 0	0	1	1	0	0	NA	NA	NA	NA	NA	NA	NA	NA	NA	NA	NA	NA	NA	NA	NA	NA	NA	NA	420 347	1	0.547588	0.009284	0	1	323 194	1	0.624758	0	0	1	214 53	-1	0.801498	0	1	0	273 185	1	0.59607
Alyref	chr11	120455829	120459679	-	16 19	0	0.457143	0.735879	0	0	4 4 ;1 0	0	0.555556	1	0	0	19 17	0	0.527778	0.867939	0	0	32 10	0	0.761905	0.000941	1	0	NA	NA	NA	NA	NA	NA	NA	NA	NA	NA	NA	NA	NA	NA	NA	NA	NA	NA	NA	NA	NA
Alyref2	chr1	173433608	173434881	+	0 1	0	0	1	0	0	NA	NA	NA	NA	NA	NA	0 2 ;0 2 ;0 2 ;1 0	0	0.142857	0.125	0	0	1 2 ;1 2 ;1 2 ;0 1	0	0.3	0.34375	0	0	NA	NA	NA	NA	NA	NA	NA	NA	NA	NA	NA	NA	NA	NA	NA	NA	NA	NA	NA	NA	NA
Amacr	chr15	10911510	10926379	+	2 0 ;1 3 ;1 0 ;1 0 ;3 0 ;1 1 ;2 1 ;1 0 ;1 0 ;1 0 ;2 0 ;0 2	0	0.695652	0.09314	0	0	1 0 ;1 0 ;1 0 ;1 0 ;1 0 ;0 1 ;0 1	0	0.714286	0.453125	0	0	1 1 ;0 1 ;4 1 ;3 3 ;6 7 ;3 5 ;3 5 ;3 4 ;1 3 ;4 3 ;3 3 ;2 3 ;0 3 ;1 3 ;2 2 ;2 0 ;4 2 ;1 0 ;1 0 ;0 1 ;2 0 ;2 0 ;0 1 ;1 0 ;2 0 ;2 0 ;2 0	1	0.518868	0.770919	0	1	2 2 ;2 1 ;2 0 ;1 4 ;4 6 ;3 7 ;6 2 ;3 4 ;4 4 ;1 3 ;1 1 ;1 1 ;2 1 ;5 3 ;2 3 ;4 2 ;2 0 ;1 0 ;1 1 ;0 1 ;0 1 ;1 0 ;3 0 ;1 0 ;2 1 ;3 0 ;2 0 ;2 0 ;1 1 ;1 0 ;1 0 ;1 0 ;1 0 ;1 0	0	0.577586	0.114083	0	0	1258 1915	1	0.39647	0	0	1	3361 3260	1	0.507627	0.219083	0	1	3170 3750	1	0.458092	0	0	1	3224 4280	1	0.429638
Ambra1	chr2	91570294	91759006	+	0 1 ;2 1 ;8 8 ;5 5 ;1 0	0	0.516129	1	0	0	0 1 ;1 2 ;0 2	0	0.166667	0.21875	0	0	1 1 ;6 3 ;5 2 ;10 11 ;7 11	1	0.508772	1	0	1	1 6 ;6 8 ;6 5 ;13 6 ;8 1 ;2 2	0	0.5625	0.381733	0	0	627 424	1	0.596575	0	0	1	818 656	1	0.554953	2.7e-05	0	1	618 452	1	0.57757	0	0	1	763 570	1	0.572393
Amdhd2	chr17	24292799	24300700	-	2 1 ;4 4 ;4 3 ;2 0	0	0.6	0.503445	0	0	0 1	0	0	1	0	0	7 2 ;12 6 ;8 7 ;1 2	0	0.622222	0.135156	0	0	0 1 ;2 4 ;4 15 ;4 13 ;7 5	0	0.309091	0.006456	1	0	180 172	1	0.511364	0.70913	0	1	561 619	1	0.475424	0.097007	0	1	538 524	1	0.506591	0.689975	0	1	738 785	1	0.48457
Amer3	chr1	34636537	34647789	+	1 0 ;1 0 ;1 0	0	1	0.25	0	0	NA	NA	NA	NA	NA	NA	NA	NA	NA	NA	NA	NA	NA	NA	NA	NA	NA	NA	NA	NA	NA	NA	NA	NA	NA	NA	NA	NA	NA	NA	NA	NA	NA	NA	NA	NA	NA	NA	NA
Amfr	chr8	96495487	96536540	-	10 7 ;9 8 ;22 0 ;6 7 ;8 7 ;5 0 ;5 2	0	0.677083	0.000675	1	0	1 1 ;0 1 ;1 3 ;1 3 ;2 0 ;0 1 ;2 1 ;1 0	0	0.444444	0.814529	0	0	13 22 ;12 18 ;36 0 ;15 13 ;13 11 ;8 9 ;11 10 ;2 1	1	0.56701	0.072397	0	1	16 11 ;17 10 ;22 9 ;13 4 ;11 9 ;3 3 ;5 6 ;2 0	0	0.631206	0.002313	0	0	9115 8644	1	0.513261	0.00042	0	1	12500 11601	1	0.518651	0	0	1	14861 13898	1	0.516743	0	0	1	17643 15432	1	0.533424
Amh	chr10	80267992	80270393	+	2 0 ;1 0 ;1 0	0	1	0.125	0	0	1 0	0	1	1	0	0	3 1 ;1 0 ;1 0	0	0.833333	0.21875	0	0	1 0 ;2 0	0	1	0.25	0	0	10 12	0	0.454545	0.831812	0	0	2 22	-1	0.083333	3.6e-05	1	0	9 9	0	0.5	1	0	0	4 25	-1	0.137931
Amica1	chr9	44887265	44916614	+	2 1 ;5 0 ;3 0 ;1 0 ;2 0 ;1 0 ;1 0 ;0 1 ;0 1 ;0 2 ;2 1 ;2 0 ;2 0 ;2 0 ;1 0	0	0.8	0.001431	1	0	NA	NA	NA	NA	NA	NA	1 0 ;1 0 ;2 0 ;1 0 ;1 0 ;1 0 ;1 0	0	1	0.007812	1	0	NA	NA	NA	NA	NA	NA	1 2	0	0.333333	1	0	0	1 1	0	0.5	1	0	0	1 12	0	0.076923	0.003418	1	0	1 1	0	0.5
Amigo1	chr3	107989252	107994695	+	0 1 ;0 2 ;0 1 ;0 1 ;1 2 ;0 3 ;0 4 ;0 4 ;1 2 ;2 2	0	0.153846	0.000534	1	0	0 3 ;1 0 ;0 1 ;0 1	0	0.166667	0.21875	0	0	0 1 ;1 1 ;1 1 ;1 1 ;1 0	0	0.5	1	0	0	1 0 ;1 1 ;1 0 ;1 0 ;1 0 ;1 1 ;0 1	0	0.666667	0.507812	0	0	485 476	1	0.504683	0.796373	0	1	942 1166	1	0.446869	1e-06	0	1	366 273	1	0.57277	0.000267	0	1	429 518	1	0.45301
Amigo2	chr15	97074504	97077718	-	1 0 ;1 0 ;1 0 ;1 0	0	1	0.125	0	0	1 0 ;1 0 ;1 0	0	1	0.25	0	0	1 2 ;1 0 ;1 1 ;0 1 ;0 1 ;1 1 ;0 1 ;0 1	0	0.333333	0.387695	0	0	0 2 ;0 1 ;1 0 ;0 2 ;0 2 ;0 1 ;0 1	0	0.1	0.021484	0	0	1 300	-1	0.003322	0	1	0	1 35	-1	0.027778	0	1	0	132 176	1	0.428571	0.014148	0	1	150 64	0	0.700935
Amigo3	chr9	107955489	107958032	+	0 1 ;1 1 ;0 1 ;1 0 ;2 1 ;0 1 ;2 0 ;0 1 ;1 0	0	0.538462	1	0	0	0 1 ;1 2	0	0.25	0.625	0	0	1 1 ;2 1 ;2 0 ;2 2 ;3 1 ;2 0 ;0 2 ;1 0 ;1 1 ;0 1	0	0.608696	0.404873	0	0	1 0 ;1 2 ;2 1 ;1 0 ;1 0 ;1 2 ;0 2 ;2 0 ;2 2 ;0 1	0	0.52381	1	0	0	54 89	0	0.377622	0.004301	0	0	116 88	1	0.568627	0.058441	0	1	128 160	1	0.444444	0.06756	0	1	86 142	0	0.377193
Ammecr1l	chr18	31920269	31943737	+	1 1 ;11 5 ;6 5 ;9 3 ;4 9 ;4 6 ;6 4 ;5 4 ;6 0 ;2 3	0	0.574468	0.179665	0	0	1 3 ;2 1 ;1 1 ;0 1 ;1 0 ;1 0 ;2 1 ;0 4	0	0.421053	0.647606	0	0	2 1 ;1 0 ;11 12 ;8 12 ;11 9 ;5 7 ;10 10 ;9 7 ;4 6 ;10 0 ;2 6	1	0.51049	0.86725	0	1	2 1 ;0 3 ;7 12 ;8 15 ;3 9 ;3 7 ;2 7 ;2 14 ;1 3 ;8 6 ;0 1	0	0.315789	0.000104	1	0	1851 1922	1	0.490591	0.254447	0	1	3191 3214	1	0.498205	0.783401	0	1	4598 4591	1	0.500381	0.950092	0	1	3873 3935	1	0.49603
Amotl1	chr9	14346410	14419444	-	0 2 ;9 9 ;8 14 ;7 16 ;12 3 ;4 12 ;3 5 ;5 6 ;3 7 ;1 2 ;1 7 ;6 7 ;5 3 ;0 8 ;3 8 ;5 6 ;3 8 ;6 6 ;7 9 ;3 10 ;2 11 ;4 7 ;3 10 ;5 3 ;7 8 ;3 7 ;6 1 ;2 8 ;6 14 ;5 7 ;3 10 ;2 8 ;1 8 ;1 8 ;2 7 ;3 10 ;1 5 ;5 9 ;5 7 ;2 10 ;4 13 ;3 15 ;4 18 ;0 9 ;0 9 ;0 10 ;0 11 ;2 3 ;5 5	0	0.307292	0	1	0	6 1 ;3 0 ;6 0 ;6 2 ;6 1 ;1 0 ;2 1 ;2 1 ;1 2 ;1 5 ;5 0 ;0 1 ;0 1 ;3 0 ;3 0 ;3 0 ;2 1 ;1 0 ;2 0 ;2 1 ;6 1 ;0 1 ;3 0 ;5 2 ;4 1 ;1 1 ;1 2 ;1 2 ;0 1 ;3 5 ;2 0 ;0 2 ;2 0 ;2 2 ;2 1 ;0 2 ;5 1 ;2 2 ;0 2	0	0.676259	3.9e-05	1	0	0 1 ;13 7 ;14 7 ;7 9 ;11 2 ;7 11 ;4 2 ;7 6 ;5 7 ;6 6 ;5 6 ;6 3 ;2 1 ;0 5 ;4 5 ;5 3 ;5 8 ;7 10 ;8 6 ;5 8 ;3 7 ;5 8 ;4 5 ;4 6 ;7 12 ;2 12 ;5 4 ;4 4 ;6 9 ;4 6 ;5 8 ;6 5 ;6 4 ;5 4 ;5 4 ;7 11 ;10 9 ;1 11 ;4 10 ;12 9 ;13 7 ;3 9 ;6 17 ;0 4 ;0 5 ;0 6 ;0 6 ;7 7 ;4 7	1	0.440476	0.004394	0	1	0 2 ;7 7 ;7 10 ;7 7 ;9 8 ;8 9 ;6 2 ;6 5 ;5 2 ;5 9 ;4 7 ;3 9 ;4 5 ;0 3 ;6 7 ;7 2 ;10 9 ;7 9 ;11 9 ;1 8 ;3 7 ;7 10 ;5 10 ;2 7 ;6 10 ;6 8 ;9 3 ;9 3 ;5 8 ;6 8 ;6 7 ;5 7 ;5 6 ;5 6 ;5 4 ;6 7 ;9 6 ;2 11 ;7 4 ;10 12 ;4 8 ;7 5 ;12 11 ;0 5 ;0 6 ;0 6 ;0 6 ;5 2 ;3 1	1	0.447863	0.013046	0	1	55896 33299	1	0.626672	0	0	1	39247 24183	1	0.618745	0	0	1	30730 22541	1	0.576862	0	0	1	87766 54670	1	0.616178
Ampd2	chr3	107876979	107889545	-	10 12 ;7 9 ;8 3 ;4 5 ;6 3 ;1 4	1	0.5	1	0	1	1 1 ;2 1 ;2 2 ;0 2 ;0 2 ;3 2	0	0.444444	0.814529	0	0	10 9 ;7 7 ;9 14 ;9 7 ;10 6 ;6 6	1	0.51	0.920411	0	1	11 10 ;8 4 ;15 3 ;9 3 ;9 5 ;2 3	0	0.658537	0.005436	0	0	3975 3675	1	0.519608	0.000629	0	1	6110 6695	1	0.477157	0	0	1	6695 7263	1	0.479653	2e-06	0	1	7372 7725	1	0.488309
Ampd3	chr7	117916117	117955922	+	0 1 ;1 0 ;1 0 ;1 0 ;1 1 ;0 2 ;1 0 ;1 0 ;1 3	0	0.5	1	0	0	1 0 ;1 0 ;0 1 ;0 1 ;1 0 ;0 1 ;1 0	0	0.571429	1	0	0	2 0 ;3 1 ;6 0 ;5 1 ;5 0 ;5 0 ;4 3 ;11 1 ;4 1 ;4 1 ;3 6 ;7 3 ;5 5 ;6 5 ;12 5 ;3 3 ;5 1 ;3 2	0	0.709924	2e-06	1	0	0 14 ;2 8 ;0 5 ;10 5 ;5 8 ;5 8 ;4 8 ;8 7 ;5 11 ;5 10 ;6 8 ;5 7 ;4 8 ;15 12 ;7 12 ;4 3 ;7 6 ;3 7	0	0.392562	0.001003	0	0	690 3546	-1	0.16289	0	1	0	578 2094	-1	0.216317	0	1	0	770 4281	-1	0.152445	0	1	0	970 3434	-1	0.220254
Amz1	chr5	141200080	141229266	+	0 1 ;2 0 ;2 2 ;1 1 ;1 1 ;6 0 ;2 0	0	0.736842	0.063568	0	0	NA	NA	NA	NA	NA	NA	1 1 ;1 1 ;0 1 ;1 0 ;0 1	0	0.428571	1	0	0	0 1 ;1 0 ;0 1	0	0.333333	1	0	0	109 42	0	0.721854	0	1	0	75 49	0	0.604839	0.02437	0	0	145 126	1	0.535055	0.27418	0	1	82 139	0	0.371041
Amz2	chr11	109287533	109299462	+	4 9 ;4 8 ;5 12 ;12 11 ;7 9 ;6 8 ;3 13 ;1 4 ;3 2 ;7 2 ;1 2	0	0.398496	0.023801	0	0	1 0 ;1 0 ;2 1 ;2 0 ;0 1 ;0 2 ;0 1 ;0 1	0	0.5	1	0	0	6 8 ;8 6 ;7 7 ;13 6 ;8 9 ;4 10 ;5 7 ;1 8 ;5 3 ;3 4 ;1 0	1	0.472868	0.597485	0	1	8 10 ;7 5 ;7 4 ;10 10 ;8 6 ;9 6 ;7 5 ;5 5 ;4 4 ;4 0 ;1 0	1	0.56	0.210327	0	1	5284 7885	1	0.401245	0	0	1	7429 11850	1	0.385342	0	0	1	9057 11100	1	0.449323	0	0	1	8378 10410	1	0.445923
Anapc1	chr2	128435818	128513131	-	0 1 ;2 0 ;12 14 ;8 7 ;9 14 ;9 15 ;6 11 ;12 11 ;9 16 ;8 11 ;4 7 ;7 7 ;7 13 ;7 14 ;1 5 ;4 8 ;3 4 ;3 2 ;3 2 ;3 2 ;2 2 ;3 1 ;2 2 ;2 1 ;1 3 ;0 1 ;1 0 ;1 1 ;1 0 ;0 2	1	0.423453	0.008549	0	1	4 5 ;0 1 ;3 5 ;3 5 ;3 7 ;1 5 ;0 1 ;2 2 ;1 1 ;0 1 ;4 5 ;4 5 ;2 1 ;5 4 ;0 1 ;1 0 ;1 0 ;0 2 ;1 0 ;1 0 ;1 0 ;1 1 ;1 1 ;1 1 ;1 0	0	0.431579	0.218054	0	0	6 5 ;21 11 ;12 16 ;11 6 ;16 15 ;17 13 ;18 10 ;19 14 ;12 14 ;18 14 ;8 6 ;6 5 ;14 11 ;15 11 ;9 4 ;6 9 ;7 5 ;9 5 ;7 8 ;7 7 ;8 6 ;6 8 ;8 5 ;6 8 ;9 8 ;2 4 ;3 3 ;7 2 ;3 1 ;3 5 ;1 1 ;3 0	1	0.553073	0.015589	0	1	6 3 ;20 10 ;16 8 ;12 7 ;14 19 ;15 18 ;12 17 ;17 14 ;14 16 ;16 9 ;9 6 ;12 6 ;14 8 ;14 8 ;8 7 ;10 6 ;4 5 ;9 6 ;5 8 ;4 8 ;9 8 ;7 5 ;6 7 ;7 8 ;10 7 ;5 1 ;5 6 ;1 4 ;2 2 ;2 1 ;2 4 ;2 2	1	0.542214	0.056568	0	1	5547 5796	1	0.489024	0.019878	0	1	9065 9414	1	0.490557	0.010465	0	1	9347 9089	1	0.506997	0.058384	0	1	8871 9070	1	0.494454
Anapc10	chr8	82235718	82301220	+	4 6 ;0 2 ;1 0 ;0 1 ;0 2 ;0 1 ;1 0	0	0.333333	0.237885	0	0	0 1 ;0 1 ;1 1	0	0.25	0.625	0	0	15 9 ;2 0 ;2 2 ;2 2 ;1 1 ;0 3 ;1 1 ;0 2 ;1 2 ;1 0 ;0 3 ;0 2	1	0.480769	0.889884	0	1	17 5 ;0 1 ;1 1 ;1 2 ;1 1 ;2 2 ;2 0 ;0 2 ;1 2 ;1 0 ;0 1	0	0.604651	0.222053	0	0	286 278	1	0.507092	0.768213	0	1	362 372	1	0.493188	0.739767	0	1	436 468	1	0.482301	0.302517	0	1	508 442	1	0.534737
Anapc11	chr11	120459845	120469512	+	1 5 ;3 9 ;2 2 ;1 0 ;1 0 ;2 0 ;0 1 ;0 1 ;0 1 ;0 2 ;2 4 ;3 1 ;0 2 ;2 1 ;2 0 ;1 0 ;1 0 ;0 2 ;0 3 ;0 3 ;1 2	0	0.360656	0.039617	0	0	2 0 ;4 0 ;0 1 ;0 1 ;1 0	0	0.777778	0.179687	0	0	7 7 ;12 9 ;7 1 ;1 1 ;0 1 ;0 1 ;3 0 ;0 1 ;0 2 ;1 1 ;1 1 ;3 3 ;2 3 ;2 1 ;1 1 ;1 2 ;2 1 ;1 0 ;0 1 ;2 0 ;1 1 ;1 0 ;1 2 ;1 2 ;1 1	1	0.542553	0.470492	0	1	1 1 ;12 12 ;16 12 ;6 5 ;1 2 ;1 0 ;2 2 ;2 4 ;2 1 ;2 0 ;2 1 ;1 1 ;1 0 ;2 5 ;4 3 ;3 1 ;3 3 ;2 1 ;1 2 ;0 1 ;1 1 ;2 2 ;3 2 ;3 2	1	0.532847	0.494442	0	1	NA	NA	NA	NA	NA	NA	NA	NA	NA	NA	NA	NA	NA	NA	NA	NA	NA	NA	NA	NA	NA
Anapc16	chr10	59450656	59465860	-	2 0 ;4 9 ;6 5 ;5 6 ;15 8 ;7 7 ;7 7 ;8 4 ;6 5 ;7 4	1	0.54918	0.319308	0	1	3 1 ;4 2 ;2 2 ;5 1 ;4 2 ;3 2 ;2 2 ;2 1 ;1 1	0	0.65	0.08069	0	0	4 6 ;7 7 ;11 10 ;15 10 ;11 14 ;19 13 ;12 12 ;18 13 ;14 14 ;10 9 ;11 7	1	0.534413	0.308646	0	1	6 2 ;8 6 ;10 19 ;13 12 ;11 13 ;13 13 ;7 12 ;12 10 ;9 14 ;3 10 ;2 9	1	0.439252	0.08722	0	1	3057 2970	1	0.507218	0.267962	0	1	5026 5038	1	0.499404	0.912688	0	1	5076 5905	1	0.462253	0	0	1	5762 6505	1	0.469715
Anapc2	chr2	25127985	25141436	+	0 1 ;13 9 ;2 8 ;6 4 ;9 7	1	0.508475	1	0	1	1 0 ;3 2 ;2 2 ;1 1	0	0.583333	0.774414	0	0	13 19 ;7 9 ;12 7 ;13 10	1	0.5	1	0	1	0 4 ;16 12 ;11 15 ;11 15 ;11 9	1	0.471154	0.624144	0	1	1500 1382	1	0.520472	0.029284	0	1	2517 2390	1	0.512941	0.072053	0	1	2519 2270	1	0.525997	0.000338	0	1	3154 2974	1	0.514687
Anapc4	chr5	53225373	53257973	+	8 8 ;10 12 ;5 6	0	0.469388	0.77545	0	0	1 1 ;2 1 ;2 1	0	0.625	0.726562	0	0	12 15 ;13 20 ;12 10	1	0.45122	0.439705	0	1	18 13 ;14 15 ;9 11	1	0.5125	0.911072	0	1	474 524	1	0.47495	0.120842	0	1	662 823	1	0.445791	3.2e-05	0	1	678 751	1	0.474458	0.056787	0	1	636 723	1	0.467991
Anapc5	chr5	123237469	123271348	-	16 13 ;13 4 ;7 3 ;8 16 ;13 7 ;17 8 ;18 8 ;17 7 ;5 6 ;5 7 ;6 7 ;6 2	1	0.598174	0.00443	0	1	8 3 ;8 0 ;4 1 ;6 2 ;7 5 ;6 3 ;6 4 ;6 5 ;3 4 ;3 3 ;3 3 ;1 1	0	0.642105	0.007313	0	0	14 20 ;11 4 ;2 3 ;18 9 ;13 10 ;15 8 ;15 8 ;11 11 ;10 4 ;9 5 ;8 6 ;5 4	1	0.587444	0.010775	0	1	13 19 ;15 3 ;8 3 ;21 8 ;17 12 ;14 8 ;14 7 ;14 8 ;11 9 ;11 8 ;12 8 ;3 10	1	0.597656	0.002134	0	1	33336 33572	1	0.498236	0.36361	0	1	37635 35838	1	0.512229	0	0	1	32561 31706	1	0.506652	0.000755	0	1	42167 41323	1	0.505054
Anapc7	chr5	122872452	122894920	+	5 6 ;7 5 ;7 1 ;9 1	0	0.682927	0.027533	0	0	1 0 ;2 1 ;0 1 ;0 2	0	0.428571	1	0	0	1 2 ;10 10 ;10 10 ;9 9 ;8 13	1	0.463415	0.581114	0	1	1 3 ;12 15 ;9 15 ;10 9 ;7 11	0	0.423913	0.174984	0	0	553 589	1	0.484238	0.300338	0	1	708 872	1	0.448101	4.1e-05	0	1	725 873	1	0.453692	0.000234	0	1	696 899	1	0.436364
Ang	chr14	51715674	51721684	+	0 1	0	0	1	0	0	NA	NA	NA	NA	NA	NA	3 0 ;6 1 ;5 1 ;1 0 ;2 1	0	0.85	0.002577	1	0	5 1 ;1 1 ;1 1 ;1 1	0	0.666667	0.387695	0	0	19 0	-1	1	4e-06	1	0	102 276	-1	0.269841	0	1	0	43 16	0	0.728814	0.000584	1	0	1 36	-1	0.027027
Angel1	chr12	88041451	88067410	-	1 0 ;1 1 ;0 2 ;1 0 ;3 1 ;1 3 ;0 1 ;1 1 ;1 0 ;1 0 ;2 0	0	0.571429	0.663624	0	0	0 1 ;0 1 ;0 1	0	0	0.25	0	0	0 2 ;0 2 ;0 1 ;1 5 ;1 2 ;1 0 ;0 1 ;0 1 ;0 2	0	0.157895	0.004425	1	0	0 1 ;0 2 ;1 0 ;1 0 ;1 0	0	0.5	1	0	0	288 369	1	0.438356	0.001781	0	1	614 437	1	0.584206	0	0	1	587 487	1	0.546555	0.002505	0	1	496 281	0	0.638353
Angel2	chr1	192752383	192770370	+	1 1 ;9 14 ;10 7 ;5 7 ;8 8 ;10 6 ;3 3 ;6 12 ;6 8 ;5 4 ;3 10 ;7 3 ;4 5 ;4 5 ;6 9 ;7 6 ;7 6	1	0.469767	0.413194	0	1	1 1 ;0 2 ;0 2 ;0 1 ;4 2 ;1 0 ;0 1 ;2 3 ;2 2 ;1 3 ;0 3 ;1 2 ;1 0 ;1 0 ;0 1	0	0.378378	0.187742	0	0	5 2 ;18 10 ;3 17 ;4 15 ;13 12 ;13 11 ;6 2 ;7 11 ;8 10 ;8 7 ;8 10 ;7 12 ;5 18 ;5 16 ;11 4 ;11 6 ;11 5 ;2 1	1	0.461783	0.194219	0	1	4 7 ;11 11 ;8 9 ;6 10 ;17 6 ;15 8 ;9 8 ;10 12 ;15 4 ;12 8 ;9 11 ;10 7 ;18 5 ;16 6 ;8 6 ;10 4 ;10 4 ;1 0	1	0.6	0.000459	0	1	5630 6104	1	0.479802	1.3e-05	0	1	8054 9958	1	0.447146	0	0	1	8041 10192	1	0.441014	0	0	1	9092 12170	1	0.427617
Angpt2	chr8	18690262	18741562	-	1 0 ;2 0 ;2 0 ;1 1 ;0 1 ;1 0	0	0.777778	0.179687	0	0	1 1 ;1 1 ;1 1 ;0 1 ;0 1 ;0 2 ;0 1 ;0 2 ;0 1 ;1 2 ;0 1	0	0.222222	0.030884	0	0	1 0 ;1 1 ;1 1 ;0 1	0	0.5	1	0	0	1 0 ;1 0 ;1 0 ;0 1 ;0 1 ;0 1	0	0.5	1	0	0	58 65	1	0.471545	0.588688	0	1	34 41	1	0.453333	0.488683	0	1	38 43	1	0.469136	0.656992	0	1	87 66	1	0.568627
Angpt4	chr2	151737067	151770390	+	1 0 ;1 0	0	1	0.5	0	0	NA	NA	NA	NA	NA	NA	4 1 ;4 0 ;4 0 ;1 1 ;1 1	0	0.823529	0.012726	0	0	4 1 ;3 2 ;4 2 ;3 1 ;1 2	0	0.652174	0.21004	0	0	1 32	-1	0.030303	0	1	0	26 41	0	0.38806	0.086437	0	0	15 33	0	0.3125	0.013283	1	0	42 48	1	0.466667
Angptl2	chr2	33071480	33103234	+	3 0 ;9 26 ;12 20 ;11 22 ;10 21 ;12 16 ;3 5	0	0.352941	0.000155	0	0	2 0 ;1 1 ;1 1 ;0 1	0	0.571429	1	0	0	7 5 ;9 29 ;15 16 ;11 24 ;13 22 ;16 19 ;6 6	0	0.388889	0.002164	0	0	4 7 ;21 24 ;19 19 ;14 28 ;11 31 ;17 24 ;3 10	0	0.383621	0.000476	0	0	66 160	0	0.292035	0	1	0	83 224	-1	0.270358	0	1	0	59 80	1	0.42446	0.089452	0	1	57 68	1	0.456
Angptl4	chr17	33911844	33918520	-	1 0	0	1	1	0	0	NA	NA	NA	NA	NA	NA	14 13 ;10 6 ;4 15	0	0.451613	0.525773	0	0	2 1 ;2 3 ;0 4	0	0.333333	0.387695	0	0	NA	NA	NA	NA	NA	NA	NA	NA	NA	NA	NA	NA	NA	NA	NA	NA	NA	NA	NA	NA	NA
Angptl6	chr9	20678252	20684154	-	1 1	0	0.5	1	0	0	NA	NA	NA	NA	NA	NA	2 2 ;4 2	0	0.6	0.753906	0	0	2 0 ;3 1 ;0 2	0	0.625	0.726562	0	0	297 405	1	0.423077	5.2e-05	0	1	376 793	0	0.321642	0	1	0	274 363	1	0.430141	0.00048	0	1	561 1641	-1	0.254768
Angptl7	chr4	147869388	147874571	-	0 1 ;0 1 ;0 1 ;0 1	0	0	0.125	0	0	0 1	0	0	1	0	0	2 0 ;0 1 ;1 1 ;0 1 ;2 0 ;1 3 ;2 2 ;0 1 ;4 2 ;3 2 ;0 1 ;0 1	0	0.5	1	0	0	0 1 ;3 1 ;0 6 ;3 11 ;0 8 ;5 17 ;3 6 ;0 7 ;0 1 ;0 1 ;4 5 ;4 5 ;2 2 ;2 2	0	0.262626	2e-06	1	0	3 5	0	0.375	0.726562	0	0	17 1	-1	0.944444	0.000145	1	0	13 2	0	0.866667	0.007385	1	0	4 3	0	0.571429
Ank	chr15	27396431	27524662	+	0 1 ;1 0 ;1 0 ;1 1 ;3 1 ;3 1 ;0 1 ;0 2 ;0 2	0	0.5	1	0	0	NA	NA	NA	NA	NA	NA	3 0 ;19 20 ;18 17 ;11 31 ;7 12 ;16 29 ;13 25 ;24 26 ;14 26 ;8 13	1	0.400602	0.000346	0	1	4 0 ;2 1 ;17 14 ;15 14 ;15 17 ;15 11 ;2 16 ;14 16 ;9 20 ;8 16 ;5 6	1	0.447257	0.118819	0	1	749 706	1	0.514777	0.270857	0	1	2395 2720	1	0.468231	6e-06	0	1	3082 4065	1	0.43123	0	0	1	3788 4199	1	0.474271
Ank1	chr8	24085353	24260966	+	0 1 ;0 1 ;2 0 ;3 0	0	0.714286	0.453125	0	0	NA	NA	NA	NA	NA	NA	1 0 ;1 0 ;0 1 ;1 0 ;1 0 ;1 1 ;1 1 ;1 1 ;0 2 ;0 1 ;1 1 ;1 0 ;1 2 ;1 0 ;0 1 ;1 1 ;0 4 ;2 5 ;3 1	0	0.435897	0.522397	0	0	0 1 ;0 1 ;0 1 ;2 0 ;1 0 ;2 0 ;0 1 ;1 1 ;1 0 ;0 2 ;0 2 ;1 0 ;1 0 ;0 1 ;0 1 ;3 1 ;4 3 ;0 2 ;1 0	0	0.5	1	0	0	441 204	0	0.683721	0	1	0	563 573	1	0.495599	0.789463	0	1	475 486	1	0.494277	0.747032	0	1	856 1026	1	0.454835
Ankdd1b	chr13	97186088	97241115	-	0 1 ;1 1 ;2 0 ;3 0 ;1 2 ;2 1	0	0.642857	0.42395	0	0	0 1 ;0 1 ;0 1	0	0	0.25	0	0	0 2 ;0 1 ;1 0 ;2 3 ;2 3 ;2 2 ;3 4 ;1 2	0	0.392857	0.344928	0	0	0 1 ;1 0 ;1 1 ;2 1 ;2 0 ;2 2 ;12 2 ;1 1	0	0.724138	0.02412	0	0	440 743	1	0.371936	0	0	1	887 1085	1	0.449797	9e-06	0	1	767 1369	1	0.359082	0	0	1	1001 1463	1	0.40625
Ankfy1	chr11	72503503	72585648	+	9 12 ;4 5 ;10 7 ;8 12 ;7 10 ;3 3 ;2 4	1	0.447917	0.358398	0	1	2 2 ;0 1 ;2 3 ;1 2 ;1 2 ;0 1	0	0.352941	0.332306	0	0	11 11 ;4 3 ;16 13 ;15 12 ;12 12 ;10 4 ;10 4 ;0 1 ;0 1 ;0 1	1	0.557143	0.204732	0	1	11 11 ;11 8 ;14 16 ;15 10 ;13 8 ;4 4 ;3 2 ;0 1	1	0.541985	0.382354	0	1	533 468	1	0.532468	0.043035	0	1	838 917	1	0.477493	0.062587	0	1	875 794	1	0.524266	0.050172	0	1	996 933	1	0.51633
Ankhd1	chr18	36720256	36818562	+	7 17 ;9 9 ;7 4 ;6 3 ;8 10 ;2 4 ;8 15 ;13 0 ;8 5 ;10 10 ;3 3 ;6 0	1	0.520958	0.642569	0	1	1 2 ;1 5 ;4 1 ;5 1 ;2 0 ;1 1 ;7 2 ;2 2 ;1 4 ;0 1	0	0.55814	0.542384	0	0	5 16 ;10 8 ;8 5 ;8 4 ;9 17 ;7 7 ;15 9 ;27 0 ;7 8 ;12 17 ;2 9 ;6 0	1	0.537037	0.307427	0	1	4 12 ;5 7 ;7 5 ;6 6 ;5 15 ;6 10 ;10 9 ;7 11 ;10 14 ;9 14 ;2 13 ;0 1	0	0.37766	0.000979	0	0	8710 7481	1	0.537953	0	0	1	11585 10697	1	0.519926	0	0	1	11677 11386	1	0.506309	0.056184	0	1	12315 12438	1	0.497515
Ankib1	chr5	3689999	3803109	-	3 5 ;2 1 ;6 1 ;3 4 ;4 0	0	0.62069	0.264931	0	0	1 0 ;1 0 ;1 0 ;1 1	0	0.8	0.375	0	0	2 3 ;13 4 ;5 1 ;2 5 ;10 9 ;10 6 ;5 2	0	0.61039	0.067549	0	0	2 1 ;8 6 ;2 3 ;3 2 ;7 4 ;9 4 ;4 2	0	0.614035	0.111161	0	0	4421 3835	1	0.535489	0	0	1	6576 6765	1	0.492917	0.103593	0	1	7182 6240	1	0.535092	0	0	1	8097 8928	1	0.475595
Ankle1	chr8	73929910	73933803	+	3 3 ;1 3 ;3 3 ;0 1 ;0 1 ;0 3 ;1 0	0	0.363636	0.286279	0	0	1 1 ;1 0 ;1 2 ;0 2	0	0.375	0.726562	0	0	6 2 ;1 1 ;2 1 ;0 1 ;0 1 ;2 1	0	0.611111	0.480682	0	0	3 3 ;1 0 ;1 0 ;1 1 ;1 1 ;2 1	0	0.6	0.607239	0	0	275 334	1	0.45156	0.018686	0	1	304 405	1	0.428773	0.000169	0	1	286 460	1	0.383378	0	0	1	295 476	1	0.38262
Ankle2	chr5	110660022	110685670	+	0 3 ;11 10 ;9 6 ;6 5 ;3 7 ;3 10 ;6 6 ;8 8 ;1 1 ;6 5 ;14 0 ;4 8 ;3 3 ;3 3 ;2 2 ;2 4 ;10 0 ;10 1 ;12 0 ;2 12 ;1 1 ;0 2 ;0 1 ;1 0 ;2 2 ;2 2 ;5 0 ;5 0 ;2 0 ;2 0 ;1 0	1	0.571429	0.032212	0	1	1 1 ;4 1 ;5 1 ;3 2 ;2 0 ;3 2 ;4 1 ;2 3 ;3 2 ;3 0 ;0 3 ;4 0 ;1 1 ;1 1 ;2 3 ;1 7 ;1 4 ;2 1 ;0 1 ;0 1 ;2 0 ;0 2 ;2 0 ;2 0 ;0 1 ;1 2	1	0.550562	0.39657	0	1	2 4 ;5 18 ;6 9 ;9 5 ;8 8 ;3 14 ;8 7 ;9 11 ;1 4 ;9 10 ;7 0 ;2 11 ;7 7 ;2 8 ;2 4 ;1 8 ;12 0 ;2 9 ;11 0 ;12 10 ;4 4 ;3 4 ;2 7 ;1 0 ;2 3 ;2 3 ;3 0 ;6 0 ;1 5 ;2 0 ;6 0	1	0.464396	0.220851	0	1	1 0 ;4 5 ;9 10 ;11 10 ;6 8 ;8 7 ;6 15 ;7 7 ;8 13 ;3 9 ;7 6 ;7 9 ;7 7 ;7 9 ;3 8 ;2 6 ;5 3 ;5 4 ;3 7 ;7 7 ;8 9 ;2 2 ;2 3 ;1 2 ;2 3 ;1 0 ;1 1 ;1 2 ;1 1 ;0 3 ;0 3 ;2 2	1	0.430818	0.015762	0	1	2676 2910	1	0.479055	0.001821	0	1	3908 4330	1	0.474387	3e-06	0	1	4510 4862	1	0.481221	0.000288	0	1	4349 4536	1	0.489477
Ankmy1	chr1	94766705	94799483	-	0 1	0	0	1	0	0	NA	NA	NA	NA	NA	NA	NA	NA	NA	NA	NA	NA	NA	NA	NA	NA	NA	NA	NA	NA	NA	NA	NA	NA	NA	NA	NA	NA	NA	NA	NA	NA	NA	NA	NA	NA	NA	NA	NA
Ankmy2	chr12	36883710	36923878	+	4 6 ;2 4 ;5 8 ;8 6 ;3 1 ;6 0 ;2 1 ;4 1 ;4 3 ;2 6 ;0 6 ;0 4 ;1 2 ;1 1 ;6 2 ;1 1	1	0.485149	0.842382	0	1	1 1 ;3 0 ;2 1 ;2 1 ;1 1 ;0 2 ;0 1 ;1 0 ;0 2 ;0 1	0	0.5	1	0	0	8 8 ;6 10 ;11 11 ;9 4 ;8 6 ;7 8 ;3 7 ;4 10 ;6 8 ;6 10 ;5 15 ;2 13 ;7 6 ;3 6 ;7 6 ;4 3 ;1 0	1	0.425439	0.028632	0	1	5 5 ;4 4 ;8 8 ;5 6 ;2 4 ;2 8 ;0 1 ;2 4 ;2 8 ;5 5 ;1 9 ;2 8 ;2 6 ;2 3 ;3 5 ;3 1	0	0.360902	0.001694	0	0	779 892	1	0.466188	0.00613	0	1	891 998	1	0.471678	0.014711	0	1	1019 1158	1	0.468075	0.003091	0	1	1207 1256	1	0.490053
Ankra2	chr13	99033030	99043873	+	3 0 ;0 7 ;1 1 ;0 1 ;1 0 ;2 2 ;1 1 ;0 1 ;1 1 ;4 0 ;4 0 ;5 1 ;2 1	0	0.6	0.268187	0	0	1 0 ;1 1 ;1 1 ;1 0 ;1 0 ;2 0 ;1 0 ;1 2	0	0.692308	0.266846	0	0	0 1 ;1 0 ;3 4 ;7 11 ;1 1 ;3 10 ;0 1 ;0 1 ;2 1 ;0 1 ;0 3 ;1 4 ;1 4 ;0 1 ;0 2	0	0.296875	0.001563	1	0	1 0 ;2 0 ;7 1 ;13 6 ;4 1 ;2 6 ;3 6 ;1 2 ;2 3 ;0 2 ;1 0 ;1 3 ;1 3 ;2 3 ;3 3	1	0.52439	0.740653	0	1	1064 1555	1	0.406262	0	0	1	1592 2128	1	0.427957	0	0	1	1946 2897	1	0.401817	0	0	1	2101 2591	1	0.447783
Ankrd10	chr8	11614148	11635754	-	5 1 ;1 2 ;3 5 ;1 4 ;4 2 ;1 3 ;2 2 ;2 3	0	0.463415	0.755229	0	0	1 1 ;0 1 ;2 0 ;0 1 ;1 0 ;1 1 ;0 1	0	0.5	1	0	0	1 1 ;1 4 ;0 1 ;1 2 ;2 1 ;0 1 ;0 1 ;0 1	0	0.294118	0.143463	0	0	12 4 ;5 1 ;2 2 ;2 0 ;3 1 ;1 3 ;1 2 ;2 1	0	0.666667	0.043559	0	0	11326 10681	1	0.514654	1.4e-05	0	1	14065 13723	1	0.506154	0.040791	0	1	12270 11897	1	0.507717	0.016712	0	1	11244 11822	1	0.487471
Ankrd11	chr8	125407721	125566184	-	1 3 ;3 2 ;13 5 ;15 13 ;15 8 ;4 11 ;10 20 ;10 18 ;11 12 ;9 20 ;9 27 ;13 9 ;10 7 ;10 5 ;6 10 ;7 15 ;19 7 ;12 13 ;8 13 ;9 13 ;6 8 ;7 9 ;6 10 ;4 5 ;6 7 ;4 11	1	0.44685	0.01861	0	1	1 1 ;5 3 ;4 3 ;4 3 ;3 1 ;5 7 ;5 11 ;8 8 ;6 3 ;13 11 ;4 3 ;5 6 ;5 4 ;5 2 ;2 4 ;9 2 ;4 9 ;5 3 ;6 5 ;2 3 ;2 4 ;4 8 ;2 3 ;4 4 ;3 1	1	0.508772	0.842568	0	1	2 0 ;4 1 ;17 12 ;15 14 ;9 12 ;9 13 ;5 29 ;16 18 ;12 17 ;21 18 ;8 31 ;11 14 ;14 10 ;12 10 ;11 7 ;9 10 ;27 12 ;17 11 ;11 13 ;14 6 ;10 7 ;10 9 ;10 13 ;3 7 ;7 5 ;5 11	1	0.482471	0.413849	0	1	0 1 ;1 0 ;4 3 ;18 11 ;16 7 ;16 3 ;12 6 ;16 13 ;17 14 ;13 15 ;21 15 ;32 8 ;15 12 ;10 6 ;8 6 ;7 7 ;6 12 ;22 9 ;21 6 ;14 11 ;15 13 ;8 9 ;9 10 ;14 6 ;8 9 ;12 8 ;7 5	1	0.603175	1e-06	0	1	19856 18087	1	0.523311	0	0	1	25269 24173	1	0.511084	1e-06	0	1	24248 24808	1	0.494292	0.011607	0	1	20875 20039	1	0.510217
Ankrd12	chr17	66316840	66426386	-	3 2 ;3 2 ;4 7 ;0 1 ;1 0 ;8 0 ;4 2 ;3 3 ;6 4 ;10 1 ;4 1 ;1 5 ;5 2 ;7 3 ;5 3 ;4 2 ;3 2 ;1 0 ;3 1 ;1 1 ;2 0 ;1 2 ;2 3 ;2 1	0	0.633588	0.002829	0	0	1 1 ;1 1 ;1 3 ;0 1 ;1 2 ;1 3 ;3 0 ;1 2 ;1 3 ;1 1 ;1 0 ;1 2 ;1 3 ;2 1 ;1 2 ;0 1 ;0 2 ;1 0 ;0 1 ;0 2 ;0 2 ;1 1 ;0 1 ;0 3	0	0.333333	0.016348	0	0	6 11 ;13 9 ;7 6 ;11 10 ;6 7 ;8 6 ;11 10 ;15 8 ;15 17 ;11 11 ;10 14 ;15 8 ;10 6 ;15 13 ;12 7 ;7 14 ;11 13 ;6 8 ;6 8 ;5 10 ;4 5 ;3 2 ;1 1 ;6 2 ;4 3 ;0 2 ;5 9	1	0.503386	0.924311	0	1	10 4 ;4 12 ;10 13 ;4 13 ;4 7 ;6 11 ;6 8 ;8 16 ;7 18 ;8 14 ;7 11 ;11 11 ;7 7 ;6 9 ;2 9 ;7 14 ;5 9 ;9 4 ;3 6 ;1 5 ;2 2 ;1 4 ;3 3 ;5 4 ;3 2 ;2 2 ;4 8	1	0.390836	3.1e-05	0	1	527 658	1	0.444726	0.000157	0	1	702 797	1	0.468312	0.01516	0	1	1099 1051	1	0.511163	0.31076	0	1	1605 1489	1	0.518746
Ankrd13a	chr5	115225148	115255829	+	12 15 ;12 21 ;13 14 ;11 22 ;21 11 ;16 6 ;16 5	1	0.517949	0.667546	0	1	1 1 ;8 3 ;5 3 ;5 2 ;5 1 ;1 1 ;1 1	0	0.684211	0.033552	0	0	10 23 ;14 20 ;15 27 ;17 23 ;11 27 ;16 18 ;16 18	0	0.388235	0.000431	0	0	10 25 ;20 13 ;16 22 ;18 19 ;13 20 ;17 17 ;17 16	1	0.45679	0.199393	0	1	926 887	1	0.510756	0.372155	0	1	1413 1371	1	0.507543	0.437134	0	1	1331 1247	1	0.516292	0.102095	0	1	1257 1344	1	0.483276
Ankrd13b	chr11	77283988	77303180	-	9 0 ;4 0 ;8 0 ;4 2 ;5 2 ;1 1 ;6 1	-1	0.860465	2e-06	1	0	1 1 ;2 0 ;0 1 ;2 1	0	0.625	0.726562	0	0	8 6 ;9 2 ;4 5 ;6 7 ;2 7 ;4 10 ;12 5	1	0.517241	0.830373	0	1	8 18 ;12 8 ;1 11 ;11 9 ;8 12 ;3 12 ;5 5	0	0.390244	0.018693	0	0	1495 942	1	0.613459	0	0	1	1587 1151	1	0.57962	0	0	1	1225 941	1	0.565559	0	0	1	1109 761	1	0.593048
Ankrd13c	chr3	157610429	157669801	+	8 9 ;6 4 ;3 1	0	0.548387	0.7201	0	0	3 2 ;1 1 ;0 1	0	0.5	1	0	0	6 19 ;6 5 ;5 6	0	0.361702	0.078941	0	0	13 10 ;3 7 ;1 5	0	0.435897	0.522397	0	0	8449 6878	1	0.551249	0	0	1	11771 10937	1	0.518364	0	0	1	12272 10621	1	0.536059	0	0	1	13057 12143	1	0.518135
Ankrd13d	chr19	4270179	4283137	-	2 0 ;9 3 ;2 2	0	0.722222	0.096252	0	0	7 2 ;3 1	0	0.769231	0.092285	0	0	4 4 ;0 1	0	0.444444	1	0	0	0 1 ;5 4 ;2 2	0	0.5	1	0	0	192 501	-1	0.277056	0	1	0	649 1129	1	0.365017	0	0	1	667 1076	1	0.382674	0	0	1	952 1714	1	0.357089
Ankrd16	chr2	11699379	11711950	+	5 2 ;8 0 ;7 0 ;3 1 ;5 2 ;2 1 ;7 6 ;7 1 ;3 5 ;2 4 ;0 3 ;4 4 ;3 5 ;4 4 ;4 3 ;4 4	0	0.60177	0.038019	0	0	0 1 ;1 1 ;2 0 ;4 0 ;4 0 ;4 1 ;2 1 ;2 1 ;0 4 ;0 1 ;1 1	0	0.645161	0.149613	0	0	3 1 ;0 2 ;0 1 ;2 2 ;2 1 ;1 1 ;3 4 ;4 2 ;10 2 ;6 4 ;6 5 ;9 5 ;5 5 ;3 6 ;2 3 ;0 2 ;3 2	1	0.551402	0.333705	0	1	1 0 ;2 0 ;2 1 ;3 0 ;3 2 ;0 1 ;3 11 ;4 4 ;7 5 ;5 8 ;4 8 ;4 4 ;5 4 ;4 4 ;6 3 ;4 2 ;3 4	1	0.495868	1	0	1	20187 22736	1	0.470307	0	0	1	33148 40330	1	0.451128	0	0	1	29893 36645	1	0.449262	0	0	1	41680 57685	1	0.419464
Ankrd17	chr5	90656190	90795211	-	7 13 ;7 10 ;11 9 ;9 9 ;14 13 ;3 9 ;3 1 ;2 3	1	0.455285	0.367297	0	1	5 3 ;6 4 ;3 3 ;4 1 ;7 5 ;2 0 ;2 2 ;1 2	0	0.6	0.202639	0	0	16 13 ;16 19 ;10 24 ;12 16 ;18 23 ;8 21 ;3 10 ;2 5 ;1 0 ;2 1	1	0.4	0.003646	0	1	14 16 ;12 16 ;12 11 ;19 11 ;12 23 ;6 7 ;2 2 ;2 1 ;1 0 ;2 0	1	0.485207	0.758422	0	1	14046 14730	1	0.488115	5.7e-05	0	1	21204 21126	1	0.500921	0.708216	0	1	18985 19720	1	0.490505	0.000191	0	1	21531 23453	1	0.478637
Ankrd22	chr19	34197038	34240531	-	1 0 ;0 1 ;0 1 ;2 1 ;1 0	0	0.571429	1	0	0	NA	NA	NA	NA	NA	NA	NA	NA	NA	NA	NA	NA	NA	NA	NA	NA	NA	NA	NA	NA	NA	NA	NA	NA	NA	NA	NA	NA	NA	NA	NA	NA	NA	NA	NA	NA	NA	NA	NA
Ankrd23	chr1	36587378	36592574	-	0 1 ;1 0 ;1 0 ;0 1 ;2 1 ;2 1	0	0.6	0.753906	0	0	3 1 ;0 1 ;0 1	0	0.5	1	0	0	0 1 ;1 1 ;1 1 ;0 1 ;1 0 ;2 1	0	0.5	1	0	0	1 0 ;1 2 ;1 0 ;1 0 ;3 2	0	0.636364	0.548828	0	0	2595 2886	1	0.473454	8.9e-05	0	1	4675 4705	1	0.498401	0.764613	0	1	4575 5009	1	0.477358	1e-05	0	1	6066 7058	1	0.462207
Ankrd24	chr10	81091284	81110357	+	3 3 ;1 5 ;0 2 ;0 2 ;2 2 ;0 1 ;0 1 ;2 2 ;1 2 ;1 2 ;1 1 ;1 1 ;0 5 ;0 1	0	0.285714	0.007916	1	0	0 1	0	0	1	0	0	0 1 ;1 1 ;3 2 ;0 1 ;1 4 ;1 4 ;1 2 ;3 4 ;1 10 ;1 5 ;1 4 ;1 2 ;1 0 ;1 0	0	0.285714	0.001842	1	0	1 0 ;4 2 ;6 0 ;3 5 ;2 0 ;1 1 ;0 1 ;1 1 ;2 1 ;3 4 ;3 4 ;3 5 ;4 4 ;3 6 ;2 3 ;2 4 ;2 4 ;0 2 ;1 0	1	0.477778	0.752033	0	1	1795 1109	1	0.618113	0	0	1	2263 1497	1	0.601862	0	0	1	1787 1262	1	0.586094	0	0	1	3762 3259	1	0.535821
Ankrd26	chr6	118452581	118512274	-	5 5 ;2 4 ;3 4 ;2 2 ;0 2 ;2 1 ;3 1 ;1 6 ;1 8 ;1 8 ;1 3 ;3 1 ;3 1 ;3 2 ;2 4 ;3 3 ;3 3 ;2 0 ;2 0 ;1 2 ;1 6 ;1 1 ;2 4 ;1 2 ;4 9 ;3 5 ;1 4 ;4 5 ;2 6 ;3 5 ;0 1 ;0 2 ;4 1 ;3 3 ;4 3 ;2 1 ;2 3 ;1 2 ;1 5 ;2 2 ;1 1 ;1 1 ;1 0 ;0 3 ;0 1 ;2 0 ;1 0 ;1 0	1	0.400881	0.003405	0	1	1 4 ;1 0 ;2 0 ;1 0 ;1 0 ;1 1 ;1 1 ;1 0 ;1 0 ;3 0 ;0 2 ;0 3 ;2 1 ;2 0 ;1 1 ;0 1 ;1 0 ;1 0 ;0 2 ;0 1 ;1 0 ;1 1 ;1 0 ;1 0 ;0 1 ;0 1 ;1 0 ;2 1 ;2 0 ;1 0	0	0.588235	0.262438	0	0	6 6 ;3 7 ;1 5 ;2 2 ;0 2 ;1 0 ;3 4 ;4 5 ;4 6 ;1 5 ;1 4 ;2 2 ;3 4 ;4 6 ;6 2 ;6 2 ;2 0 ;2 0 ;2 2 ;0 4 ;2 5 ;5 4 ;4 4 ;4 3 ;0 6 ;1 8 ;7 1 ;7 6 ;4 3 ;1 5 ;0 2 ;2 2 ;1 2 ;3 3 ;2 2 ;3 3 ;3 2 ;2 1 ;2 1 ;3 3 ;4 2 ;2 0 ;1 2 ;2 1 ;1 0 ;2 1 ;0 1 ;0 1	1	0.460076	0.217406	0	1	8 6 ;5 1 ;4 3 ;5 0 ;1 3 ;2 4 ;6 1 ;5 8 ;5 7 ;5 2 ;2 2 ;4 2 ;4 1 ;7 1 ;8 3 ;6 2 ;5 3 ;4 3 ;2 2 ;1 2 ;5 5 ;3 2 ;6 2 ;4 2 ;4 5 ;4 3 ;1 3 ;7 5 ;7 4 ;2 2 ;1 0 ;3 1 ;3 2 ;0 2 ;8 3 ;1 2 ;2 0 ;2 3 ;1 3 ;3 2 ;1 0 ;0 1 ;0 1 ;1 1 ;0 1 ;1 2 ;0 2	1	0.580292	0.00926	0	1	8722 5265	1	0.623579	0	0	1	10805 8298	1	0.565618	0	0	1	11348 7283	1	0.609092	0	0	1	10735 6636	1	0.617984
Ankrd27	chr7	36371265	36424256	+	0 2 ;5 6 ;6 5 ;10 3 ;5 5 ;18 0 ;7 0 ;5 6 ;9 6 ;16 0 ;2 4 ;0 5 ;2 0 ;5 6 ;5 7 ;13 6 ;7 5 ;3 5 ;9 4 ;5 8 ;4 8 ;3 2 ;2 0 ;7 0 ;0 1 ;1 5 ;1 0	1	0.60241	0.001481	0	1	0 1 ;1 1 ;3 0 ;0 2 ;3 2 ;0 1 ;0 1 ;0 1 ;0 2 ;0 3 ;0 2 ;0 1 ;1 1 ;1 0 ;2 3 ;1 2 ;1 0 ;1 1 ;0 1 ;1 2 ;2 1 ;2 1 ;1 0 ;1 0	0	0.42	0.322236	0	0	2 1 ;13 7 ;10 2 ;3 7 ;5 6 ;17 0 ;9 0 ;5 4 ;10 5 ;11 0 ;9 2 ;2 4 ;12 0 ;4 6 ;9 9 ;13 6 ;4 4 ;4 5 ;7 6 ;12 4 ;10 6 ;2 2 ;2 0 ;6 0 ;4 1 ;1 6 ;3 0 ;2 0	0	0.672535	0	1	0	1 2 ;9 4 ;4 5 ;4 6 ;4 4 ;5 4 ;3 2 ;1 1 ;9 0 ;3 7 ;1 1 ;2 2 ;3 2 ;1 5 ;4 4 ;6 3 ;3 3 ;3 2 ;2 5 ;7 1 ;4 3 ;2 2 ;0 1 ;2 4 ;2 1 ;1 3 ;1 1 ;1 1	1	0.526946	0.536005	0	1	1879 1827	1	0.507016	0.402171	0	1	2261 2415	1	0.483533	0.025246	0	1	2071 2073	1	0.499759	0.987606	0	1	2084 2255	1	0.480295
Ankrd28	chr14	32513200	32643601	-	10 15 ;11 16 ;0 8 ;4 4 ;2 6	0	0.355263	0.01544	0	0	0 2 ;2 3 ;2 2 ;1 0 ;3 1	0	0.5	1	0	0	13 10 ;6 15 ;4 6 ;7 1 ;3 3	1	0.485294	0.903597	0	1	9 15 ;7 20 ;1 8 ;1 6 ;3 3	0	0.287671	0.000371	1	0	1840 2968	1	0.382696	0	0	1	2226 3404	1	0.395382	0	0	1	2211 2307	1	0.489376	0.157544	0	1	4029 4801	1	0.456285
Ankrd32	chr13	77182348	77274729	-	5 6 ;3 9 ;7 6 ;4 2 ;2 3 ;3 4 ;1 2 ;0 1 ;0 1	0	0.423729	0.297595	0	0	1 0 ;3 3 ;3 1 ;1 1	0	0.615385	0.581055	0	0	2 4 ;2 5 ;6 6 ;5 3 ;3 3 ;0 8 ;0 3 ;1 2 ;1 0	0	0.37037	0.075905	0	0	2 0 ;2 0 ;10 7 ;11 8 ;9 13 ;5 15 ;4 5 ;3 8 ;2 6 ;1 5 ;2 2	1	0.425	0.120328	0	1	773 860	1	0.473362	0.033292	0	1	872 1053	1	0.452987	4e-05	0	1	904 1196	1	0.430476	0	0	1	819 1173	1	0.411145
Ankrd33b	chr15	31221234	31297514	-	1 1 ;4 4 ;1 1 ;1 0 ;1 0 ;5 9 ;7 4 ;4 9 ;4 7 ;7 5 ;2 7 ;2 3 ;2 3 ;6 5 ;6 4 ;2 3 ;9 4 ;3 3 ;4 1 ;4 1 ;5 4 ;2 3 ;1 3 ;3 2 ;10 2 ;7 1 ;7 2 ;4 6 ;1 0 ;4 3 ;4 6 ;1 6 ;0 3 ;4 3 ;3 6 ;1 2 ;1 1 ;3 4 ;5 3 ;5 5 ;2 3 ;2 1 ;1 0 ;1 3 ;0 4 ;4 2 ;1 3 ;4 5 ;1 2 ;0 2 ;6 2 ;6 2 ;4 3 ;2 3	1	0.508475	0.790479	0	1	1 0	0	1	1	0	0	0 1 ;0 1 ;1 0	0	0.333333	1	0	0	0 1 ;0 1 ;0 2 ;0 2 ;0 3 ;2 2 ;0 1 ;0 1 ;0 1 ;1 0 ;0 1 ;0 1 ;0 3 ;0 1 ;0 1 ;0 1 ;0 2 ;0 1 ;0 1 ;0 2 ;0 1 ;0 2 ;0 2 ;0 2 ;0 1 ;0 1 ;0 1 ;0 1 ;0 1 ;0 2 ;0 1 ;0 1	-1	0.06383	0	1	0	501 1453	-1	0.256397	0	1	0	513 1436	-1	0.263212	0	1	0	600 837	1	0.417537	0	0	1	848 1619	0	0.343737
Ankrd37	chr8	47082261	47085204	-	8 5 ;8 6 ;5 3 ;3 3 ;3 2 ;5 1 ;4 3 ;8 6	0	0.60274	0.100644	0	0	NA	NA	NA	NA	NA	NA	0 2 ;1 2 ;1 0 ;1 0 ;1 0 ;0 1 ;2 0 ;1 1	0	0.538462	1	0	0	2 0 ;1 0 ;2 0 ;1 1	0	0.857143	0.125	0	0	24 43	0	0.358209	0.02712	0	0	15 40	0	0.272727	0.001016	1	0	24 52	0	0.315789	0.001762	1	0	6 25	0	0.193548
Ankrd39	chr1	36595017	36604046	-	0 2 ;1 5 ;1 1 ;1 1 ;1 0 ;1 0 ;0 1 ;1 1 ;1 1 ;1 1	0	0.380952	0.38331	0	0	2 2 ;1 0 ;1 1 ;1 1	0	0.555556	1	0	0	1 1 ;1 1 ;1 1 ;0 2 ;0 1 ;0 1 ;0 1 ;1 0	0	0.333333	0.387695	0	0	0 2 ;3 0 ;0 1 ;3 0 ;1 0 ;1 0 ;0 2 ;1 0 ;1 0 ;2 0 ;2 0	0	0.736842	0.063568	0	0	1212 1004	1	0.546931	1.1e-05	0	1	2103 1632	1	0.563052	0	0	1	2271 1583	1	0.589258	0	0	1	2836 2221	1	0.560807
Ankrd40	chr11	94189314	94203161	+	6 20 ;6 8 ;12 7 ;1 12 ;6 10 ;13 9	0	0.4	0.044762	0	0	0 4 ;3 1 ;5 1 ;1 1 ;3 1 ;1 1	0	0.590909	0.523467	0	0	14 13 ;12 8 ;11 9 ;14 7 ;12 10 ;7 7	1	0.564516	0.177732	0	1	12 14 ;9 14 ;15 7 ;6 12 ;9 8 ;11 13	1	0.476923	0.66117	0	1	2606 2971	1	0.467276	1e-06	0	1	3485 3840	1	0.475768	3.5e-05	0	1	3334 3901	1	0.460815	0	0	1	5183 5819	1	0.471096
Ankrd44	chr1	54702183	54983231	-	1 1 ;5 4 ;3 7 ;6 7 ;3 9 ;3 5 ;4 2 ;3 7 ;8 6 ;4 7 ;7 10 ;2 11 ;1 8 ;2 8 ;4 5 ;2 10 ;3 3 ;0 4 ;2 0 ;1 0	0	0.359551	0.00022	0	0	3 0 ;1 0 ;3 0 ;1 2 ;3 1 ;0 1 ;1 1 ;1 1 ;2 3 ;2 1 ;0 1 ;0 2 ;1 0 ;1 1 ;0 1 ;1 0	0	0.571429	0.49956	0	0	0 1 ;1 2 ;0 2 ;0 2 ;4 3 ;2 8 ;2 3 ;5 2 ;1 4 ;7 4 ;9 8 ;4 8 ;5 14 ;4 11 ;4 2 ;2 5 ;1 1 ;4 2 ;3 1 ;0 2 ;1 0	0	0.409722	0.036852	0	0	1 1 ;3 2 ;0 4 ;1 5 ;9 4 ;2 4 ;7 5 ;3 5 ;3 3 ;8 4 ;11 10 ;9 4 ;14 8 ;11 5 ;3 3 ;9 1 ;3 3 ;4 4 ;0 1 ;0 2	1	0.564246	0.099833	0	1	476 634	1	0.428829	2e-06	0	1	627 804	1	0.438155	3e-06	0	1	582 682	1	0.460443	0.005339	0	1	841 1103	1	0.432613
Ankrd46	chr15	36407422	36426546	-	3 2 ;4 2 ;4 3 ;3 2	0	0.608696	0.404873	0	0	1 0 ;1 1 ;1 0	0	0.75	0.625	0	0	2 11 ;8 12 ;1 0 ;7 8 ;7 12	0	0.367647	0.03846	0	0	1 9 ;2 14 ;2 0 ;4 5 ;6 6	0	0.306122	0.009399	1	0	907 1031	1	0.468008	0.005193	0	1	1266 1526	1	0.453438	1e-06	0	1	1434 1517	1	0.485937	0.131161	0	1	1623 1798	1	0.474423
Ankrd49	chr9	14584641	14587408	-	7 10 ;3 4 ;5 3 ;3 4 ;3 5 ;6 2 ;7 2 ;2 1 ;2 0 ;3 2 ;6 2 ;4 6	1	0.554348	0.348141	0	1	1 1 ;1 1 ;1 2 ;2 2 ;1 0 ;0 1 ;0 1 ;0 2 ;0 2	0	0.333333	0.237885	0	0	11 6 ;7 7 ;11 8 ;10 7 ;9 2 ;10 8 ;10 8 ;2 6 ;2 4 ;4 6 ;6 9 ;8 12	1	0.520231	0.648393	0	1	7 9 ;11 7 ;8 8 ;7 10 ;4 16 ;4 9 ;4 10 ;4 4 ;2 3 ;3 5 ;3 9 ;8 6	0	0.403727	0.017787	0	0	2710 2308	1	0.540056	0	0	1	3619 2819	1	0.562131	0	0	1	3132 2765	1	0.531118	2e-06	0	1	3011 2831	1	0.515406
Ankrd50	chr3	38348182	38383738	-	2 1 ;3 2 ;7 4 ;5 2 ;2 8 ;1 1 ;3 2 ;0 1 ;2 2 ;3 1 ;2 0 ;2 0 ;2 0 ;2 4 ;1 2 ;1 0 ;1 0 ;0 1	0	0.557143	0.402963	0	0	1 0 ;3 0 ;1 0 ;1 0 ;0 1	0	0.857143	0.125	0	0	4 3 ;7 4 ;7 9 ;9 9 ;11 7 ;1 2 ;7 5 ;5 4 ;6 3 ;4 2 ;13 4 ;3 2 ;5 8 ;5 2 ;9 4 ;6 8 ;2 5 ;6 3 ;0 3 ;1 1 ;3 0 ;2 0	1	0.568627	0.058441	0	1	2 2 ;1 3 ;2 5 ;7 3 ;11 5 ;3 4 ;2 1 ;3 0 ;3 1 ;6 3 ;4 0 ;2 2 ;7 0 ;2 2 ;8 7 ;2 0 ;2 1 ;0 1 ;1 2 ;0 1	0	0.612613	0.022298	0	0	8373 11581	1	0.419615	0	0	1	10072 12656	1	0.443154	0	0	1	11621 14815	1	0.43959	0	0	1	15583 23523	1	0.398481
Ankrd52	chr10	127814179	127831062	+	2 3 ;9 11 ;8 3 ;4 5 ;6 2 ;8 5 ;14 9	0	0.573034	0.203117	0	0	7 1 ;8 3 ;7 2 ;0 3 ;4 5 ;4 2 ;10 2	0	0.689655	0.005355	0	0	6 8 ;12 16 ;13 9 ;12 7 ;6 8 ;14 11 ;23 14	1	0.540881	0.341294	0	1	8 7 ;9 21 ;10 12 ;9 11 ;10 13 ;23 6 ;21 10	1	0.529412	0.490139	0	1	1939 1925	1	0.501812	0.834347	0	1	2235 2738	1	0.449427	0	0	1	2624 2777	1	0.485836	0.038605	0	1	2510 2723	1	0.479648
Ankrd53	chr6	83712639	83718320	+	0 1	0	0	1	0	0	NA	NA	NA	NA	NA	NA	0 1 ;0 1	0	0	0.5	0	0	NA	NA	NA	NA	NA	NA	19 2	-1	0.904762	0.000221	1	0	10 3	0	0.769231	0.092285	0	0	15 3	0	0.833333	0.007538	1	0	27 8	0	0.771429
Ankrd54	chr15	78883523	78893289	-	0 3 ;3 3 ;1 3	0	0.307692	0.266846	0	0	1 0 ;1 1	0	0.666667	1	0	0	1 3 ;1 7 ;5 1	0	0.388889	0.480682	0	0	4 5 ;10 12 ;2 5	0	0.421053	0.417692	0	0	224 194	1	0.535885	0.15598	0	1	449 344	1	0.566204	0.000217	0	1	373 303	1	0.551775	0.007911	0	1	429 292	1	0.595007
Ankrd6	chr4	32891009	33010480	-	1 2 ;0 2 ;0 3 ;0 2 ;2 2	0	0.214286	0.057373	0	0	0 1 ;0 2 ;0 1	0	0	0.125	0	0	1 0 ;2 0 ;2 1	0	0.833333	0.21875	0	0	1 0	0	1	1	0	0	561 1769	-1	0.240773	0	1	0	1916 3719	0	0.340018	0	0	0	856 3409	-1	0.200703	0	1	0	1157 4284	-1	0.212645
Ankrd61	chr5	144651611	144655936	-	0 1 ;1 2 ;1 0 ;0 1	0	0.333333	0.6875	0	0	1 0 ;1 0	0	1	0.5	0	0	0 1 ;0 1 ;1 0	0	0.333333	1	0	0	0 1 ;0 1 ;1 0	0	0.333333	1	0	0	46 58	1	0.442308	0.28069	0	1	99 55	0	0.642857	0.00049	0	0	80 64	1	0.555556	0.211153	0	1	98 100	1	0.494949
Ankrd63	chr2	118524838	118529699	-	1 0 ;4 2 ;4 3 ;3 1	0	0.666667	0.237885	0	0	1 0	0	1	1	0	0	NA	NA	NA	NA	NA	NA	NA	NA	NA	NA	NA	NA	NA	NA	NA	NA	NA	NA	NA	NA	NA	NA	NA	NA	NA	NA	NA	NA	NA	NA	NA	NA	NA
Ankrd9	chr12	112213562	112217231	-	2 0 ;0 1	0	0.666667	1	0	0	1 0 ;1 0	0	1	0.5	0	0	0 2 ;0 1 ;0 1	0	0	0.125	0	0	1 0 ;1 0 ;1 0	0	1	0.25	0	0	132 159	1	0.453608	0.127328	0	1	210 244	1	0.462555	0.121342	0	1	177 152	1	0.537994	0.185698	0	1	363 359	1	0.50277
Anks1	chr17	28046284	28199581	+	2 0 ;2 2 ;4 5 ;5 6 ;5 7 ;23 5 ;16 5 ;9 5 ;11 3 ;16 9 ;7 6 ;17 4 ;9 3 ;8 8 ;9 8 ;10 7 ;4 1 ;6 1 ;4 2 ;1 2 ;4 4 ;3 3 ;7 3 ;8 2 ;11 1 ;12 2	0	0.671924	0	1	0	1 0 ;2 0 ;1 2 ;1 1 ;4 0 ;2 0 ;2 0 ;2 1 ;4 1 ;2 2 ;1 2 ;5 3 ;3 0 ;1 0 ;1 0 ;1 0 ;1 0 ;1 1 ;2 1 ;1 2 ;1 0 ;1 1	0	0.701754	0.003202	1	0	4 3 ;4 4 ;8 6 ;6 3 ;3 5 ;3 5 ;4 2 ;4 3 ;5 5 ;4 5 ;12 8 ;2 0 ;6 3 ;6 3 ;6 3 ;2 4 ;2 0 ;0 1 ;0 1 ;4 1 ;2 2 ;2 2 ;1 5 ;2 1 ;1 4	1	0.540698	0.321574	0	1	1 1 ;2 2 ;3 5 ;8 7 ;1 9 ;2 8 ;4 6 ;5 5 ;6 5 ;6 9 ;2 4 ;3 13 ;1 4 ;1 8 ;1 8 ;1 8 ;3 2 ;1 1 ;1 1 ;2 1 ;3 1 ;2 3 ;2 6 ;3 2 ;1 2	0	0.349462	4.9e-05	0	0	2379 4548	1	0.343439	0	0	1	5853 5700	1	0.506622	0.157314	0	1	5000 5494	1	0.476463	1e-06	0	1	5395 5673	1	0.487441
Anks3	chr16	4941419	4964330	-	8 6 ;18 6 ;10 13 ;10 17 ;14 10 ;10 10	1	0.530303	0.542507	0	1	0 2 ;0 1 ;1 1	0	0.2	0.375	0	0	1 1 ;9 5 ;3 13 ;7 5 ;10 3 ;7 3 ;3 6	1	0.526316	0.731009	0	1	0 1 ;10 3 ;10 7 ;9 9 ;7 9 ;16 6 ;7 8	0	0.578431	0.137099	0	0	980 1156	1	0.458801	0.000152	0	1	1750 2060	1	0.459318	1e-06	0	1	1731 1892	1	0.477781	0.007848	0	1	1748 2021	1	0.463783
Ankzf1	chr1	75188733	75195960	+	3 5 ;2 3 ;3 1 ;2 1 ;0 2 ;2 3 ;2 9 ;2 0 ;2 2 ;7 3 ;0 6 ;4 5 ;3 4 ;0 1	0	0.415584	0.171061	0	0	1 1 ;0 1 ;1 1 ;1 0 ;1 0 ;0 1 ;1 0 ;1 1 ;1 0	0	0.583333	0.774414	0	0	4 10 ;6 5 ;0 4 ;0 3 ;3 3 ;1 1 ;2 7 ;4 0 ;3 3 ;2 3 ;0 3 ;3 7 ;5 6 ;1 2	0	0.373626	0.020584	0	0	3 5 ;3 3 ;0 4 ;0 4 ;2 2 ;1 4 ;2 6 ;3 2 ;0 1 ;1 3 ;4 1 ;5 6 ;5 6 ;1 0	0	0.38961	0.067549	0	0	718 844	1	0.459667	0.001555	0	1	941 1000	1	0.484802	0.187998	0	1	1226 1484	1	0.452399	1e-06	0	1	1351 1472	1	0.478569
Anln	chr9	22135657	22193650	-	1 1 ;5 7 ;6 8 ;6 10 ;8 14 ;10 8 ;10 12 ;9 5 ;7 5 ;4 8 ;0 11 ;3 5 ;3 1 ;3 2 ;3 1 ;3 2 ;2 0 ;1 1 ;1 1 ;1 0 ;3 1 ;3 1 ;0 1 ;0 1 ;0 1 ;1 1	1	0.462687	0.323412	0	1	0 1 ;2 2 ;2 1 ;4 2 ;4 2 ;6 5 ;3 2 ;0 2 ;0 2 ;1 1 ;1 2 ;2 1 ;0 1 ;1 1 ;2 0 ;1 1 ;1 0 ;0 1 ;1 1 ;1 0 ;1 0 ;1 0	0	0.548387	0.525773	0	0	10 6 ;19 12 ;17 15 ;18 19 ;24 15 ;15 19 ;26 14 ;20 9 ;22 11 ;9 7 ;0 6 ;14 3 ;4 7 ;8 6 ;2 4 ;4 3 ;4 5 ;7 1 ;11 3 ;8 3 ;1 3 ;1 3 ;2 1 ;1 0 ;1 1 ;1 3	1	0.581776	0.000832	0	1	12 10 ;14 24 ;10 28 ;30 13 ;21 22 ;20 17 ;20 16 ;18 16 ;14 17 ;9 7 ;0 11 ;11 16 ;3 7 ;8 9 ;5 6 ;6 6 ;8 2 ;9 2 ;14 3 ;6 5 ;4 2 ;4 2 ;0 1 ;2 1 ;2 2 ;1 1	1	0.50503	0.857627	0	1	6918 6264	1	0.524807	0	0	1	7278 6011	1	0.547671	0	0	1	6451 5492	1	0.540149	0	0	1	6402 5706	1	0.528741
Ano1	chr7	151774453	151924497	-	0 1	0	0	1	0	0	NA	NA	NA	NA	NA	NA	1 1 ;4 2 ;2 1 ;1 2 ;4 1 ;3 5 ;4 1 ;4 4 ;2 2 ;1 2 ;1 0 ;1 0 ;0 2 ;0 2 ;1 0 ;0 1	1	0.527273	0.787706	0	1	0 1 ;1 0	0	0.5	1	0	0	14 0	-1	1	0.000122	1	0	5 3	0	0.625	0.726562	0	0	NA	NA	NA	NA	NA	NA	5 36	-1	0.121951
Ano10	chr9	122084991	122203541	-	5 3 ;1 5 ;4 3 ;2 3 ;6 6 ;1 0 ;1 1 ;0 1	0	0.47619	0.877614	0	0	0 1	0	0	1	0	0	8 6 ;10 6 ;12 5 ;13 8 ;10 11 ;5 5 ;9 6 ;3 1	0	0.59322	0.052748	0	0	5 7 ;7 6 ;5 6 ;6 3 ;7 5 ;5 6 ;3 3 ;3 1	1	0.525641	0.734342	0	1	1639 1696	1	0.491454	0.332194	0	1	1902 2268	1	0.456115	0	0	1	2243 2342	1	0.489204	0.147807	0	1	2630 2746	1	0.489211
Ano6	chr15	95621273	95805903	+	1 0 ;1 0 ;3 2 ;4 2 ;6 3 ;7 4 ;11 0 ;5 4 ;4 4 ;7 2 ;7 5 ;11 0 ;6 0 ;1 4 ;8 0 ;6 4 ;4 3 ;3 3 ;4 0 ;4 7 ;5 3 ;6 4 ;1 1 ;2 3 ;0 3 ;1 6 ;3 5 ;2 4 ;6 3 ;5 4 ;3 4 ;3 3 ;1 0 ;2 0 ;3 1 ;1 1 ;0 1 ;2 0 ;1 0 ;1 0 ;0 1	0	0.616327	0.000328	0	0	2 0 ;1 2 ;0 1 ;1 3 ;2 2 ;2 2 ;1 3 ;0 2 ;1 1 ;0 2 ;1 0 ;2 0 ;2 0 ;1 1 ;1 0 ;0 2 ;0 1 ;1 1 ;1 0 ;2 1 ;1 1 ;2 1 ;0 4 ;0 1 ;1 0 ;1 0 ;0 1 ;1 1 ;0 2 ;0 1 ;0 2 ;1 2 ;1 0 ;0 1	0	0.414286	0.188216	0	0	16 0 ;16 0 ;10 20 ;13 21 ;17 18 ;12 27 ;34 0 ;21 20 ;22 20 ;13 21 ;19 20 ;37 0 ;34 0 ;11 17 ;22 0 ;14 21 ;18 18 ;10 24 ;31 0 ;19 21 ;8 22 ;14 20 ;10 19 ;2 22 ;0 22 ;4 19 ;11 19 ;12 23 ;16 23 ;21 20 ;10 22 ;8 19 ;6 11 ;9 12 ;5 10 ;11 6 ;2 5 ;1 0 ;4 5 ;18 0 ;18 0 ;11 6	1	0.507309	0.638967	0	1	3 20 ;4 20 ;15 11 ;9 16 ;14 20 ;7 28 ;12 21 ;14 17 ;13 17 ;8 25 ;13 19 ;14 13 ;16 14 ;4 17 ;4 17 ;10 24 ;6 22 ;19 17 ;12 16 ;20 19 ;15 19 ;10 25 ;8 21 ;2 5 ;1 7 ;3 17 ;17 10 ;15 19 ;22 13 ;11 17 ;10 15 ;1 2 ;6 5 ;8 3 ;9 6 ;0 1 ;3 5 ;7 3 ;7 4 ;8 4	1	0.398323	0	0	1	26252 26769	1	0.495125	0.025031	0	1	41966 31883	1	0.568268	0	0	1	48444 35791	1	0.575105	0	0	1	47330 37085	1	0.560682
Ano8	chr8	73999917	74009966	-	0 2 ;3 2 ;2 6	0	0.333333	0.301758	0	0	0 1 ;0 2	0	0	0.25	0	0	3 2 ;4 8 ;5 3	0	0.48	1	0	0	2 5 ;6 5 ;5 6	0	0.448276	0.711071	0	0	3153 3349	1	0.484928	0.015587	0	1	4113 4182	1	0.495841	0.455294	0	1	3308 3258	1	0.503807	0.545376	0	1	4475 4862	1	0.479276
Ano9	chr7	148287117	148303705	-	1 0	0	1	1	0	0	NA	NA	NA	NA	NA	NA	1 0	0	1	1	0	0	NA	NA	NA	NA	NA	NA	NA	NA	NA	NA	NA	NA	NA	NA	NA	NA	NA	NA	NA	NA	NA	NA	NA	NA	NA	NA	NA
Anp32a	chr9	62189149	62226609	+	16 19 ;23 18 ;9 5 ;7 2 ;5 0 ;9 0 ;5 6 ;0 10 ;0 7 ;0 8 ;0 6 ;0 5 ;1 5 ;9 5 ;6 0 ;4 1 ;4 1 ;3 2	1	0.502488	1	0	1	11 6 ;12 14 ;3 3 ;2 0 ;2 0 ;3 0 ;0 2 ;0 2 ;0 2 ;0 2 ;2 3 ;3 3 ;3 2 ;2 3 ;2 2 ;1 1 ;2 1 ;2 3	1	0.505051	1	0	1	28 16 ;23 21 ;8 4 ;6 1 ;7 0 ;8 1 ;4 1 ;0 4 ;0 2 ;0 2 ;2 4 ;3 5 ;3 5 ;3 2 ;1 3 ;2 4 ;4 5 ;6 5	1	0.559585	0.113051	0	1	24 16 ;16 20 ;8 6 ;4 4 ;2 0 ;5 1 ;6 4 ;1 6 ;1 2 ;1 2 ;2 4 ;2 5 ;2 7 ;5 1 ;2 4 ;2 4 ;2 6 ;6 9	1	0.473958	0.51611	0	1	17405 14650	1	0.542973	0	0	1	24219 21215	1	0.533059	0	0	1	21513 20000	1	0.518223	0	0	1	22656 20370	1	0.526565
Anp32b	chr4	46463988	46485395	+	35 9	0	0.795455	0.000106	1	0	0 30	-1	0	0	1	0	26 21	0	0.553191	0.560065	0	0	22 22	1	0.5	1	0	1	1821 2026	1	0.473356	0.001003	0	1	2415 1981	1	0.549363	0	0	1	2010 2093	1	0.489885	0.200484	0	1	1798 1753	1	0.506336
Anp32e	chr3	95733179	95751310	+	12 13 ;9 14	0	0.4375	0.470879	0	0	5 11 ;1 4	0	0.285714	0.078354	0	0	12 11 ;3 7	0	0.454545	0.728332	0	0	19 0 ;7 0	-1	1	0	1	0	2116 2586	1	0.450021	0	0	1	2977 3105	1	0.489477	0.103417	0	1	3930 3591	1	0.522537	9.7e-05	0	1	2658 3402	1	0.438614
Anpep	chr7	86966688	86987238	-	1 2 ;0 1 ;0 1 ;0 1 ;0 3 ;1 5 ;0 4 ;0 1 ;0 4 ;0 1	-1	0.08	1.9e-05	1	0	NA	NA	NA	NA	NA	NA	0 1 ;0 3 ;1 2 ;0 2 ;0 2 ;0 6 ;0 3 ;0 6 ;1 2 ;0 1 ;0 2	-1	0.0625	0	1	0	7 19 ;5 20 ;3 19 ;10 19 ;11 17 ;9 19 ;2 26 ;9 21 ;7 14 ;9 24 ;4 19	-1	0.259386	0	1	0	27 2	-1	0.931034	2e-06	1	0	49 15	0	0.765625	2.4e-05	1	0	15 4	0	0.789474	0.019211	1	0	82 2	-1	0.97619
Antxr1	chr6	87083846	87285769	-	0 3 ;0 1 ;0 1 ;1 0 ;0 2 ;1 1	0	0.2	0.109375	0	0	NA	NA	NA	NA	NA	NA	7 24 ;18 19 ;16 20 ;20 23 ;25 23 ;16 16 ;17 15 ;26 13 ;21 22 ;31 17 ;10 31 ;19 21 ;23 24 ;18 24 ;15 23 ;15 24 ;14 20 ;18 15 ;8 5	1	0.47067	0.125403	0	1	20 17 ;30 10 ;25 17 ;32 15 ;35 12 ;30 7 ;32 9 ;33 8 ;26 17 ;30 13 ;31 13 ;29 12 ;19 27 ;31 11 ;20 12 ;22 14 ;24 8 ;16 14 ;9 2	0	0.674863	0	1	0	1688 1696	1	0.498818	0.904222	0	1	4093 3060	1	0.572207	0	0	1	5648 4465	1	0.558489	0	0	1	3041 2810	1	0.51974
Antxr2	chr5	98313706	98459981	-	2 3 ;2 3 ;3 3 ;2 4 ;4 8 ;3 8 ;4 11 ;9 10 ;3 11 ;1 2 ;1 1	0	0.346939	0.003189	0	0	2 2 ;1 1 ;1 0 ;0 3 ;1 0	0	0.454545	1	0	0	8 4 ;2 8 ;3 8 ;3 11 ;5 8 ;8 5 ;9 11 ;14 12 ;13 11 ;12 12 ;7 8 ;1 1	1	0.461957	0.337894	0	1	7 4 ;7 7 ;8 7 ;5 11 ;7 11 ;7 10 ;11 16 ;7 12 ;15 10 ;15 13 ;7 11 ;1 0	1	0.464115	0.332858	0	1	568 1039	0	0.353454	0	0	0	758 1303	1	0.367783	0	0	1	609 1069	1	0.362932	0	0	1	835 1384	1	0.376296
Anxa1	chr19	20447923	20465161	-	0 5 ;30 0 ;11 24 ;16 20 ;14 0 ;29 0	0	0.671141	3.6e-05	1	0	NA	NA	NA	NA	NA	NA	17 8 ;48 0 ;27 20 ;19 30 ;30 0 ;47 0	-1	0.764228	0	1	0	11 13 ;15 28 ;10 36 ;16 32 ;14 19 ;33 10	1	0.417722	0.013405	0	1	98 220	0	0.308176	0	1	0	116 1062	-1	0.098472	0	1	0	58 432	-1	0.118367	0	1	0	346 1693	-1	0.169691
Anxa11	chr14	26661640	26706290	+	4 9 ;2 18 ;4 2 ;9 13 ;10 11 ;10 12	0	0.375	0.013836	0	0	3 0 ;2 1 ;2 1 ;4 2 ;2 1 ;2 1	0	0.714286	0.078354	0	0	9 10 ;9 11 ;7 4 ;12 11 ;9 11 ;9 11	1	0.486726	0.85087	0	1	8 17 ;7 20 ;14 13 ;5 16 ;11 11 ;11 11	0	0.388889	0.009543	0	0	1 14	-1	0.066667	0.000977	1	0	39 19	0	0.672414	0.011928	1	0	14 28	0	0.333333	0.043559	0	0	33 19	0	0.634615
Anxa2	chr9	69301489	69339592	+	22 1 ;4 0	-1	0.962963	0	1	0	NA	NA	NA	NA	NA	NA	12 29 ;7 2	0	0.38	0.11892	0	0	11 28 ;3 3	0	0.311111	0.016094	0	0	188 110	0	0.630872	7e-06	0	0	163 56	-1	0.744292	0	1	0	449 70	-1	0.865125	0	1	0	173 48	-1	0.782805
Anxa3	chr5	97222403	97274987	+	0 1 ;1 1 ;0 3 ;0 2 ;0 5 ;0 1	0	0.071429	0.001831	1	0	NA	NA	NA	NA	NA	NA	6 3 ;19 13 ;18 22 ;21 18 ;11 28 ;19 19 ;11 15	1	0.470852	0.421702	0	1	7 2 ;24 7 ;22 11 ;21 13 ;13 15 ;22 9 ;9 12	0	0.631016	0.000418	0	0	1 4	0	0.2	0.375	0	0	49 48	1	0.505155	1	0	1	NA	NA	NA	NA	NA	NA	NA	NA	NA
Anxa4	chr6	86686833	86743578	-	2 9 ;9 6 ;8 10 ;4 14 ;3 4 ;2 2 ;1 3 ;0 2 ;1 1	0	0.37037	0.025654	0	0	NA	NA	NA	NA	NA	NA	7 27 ;19 20 ;28 10 ;15 21 ;13 17 ;11 6 ;6 8 ;12 9 ;14 10	1	0.494071	0.899971	0	1	13 20 ;26 12 ;25 6 ;22 16 ;19 7 ;12 2 ;10 4 ;16 6 ;15 5	0	0.669492	0	0	0	1 1	0	0.5	1	0	0	91 79	1	0.535294	0.398927	0	1	38 59	0	0.391753	0.041729	0	0	59 319	-1	0.156085
Anxa5	chr3	36347845	36374809	-	7 7 ;7 12 ;4 1 ;2 1 ;2 2 ;5 5 ;13 7	1	0.533333	0.644464	0	1	NA	NA	NA	NA	NA	NA	19 13 ;15 17 ;17 11 ;13 10 ;14 9 ;10 20 ;31 14	1	0.558685	0.099856	0	1	24 4 ;23 8 ;19 7 ;13 7 ;13 6 ;14 11 ;28 10	0	0.716578	0	1	0	308 3	-1	0.990354	0	1	0	5270 5872	1	0.472985	0	0	1	3545 8556	-1	0.292951	0	1	0	6785 4124	1	0.621964
Anxa6	chr11	54792463	54846973	-	0 1 ;11 22 ;14 18 ;18 12 ;18 10 ;13 14 ;17 11 ;16 7 ;14 13 ;2 8 ;10 11	1	0.511538	0.756564	0	1	0 1 ;1 0 ;0 1 ;1 1 ;3 1 ;0 1 ;1 1	0	0.5	1	0	0	8 3 ;18 17 ;19 20 ;17 20 ;22 14 ;29 16 ;25 11 ;25 16 ;18 18 ;7 10 ;12 18	1	0.550964	0.058674	0	1	7 3 ;25 12 ;21 15 ;18 17 ;21 11 ;19 15 ;21 6 ;21 9 ;19 12 ;7 9 ;2 0 ;23 11	0	0.62963	4e-06	0	0	721 1099	1	0.396154	0	0	1	57290 33945	1	0.627939	0	0	1	48333 332	-1	0.993178	0	1	0	42800 523	-1	0.987928
Anxa7	chr14	21274482	21299355	-	2 9 ;10 17 ;7 9 ;2 7 ;2 4 ;2 6 ;3 8 ;1 4 ;1 5 ;1 8 ;1 5 ;0 3 ;3 11 ;1 9	0	0.255319	0	1	0	0 1 ;1 2 ;1 0 ;0 1 ;1 0 ;0 1 ;1 0 ;1 0	0	0.5	1	0	0	10 8 ;16 21 ;9 17 ;9 15 ;4 13 ;9 17 ;4 8 ;2 12 ;3 16 ;2 13 ;4 11 ;8 9 ;4 13 ;3 12 ;2 7 ;2 7	0	0.313793	0	1	0	8 11 ;11 11 ;2 15 ;3 15 ;1 12 ;5 13 ;1 12 ;0 9 ;1 9 ;2 12 ;1 9 ;3 10 ;3 9 ;2 7 ;1 2 ;1 1	-1	0.222772	0	1	0	1335 60	-1	0.956989	0	1	0	2122 695	-1	0.753284	0	1	0	4395 1880	-1	0.700398	0	1	0	1010 1245	1	0.447894
Anxa9	chr3	95100015	95110726	-	2 0 ;3 0 ;2 0 ;1 1 ;1 0 ;1 1	0	0.833333	0.038574	0	0	NA	NA	NA	NA	NA	NA	2 0 ;1 0 ;1 0 ;4 2 ;1 0	0	0.818182	0.06543	0	0	7 0 ;3 0 ;3 0 ;11 0 ;0 2 ;2 0	-1	0.928571	3e-06	1	0	135 56	0	0.706806	0	1	0	73 6	-1	0.924051	0	1	0	81 21	-1	0.794118	0	1	0	104 6	-1	0.945455
Aoah	chr13	20885987	21116121	+	0 2 ;5 1 ;3 3 ;5 2 ;4 3 ;5 2 ;9 0 ;9 4 ;8 5 ;8 0 ;5 0 ;4 1 ;4 1 ;6 1 ;2 1 ;2 0 ;3 2 ;2 1 ;2 0 ;7 0 ;10 1 ;5 0 ;4 0 ;1 0 ;5 1 ;5 1 ;9 1 ;7 0 ;7 1 ;6 1 ;3 0 ;6 1	-1	0.817259	0	1	0	NA	NA	NA	NA	NA	NA	NA	NA	NA	NA	NA	NA	NA	NA	NA	NA	NA	NA	7 0	0	1	0.015625	1	0	NA	NA	NA	NA	NA	NA	14 0	-1	1	0.000122	1	0	3 0	0	1
Aoc2	chr11	101186376	101191008	+	0 2 ;2 3 ;1 3 ;4 2	0	0.411765	0.629059	0	0	0 1 ;1 2 ;1 0 ;1 0	0	0.5	1	0	0	0 2 ;0 1 ;3 2	0	0.375	0.726562	0	0	1 0 ;1 0 ;1 0 ;0 2 ;2 1	0	0.625	0.726562	0	0	32 51	0	0.385542	0.047525	0	0	52 81	0	0.390977	0.014873	0	0	48 53	1	0.475248	0.690826	0	1	43 73	0	0.37069
Aoc3	chr11	101191919	101200744	+	0 1	0	0	1	0	0	0 1	0	0	1	0	0	8 7 ;4 0 ;0 3 ;0 3 ;11 6 ;10 5 ;13 4 ;8 6 ;13 5 ;5 9 ;6 8 ;10 14 ;7 16 ;18 6 ;9 4 ;7 4 ;8 2 ;17 10 ;13 9 ;14 4 ;8 5 ;6 5 ;2 5 ;10 4 ;4 4 ;4 7 ;10 2 ;6 0 ;7 0 ;7 0 ;1 2	1	0.607407	1.8e-05	0	1	0 1 ;0 1 ;1 1	0	0.25	0.625	0	0	5 12	0	0.294118	0.143463	0	0	2 16	0	0.111111	0.001312	1	0	7 9	0	0.4375	0.803619	0	0	1 20	-1	0.047619
Aox1	chr1	58086812	58163254	+	1 0 ;1 0	0	1	0.5	0	0	0 1	0	0	1	0	0	8 4 ;4 1 ;4 2 ;5 2 ;4 0 ;8 0 ;13 1 ;5 0 ;4 2 ;5 2 ;6 0 ;7 0 ;6 0 ;2 3 ;4 1 ;6 2 ;5 3 ;4 2 ;4 1 ;4 1 ;3 2 ;5 0 ;8 0 ;1 0 ;2 0 ;3 0 ;3 2 ;5 0 ;7 1 ;4 2 ;4 2 ;6 0 ;3 1 ;4 0	-1	0.817734	0	1	0	0 2 ;2 0 ;2 0 ;2 0 ;0 1 ;2 2 ;2 3 ;0 1 ;1 0 ;1 0 ;2 1 ;0 1 ;1 4 ;0 2 ;1 1 ;1 2 ;1 1 ;2 1 ;3 2 ;2 1 ;1 1 ;3 0 ;2 2 ;1 0 ;1 2 ;2 1 ;1 0 ;1 0 ;0 1	1	0.536232	0.630456	0	1	2077 3996	0	0.342006	0	0	0	3866 6407	1	0.376326	0	0	1	2231 3274	1	0.405268	0	0	1	7881 10451	1	0.429904
Aox4	chr1	58267240	58325440	+	0 2	0	0	0.5	0	0	1 0 ;1 0	0	1	0.5	0	0	1 0 ;1 0 ;2 1 ;1 0 ;2 1 ;3 0 ;0 2 ;3 0 ;0 1 ;2 0 ;1 0 ;1 0 ;2 0 ;1 0 ;0 3 ;1 0 ;1 0 ;1 0 ;1 1 ;1 0 ;1 0	0	0.742857	0.005988	1	0	2 0 ;1 0 ;1 0 ;1 0 ;1 0 ;2 0 ;1 0 ;1 0 ;1 0 ;1 0 ;1 0 ;1 0 ;1 0 ;1 0 ;1 0	-1	1	1.5e-05	1	0	23 36	0	0.389831	0.117477	0	0	19 20	0	0.487179	1	0	0	67 116	0	0.36612	0.00036	0	0	16 48	0	0.25
Ap1ar	chr3	127510182	127540410	-	0 1 ;14 10 ;12 13 ;10 11	1	0.507042	1	0	1	0 1 ;4 3 ;4 9 ;2 3	0	0.384615	0.32694	0	0	0 1 ;14 6 ;6 23 ;4 15	0	0.347826	0.015432	0	0	5 1 ;10 9 ;16 9 ;8 7	0	0.6	0.136032	0	0	1187 1457	1	0.448941	0	0	1	1604 1915	1	0.455811	0	0	1	1432 1485	1	0.490915	0.33565	0	1	1639 1668	1	0.495615
Ap1b1	chr11	4847523	4942797	+	0 22 ;0 9 ;0 11 ;0 11 ;14 0 ;0 11 ;0 10 ;0 3 ;0 7 ;3 0 ;0 4 ;0 4 ;0 2 ;0 1 ;0 1 ;0 1	-1	0.149123	0	1	0	1 1 ;1 1 ;1 1 ;3 2 ;3 2 ;1 0 ;1 0 ;0 3 ;2 0 ;1 0 ;1 0	0	0.6	0.424356	0	0	11 9 ;9 3 ;9 11 ;8 11 ;17 0 ;8 8 ;7 10 ;3 2 ;6 4 ;1 0 ;2 2 ;2 2 ;2 4 ;1 1 ;0 3	1	0.551282	0.229658	0	1	5 8 ;5 8 ;6 10 ;5 11 ;7 8 ;9 5 ;5 6 ;2 0 ;1 3 ;2 3 ;1 4 ;1 3 ;2 1 ;1 1	1	0.422764	0.104204	0	1	2448 2278	1	0.517986	0.01395	0	1	3923 4302	1	0.47696	3.1e-05	0	1	4383 4402	1	0.498919	0.847709	0	1	5267 4982	1	0.513904
Ap1g1	chr8	112302539	112388108	+	6 7 ;9 11 ;6 4 ;8 15 ;11 5 ;4 11 ;8 5 ;7 5 ;10 7 ;2 5 ;1 5 ;4 10 ;4 8 ;4 5 ;8 3 ;8 2 ;3 3 ;3 1 ;2 3 ;0 4 ;3 8 ;3 8 ;3 8 ;3 4 ;2 4 ;2 4 ;0 1 ;2 5 ;3 3 ;4 4 ;3 4	1	0.441558	0.045942	0	1	0 2 ;0 1 ;1 1 ;4 3 ;4 3 ;1 3 ;1 2 ;1 2 ;3 1 ;1 1 ;1 1 ;2 1 ;3 0 ;1 3 ;1 2 ;0 2 ;2 0 ;0 1 ;1 1 ;3 0 ;1 5 ;1 5 ;1 2 ;2 1 ;2 1 ;0 1 ;1 0 ;1 0 ;1 2	1	0.45977	0.520292	0	1	5 7 ;7 10 ;8 12 ;13 13 ;12 18 ;16 10 ;8 16 ;7 16 ;7 13 ;5 10 ;4 11 ;6 9 ;3 9 ;4 8 ;8 11 ;8 8 ;10 7 ;3 6 ;5 4 ;3 7 ;6 6 ;6 7 ;5 13 ;6 9 ;5 6 ;4 6 ;6 7 ;4 8 ;4 9 ;4 2 ;4 8	1	0.406639	4.8e-05	0	1	12 4 ;10 7 ;11 8 ;13 9 ;11 10 ;9 8 ;6 9 ;6 8 ;15 2 ;3 4 ;2 6 ;4 4 ;2 2 ;9 6 ;13 8 ;14 8 ;3 3 ;7 3 ;6 3 ;7 5 ;5 1 ;5 1 ;4 6 ;8 4 ;9 6 ;9 6 ;3 1 ;1 10 ;2 9 ;9 5 ;5 1	1	0.571795	0.005286	0	1	6800 6268	1	0.520355	3e-06	0	1	10209 9700	1	0.512783	0.000318	0	1	10526 10702	1	0.495855	0.229707	0	1	12213 10842	1	0.529733
Ap1g2	chr14	55717686	55725430	-	9 2 ;6 3 ;6 1 ;3 5 ;8 1 ;13 3 ;2 1	0	0.746032	0.000117	1	0	1 1 ;1 0 ;1 1 ;0 2 ;0 1 ;0 1 ;1 1	0	0.363636	0.548828	0	0	0 1 ;1 3 ;2 3 ;1 3 ;2 1 ;5 4 ;4 4	0	0.441176	0.607591	0	0	0 5 ;2 5 ;0 6 ;2 1 ;3 6 ;1 6 ;0 4	0	0.195122	0.000112	1	0	66 75	1	0.468085	0.500629	0	1	117 73	0	0.615789	0.001738	0	0	50 69	0	0.420168	0.098524	0	0	166 146	1	0.532051
Ap1m1	chr8	74764030	74781278	+	6 6 ;4 4	0	0.5	1	0	0	2 2 ;1 0	0	0.6	1	0	0	15 12 ;2 2	0	0.548387	0.7201	0	0	21 12 ;3 1	0	0.648649	0.098872	0	0	1050 1107	1	0.486787	0.2279	0	1	2096 1934	1	0.520099	0.011199	0	1	1828 2057	1	0.470528	0.000253	0	1	1848 1908	1	0.492013
Ap1s1	chr5	137510863	137521930	-	8 9 ;7 7	0	0.483871	1	0	0	3 3 ;0 1	0	0.428571	1	0	0	13 24 ;8 16	0	0.344262	0.020415	0	0	8 24 ;11 15	0	0.327586	0.011928	1	0	890 856	1	0.509737	0.42968	0	1	1451 1485	1	0.49421	0.542514	0	1	1318 1359	1	0.492342	0.439469	0	1	1319 1300	1	0.503627
Ap1s3	chr1	79603450	79668547	-	3 10 ;1 10 ;4 14 ;1 8 ;3 8 ;3 7 ;0 5 ;0 2 ;0 2 ;0 4 ;0 2 ;0 2	-1	0.168539	0	1	0	0 1 ;2 1 ;1 0 ;1 0 ;1 0 ;0 2 ;1 2	0	0.5	1	0	0	8 5 ;7 5 ;7 8 ;8 6 ;9 1 ;8 1 ;4 0 ;2 0 ;1 0 ;2 6 ;1 1 ;1 1	0	0.630435	0.01602	0	0	1 0 ;0 1 ;0 1 ;0 1	0	0.25	0.625	0	0	1 0	0	1	1	0	0	8 0	0	1	0.007812	1	0	3 0	0	1	0.25	0	0	23 6	0	0.793103
Ap2a1	chr7	52155742	52184860	-	22 0 ;20 0 ;14 0 ;10 0 ;20 0 ;10 0	-1	1	0	1	0	1 0 ;2 5 ;1 0 ;1 0 ;3 1 ;1 2 ;0 1	0	0.5	1	0	0	28 0 ;30 0 ;30 0 ;19 0 ;27 0 ;22 0 ;15 0	-1	1	0	1	0	10 14 ;13 11 ;12 8 ;15 7 ;9 11 ;10 11 ;3 8	1	0.507042	0.933161	0	1	2957 2623	1	0.529928	8e-06	0	1	4119 3924	1	0.512122	0.030521	0	1	3942 3756	1	0.512081	0.034977	0	1	5046 4953	1	0.50465
Ap2a2	chr7	148748078	148818910	+	1 0 ;7 6 ;12 12 ;11 8 ;6 7 ;3 2 ;2 0 ;10 9 ;8 8 ;10 8 ;4 6 ;5 8 ;3 3 ;2 1 ;0 2 ;3 3 ;5 3 ;3 4	1	0.513514	0.768786	0	1	1 0 ;2 1 ;0 1 ;1 0 ;2 2 ;0 1 ;2 0 ;2 1 ;2 3 ;1 0 ;0 2 ;1 0	0	0.56	0.690038	0	0	4 1 ;14 6 ;11 13 ;13 16 ;3 11 ;2 3 ;3 1 ;16 14 ;14 9 ;14 12 ;8 11 ;5 9 ;8 7 ;1 9 ;4 3 ;9 6 ;9 4 ;7 2	1	0.514184	0.676867	0	1	2 4 ;10 9 ;6 6 ;9 20 ;4 4 ;2 3 ;2 1 ;5 13 ;7 8 ;2 14 ;6 4 ;4 3 ;3 7 ;2 3 ;1 5 ;4 3 ;5 3 ;8 4	1	0.418367	0.026556	0	1	4360 4038	1	0.519171	0.00046	0	1	7636 7234	1	0.513517	0.001007	0	1	7013 6725	1	0.510482	0.014338	0	1	7739 7303	1	0.514493
Ap2b1	chr11	83116198	83218535	+	9 9 ;16 18 ;8 14 ;10 16 ;2 12 ;6 15 ;7 9 ;7 15 ;10 11 ;4 11 ;8 9 ;3 3 ;6 5 ;8 7 ;3 5 ;3 4 ;9 5 ;3 5 ;3 4 ;1 1	1	0.414474	0.003377	0	1	2 2 ;2 1 ;1 3 ;1 3 ;4 2 ;2 7 ;0 2 ;5 1 ;3 2 ;1 3 ;2 4 ;1 1 ;0 4 ;2 4 ;1 0 ;1 0 ;3 2 ;1 2 ;2 2 ;1 0	0	0.4375	0.314307	0	0	15 9 ;19 11 ;15 12 ;20 7 ;9 13 ;14 13 ;12 17 ;16 12 ;16 15 ;16 7 ;7 12 ;8 1 ;8 4 ;11 7 ;7 2 ;3 3 ;9 6 ;5 2 ;5 3 ;2 4	1	0.575597	0.003867	0	1	11 11 ;16 12 ;11 13 ;17 12 ;8 18 ;15 18 ;15 11 ;13 12 ;16 10 ;15 14 ;4 9 ;6 5 ;7 6 ;1 5 ;3 1 ;6 1 ;4 4 ;2 5 ;2 6 ;3 4	1	0.497159	0.957503	0	1	7272 7384	1	0.496179	0.359203	0	1	11032 12376	1	0.471292	0	0	1	12327 12602	1	0.494484	0.082669	0	1	15006 15064	1	0.499036
Ap2m1	chr16	20535576	20544126	+	22 17 ;0 3 ;0 14	0	0.392857	0.140895	0	0	6 6 ;1 2 ;0 2	0	0.411765	0.629059	0	0	25 22 ;2 6 ;0 12	0	0.402985	0.142071	0	0	36 8 ;4 4 ;0 11	0	0.634921	0.042957	0	0	147 153	1	0.49	0.772887	0	1	339 386	1	0.467586	0.087493	0	1	411 373	1	0.524235	0.186324	0	1	364 430	1	0.458438
Ap2s1	chr7	17323792	17334639	+	12 9 ;5 29 ;16 8	0	0.417722	0.176611	0	0	2 4 ;2 2 ;2 0	0	0.5	1	0	0	20 7 ;12 25 ;15 11	1	0.522222	0.752033	0	1	8 12 ;8 21 ;9 12	0	0.357143	0.022463	0	0	1233 1478	1	0.454814	3e-06	0	1	2550 2856	1	0.471698	3.3e-05	0	1	2245 2241	1	0.500446	0.964274	0	1	2095 2153	1	0.493173
Ap3b1	chr13	95128914	95336271	+	3 4 ;11 8 ;11 12 ;6 12 ;12 20 ;7 11 ;3 15 ;9 15 ;4 11 ;6 9 ;2 3	0	0.381443	0.001178	0	0	1 0 ;4 1 ;2 1 ;1 3 ;3 2 ;3 0 ;1 3 ;2 1 ;4 3 ;2 0 ;2 3	0	0.595238	0.279956	0	0	4 15 ;10 13 ;5 19 ;11 17 ;11 19 ;8 14 ;3 25 ;9 12 ;10 13 ;9 12 ;1 4	0	0.331967	0	0	0	2 21 ;14 15 ;9 12 ;13 11 ;13 21 ;8 18 ;3 23 ;6 12 ;13 13 ;9 10 ;3 5	0	0.366142	2.4e-05	0	0	994 815	1	0.549475	2.8e-05	0	1	1461 1271	1	0.534773	0.000298	0	1	1313 1099	1	0.544362	1.4e-05	0	1	1779 1438	1	0.553
Ap3d1	chr10	80169722	80204956	-	4 3 ;13 5 ;9 10 ;8 4 ;1 5 ;4 6	1	0.541667	0.555998	0	1	1 0 ;2 1 ;3 1 ;2 0 ;0 1 ;2 1	0	0.714286	0.179565	0	0	23 9 ;19 15 ;25 18 ;19 15 ;10 9 ;11 10	1	0.584699	0.026307	0	1	17 13 ;15 17 ;20 19 ;11 10 ;5 8 ;4 7	1	0.493151	0.93408	0	1	822 523	1	0.611152	0	0	1	1046 862	1	0.548218	2.8e-05	0	1	1082 1026	1	0.513283	0.230941	0	1	1411 1069	1	0.568952
Ap3m1	chr14	21852963	21871664	-	0 2 ;5 10 ;20 0 ;8 9 ;7 9 ;0 7 ;4 6 ;5 6 ;3 7 ;2 3 ;1 1 ;2 1 ;1 2 ;1 0 ;1 0 ;0 1 ;0 1 ;0 1 ;0 2 ;0 1 ;0 1	1	0.461538	0.430021	0	1	4 1 ;3 3 ;0 2 ;2 1 ;0 1 ;1 3 ;1 2 ;0 1 ;1 0 ;1 0	0	0.481481	1	0	0	4 3 ;0 23 ;7 13 ;38 0 ;12 23 ;9 13 ;0 7 ;10 7 ;9 4 ;6 13 ;8 6 ;2 4 ;3 4 ;1 1 ;0 3 ;0 2 ;0 2 ;0 2 ;0 3 ;0 2 ;0 2 ;3 1 ;6 2	1	0.457364	0.190975	0	1	1 4 ;1 16 ;10 16 ;10 17 ;7 13 ;9 16 ;0 12 ;1 12 ;1 11 ;2 11 ;3 8 ;2 1 ;2 5 ;0 1 ;1 1 ;0 1 ;0 1 ;1 0 ;0 1 ;6 2	0	0.276699	0	1	0	1296 992	1	0.566434	0	0	1	2087 1439	1	0.591889	0	0	1	2337 1764	1	0.569861	0	0	1	2180 1816	1	0.545546
Ap3m2	chr8	23897825	23916126	-	2 0 ;2 1 ;2 2 ;2 0 ;4 2 ;4 2 ;0 2 ;1 1 ;2 0 ;0 1 ;1 0 ;0 1 ;0 1 ;1 1 ;1 0 ;1 0 ;1 0	0	0.631579	0.143307	0	0	0 1 ;0 1 ;0 2 ;1 0 ;1 1	0	0.285714	0.453125	0	0	4 0 ;9 4 ;10 6 ;9 6 ;6 3 ;10 2 ;9 8 ;8 2 ;8 1 ;1 1 ;4 4 ;2 1 ;2 3 ;1 1 ;0 1 ;5 1 ;4 0 ;2 5 ;1 0	0	0.659722	0.000157	0	0	3 1 ;4 3 ;4 3 ;3 3 ;4 0 ;9 1 ;5 2 ;6 5 ;7 4 ;2 0 ;2 1 ;0 1 ;0 2 ;0 1 ;2 2 ;2 1 ;1 1 ;3 0	0	0.647727	0.007343	0	0	3700 3953	1	0.483471	0.003966	0	1	11940 13311	1	0.472853	0	0	1	12778 17890	1	0.416656	0	0	1	8470 13502	1	0.385491
Ap3s1	chr18	46901570	46950480	+	2 2 ;8 3 ;8 3	0	0.692308	0.075519	0	0	1 1 ;1 1	0	0.5	1	0	0	6 5 ;10 21 ;9 21 ;1 0	0	0.356164	0.018618	0	0	2 9 ;4 23 ;4 21 ;1 0 ;2 0	-1	0.19697	1e-06	1	0	229 484	0	0.321178	0	1	0	438 567	1	0.435821	5.3e-05	0	1	700 1026	1	0.405562	0	0	1	602 1065	1	0.361128
Ap3s2	chr7	87020210	87065526	-	6 6 ;6 4 ;2 9 ;8 13 ;6 6 ;3 9 ;0 5 ;1 2 ;1 2 ;1 2 ;1 2 ;0 2 ;1 0 ;0 3 ;1 0 ;1 3 ;1 3 ;5 2 ;0 1 ;1 0 ;2 0 ;1 2 ;1 1 ;3 3 ;1 0 ;1 0 ;1 0	0	0.407407	0.038472	0	0	0 1 ;0 4 ;2 1 ;0 1 ;1 0 ;1 0 ;0 1 ;1 0 ;1 0 ;1 0 ;1 0	0	0.5	1	0	0	9 5 ;9 8 ;5 7 ;20 8 ;16 7 ;12 5 ;1 3 ;4 1 ;3 2 ;6 1 ;5 1 ;0 2 ;0 2 ;1 2 ;5 1 ;2 0 ;2 1 ;4 0 ;2 2 ;3 1 ;2 2 ;0 1 ;3 1 ;1 2 ;2 1 ;0 1 ;0 1	0	0.632432	0.000389	0	0	7 5 ;10 14 ;4 6 ;13 6 ;7 3 ;6 5 ;0 5 ;3 1 ;1 0 ;0 2 ;0 2 ;1 2 ;1 2 ;0 2 ;2 2 ;3 1 ;3 1 ;3 4 ;0 7 ;1 1 ;2 2 ;1 1 ;2 0 ;1 0 ;1 0 ;2 3 ;0 3 ;0 2 ;0 1 ;2 1	1	0.475	0.580129	0	1	1516 1476	1	0.506684	0.475858	0	1	2251 2211	1	0.504482	0.559327	0	1	2257 2360	1	0.488846	0.133311	0	1	2721 2794	1	0.493382
Ap4b1	chr3	103613439	103625948	+	1 2 ;1 2 ;3 0 ;2 3 ;2 3 ;1 1 ;3 1 ;1 0 ;1 0 ;0 1 ;0 1	0	0.517241	1	0	0	0 2 ;1 0 ;1 0 ;1 0 ;1 1	0	0.571429	1	0	0	6 2 ;2 4 ;0 3 ;2 0 ;0 3 ;0 3 ;0 2 ;3 5 ;4 2 ;3 1 ;3 1 ;3 1 ;1 0 ;2 2	1	0.5	1	0	1	6 1 ;2 2 ;0 2 ;3 0 ;1 3 ;1 2 ;0 3 ;0 2 ;3 1 ;2 1 ;1 0 ;1 0 ;0 2 ;1 1	1	0.512195	1	0	1	1951 1428	1	0.57739	0	0	1	1882 2056	1	0.477908	0.00583	0	1	2251 2172	1	0.508931	0.24086	0	1	2874 3095	1	0.481488
Ap4e1	chr2	126834446	126895550	+	1 6 ;5 2 ;0 5 ;0 2 ;2 1 ;3 4 ;3 2 ;2 2 ;2 1 ;1 1 ;1 0	0	0.434783	0.461391	0	0	1 1 ;2 0 ;1 1 ;1 1 ;0 1 ;1 1	0	0.545455	1	0	0	3 3 ;4 10 ;1 1 ;1 0 ;2 0 ;5 3 ;6 3 ;3 2 ;1 4 ;5 6 ;2 3	1	0.485294	0.903597	0	1	4 5 ;14 6 ;2 4 ;2 3 ;4 3 ;5 2 ;5 6 ;3 1 ;3 2 ;1 2 ;1 2	1	0.55	0.434042	0	1	1779 1740	1	0.505541	0.521801	0	1	2064 1960	1	0.512922	0.104426	0	1	2589 2305	1	0.529015	5.2e-05	0	1	2250 2460	1	0.477707
Ap4m1	chr5	138613248	138619913	+	4 8	0	0.333333	0.387695	0	0	0 2	0	0	0.5	0	0	3 9	0	0.25	0.145996	0	0	10 5	0	0.666667	0.301758	0	0	58 79	1	0.423358	0.087133	0	1	114 116	1	0.495652	0.947446	0	1	96 87	1	0.52459	0.554387	0	1	82 89	1	0.479532
Ap4s1	chr12	52791952	52839926	+	1 0 ;0 2 ;0 1 ;0 2 ;2 1	0	0.333333	0.507812	0	0	0 1	0	0	1	0	0	1 1 ;1 2 ;1 0 ;1 3 ;1 5 ;3 4	0	0.347826	0.21004	0	0	1 1 ;1 1 ;1 0 ;0 1	0	0.5	1	0	0	327 298	1	0.5232	0.262698	0	1	451 499	1	0.474737	0.127244	0	1	401 422	1	0.487242	0.485728	0	1	720 608	1	0.542169
Ap5b1	chr19	5568073	5571261	+	0 1 ;0 1 ;1 0 ;2 3 ;0 1 ;2 4 ;0 3 ;0 1 ;1 0 ;1 1 ;1 0 ;1 2 ;1 3 ;0 1	0	0.322581	0.070756	0	0	0 1 ;1 0 ;0 1 ;0 1 ;2 1	0	0.428571	1	0	0	1 0 ;2 3 ;0 2 ;1 3 ;2 2 ;2 0 ;1 0 ;0 2 ;0 1 ;2 0 ;2 2 ;2 2 ;1 3 ;1 4 ;0 1	0	0.404762	0.279956	0	0	0 2 ;1 0 ;0 1 ;1 0 ;4 0 ;0 2 ;1 3 ;0 1 ;1 0 ;1 1 ;1 1 ;0 2 ;1 1	0	0.44	0.690038	0	0	NA	NA	NA	NA	NA	NA	NA	NA	NA	NA	NA	NA	NA	NA	NA	NA	NA	NA	NA	NA	NA
Ap5m1	chr14	49686169	49707398	+	0 1 ;0 1 ;4 1 ;4 2 ;4 2 ;3 3 ;5 3 ;5 5 ;5 1 ;11 2 ;7 2 ;4 4 ;0 4 ;2 3 ;1 0	0	0.617978	0.033417	0	0	2 0 ;2 0 ;2 0 ;3 0 ;0 1 ;2 0 ;0 1 ;1 0 ;1 1 ;0 1 ;1 0 ;0 1	0	0.736842	0.063568	0	0	1 2 ;4 4 ;1 4 ;2 3 ;1 2 ;2 1 ;2 1 ;2 3 ;3 2 ;2 3 ;3 2 ;5 3 ;5 3 ;3 3 ;3 1 ;6 3 ;0 3 ;6 3 ;4 2 ;3 1	1	0.542056	0.43944	0	1	0 2 ;0 3 ;1 0 ;1 0 ;2 1 ;2 1 ;1 3 ;1 4 ;5 5 ;4 3 ;4 6 ;2 6 ;3 2 ;2 3 ;0 4 ;3 2 ;2 3 ;1 3 ;0 5	0	0.377778	0.026302	0	0	NA	NA	NA	NA	NA	NA	NA	NA	NA	NA	NA	NA	NA	NA	NA	NA	NA	NA	NA	NA	NA
Ap5s1	chr2	131036175	131039250	+	4 4 ;2 4 ;3 1 ;2 0 ;2 1 ;1 4 ;3 0	0	0.548387	0.7201	0	0	0 1 ;0 1	0	0	0.5	0	0	3 0 ;4 2 ;4 3 ;7 1 ;8 1 ;4 7 ;2 1	0	0.680851	0.018624	0	0	3 3 ;1 1 ;5 2 ;5 1 ;4 1 ;6 2 ;1 2	0	0.675676	0.047031	0	0	NA	NA	NA	NA	NA	NA	NA	NA	NA	NA	NA	NA	NA	NA	NA	NA	NA	NA	NA	NA	NA
Ap5z1	chr5	142939884	142954669	+	6 7 ;6 4 ;0 6 ;5 1 ;6 1 ;1 1 ;2 6 ;0 3 ;2 2 ;1 0 ;1 0 ;1 3 ;1 0 ;1 0 ;1 0 ;1 1 ;1 0 ;0 3 ;1 1 ;1 1	1	0.487179	0.909946	0	1	2 0 ;1 2 ;1 2 ;2 0 ;3 0 ;1 0 ;2 0 ;0 1 ;1 1 ;1 0 ;1 0 ;2 0	0	0.73913	0.03469	0	0	9 8 ;4 3 ;7 6 ;3 4 ;4 4 ;2 1 ;5 8 ;2 1 ;0 1 ;0 1 ;0 1 ;0 2 ;0 3 ;0 1 ;0 1 ;1 0 ;0 3 ;1 0 ;1 0 ;3 1	1	0.461538	0.529602	0	1	8 8 ;3 6 ;7 4 ;5 4 ;5 5 ;5 2 ;6 9 ;1 1 ;0 2 ;1 2 ;1 2 ;1 1 ;2 1 ;4 2 ;0 1 ;0 1 ;0 1 ;0 2 ;1 0 ;0 1 ;0 2 ;3 2 ;1 1 ;1 1	1	0.474138	0.642667	0	1	NA	NA	NA	NA	NA	NA	NA	NA	NA	NA	NA	NA	NA	NA	NA	NA	NA	NA	NA	NA	NA
Apaf1	chr10	90452055	90545488	-	4 0 ;1 0 ;7 7 ;4 3 ;2 8 ;8 7 ;6 7 ;2 9 ;4 1 ;7 7 ;6 5 ;2 6 ;6 4 ;5 5 ;6 2 ;4 9 ;2 6 ;0 3 ;0 3 ;3 5 ;6 7 ;4 0 ;2 3 ;0 1 ;0 1 ;3 0	1	0.463054	0.325809	0	1	1 1 ;1 2 ;1 1 ;1 1 ;0 1 ;4 5 ;3 1 ;2 0 ;3 0 ;6 0 ;2 0 ;5 2 ;2 0 ;1 1 ;2 2 ;1 2 ;0 1 ;2 0 ;1 2 ;0 2 ;2 0 ;2 0	0	0.636364	0.035583	0	0	12 0 ;1 3 ;5 7 ;8 3 ;7 4 ;7 6 ;3 9 ;8 5 ;10 0 ;4 10 ;8 7 ;3 4 ;5 4 ;7 3 ;3 6 ;9 8 ;8 7 ;1 6 ;1 5 ;5 2 ;6 5 ;9 0 ;5 2 ;2 1 ;3 0	1	0.566802	0.041522	0	1	3 5 ;0 4 ;6 4 ;4 11 ;5 12 ;7 7 ;7 5 ;6 6 ;2 5 ;4 3 ;5 8 ;5 5 ;6 3 ;4 7 ;3 6 ;2 8 ;2 6 ;0 4 ;0 3 ;2 7 ;9 6 ;6 7 ;4 4 ;3 2 ;1 1	1	0.408511	0.00603	0	1	3560 3179	1	0.528268	4e-06	0	1	6736 5839	1	0.535666	0	0	1	8288 7190	1	0.53547	0	0	1	5751 5296	1	0.520594
Apba1	chr19	23833365	24024087	+	1 1 ;0 2 ;8 1 ;3 4 ;4 3 ;8 8 ;4 7 ;2 3 ;6 6 ;5 1 ;4 6 ;6 7 ;3 7 ;0 8 ;3 2 ;3 3 ;5 4 ;2 3 ;6 7 ;5 9 ;4 12 ;6 3 ;3 5 ;4 2 ;2 3 ;4 2 ;2 2 ;0 1 ;8 5 ;2 7 ;4 4 ;3 5 ;10 5 ;9 6 ;1 2 ;3 7 ;10 9 ;6 6 ;2 3 ;5 3 ;0 7 ;1 0	1	0.46648	0.224091	0	1	1 0 ;1 0	0	1	0.5	0	0	1 1 ;1 1 ;0 1 ;2 2 ;3 1 ;0 1 ;3 1 ;1 2 ;2 0 ;2 0 ;1 0 ;1 0 ;3 6 ;3 6 ;3 3 ;2 2 ;5 3 ;3 3 ;4 5 ;3 0 ;1 3 ;1 4 ;1 2 ;0 1 ;0 4 ;0 1 ;3 8 ;0 3 ;1 1 ;0 5 ;4 2 ;3 12 ;0 4 ;2 2 ;3 7 ;1 1 ;2 2 ;1 4 ;2 2	0	0.390805	0.004888	0	0	0 1 ;2 1 ;0 1 ;0 1 ;5 1 ;2 1 ;0 1 ;4 3 ;1 3 ;2 2 ;2 3 ;2 1 ;1 0 ;4 0 ;4 0 ;3 2 ;4 1 ;2 1 ;1 3 ;1 4 ;4 1 ;1 3 ;0 1 ;1 1 ;3 1 ;0 3 ;0 1 ;4 1 ;1 1 ;1 1 ;1 2 ;8 2 ;4 3 ;2 0 ;5 5 ;2 2 ;3 1 ;2 3 ;4 3	1	0.569536	0.1033	0	1	483 678	1	0.416021	0	0	1	1110 842	1	0.568648	0	0	1	1198 1068	1	0.528685	0.006717	0	1	1664 2188	1	0.431983
Apba3	chr10	80730916	80735992	+	2 0 ;5 5 ;3 2 ;2 5 ;5 5 ;3 2 ;4 2 ;3 2 ;3 3	1	0.535714	0.68888	0	1	1 0 ;2 1 ;1 0 ;3 1 ;0 2 ;1 0 ;1 0 ;1 0 ;0 1	0	0.666667	0.301758	0	0	0 1 ;7 4 ;12 12 ;7 8 ;14 5 ;11 11 ;3 8 ;8 5 ;7 7 ;6 8	1	0.520833	0.67707	0	1	10 7 ;10 11 ;7 9 ;12 2 ;12 6 ;9 8 ;10 3 ;10 3 ;4 8	0	0.595745	0.028195	0	0	666 625	1	0.515879	0.265589	0	1	874 862	1	0.503456	0.791783	0	1	766 934	1	0.450588	5e-05	0	1	1089 1095	1	0.498626
Apbb1ip	chr2	22629846	22731173	+	6 13 ;14 18 ;14 8 ;11 11 ;15 12 ;11 17 ;5 10 ;6 9 ;11 0 ;11 0 ;6 4 ;4 7 ;5 6 ;1 0 ;1 0	1	0.512712	0.744902	0	1	1 1 ;3 2 ;2 4 ;2 6 ;7 7 ;5 1 ;1 4 ;3 1 ;3 0 ;4 0 ;1 2 ;1 3 ;1 0	1	0.523077	0.804317	0	1	0 26 ;0 21 ;0 23 ;0 27 ;0 31 ;0 22 ;0 24 ;0 21 ;16 1 ;19 0 ;0 5 ;0 8 ;0 2 ;0 1 ;0 1	-1	0.141129	0	1	0	2 13 ;2 11 ;1 14 ;2 17 ;2 16 ;2 17 ;2 19 ;0 20 ;15 0 ;16 0 ;0 5 ;0 1 ;0 1 ;0 2 ;0 2	-1	0.241758	0	1	0	NA	NA	NA	NA	NA	NA	6 0	0	1	0.03125	1	0	NA	NA	NA	NA	NA	NA	22 0	-1	1
Apbb2	chr5	66689963	67010056	-	1 2 ;5 6 ;5 5 ;4 2 ;2 4 ;1 3 ;0 2 ;4 3 ;4 4 ;4 5 ;1 1 ;1 6 ;2 2 ;1 2 ;3 3 ;2 4 ;1 2 ;1 0 ;1 1 ;0 2 ;0 2	0	0.413462	0.095044	0	0	0 1 ;0 1 ;0 1	0	0	0.25	0	0	15 15 ;13 19 ;10 18 ;19 12 ;10 25 ;13 7 ;6 3 ;13 9 ;13 7 ;14 20 ;10 14 ;10 23 ;19 11 ;15 12 ;11 14 ;10 15 ;4 7 ;10 9 ;4 5 ;0 5 ;9 7	1	0.470103	0.203533	0	1	12 16 ;13 13 ;7 17 ;18 13 ;9 23 ;6 11 ;4 5 ;9 16 ;10 15 ;12 11 ;11 7 ;10 16 ;14 6 ;12 10 ;12 8 ;11 8 ;7 9 ;8 4 ;6 2 ;1 5 ;1 0 ;13 5	1	0.483568	0.52884	0	1	7193 8339	1	0.463108	0	0	1	11432 11432	1	0.5	1	0	1	13945 10979	1	0.559501	0	0	1	10917 11902	1	0.478417
Apbb3	chr18	36830812	36839020	-	1 2 ;2 5 ;4 0	0	0.5	1	0	0	1 1	0	0.5	1	0	0	2 2 ;2 4 ;3 0	0	0.538462	1	0	0	0 2 ;2 5 ;1 2	0	0.25	0.145996	0	0	82 84	1	0.493976	0.938165	0	1	95 91	1	0.510753	0.825968	0	1	88 93	1	0.486188	0.76632	0	1	110 114	1	0.491071
Apc	chr18	34380637	34481844	+	0 1 ;1 1 ;3 5 ;3 8 ;4 1 ;3 1 ;4 2 ;5 5 ;6 5 ;8 6 ;3 3 ;6 6 ;9 8 ;3 1 ;5 5 ;5 5 ;1 1 ;0 2 ;5 6 ;3 3 ;3 8 ;3 6 ;5 7 ;1 0 ;1 1 ;1 3 ;4 2 ;2 2 ;5 4 ;3 7 ;2 13 ;2 5 ;2 2 ;3 6 ;4 9 ;4 6 ;1 1 ;0 2 ;1 0 ;0 1 ;0 1 ;1 0	1	0.437063	0.038304	0	1	5 3 ;0 1 ;1 1 ;1 0 ;0 1 ;1 1 ;1 2 ;3 2 ;3 5 ;2 2 ;0 1 ;1 2 ;1 2 ;1 0 ;2 0 ;1 0 ;1 1 ;5 0 ;3 2 ;2 2 ;1 1 ;1 1 ;0 1 ;1 4 ;4 1 ;4 1 ;2 3 ;2 0 ;2 3 ;0 3 ;0 1 ;0 1 ;0 1 ;1 1 ;0 1 ;0 1 ;0 1 ;1 0	1	0.5	1	0	1	0 3 ;2 1 ;12 10 ;4 7 ;6 3 ;8 6 ;5 6 ;8 6 ;8 9 ;5 10 ;7 6 ;19 13 ;15 10 ;11 12 ;16 6 ;15 14 ;2 8 ;1 7 ;0 8 ;7 9 ;14 10 ;15 16 ;17 16 ;20 7 ;5 1 ;3 4 ;7 8 ;8 16 ;4 12 ;13 8 ;19 12 ;16 13 ;12 8 ;11 8 ;9 18 ;13 10 ;12 4 ;4 8 ;3 4 ;1 3 ;2 4 ;2 1 ;0 1 ;3 0 ;2 0 ;2 0 ;2 0 ;1 0	1	0.517434	0.370106	0	1	1 2 ;1 0 ;4 7 ;5 5 ;3 7 ;2 6 ;3 4 ;1 10 ;2 10 ;5 10 ;6 8 ;6 18 ;5 12 ;4 9 ;2 13 ;8 8 ;2 9 ;2 7 ;1 4 ;4 9 ;1 21 ;4 14 ;8 19 ;11 13 ;0 8 ;0 8 ;1 9 ;10 8 ;6 16 ;7 15 ;7 17 ;6 14 ;7 2 ;7 8 ;10 6 ;6 11 ;3 10 ;1 7 ;1 5 ;2 2 ;0 2 ;1 0 ;0 1 ;1 0 ;1 0	0	0.309963	0	1	0	50921 53049	1	0.489766	0	0	1	89308 86258	1	0.508686	0	0	1	96764 93485	1	0.508618	0	0	1	85224 88278	1	0.491199
Apeh	chr9	107987744	107996811	-	2 6 ;1 7 ;4 0 ;1 2	0	0.347826	0.21004	0	0	0 1 ;1 2	0	0.25	0.625	0	0	6 5 ;8 8 ;8 2 ;3 4	0	0.568182	0.451381	0	0	3 9 ;4 7 ;5 4 ;2 4	0	0.368421	0.143307	0	0	NA	NA	NA	NA	NA	NA	NA	NA	NA	NA	NA	NA	NA	NA	NA	NA	NA	NA	NA	NA	NA
Aph1a	chr3	95697843	95702515	+	0 3	0	0	0.25	0	0	NA	NA	NA	NA	NA	NA	1 4	0	0.2	0.375	0	0	0 3	0	0	0.25	0	0	128 170	1	0.42953	0.017399	0	1	108 101	1	0.516746	0.678222	0	1	121 124	1	0.493878	0.898361	0	1	170 135	1	0.557377
Aph1b	chr9	66623293	66643230	-	0 1 ;0 1 ;0 1 ;1 0 ;0 1 ;0 1	0	0.166667	0.21875	0	0	1 0 ;1 0 ;1 0 ;1 0 ;1 0 ;1 0	0	1	0.03125	0	0	5 0 ;2 3 ;0 1 ;0 3 ;1 1 ;2 4 ;5 4 ;6 6 ;4 9 ;2 8 ;0 1 ;0 4 ;7 3 ;7 2 ;4 3 ;4 5 ;4 4 ;0 2 ;0 1 ;2 4 ;3 0 ;0 4 ;3 1 ;4 3 ;2 3 ;2 3 ;0 1 ;0 1 ;2 0 ;2 0 ;0 1 ;2 0 ;1 0 ;0 1	1	0.469136	0.479615	0	1	1 1 ;0 3 ;0 2 ;0 2 ;0 1 ;2 1 ;1 2 ;1 4 ;3 2 ;1 2 ;2 4 ;1 2 ;0 1 ;1 1 ;2 4 ;2 0 ;2 1 ;2 1 ;1 1 ;0 2 ;0 1 ;0 3 ;0 1 ;2 0 ;3 0 ;1 1 ;1 1 ;1 1	0	0.4	0.105342	0	0	2126 2028	1	0.511796	0.132312	0	1	2933 3059	1	0.489486	0.106342	0	1	3338 3566	1	0.483488	0.006292	0	1	3809 3256	1	0.539137
Aph1c	chr9	66662800	66682513	-	1 0 ;0 1 ;0 1 ;0 1 ;0 1 ;0 1	0	0.166667	0.21875	0	0	NA	NA	NA	NA	NA	NA	0 1 ;1 2 ;1 2 ;2 0 ;1 1 ;1 0 ;0 1 ;0 1 ;0 1 ;0 1 ;0 1 ;0 2 ;0 1 ;0 1 ;2 0 ;2 1 ;1 1 ;1 1 ;0 1	0	0.387097	0.281042	0	0	1 0 ;1 0 ;0 1 ;0 1 ;1 0 ;2 1 ;1 0 ;1 0 ;0 1 ;0 1 ;0 1 ;1 0 ;0 1 ;0 1	0	0.5	1	0	0	2126 2028	1	0.511796	0.132312	0	1	2933 3059	1	0.489486	0.106342	0	1	3338 3566	1	0.483488	0.006292	0	1	3809 3256	1	0.539137
Api5	chr2	94251883	94278304	-	18 11 ;16 7 ;15 11	0	0.628205	0.030786	0	0	4 5 ;5 2 ;6 0	0	0.681818	0.133801	0	0	14 10 ;13 10 ;17 7	0	0.619718	0.056815	0	0	9 14 ;12 13 ;16 10	1	0.5	1	0	1	734 876	1	0.455901	0.000438	0	1	1151 1428	1	0.446297	0	0	1	1344 1408	1	0.488372	0.229774	0	1	1102 1256	1	0.467345
Apip	chr2	102913831	102932806	+	0 1 ;2 4 ;4 7 ;2 6	0	0.307692	0.075519	0	0	1 0 ;0 1	0	0.5	1	0	0	0 1 ;5 10 ;5 11 ;11 7 ;3 10	0	0.380952	0.076926	0	0	5 11 ;9 6 ;8 13 ;6 3	1	0.459016	0.608921	0	1	324 163	0	0.665298	0	0	0	484 266	0	0.645333	0	0	0	440 343	1	0.561941	0.000593	0	1	581 416	1	0.582748
Apitd1	chr4	148502457	148511709	-	1 1 ;3 3 ;1 1	0	0.5	1	0	0	0 4 ;0 3	0	0	0.015625	0	0	1 0 ;6 2 ;3 7 ;2 1	0	0.545455	0.831812	0	0	2 0 ;3 13 ;2 5 ;1 2	0	0.285714	0.035698	0	0	1168 908	1	0.56262	0	0	1	1519 1835	1	0.452892	0	0	1	1245 1735	1	0.417785	0	0	1	1107 1998	1	0.356522
Aplf	chr6	87578422	87622162	-	0 1 ;1 0 ;0 5 ;1 1 ;4 5 ;0 2 ;3 5 ;4 2 ;4 1 ;2 1 ;3 4 ;4 1 ;4 1 ;2 2 ;2 0 ;0 4 ;0 1 ;0 1 ;3 3 ;3 4 ;0 1 ;1 1 ;0 1 ;1 0 ;0 1 ;0 1	1	0.461538	0.529602	0	1	0 1 ;3 0 ;1 0 ;0 1 ;0 1 ;0 1 ;1 1 ;1 1 ;1 0	0	0.538462	1	0	0	2 4 ;2 2 ;3 1 ;3 2 ;1 3 ;4 9 ;5 5 ;5 2 ;7 12 ;6 9 ;2 7 ;4 1 ;5 5 ;6 5 ;2 5 ;2 4 ;2 5 ;0 2 ;4 2 ;3 3 ;3 4 ;4 0 ;2 3 ;2 3 ;0 1 ;1 0 ;0 2 ;1 0	1	0.445055	0.158833	0	1	4 5 ;6 2 ;4 9 ;4 4 ;3 3 ;8 6 ;8 8 ;8 4 ;4 9 ;6 7 ;8 5 ;5 2 ;5 6 ;5 6 ;5 2 ;3 2 ;1 3 ;1 4 ;1 3 ;7 4 ;7 4 ;1 5 ;2 3 ;1 2 ;0 3 ;2 0 ;2 1	1	0.497758	1	0	1	2604 1964	1	0.570053	0	0	1	3128 2343	1	0.571742	0	0	1	3185 2510	1	0.559263	0	0	1	3439 3241	1	0.51482
Aplp2	chr9	30957141	31019400	-	14 13 ;17 12 ;5 17 ;17 13 ;20 13 ;16 11 ;11 9 ;18 8 ;19 8 ;8 8 ;20 17	1	0.561224	0.041044	0	1	0 1 ;0 1 ;0 1 ;1 3 ;0 3 ;0 2 ;1 1 ;1 2	0	0.176471	0.012726	0	0	26 18 ;20 16 ;25 16 ;26 15 ;21 20 ;19 15 ;20 17 ;26 15 ;24 16 ;24 14 ;30 18	1	0.591837	0.000134	0	1	28 14 ;23 21 ;17 25 ;30 9 ;31 18 ;33 9 ;25 15 ;27 16 ;26 16 ;33 6 ;26 18	0	0.641631	0	0	0	84201 26834	-1	0.758328	0	1	0	95119 35178	-1	0.730017	0	1	0	88104 32770	-1	0.728891	0	1	0	101600 48746	-1	0.675775
Apmap	chr2	150408816	150434259	-	4 2 ;2 4 ;3 3 ;8 2 ;2 2	0	0.59375	0.377086	0	0	5 0 ;0 1 ;1 0 ;0 1	0	0.75	0.289063	0	0	0 6 ;6 8 ;5 4 ;7 6 ;0 2	0	0.409091	0.291215	0	0	7 4 ;6 4 ;5 6 ;8 4 ;2 4	0	0.56	0.479888	0	0	NA	NA	NA	NA	NA	NA	NA	NA	NA	NA	NA	NA	NA	NA	NA	NA	NA	NA	NA	NA	NA
Apoa1bp	chr3	87860444	87862417	-	0 1 ;3 0 ;4 10 ;8 9 ;5 6	0	0.434783	0.461391	0	0	0 1 ;0 1 ;1 2 ;2 0	0	0.428571	1	0	0	5 7 ;6 14 ;6 2 ;6 15 ;18 22 ;14 8	1	0.447154	0.279199	0	1	8 0 ;6 13 ;16 0 ;15 0 ;30 0 ;9 4	-1	0.831683	0	1	0	1420 1092	1	0.565287	0	0	1	2342 1804	1	0.564882	0	0	1	2121 1687	1	0.556985	0	0	1	2762 2276	1	0.548233
Apobec1	chr6	122527809	122552462	-	6 2 ;6 3 ;6 4 ;6 4 ;2 4 ;2 1 ;9 3 ;3 5 ;12 4 ;7 6 ;5 1 ;3 4 ;5 6 ;4 7 ;2 11 ;1 4 ;3 2 ;1 1 ;4 2 ;0 1 ;1 0	1	0.539877	0.347293	0	1	1 0 ;1 0 ;1 0 ;3 0 ;5 2 ;3 1 ;2 0 ;2 0 ;2 0 ;2 0 ;2 0 ;2 0 ;2 0 ;0 1 ;0 1 ;1 0	-1	0.852941	3.9e-05	1	0	7 4 ;4 6 ;8 5 ;10 3 ;0 2 ;4 9 ;4 6 ;9 3 ;7 8 ;2 6 ;2 3 ;2 3 ;3 3 ;1 4 ;1 5 ;4 5 ;1 1 ;2 0 ;0 1 ;1 4	1	0.470588	0.517921	0	1	1 2 ;3 2 ;2 0 ;1 2 ;5 1 ;0 1 ;3 1 ;2 0 ;1 0 ;0 1 ;2 1 ;1 2 ;1 0 ;1 0 ;1 0	0	0.648649	0.098872	0	0	1 12	0	0.076923	0.003418	1	0	1983 1690	1	0.539886	1e-06	0	1	4808 375	-1	0.927648	0	1	0	4891 1312	-1	0.788489
Apobec3	chr15	79722837	79738859	+	2 4 ;3 4	0	0.384615	0.581055	0	0	0 1 ;0 2	0	0	0.25	0	0	4 7 ;4 8	0	0.347826	0.21004	0	0	7 7 ;9 7	0	0.533333	0.855536	0	0	NA	NA	NA	NA	NA	NA	NA	NA	NA	NA	NA	NA	1 24	-1	0.04	2e-06	1	0	NA	NA	NA
Apobr	chr7	133728521	133732606	+	10 5 ;18 4 ;11 2 ;13 1 ;14 2 ;18 3 ;9 4 ;11 5 ;19 1 ;19 1 ;13 1 ;11 0 ;12 1 ;1 2 ;0 2 ;3 0 ;5 0 ;2 0 ;4 2 ;0 1	-1	0.83913	0	1	0	1 0 ;1 0	0	1	0.5	0	0	1 0 ;0 7 ;1 4 ;1 5 ;0 1 ;2 0 ;0 2 ;0 3 ;0 3 ;1 4 ;0 1 ;0 1	-1	0.162162	4.1e-05	1	0	3 1 ;3 3 ;1 0 ;2 1 ;3 2 ;0 1 ;2 4 ;4 3 ;2 1 ;2 1 ;3 0 ;3 0 ;3 0 ;0 1 ;0 1 ;1 0	0	0.627451	0.091915	0	0	3 0	0	1	0.25	0	0	5 0	0	1	0.0625	0	0	1 0	0	1	1	0	0	20 0	-1	1
Apoe	chr7	20281592	20284515	-	1 2	0	0.333333	1	0	0	0 3	0	0	0.25	0	0	0 3	0	0	0.25	0	0	0 8	0	0	0.007812	1	0	NA	NA	NA	NA	NA	NA	NA	NA	NA	NA	NA	NA	NA	NA	NA	NA	NA	NA	NA	NA	NA
Apol10b	chr15	77414587	77426555	-	1 0 ;0 2 ;0 2 ;1 0 ;0 1 ;0 1 ;0 1	0	0.222222	0.179687	0	0	NA	NA	NA	NA	NA	NA	7 0 ;6 0 ;3 0 ;8 0 ;7 0 ;9 0 ;5 0 ;7 1 ;7 0 ;4 0 ;0 1 ;1 0 ;7 0	-1	0.972603	0	1	0	1 0 ;1 0 ;2 0 ;8 0 ;8 0 ;2 1 ;3 1 ;4 0 ;8 1 ;2 2	-1	0.886364	0	1	0	2 17	0	0.105263	0.000729	1	0	2 0	0	1	0.5	0	0	NA	NA	NA	NA	NA	NA	NA	NA	NA
Apold1	chr6	134932018	134936854	+	0 4 ;1 1 ;0 1 ;1 2 ;2 6 ;2 7 ;0 7 ;0 4 ;3 3 ;0 1 ;0 3 ;1 1 ;0 3 ;0 1 ;0 1 ;1 0 ;0 1 ;1 5 ;1 5 ;0 3	-1	0.180556	0	1	0	NA	NA	NA	NA	NA	NA	1 0 ;1 0	0	1	0.5	0	0	1 0 ;2 0 ;1 1	0	0.8	0.375	0	0	10 11	0	0.47619	1	0	0	2 9	0	0.181818	0.06543	0	0	9 3	0	0.75	0.145996	0	0	5 21	0	0.192308
Apon	chr10	127691186	127692957	+	1 0 ;1 0 ;0 1 ;0 1 ;0 1	0	0.4	1	0	0	1 0 ;1 0	0	1	0.5	0	0	1 1 ;1 1 ;0 1 ;1 0	0	0.5	1	0	0	0 1 ;5 0 ;1 0	0	0.857143	0.125	0	0	10 9	0	0.526316	1	0	0	1 10	0	0.090909	0.011719	1	0	3 11	0	0.214286	0.057373	0	0	2 9	0	0.181818
Apopt1	chr12	112951479	112972435	+	3 2 ;2 1 ;12 8 ;7 12 ;7 12 ;7 14 ;9 10 ;8 10 ;4 6 ;2 8 ;3 7 ;0 1 ;1 3 ;1 2 ;0 1	0	0.404908	0.018509	0	0	4 4 ;1 0 ;1 0 ;1 0 ;1 0 ;3 3 ;3 1 ;5 0 ;0 1 ;0 1 ;0 1	0	0.633333	0.200488	0	0	5 3 ;7 5 ;10 5 ;9 9 ;8 9 ;5 9 ;8 6 ;9 8 ;5 2 ;4 2 ;3 5 ;0 2 ;0 2	1	0.521429	0.672757	0	1	7 6 ;5 3 ;14 4 ;4 6 ;5 6 ;7 6 ;7 7 ;9 6 ;11 2 ;5 2 ;6 1	0	0.620155	0.008008	0	0	NA	NA	NA	NA	NA	NA	NA	NA	NA	NA	NA	NA	NA	NA	NA	NA	NA	NA	NA	NA	NA
App	chr16	84954680	85173952	-	5 7 ;19 7 ;17 14 ;29 6 ;14 7 ;14 12 ;16 16 ;20 16 ;26 10 ;17 18 ;20 13 ;7 4 ;7 6	1	0.608069	6.7e-05	0	1	1 0 ;1 0 ;1 0 ;1 0	0	1	0.125	0	0	12 25 ;36 10 ;36 10 ;38 11 ;26 8 ;26 13 ;37 12 ;26 22 ;29 20 ;21 16 ;27 13 ;25 18 ;30 11	0	0.66129	0	0	0	9 18 ;27 16 ;26 16 ;34 13 ;22 13 ;14 22 ;20 22 ;20 25 ;24 18 ;18 19 ;22 17 ;20 22 ;24 9	1	0.54902	0.029926	0	1	23769 28676	1	0.453218	0	0	1	44660 45994	1	0.492642	1e-05	0	1	56200 64115	1	0.467107	0	0	1	101826 103312	1	0.496378
Appbp2	chr11	85004811	85048622	-	0 3 ;1 5 ;9 6 ;5 7	0	0.416667	0.405032	0	0	3 1 ;2 1	0	0.714286	0.453125	0	0	3 1 ;6 1 ;7 11 ;8 13	1	0.48	0.887725	0	1	1 2 ;1 3 ;6 10 ;9 6	0	0.447368	0.627103	0	0	5736 5976	1	0.489754	0.027211	0	1	9309 9883	1	0.485046	3.5e-05	0	1	9758 9861	1	0.497375	0.466481	0	1	9548 10021	1	0.487915
[truncated: 18,092 more rows]
[truncated: 33 more columns]
