# Supplementary material for: Chromatin Signature Identifies Monoallelic Gene Expression Across Mammalian Cell Types
Source: G3 (Bethesda). 2015 Jun 18;5(8):1713–20. doi: 10.1534/g3.115.018853 (PMC4528328; doi:10.1534/g3.115.018853)
Supplement: Supporting Information [file supp_g3.115.018853_TableS4.zip › TableS4/TableS4.tsv]

Gene	Chr	Start	End	Strand	PBMC_rank_K27divIN	PBMC_rank_K36divIN	PBMC_rank_expr	PBMC_isMAE	PBMC_passFilter	GM12878_rank_K27divIN	GM12878_rank_K36divIN	GM12878_isMAE
A1BG	chr19	58858171	58864865	-	0.923582508106213	0.521689597756551	0.661247187672454	1	1	0.542686078566506	0.599198828394211	1
A1BG-AS1	chr19	58863335	58866549	+	0.805363245990711	0.481903426518272	0.77666935518105	1	1	0.756073397656788	0.823742246726396	0
A1CF	chr10	52559168	52645435	-	0.777144860222592	0.086539304180177	0.213864244173706	1	0	0.873277050310131	0.23828394210889	1
A2M	chr12	9220303	9268558	-	0.564893523792832	0.433178511962142	0.696862928216666	1	1	0.81986560992419	0.238499310820124	1
A2M-AS1	chr12	9217772	9220651	+	0.810402243449303	0.455832091841206	0.716984335866197	1	1	0.978721571330117	0.371597174362509	1
A2ML1	chr12	8975149	9029381	+	0.696871439838752	0.194636754009289	0.260304792630641	1	0	0.88960199862164	0.339593383873191	1
A2MP1	chr12	9381128	9386803	-	0.596266760143721	0.404872491455613	0.647663114997665	1	1	0.941893521709166	0.359062715368711	1
A3GALT2	chr1	33772366	33786699	-	0.851853474717378	0.312505477171151	0.581907713206266	1	1	0.905883873190903	0.397269124741558	1
A4GALT	chr22	43088126	43116876	-	0.889843133818246	0.267811760581895	0.183979284289171	1	0	0.55302377670572	0.584553756030324	1
A4GNT	chr3	137842559	137851229	-	0.730391727280694	0.10323372184734	0.229485927749713	1	0	0.75512577532736	0.132925568573398	1
AA06	chr17	31856805	31860779	-	0.79795811059504	0.224301112961178	0.0683024154179225	1	0	0.900241212956582	0.404419365954514	1
AAAS	chr12	53701239	53715412	-	0.253176759267374	0.919858031723775	0.711762957931825	0	1	0.204255685733977	0.814309097174363	0
AACS	chr12	125549924	125627871	+	0.421785995968802	0.623740250635352	0.534787961115592	0	1	0.179488283942109	0.813749138525155	0
AACSP1	chr5	178191863	178203277	-	0.644465866269389	0.304530715975813	0.221420384599058	1	0	0.474629565816678	0.367720537560303	1
AADAC	chr3	151531860	151546276	+	0.613048812549295	0.0318552274121462	0.211359680774292	1	0	0.837008959338387	0.278730186078567	1
AADACL2	chr3	151451703	151475556	+	0.650162124266059	0.115371133117168	0.207114658063421	1	0	0.692410406616127	0.0602170916609235	1
AADACL3	chr1	12776117	12788726	+	0.902111997195688	0.264569275260713	0.0683024154179225	1	0	0.795873535492764	0.0859751895244659	1
AADACL4	chr1	12704565	12727097	+	0.817106300937692	0.274472000701078	0.221972237551471	1	0	0.777222605099931	0.175740868366644	1
AADAT	chr4	170981372	171011538	-	0.815528875646306	0.109324336166857	0.227490767075604	1	0	0.818401102687802	0.137017574086837	1
AAED1	chr9	99403532	99417599	-	0.150600297958111	0.703049688896679	0.657893619730866	0	1	0.573397656788422	0.470752929014473	1
AAGAB	chr15	67493012	67547536	-	0.282709666111647	0.645561300499518	0.671138090588785	0	1	0.233976567884218	0.683278773259821	0
AAK1	chr2	69685126	69870977	-	0.432389799316449	0.726053807729384	0.842721908562211	0	1	0.313016884906961	0.66815988973122	0
AAMDC	chr11	77532207	77583398	+	0.381079659977215	0.518228025589344	0.613660483083584	0	1	0.475275671950379	0.554359062715369	1
AAMP	chr2	219128851	219134893	-	0.167864341424941	0.953685040750153	0.918368213269941	0	1	0.141626464507236	0.85802894555479	0
AANAT	chr17	74449432	74466199	+	0.505564805889054	0.423538690737008	0.495139448996052	1	0	0.433106478290834	0.152782563749139	0
AAR2	chr20	34824338	34844863	+	0.386513013758654	0.925072298659188	0.831090546334423	0	1	0.14696760854583	0.931211233631978	0
AARD	chr8	117950463	117956239	+	0.938392778897555	0.241565156428008	0.0683024154179225	1	0	0.85828738800827	0.120477257064094	1
AARS	chr16	70286296	70323412	-	0.224564017176409	0.908114976776794	0.5616165046483	0	1	0.291393866299104	0.974069607167471	0
AARS2	chr6	44266462	44281063	-	0.46862676364911	0.887783717465603	0.728233646050006	0	1	0.214507236388697	0.821114748449345	0
AARSD1	chr17	41102542	41116515	-	0.153930418017702	0.910481114713873	0.725644182196375	0	1	0.0321330117160579	0.857985871812543	0
AASDH	chr4	57204450	57253674	-	0.242879677504163	0.623082990097275	0.526467716602284	0	1	0.434829427980703	0.649810475534114	0
AASDHPPT	chr11	105948291	105969419	+	0.0332135658575059	0.682586977477872	0.639640022074118	0	1	0.392617160578911	0.829815644383184	0
AASS	chr7	121713597	121784344	-	0.504600823766541	0.318289369906231	0.35148788046016	1	0	0.560992419021365	0.414197105444521	1
AATF	chr17	35306174	35414171	+	0.155201121724652	0.779204276575234	0.682981703952116	0	1	0.332400068917988	0.885768435561682	0
AATK	chr17	79091095	79139872	-	0.697046709315573	0.432477434054859	0.649785626353101	1	1	0.650758097863542	0.0523345968297726	1
AATK-AS1	chr17	79139306	79156964	+	0.800280431162913	0.303216194899658	0.303476673600204	1	0	0.805565127498277	0.0665058580289456	1
ABAT	chr16	8768443	8878432	+	0.463105775129261	0.583691175181842	0.557838434435624	0	1	0.578437284631289	0.438146106133701	1
ABCA1	chr9	107543283	107690527	-	0.559810708965034	0.636973096135308	0.553550961497644	0	1	0.817410406616127	0.172596485182633	1
ABCA10	chr17	67144147	67240956	-	0.478178950135834	0.316010866707563	0.371821539245235	1	0	0.346269813921433	0.533252929014473	0
ABCA11P	chr4	419223	467998	-	0.378187713609675	0.653054070633599	0.692193403234707	0	1	0.497286354238456	0.813706064782908	0
ABCA12	chr2	215796265	216003151	-	0.572123389711682	0.0831215493821751	0.228339771617778	1	0	0.467823914541695	0.514774293590627	0
ABCA13	chr7	48211056	48687091	+	0.60603803347647	0.168302515116992	0.351275629324617	1	0	0.715713301171606	0.227429359062715	1
ABCA17P	chr16	2390922	2476700	+	0.833099640697572	0.241915695381649	0.307127393131553	1	0	0.614274638180565	0.165963128876637	1
ABCA2	chr9	139901685	139923374	-	0.268644290596793	0.819253352028744	0.95971473447383	0	1	0.704427980702963	0.0628876636802205	1
ABCA3	chr16	2325878	2390747	-	0.623827885373762	0.484839190255017	0.623678736681241	1	1	0.592393177119228	0.549060992419021	1
ABCA4	chr1	94458393	94586705	-	0.894312505477171	0.226711068267461	0.199388716729635	1	0	0.8703911095796	0.143220192970365	1
ABCA5	chr17	67240575	67323323	-	0.250985890807116	0.551091052493208	0.624909793267394	0	1	0.171218125430737	0.678411440385941	0
ABCA6	chr17	67074846	67138015	-	0.568004557006397	0.132503724476382	0.296684637262809	1	0	0.402653342522398	0.606392143349414	0
ABCA7	chr19	1040101	1065570	+	0.116028393655245	0.846244851459118	0.907203803540349	0	1	0.143047898001378	0.615609924190214	0
ABCA8	chr17	66863427	66951533	-	0.696739987731137	0.05586714573657	0.165088933225793	1	0	0.635165403170227	0.21144900068918	1
ABCA9	chr17	66970772	67057136	-	0.608667075628779	0.054727894137236	0.275459523708452	1	0	0.518478635423846	0.498406271536871	1
ABCB1	chr7	87133178	87342639	-	0.593681535360617	0.454298483919025	0.513817548923887	1	1	0.69262577532736	0.283382150241213	1
ABCB10	chr1	229652328	229694442	-	0.261020068355096	0.844492156690912	0.703442713418517	0	1	0.174448656099242	0.799534803583735	0
ABCB11	chr2	169779448	169887833	-	0.630400490754535	0.0820699325212514	0.161650464829987	1	0	0.851610957960028	0.237336319779462	1
ABCB4	chr7	87031360	87105019	-	0.655551660678293	0.472570326877574	0.394489960521289	1	0	0.513137491385252	0.512017574086837	1
ABCB5	chr7	20655244	20796637	+	0.619358513714837	0.115152046271142	0.159315702339008	1	0	0.707227773949001	0.251507580978635	1
ABCB6	chr2	220074487	220083712	-	0.476119533783192	0.624309876435019	0.541028144500573	0	1	0.372415575465196	0.874827705031013	0
ABCB8	chr7	150725508	150744869	+	0.389361142756989	0.762466041538866	0.767797257715329	0	1	0.0659028256374914	0.566979669193659	0
ABCB9	chr12	123405497	123451056	-	0.47848567172027	0.487643501884147	0.396612471876725	1	0	0.527567195037905	0.349974155754652	1
ABCC1	chr16	16043433	16236930	+	0.317281570414512	0.841424940846552	0.758543108205629	0	1	0.16617849758787	0.898561337008959	0
ABCC10	chr6	43395291	43418163	+	0.148584698974674	0.928796775041626	0.792036337394405	0	1	0.0965282563749139	0.804445210199862	0
ABCC11	chr16	48200821	48269088	-	0.75348348085181	0.207124704232758	0.242560597699198	1	0	0.720968297725706	0.2111905582357	1
ABCC12	chr16	48116883	48180681	-	0.844097800368066	0.20765051266322	0.170267860933056	1	0	0.64881977946244	0.159458993797381	1
ABCC13	chr21	15646119	15673692	+	0.683682411708001	0.153755148540882	0.0683024154179225	1	0	0.682029634734666	0.204686423156444	1
ABCC2	chr10	101542462	101611662	+	0.580492507229866	0.435719919376041	0.392367449165853	1	0	0.61091488628532	0.338128876636802	1
ABCC3	chr17	48712217	48769063	+	0.808036105512225	0.344492156690912	0.592223118393683	1	1	0.721399035148174	0.153428669882839	1
ABCC4	chr13	95672082	95953687	-	0.409166593637718	0.492200508281483	0.427516237211869	0	0	0.238542384562371	0.757753273604411	0
ABCC5	chr3	183637723	183735727	-	0.382262728945754	0.672508982560687	0.501889035106338	0	1	0.202748104755341	0.573483804272915	0
ABCC5-AS1	chr3	183724125	183729207	+	0.2321444220489	0.600385592849005	0.352251984548117	0	0	0.0868797381116471	0.561810820124052	0
ABCC6	chr16	16243421	16317328	-	0.664578038734554	0.430023661379371	0.438468395805918	1	0	0.692754996554101	0.183494141971054	1
ABCC6P1	chr16	18582569	18609607	+	0.811497677679432	0.256901235649812	0.185847094281954	1	0	0.729023087525844	0.278213301171606	1
ABCC6P2	chr16	14916288	14918559	-	0.849005345719043	0.0303435281745684	0.0683024154179225	1	0	0.854496898690558	0.0442798070296347	1
ABCC8	chr11	17414431	17498392	-	0.841775479800193	0.200245377267549	0.269643842594558	1	0	0.891023432115782	0.159071330117161	1
ABCC9	chr12	21950323	22089628	-	0.619227061607221	0.0320743142581719	0.167338795262555	1	0	0.603893866299104	0.313749138525155	1
ABCD2	chr12	39945021	40013843	-	0.37976513890106	0.558189466304443	0.466188394107908	0	0	0.256848725017229	0.691764300482426	0
ABCD3	chr1	94883932	94984219	+	0.293357286828499	0.541407413898869	0.555928174215732	0	1	0.287129565816678	0.590024121295658	0
ABCD4	chr14	74751979	74769767	-	0.439926386819735	0.897774077644378	0.862036761896676	0	1	0.412301860785665	0.819391798759476	0
ABCE1	chr4	146019155	146050676	+	0.0292700026290422	0.827753921654544	0.693976312773273	0	1	0.406271536871123	0.921562715368711	0
ABCF1	chr6	30539169	30559309	+	0.372053281920953	0.973490491630883	0.875917986161226	0	1	0.341402481047553	0.972432804962095	0
ABCF2	chr7	150904922	150924460	-	0.391727280694067	0.93401104197704	0.723012268115634	0	1	0.410751206064783	0.858890420399724	0
ABCF3	chr3	183903862	183911795	+	0.178424327403383	0.978047498028218	0.939381075688755	0	1	0.34644210889042	0.795141281874569	0
ABCG1	chr21	43619798	43717354	+	0.543685917097537	0.569362895451757	0.618499808973978	1	1	0.646063059958649	0.311595451412819	1
ABCG2	chr4	89011415	89152474	-	0.668521601963018	0.179213040049075	0.261578299443902	1	0	0.736130254996554	0.217737767057202	1
ABCG4	chr11	119019749	119033374	+	0.90697572517746	0.271098063272281	0.270450396909623	1	0	0.953695727084769	0.32960027567195	1
ABCG5	chr2	44039610	44065958	-	0.868854613968977	0.22771886775918	0.22859447298043	1	0	0.80289455547898	0.298501033769814	1
ABCG8	chr2	44066102	44105605	+	0.862194373849794	0.184164402769258	0.216453708027338	1	0	0.851654031702274	0.308235699517574	1
ABHD1	chr2	27346656	27353680	+	0.414906669003593	0.708044868986066	0.457613448231948	0	0	0.756030323914542	0.702317367332874	0
ABHD10	chr3	111697722	111712215	+	0.0467531329418982	0.714705109105249	0.677717875790635	0	1	0.111647139903515	0.666910751206065	0
ABHD11	chr7	73150426	73153190	-	0.253352028744194	0.733678029971081	0.836311924268795	0	1	0.462913507925569	0.775542729152309	0
ABHD12	chr20	25275378	25371618	-	0.420909648584699	0.606344755060906	0.672538948083372	0	1	0.209812198483804	0.679488283942109	0
ABHD12B	chr14	51338877	51371688	+	0.813819998247305	0.486372798177197	0.367788767669907	1	0	0.838473466574776	0.0906702274293591	1
ABHD13	chr13	108870762	108886603	+	0.158136885461397	0.458110595039874	0.876894341384726	0	1	0.46855616815989	0.668504479669194	0
ABHD14A	chr3	52009041	52015216	+	0.417228989571466	0.558583822627289	0.683024154179225	0	1	0.400413507925569	0.478592350103377	0
ABHD14A-ACY1	chr3	52009041	52023218	+	0.37678555779511	0.524537726754886	0.644351997283185	0	1	0.391927980702963	0.498621640248105	0
ABHD14B	chr3	52002525	52008646	-	0.448689860660766	0.588993076855666	0.941079084773104	0	1	0.139645072363887	0.582313921433494	0
ABHD15	chr17	27887688	27894042	-	0.332661467005521	0.63903251248795	0.922528335526595	0	1	0.468297725706409	0.566247415575465	0
ABHD16B	chr20	62492565	62494341	+	0.038121111208483	0.962229427745158	0.816105616165047	0	0	0.083907649896623	0.877885940730531	0
ABHD17A	chr19	1876974	1885518	-	0.221321531855227	0.883051441591447	0.984250965742667	0	1	0.491902136457615	0.641152653342522	0
ABHD17B	chr9	74477367	74526148	-	0.131057751292612	0.535229164840943	0.631532028696353	0	1	0.326111302549966	0.659803583735355	0
ABHD17C	chr15	80987651	81047962	+	0.538515467531329	0.360266409604767	0.426327630852825	1	0	0.40170572019297	0.528213301171606	0
ABHD2	chr15	89631380	89745591	+	0.32381035842608	0.798571553763912	0.857919089867131	0	1	0.0790403170227429	0.662388008270159	0
ABHD3	chr18	19230857	19284766	-	0.124046972219788	0.696652352992726	0.729082650592181	0	1	0.123320124052378	0.692281185389387	0
ABHD4	chr14	23067146	23081265	+	0.520944702480063	0.894706861800018	0.769792418389438	0	1	0.41092350103377	0.80539283252929	0
ABHD5	chr3	43732374	43764217	+	0.334896152834984	0.619489965822452	0.742751623721187	0	1	0.217522398345968	0.582055478980014	0
ABHD6	chr3	58223258	58280461	+	0.38826570852686	0.63622820085882	0.496115804219553	0	0	0.404505513439008	0.573569951757409	0
ABHD8	chr19	17402939	17414282	-	0.285426343002366	0.610419770396985	0.747251347794711	0	1	0.068961061337009	0.61789283252929	0
ABI1	chr10	27035524	27150016	-	0.106695294014547	0.61887652265358	0.777391009041898	0	1	0.292729152308753	0.726998621640248	0
ABI2	chr2	204192961	204296896	+	0.323985627902901	0.550784330908772	0.508001867809993	0	1	0.184700206753963	0.688232253618194	0
ABI3	chr17	47287588	47300587	+	0.416746998510209	0.760757164139865	0.873073820944942	0	1	0.265678842177808	0.835286009648518	0
ABI3BP	chr3	100468178	100712334	-	0.664183682411708	0.190079747611953	0.245234962007047	1	0	0.681857339765679	0.347906616126809	1
ABL1	chr9	133589267	133763062	+	0.408596967838051	0.56598895802296	0.600373561998557	0	1	0.169452101998622	0.596355961405927	0
ABL2	chr1	179068461	179198819	-	0.215318552274121	0.556480588905442	0.557286581483211	0	1	0.211492074431427	0.572665403170227	0
ABLIM1	chr10	116190868	116444414	-	0.59030759793182	0.544124090789589	0.671477692405654	1	1	0.703911095796003	0.469503790489318	1
ABLIM2	chr4	7967036	8160559	-	0.761852598369994	0.32372272368767	0.359298722248164	1	0	0.800697794624397	0.163464851826327	1
ABLIM3	chr5	148521053	148639999	+	0.842476557707475	0.134081149767768	0.309844207666511	1	0	0.898345968297726	0.274552033080634	1
ABO	chr9	136130562	136150630	-	0.864209972833231	0.347909911488914	0.281190304368128	1	0	0.906013094417643	0.366299104066161	1
ABR	chr17	906757	1090616	-	0.410656384190693	0.811892034002278	0.732860720804856	0	1	0.1394727773949	0.784157477601654	0
ABRA	chr8	107771710	107782472	-	0.497546227324511	0.26803084742792	0.31977756080995	1	0	0.712827360441075	0.355272226050999	1
ABRACL	chr6	139349818	139364439	+	0.0506966961703619	0.781307510297082	0.69142929914675	0	1	0.135768435561682	0.719719159200551	0
ABT1	chr6	26597170	26600277	+	0.0932871790377706	0.852335465778635	0.96429935900157	0	1	0.374396967608546	0.781874569262577	0
ABTB1	chr3	127391780	127399769	+	0.145429848391903	0.897949347121199	0.967695377170268	0	1	0.523044452101999	0.513912818745693	1
ABTB2	chr11	34172533	34379555	-	0.724651651914819	0.351853474717378	0.402682854353271	1	0	0.533855961405927	0.519943142660234	1
AC000099.1	chr7	126855180	126869975	+	0.869073700815003	0.199412847252651	0.183215180201214	1	0	0.839679531357684	0.250387663680221	1
AC000124.1	chr7	127116936	127125858	+	0.815704145123127	0.165892559810709	0.0683024154179225	1	0	0.801085458304618	0.0888611302549965	1
AC002398.5	chr19	36279777	36288811	-	0.859346244851459	0.318245552537026	0.269431591459014	1	0	0.751119917298415	0.101352515506547	1
AC002454.1	chr7	92465796	92546501	+	0.662781526597143	0.134124967136973	0.271639003268667	1	0	0.479755341144039	0.340067195037905	1
AC002463.3	chr7	112262435	112348122	+	0.663526421873631	0.0945140653755148	0.178800356581908	1	0	0.649595106822881	0.269512405237767	1
AC002480.3	chr7	22602955	22613617	+	0.891814915432477	0.303128560161248	0.327291251008193	1	0	0.887922122674018	0.0907994486560992	1
AC002511.1	chr19	35896508	35907742	+	0.861493295942512	0.207869599509245	0.237424120219043	1	0	0.479841488628532	0.4809183321847	1
AC003051.1	chr17	67590127	67899141	+	0.58171939356761	0.086232582595741	0.220146877785796	1	0	0.641281874569263	0.267918676774638	1
AC003665.1	chr17	45975751	46018770	-	0.277626851283849	0.803479099114889	0.758628008659846	0	1	0.0937284631288766	0.681426602343212	0
AC003958.2	chr17	39558667	39568840	+	0.781395145035492	0.213390588029095	0.197053954238655	1	0	0.94934527911785	0.122975534114404	1
AC003984.1	chr7	84161791	84213634	+	0.470335641048111	0.0512225046008238	0.18962516449463	0	0	0.558967953135768	0.150758097863542	1
AC004019.13	chr22	18062922	18071958	-	0.634212601875383	0.37398124616598	0.259880290359553	1	0	0.625603032391454	0.473251206064783	1
AC004603.4	chr19	43326014	43331030	+	0.873630707212339	0.25637542721935	0.0683024154179225	1	0	0.693616471399035	0.37276016540317	1
AC004862.6	chr7	80000832	80003755	-	0.570283060205065	0.0307159758128122	0.0683024154179225	1	0	0.513783597518952	0.412947966919366	1
AC004893.11	chr7	98610787	98634102	+	0.274778722285514	0.898913329243712	0.854098569427346	0	1	0.235053411440386	0.896278428669883	0
AC005062.2	chr7	19958603	20180049	-	0.504951362720182	0.0805801419682762	0.218576219382774	1	0	0.561552377670572	0.481392143349414	1
AC005235.1	chr2	199164086	199239821	-	0.795548155288756	0.0666900359302428	0.166277539584837	1	0	0.898561337008959	0.0837353549276361	1
AC005358.3	chr17	12575178	12609452	-	0.633599158706511	0.0938129874682324	0.155240480536571	1	0	0.770201585113715	0.277954858718125	1
AC005550.4	chr7	15728002	15736517	+	0.541933222329331	0.0244939093856805	0.0683024154179225	1	0	0.563016884906961	0.0561250861474845	1
AC005594.3	chr19	4679293	4685960	+	0.359346244851459	0.932477434054859	0.879611155919684	0	1	0.13460544452102	0.916695382494831	0
AC006145.4	chr7	81638492	81659271	+	0.265226535798791	0.070765051266322	0.0683024154179225	0	0	0.744529634734666	0.176473121984838	1
AC006196.1	chr2	195595318	195626159	+	0.466085356235212	0.0305407063359916	0.188139406545825	0	0	0.56512749827705	0.161655754651964	1
AC006372.4	chr7	157258924	157292410	+	0.677679432126895	0.153492244325651	0.294816827270026	1	0	0.541910751206065	0.304229841488629	1
AC007038.7	chr2	210894645	210929080	+	0.394882131276838	0.510691438086057	0.560555248970582	0	1	0.297811853893866	0.554014472777395	0
AC007040.7	chr2	71169142	71175741	-	0.942467794233634	0.343571991937604	0.319310608311754	1	0	0.9184183321847	0.40420399724328	1
AC007099.1	chr2	75751193	75769832	+	0.833012005959162	0.0757164139865042	0.321984972619604	1	0	0.799750172294969	0.156486905582357	1
AC007131.1	chr2	59444842	59506535	+	0.573963719218298	0.0478923845412321	0.138302839920194	1	0	0.755556512749828	0.201757408683666	1
AC007163.3	chr2	201577027	201599900	-	0.717027429673122	0.239593374813776	0.268709937598166	1	0	0.896278428669883	0.0795572019297037	1
AC007163.6	chr2	201645217	201676893	-	0.617781088423451	0.288844097800368	0.434308273549263	1	0	0.801817711922812	0.28329600275672	1
AC007246.3	chr2	39664556	39828484	+	0.651564280080624	0.248488300762422	0.407394829562338	1	0	0.726783252929014	0.383313232253618	1
AC007365.1	chr2	64834445	64843616	+	0.438918587328017	0.357593550083253	0.311669567432186	0	0	0.339765678842178	0.225017229496899	0
AC007386.2	chr2	65128973	65159581	-	0.546840767680308	0.401367101919201	0.342700683448656	1	0	0.165489317711923	0.752584424534804	0
AC007392.3	chr2	66801161	66922720	+	0.805976689159583	0.0880290947331522	0.191705225622957	1	0	0.741299104066161	0.295098208132323	1
AC007392.4	chr2	66924161	66930359	-	0.485233546577863	0.157435807554114	0.0683024154179225	1	0	0.580246381805651	0.0577618883528601	1
AC007403.2	chr2	67131567	67198598	+	0.586407852072562	0.0579703794584173	0.0683024154179225	1	0	0.643521709166092	0.193487250172295	1
AC007405.4	chr2	171556877	171627276	-	0.930111296117781	0.19200771185698	0.425351275629325	1	0	0.893004824259132	0.345839076498966	1
AC007463.2	chr2	8026897	8039786	-	0.655595478047498	0.162387170274297	0.255592817421573	1	0	0.726567884217781	0.384433149552033	1
AC007740.1	chr2	163625445	163654482	+	0.302602751730786	0.0882919989483831	0.179734261578299	0	0	0.645718470020675	0.186078566505858	1
AC007750.5	chr2	162970950	163029243	+	0.714924195951275	0.151345193234598	0.0683024154179225	1	0	0.782994486560992	0.250043073742247	1
AC007773.2	chr19	32880955	32896445	-	0.646919638944878	0.438830952589607	0.28772763934287	1	0	0.475964851826327	0.600404893177119	1
AC007879.2	chr2	208051413	208119040	-	0.651038471650162	0.184383489615284	0.398225580506856	1	0	0.700335975189525	0.280797725706409	1
AC007880.1	chr2	65073263	65090765	-	0.658794145999474	0.411576548944001	0.368807573120516	1	0	0.516066505858029	0.512835975189525	1
AC007966.1	chr2	186584600	186605204	-	0.649373411620366	0.0282183857681185	0.196459651059133	1	0	0.705332529290145	0.273173673328739	1
AC008697.1	chr5	158758525	158789842	+	0.534396634826045	0.206073087371834	0.230292482064779	1	0	0.681038938662991	0.2355272226051	1
AC008703.1	chr5	158875563	158893284	-	0.842608009815091	0.25655069669617	0.213524642356837	1	0	0.577920399724328	0.216962439696761	1
AC009120.4	chr16	74226290	74249420	-	0.673078608360354	0.150994654280957	0.220953432100862	1	0	0.808494141971054	0.362939352170917	1
AC009227.2	chr2	155292364	155313950	-	0.388572430111296	0.057006397335904	0.161947616419748	0	0	0.675999310820124	0.102946243969676	1
AC009264.1	chr7	136583519	136849088	-	0.436333362544913	0.0386469196389449	0.267563781466231	0	0	0.571717780840799	0.278644038594073	1
AC009299.3	chr2	162101249	162105561	+	0.778371746560336	0.393699062308299	0.647196162499469	1	1	0.147096829772571	0.553842177808408	0
AC009473.1	chr7	7989469	8008383	-	0.400446937165893	0.320655507843309	0.366897312900624	0	0	0.269900068917988	0.438490696071675	0
AC009501.4	chr2	63271099	63275656	-	0.985408816054684	0.479668740688809	0.587850745001486	1	1	0.664197105444521	0.521881461061337	1
AC009948.5	chr2	179278385	179304970	+	0.358908071159408	0.695776005608623	0.741563017362143	0	1	0.359751895244659	0.835889042039972	0
AC010127.3	chr2	166938040	167158293	+	0.563973359039523	0.0909648584698975	0.321305768985864	1	0	0.651921088904204	0.20645244658856	1
AC010226.4	chr5	114937851	114956116	+	0.0477609324336167	0.678336692664972	0.82591161862716	0	1	0.103247760165403	0.792686078566506	0
AC010731.4	chr2	207507141	207514173	+	0.916089737972132	0.149417228989571	0.0683024154179225	1	0	0.928454514128187	0.228850792556857	1
AC010890.1	chr2	134023766	134042330	+	0.53281920953466	0.12737709227938	0.0683024154179225	1	0	0.635897656788422	0.16592005513439	1
AC010975.1	chr2	79720841	79727970	-	0.325913592147927	0.129962317062484	0.0683024154179225	0	0	0.537861819434873	0.302463818056513	1
AC010987.6	chr2	68023185	68052694	-	0.731662430987643	0.112610638857243	0.170565012522817	1	0	0.746037215713301	0.379221226740179	1
AC011343.1	chr5	159203781	159298391	-	0.82508106213303	0.0928928227149242	0.182111474296387	1	0	0.869185044796692	0.205418676774638	1
AC011526.1	chr19	41960073	42006554	-	0.902944527210586	0.235255455262466	0.312221420384599	1	0	0.86776361130255	0.264429703652653	1
AC011738.4	chr7	43548326	43562141	-	0.773902374901411	0.0365875032863027	0.249522434945027	1	0	0.778988628532047	0.354238456237078	1
AC011747.4	chr2	8699962	8723922	-	0.775742704408027	0.290465340460959	0.284289170947065	1	0	0.650068917987595	0.324991385251551	1
AC011747.7	chr2	8811113	8821993	-	0.958855490316361	0.368635527122952	0.402173451627966	1	0	0.962310475534114	0.400844245348036	1
AC011899.9	chr7	157647276	157658782	+	0.536981859609149	0.587941459994742	0.674703909665917	1	1	0.220106822880772	0.0842522398345968	0
AC012075.2	chr2	81688482	81694070	-	0.199544299360266	0.0284812899833494	0.0683024154179225	0	0	0.335975189524466	0.157779117849759	0
AC012494.1	chr2	78315855	78354932	+	0.356585750591534	0.0776005608623258	0.16517383368001	0	0	0.524465885596141	0.217694693314955	1
AC012507.3	chr2	231751260	231769232	+	0.83800718604855	0.377179914117956	0.225198454811733	1	0	0.503876636802205	0.454987939352171	1
AC016582.2	chr19	38314362	38345836	-	0.741696608535623	0.1173429147314	0.223967398225581	1	0	0.489403859407305	0.358761199172984	1
AC016629.8	chr19	59070552	59086164	+	0.613574620979756	0.559635439488213	0.854183469881564	1	1	0.121597174362509	0.565644383184011	0
AC016738.3	chr2	101589109	101593623	-	0.790596792568574	0.473578126369293	0.385023559876045	1	0	0.925827015851137	0.289412474155755	1
AC016910.1	chr2	144694633	144721722	+	0.717158881780738	0.398343703444045	0.54276860381203	1	1	0.624698483804273	0.480143004824259	1
AC016995.3	chr2	38685779	38742882	-	0.757689948295504	0.248444483393217	0.912679882837373	1	1	0.582227773949001	0.279936250861475	1
AC017060.1	chr7	17503068	17598533	-	0.562702655332574	0.123959337481378	0.197775608099503	1	0	0.60578911095796	0.33907649896623	1
AC018464.3	chr7	112594689	112635698	-	0.673122425729559	0.0340022785031987	0.0683024154179225	1	0	0.70223121984838	0.364102343211578	1
AC018470.4	chr2	175190754	175195370	+	0.996713697309614	0.248707387608448	0.0683024154179225	1	0	0.991471399035148	0.374224672639559	1
AC018647.3	chr7	35756046	35759322	+	0.595565682236439	0.151914819034265	0.296854438171244	1	0	0.431383528600965	0.237723983459683	0
AC018705.5	chr7	50599456	50611161	+	0.746209797563754	0.267636491105074	0.0683024154179225	1	0	0.77381977946244	0.205375603032391	1
AC018742.1	chr2	21910305	21933524	-	0.407852072561563	0.0393041801770222	0.0683024154179225	0	0	0.579298759476223	0.330547898001378	1
AC018799.1	chr2	195208992	195284355	+	0.426693541319779	0.0306283410744019	0.19522859447298	0	0	0.541781529979325	0.156831495520331	1
AC019048.1	chr2	7202857	7218011	-	0.609368153536062	0.449960564367715	0.699240140934754	1	1	0.672510337698139	0.443314955203308	1
AC019118.2	chr2	2898819	3129798	-	0.721891157654894	0.174217859959688	0.223373095046058	1	0	0.685949345279118	0.230056857339766	1
AC020571.3	chr2	197124747	197128928	+	0.03869073700815	0.187932696520901	0.573205416648979	0	1	0.166264645072364	0.713473466574776	0
AC022007.5	chr3	10048101	10052779	-	0.721759705547279	0.440758916834633	0.499384471706924	1	0	0.566850447966919	0.473035837353549	1
AC022173.2	chr7	137638093	137642712	+	0.418762597493646	0.533125931119096	0.41758288406843	0	0	0.259303928325293	0.913766368022054	0
AC022311.1	chr2	4675807	4703812	-	0.453860310226974	0.14192445885549	0.191875026531392	0	0	0.544667470709855	0.273130599586492	1
AC058791.1	chr7	130565750	130598069	-	0.199807203575497	0.822539654719131	0.890223712696863	0	1	0.197493108201241	0.958519986216402	0
AC068831.10	chr15	91565851	91574369	+	0.426562089212164	0.315572693015511	0.2474423738167	0	0	0.516927980702963	0.431943487250172	1
AC068858.1	chr11	44995452	44999578	+	0.640829024625362	0.154982034878626	0.0683024154179225	1	0	0.924750172294969	0.0367419021364576	1
AC069277.1	chr3	6674044	6847136	-	0.470817632109368	0.0801857856454298	0.271936154858428	0	0	0.534932804962095	0.369055823569952	1
AC072062.1	chr2	215674952	215828329	+	0.609324336166857	0.110638857243011	0.331451373264847	1	0	0.318874913852515	0.487207098552722	0
AC073128.10	chr2	219765536	219795359	-	0.909955306283411	0.21198843221453	0.22001952710447	1	0	0.569521019986216	0.463602687801516	1
AC073133.1	chr7	156230482	156238282	-	0.794365086320217	0.0435106476207169	0.0683024154179225	1	0	0.866212956581668	0.0845968297725706	1
AC073283.4	chr2	47419543	47572213	-	0.716545438611866	0.254184558759092	0.229910430020801	1	0	0.682288077188146	0.206323225361819	1
AC073628.1	chr2	78143059	78145134	+	0.241652791166418	0.135833844535974	0.0683024154179225	0	0	0.121166436940041	0.246123363197795	0
AC074286.1	chr2	178148235	178257419	-	0.464332661467006	0.427613706073087	0.481894978138133	0	0	0.369012749827705	0.51408511371468	0
AC078941.1	chr2	67350488	67442451	-	0.561125230041188	0.0288756463061958	0.195440845608524	1	0	0.637534458993797	0.294279807029635	1
AC079117.1	chr2	77213090	77236914	+	0.415520112172465	0.0304968889667864	0.150868107144373	0	0	0.592350103376981	0.350103376981392	1
AC079145.4	chr2	20189964	20204567	+	0.841162036631321	0.132065550784331	0.0683024154179225	1	0	0.885897656788422	0.123147829083391	1
AC079610.2	chr2	214141276	214148929	-	0.679782665848742	0.137893260888616	0.275374623254234	1	0	0.540704686423156	0.416135423845624	1
AC079776.3	chr2	130680749	130704276	+	0.880772938392779	0.180790465340461	0.23555631022626	1	0	0.894943142660234	0.295055134390076	1
AC084018.1	chr12	122233172	122241390	-	0.110726491981421	0.935237928314784	0.974105361463684	0	1	0.0938576843556168	0.666652308752584	0
AC087859.1	chr3	7994491	8057994	-	0.60467969503111	0.0681360091140128	0.138133039011759	1	0	0.59881116471399	0.131331840110269	1
AC090044.1	chr3	633787	887698	+	0.406844273069845	0.0383401980545088	0.146410833297958	0	0	0.59118711233632	0.265678842177808	1
AC090505.6	chr3	194429149	194502897	+	0.743098764350188	0.250722986591885	0.196671902194677	1	0	0.885423845623708	0.241945210199862	1
AC091729.9	chr7	1200009	1205594	+	0.317193935676102	0.597055472789414	0.49225283355266	0	0	0.238111647139904	0.763395933838732	0
AC091878.1	chr5	17130136	17217531	-	0.745727806502498	0.170055209885198	0.262130152396315	1	0	0.711922811853894	0.256891798759476	1
AC091969.1	chr5	151998524	152351909	-	0.485102094470248	0.0430286565594602	0.153330220316679	1	0	0.573354583046175	0.315084424534804	1
AC093375.1	chr2	156877046	157111432	-	0.619051792130401	0.0746647971255806	0.320499214670799	1	0	0.728376981392143	0.199043762922123	1
AC093391.2	chr2	136742745	136765112	+	0.43970729997371	0.268731925335203	0.452901473022881	0	0	0.51236216402481	0.500646106133701	1
AC093590.1	chr2	200472790	200523855	+	0.647138725790903	0.0637980895627027	0.153457570998005	1	0	0.767401791867677	0.194391798759476	1
AC093690.1	chr2	28530557	28533326	-	0.45688370870213	0.677328893173254	0.79415884874984	0	1	0.0681426602343212	0.608330461750517	0
AC095067.1	chr7	47661536	47669491	+	0.482166330733503	0.210454824292349	0.197818058326612	1	0	0.716488628532047	0.221097518952447	1
AC096559.1	chr2	12147241	12718474	+	0.608710892997984	0.189773026027517	0.264804516704164	1	0	0.539498621640248	0.503015161957271	1
AC097468.4	chr2	219866936	219880444	+	0.954824292349487	0.24778722285514	0.199091565139873	1	0	0.933881805651275	0.108545830461751	1
AC097500.2	chr2	186898260	186951044	-	0.326789939532031	0.283454561388134	0.358916670204186	0	0	0.390161957270848	0.465541006202619	0
AC097662.2	chr2	228085767	228189880	-	0.673735868898431	0.297344667426168	0.390966591671265	1	0	0.484794968986906	0.515161957270848	1
AC098823.3	chr2	231555635	231565244	-	0.513495749715187	0.325037244763824	0.279704546419323	1	0	0.344977601654032	0.143694004135079	0
AC099342.1	chr7	20336330	20351335	+	0.501139251599334	0.211418806414863	0.182833128157236	1	0	0.428325292901447	0.256374913852515	0
AC104134.2	chr2	88838237	88875128	+	0.622644816405223	0.668346332486198	0.688882285520228	0	1	0.434657133011716	0.670959682977257	0
AC104653.1	chr2	114588759	114648569	-	0.452151432827973	0.453290684427307	0.460584964129558	0	0	0.264989662301861	0.529031702274294	0
AC104654.1	chr2	42104694	42121186	+	0.859214792743844	0.233765664709491	0.0683024154179225	1	0	0.878445899379738	0.300611647139904	1
AC104654.2	chr2	42158738	42160863	-	0.930637104548243	0.122995355358864	0.0683024154179225	1	0	0.617935906271537	0.151231909028256	1
AC104655.2	chr2	105713509	105719402	-	0.507711856980107	0.803391464376479	0.645880205459099	0	1	0.518780151619573	0.915360096485183	0
AC104777.2	chr2	151409045	151428735	-	0.523486109893962	0.0631846463938305	0.0683024154179225	1	0	0.691376636802205	0.342220882150241	1
AC104777.4	chr2	151485410	151491871	+	0.534309000087635	0.0754535097712733	0.0683024154179225	1	0	0.690213645761544	0.125904548587181	1
AC105053.3	chr2	86042252	86053911	+	0.737402506353519	0.245377267548856	0.284416521628391	1	0	0.856262922122674	0.0634045485871813	1
AC105253.1	chr2	6506141	6515554	-	0.660283936552449	0.0527561125230041	0.200407522180244	1	0	0.47854927636113	0.328135768435562	1
AC105339.1	chr15	83379222	83382745	-	0.925554289720445	0.201822802558934	0.374495903553084	1	0	0.927162301860786	0.334596829772571	1
AC107070.1	chr2	4005244	4021622	-	0.669879940408378	0.0378582069932521	0.201723479220614	1	0	0.711793590627154	0.438404548587181	1
AC109828.1	chr2	27558408	27560670	+	0.457015160809745	0.990579265620892	0.919599269856094	0	0	0.0441075120606478	0.969417643004824	0
AC113607.2	chr2	895901	901137	-	0.658443607045833	0.158969415476295	0.0683024154179225	1	0	0.508571674707099	0.213344245348036	1
AC125421.1	chr17	71782960	71796934	+	0.825913592147927	0.259705547278941	0.0683024154179225	1	0	0.871511026878015	0.146881461061337	1
AC131097.3	chr2	242823513	243020873	+	0.679695031110332	0.442949785294891	0.563993717366388	1	1	0.63736216402481	0.448483804272915	1
AC137932.6	chr16	89387540	89391518	+	0.0507843309087722	0.7865655946017	0.634715795729507	0	1	0.0712008959338387	0.648518263266713	0
AC144449.1	chr2	150443871	150704748	+	0.61589694154763	0.0523179388309526	0.246975421318504	1	0	0.684011026878015	0.27670572019297	1
AC147651.4	chr7	642481	648139	+	0.370519673998773	0.577337656647095	0.796536061467929	0	1	0.457356995175741	0.806426602343212	0
AC159540.1	chr2	97944453	97957632	+	0.792305669967575	0.51215931995443	0.494587596043639	1	0	0.649422811853894	0.413206409372846	1
AC226118.1	chr7	419390	422845	+	0.831960389098239	0.180396109017615	0.312645922655686	1	0	0.853721571330117	0.384260854583046	1
ACAA1	chr3	38164200	38178733	-	0.181184821663307	0.919069319078083	0.875408583435921	0	1	0.239274638180565	0.966144038594073	0
ACAA2	chr18	47309873	47340251	-	0.349750240995531	0.632372272368767	0.673090801035786	0	1	0.19960372157133	0.674104066161268	0
ACACA	chr17	35441926	35766902	-	0.36955569187626	0.551792130400491	0.464787536613321	0	0	0.243108201240524	0.72355272226051	0
ACACB	chr12	109577201	109706030	+	0.465822452019981	0.662650074489528	0.499978774886446	0	0	0.640463473466575	0.397182977257064	1
ACAD10	chr12	112123856	112194911	+	0.274734904916309	0.835903952326702	0.586449887506898	0	1	0.133442453480358	0.769641626464507	0
ACAD11	chr3	132276981	132378975	-	0.300630970116554	0.562658837963369	0.556055524897058	0	1	0.346700551343901	0.64158339076499	0
ACAD8	chr11	134123433	134135746	+	0.594514065375515	0.824204714748926	0.825826718172942	0	1	0.0912301860785665	0.648259820813232	0
ACAD9	chr3	128598332	128631957	+	0.176014372097099	0.936771536236964	0.653903298382646	0	1	0.131374913852516	0.935217091660923	0
ACADL	chr2	211052715	211090215	-	0.775304530715976	0.0669967575146788	0.171031965021013	1	0	0.863757753273604	0.198785320468642	1
ACADM	chr1	76190031	76229363	+	0.304968889667864	0.801332048023837	0.647790465678991	0	1	0.210759820813232	0.880685733976568	0
ACADS	chr12	121163570	121177811	+	0.274647270177899	0.740206817982648	0.711635607250499	0	1	0.129221226740179	0.594245348035837	0
ACADSB	chr10	124768428	124817806	+	0.424677942336342	0.583778809920252	0.635140298000594	0	1	0.250818401102688	0.559614059269469	0
ACADVL	chr17	7120443	7128586	+	0.31530978880028	0.831741302252213	0.981619051661926	0	1	0.0452274293590627	0.642660234321158	0
ACAN	chr15	89346673	89418585	+	0.849837875733941	0.332267110682675	0.340450821411895	1	0	0.842780840799449	0.169667470709855	1
ACAP1	chr17	7239847	7254793	+	0.349618788887915	0.976338620629217	0.95801672538948	0	1	0.332356995175741	0.966402481047553	0
ACAP2	chr3	194995464	195163817	-	0.103102269739725	0.764306371045482	0.755826293670671	0	1	0.304402136457615	0.727558580289456	0
ACAP3	chr1	1227763	1243269	-	0.0561300499518009	0.698930856191394	0.890733115422167	0	1	0.113499310820124	0.55500516884907	0
ACAT1	chr11	107992257	108018891	+	0.168784506178249	0.766891595828586	0.640446576389184	0	1	0.169107512060648	0.836922811853894	0
ACAT2	chr6	160182988	160200087	+	0.292437122075191	0.778152659714311	0.738931103281403	0	1	0.145072363886975	0.873320124052378	0
ACBD3	chr1	226332379	226374423	-	0.0885110857944089	0.807072123389712	0.763891836821327	0	1	0.0956667815299793	0.809958649207443	0
ACBD4	chr17	43209966	43221543	+	0.0884234510559986	0.615721672070809	0.690070891879272	0	1	0.0345451412818746	0.439136802205376	0
ACBD5	chr10	27484142	27531068	-	0.0858820436420997	0.934931206730348	0.651568535891667	0	1	0.0901102687801516	0.792987594762233	0
ACBD6	chr1	180257351	180472022	-	0.189553939181492	0.495311541495049	0.477013202020631	0	0	0.3993366643694	0.638395933838732	0
ACBD7	chr10	15117473	15130775	-	0.684953115414951	0.278634650775567	0.350214373646899	1	0	0.675008614748449	0.179789800137836	1
ACCS	chr11	44087728	44105569	+	0.430242748225397	0.63741126982736	0.881606316593794	0	1	0.445080978635424	0.728893866299104	0
ACCSL	chr11	44069530	44081527	+	0.788362106739111	0.268425203750767	0.29732139066944	1	0	0.830763266712612	0.287689524465886	1
ACD	chr16	67691414	67694718	-	0.0426781176058189	0.856541933222329	0.879823407055228	0	1	0.512017574086837	0.891669538249483	0
ACE	chr17	61554421	61575741	+	0.802997108053632	0.453772675488564	0.514284501422083	1	1	0.876550654720882	0.123492419021365	1
ACER1	chr19	6306509	6333640	-	0.677065988958023	0.33656121286478	0.455915439147599	1	0	0.726697105444521	0.289757064093728	1
ACER2	chr9	19408924	19452500	+	0.478704758566296	0.505258084304618	0.418346988156387	1	0	0.438490696071675	0.528471743625086	0
ACER3	chr11	76571916	76734850	+	0.440496012619402	0.544036456051179	0.543744959035531	0	1	0.279333218470021	0.51921088904204	0
ACHE	chr7	100487614	100493592	-	0.967356059942161	0.44566646218561	0.327630852825063	1	0	0.752282908339077	0.434915575465196	1
ACIN1	chr14	23527773	23564823	-	0.178687231618614	0.970773814740163	0.944899605212888	0	1	0.366815988973122	0.974241902136458	0
ACKR2	chr3	42850963	42908775	+	0.736000350538954	0.209753746385067	0.280893152778367	1	0	0.701542039972433	0.148733631977946	1
ACKR3	chr2	237478379	237490994	+	0.518403295066164	0.711856980106914	0.516916415502823	0	1	0.547553411440386	0.617074431426602	0
ACKR4	chr3	132316080	132321485	+	0.298922092717553	0.605818946630444	0.511355435751581	0	1	0.517057201929704	0.744960372157133	0
ACLY	chr17	40023178	40075272	-	0.26369292787661	0.956620804486899	0.784649997877489	0	1	0.256504135079256	0.972734321157822	0
ACMSD	chr2	135596185	135659602	+	0.622031373236351	0.266672508982561	0.409687141826209	1	0	0.623018607856651	0.338774982770503	1
ACN9	chr7	96745904	96811075	+	0.365831215493822	0.482473052317939	0.364350299274101	0	0	0.375646106133701	0.581495520330806	0
ACO1	chr9	32384600	32450832	+	0.37823153097888	0.665322934011042	0.468183554782018	0	0	0.412646450723639	0.594719159200551	0
ACO2	chr22	41865128	41924993	+	0.317369205152923	0.85671720269915	0.801672538948083	0	1	0.123277050310131	0.805306685044797	0
ACOT1	chr14	74003927	74010498	+	0.705284374726141	0.460652002453773	0.395890818015876	1	0	0.563662991040662	0.509174707098553	1
ACOT11	chr1	55013806	55100417	+	0.582595740951713	0.357330645868022	0.383919853971219	1	0	0.643823225361819	0.214679531357684	1
ACOT12	chr5	80625946	80689988	-	0.704013671019192	0.216852160196302	0.295113978859787	1	0	0.784674362508615	0.314093728463129	1
ACOT13	chr6	24667262	24705295	+	0.343090000876347	0.523223205678731	0.558093135798277	0	1	0.112508614748449	0.595537560303239	0
ACOT2	chr14	74034323	74042362	+	0.250635351853475	0.640084129348874	0.693382009593751	0	1	0.49263439007581	0.528385596140593	1
ACOT4	chr14	74058409	74062470	+	0.686267636491105	0.468013320480238	0.477565054973044	1	0	0.584553756030324	0.211018263266713	1
ACOT6	chr14	74083547	74086592	+	0.594952239067566	0.363333625449128	0.284841023899478	1	0	0.94697622329428	0.563447622329428	1
ACOT7	chr1	6324331	6453826	-	0.473578126369293	0.467443694680571	0.42581822812752	1	0	0.0700809786354238	0.629135079255686	0
ACOT8	chr20	44470359	44486048	-	0.373411620366313	0.862676364911051	0.771278176338243	0	1	0.050697794624397	0.690687456926258	0
ACOX1	chr17	73937588	73975515	-	0.219262115502585	0.830251511699238	0.706584030224562	0	1	0.207055478980014	0.734536526533425	0
ACOX2	chr3	58490862	58522929	-	0.555428972044518	0.415783016387696	0.317570149000297	1	0	0.737939352170917	0.189912129565817	1
ACOX3	chr4	8368008	8442452	-	0.341775479800193	0.704057488388397	0.5421318504054	0	1	0.207270847691247	0.659975878704342	0
ACOXL	chr2	111490149	111875799	+	0.786959950924547	0.191657172903339	0.277369783928344	1	0	0.866643694004135	0.362982425913163	1
ACP1	chr2	264868	278282	+	0.336166856541933	0.871483656121287	0.872224816402768	0	1	0.224155754651964	0.86078566505858	0
ACP2	chr11	47260852	47270457	-	0.152396810095522	0.910042941021821	0.726408286284332	0	1	0.13908511371468	0.876421433494142	0
ACP5	chr19	11685474	11689801	-	0.355797037945842	0.762728945754097	0.868064694146114	0	1	0.13697450034459	0.577618883528601	0
ACP6	chr1	147119167	147142634	-	0.505740075365875	0.629436508632022	0.511822388249777	0	1	0.470882150241213	0.578566505858029	0
ACPL2	chr3	140950666	141013745	+	0.456576987117693	0.647883621067391	0.558135586025385	0	1	0.710759820813232	0.323053066850448	1
ACPP	chr3	132036210	132087146	+	0.70348786258873	0.624923319603891	0.477098102474848	0	0	0.828178842177808	0.339119572708477	1
ACPT	chr19	51293671	51298481	+	0.516256243975112	0.416045920602927	0.571974360062826	1	1	0.0928239145416954	0.199689869055824	0
ACR	chr22	51176651	51183727	+	0.833713083866445	0.253614932959425	0.227193615485843	1	0	0.829858718125431	0.0693487250172295	1
ACRBP	chr12	6747241	6756580	-	0.5272105862764	0.460695819822978	0.704758670458887	1	1	0.533209855272226	0.479626119917298	1
ACRV1	chr11	125542228	125550793	-	0.46420120935939	0.450661642274998	0.330177866451586	0	0	0.141497243280496	0.645460027567195	0
ACSBG1	chr15	78463186	78527049	-	0.642581719393568	0.361186574358076	0.273124761217473	1	0	0.595451412818746	0.456107856650586	1
ACSBG2	chr19	6135643	6193114	+	0.77372710542459	0.278108842345106	0.292227363416394	1	0	0.65144727773949	0.339378015161957	1
ACSF2	chr17	48503518	48552206	+	0.629787047585663	0.532205766365787	0.548966336969903	1	1	0.496166436940041	0.49289283252929	1
ACSF3	chr16	89160216	89222254	+	0.31097186924897	0.884935588467268	0.690537844377467	0	1	0.265075809786354	0.79565816678153	0
ACSL1	chr4	185676748	185747268	-	0.44277451581807	0.72491455613005	0.915057095555461	0	1	0.149681254307374	0.8269727773949	0
ACSL3	chr2	223725731	223808119	+	0.226973972482692	0.627333274910174	0.647620664770557	0	1	0.931297381116471	0.628618194348725	1
ACSL5	chr10	114133915	114188138	+	0.306590132328455	0.808956270265533	0.733327673303052	0	1	0.239963818056513	0.845063749138525	0
ACSL6	chr5	131285666	131347761	-	0.732363508894926	0.510998159670493	0.449080952583096	1	0	0.828264989662302	0.290144727773949	1
ACSM1	chr16	20634558	20702578	-	0.582420471474893	0.356454298483919	0.426879483805238	1	0	0.697450034458994	0.326800482425913	1
ACSM2A	chr16	20462858	20498991	+	0.793839277889756	0.0868022083954079	0.0683024154179225	1	0	0.705418676774638	0.242806685044797	1
ACSM2B	chr16	20548082	20587695	-	0.814871615108229	0.122250460082377	0.146113681708197	1	0	0.686681598897312	0.16105272226051	1
ACSM3	chr16	20775311	20808479	+	0.337831916571729	0.493997020418894	0.422804262002802	0	0	0.380298070296347	0.511242246726396	0
ACSM4	chr12	7456927	7480969	+	0.706160722110244	0.183156603277539	0.226005009126799	1	0	0.81999483115093	0.286655754651964	1
ACSM5	chr16	20420855	20452281	+	0.768644290596793	0.0779510998159671	0.168357600713164	1	0	0.814050654720882	0.317281185389387	1
ACSS1	chr20	24986865	25038818	-	0.260231355709403	0.838138638156165	0.777433459269007	0	1	0.223638869745003	0.679229841488629	0
ACSS2	chr20	33462765	33515769	+	0.456620804486899	0.62908596967838	0.607420299698603	0	1	0.558278773259821	0.523044452101999	1
ACSS3	chr12	81471808	81649582	+	0.456489352379283	0.0423713960213829	0.188563908816912	0	0	0.647226050999311	0.204384906960717	1
ACTA1	chr1	229566992	229569843	-	0.986635702392428	0.216983612303917	0.416182026573842	1	0	0.969934527911785	0.0401878015161957	1
ACTA2	chr10	90694830	90751147	-	0.468845850495136	0.437779335728683	0.540391391093942	0	1	0.411397312198484	0.590325637491385	0
ACTB	chr7	5566778	5570232	-	0.0358426080098151	0.997239505740075	1	0	1	0.550180909717436	0.990954514128187	0
ACTBL2	chr5	56775842	56778636	-	0.760012268863377	0.113574620979756	0.231396187969606	1	0	0.754092005513439	0.109536526533425	1
ACTC1	chr15	35080296	35087927	-	0.945053019016738	0.073919901849093	0.284628772763934	1	0	0.946890075809786	0.11091488628532	1
ACTG1	chr17	79476996	79479892	-	0.0222154061870125	0.989220927175532	0.999617947956022	0	1	0.582960027567195	0.98315816678153	0
ACTG1P4	chr1	104112025	104114008	+	0.489352379283148	0.908158794145999	0.902788979921043	0	0	0.35578911095796	0.527739490006892	0
ACTG2	chr2	74120092	74146780	+	0.612128647795986	0.31793883095259	0.240140934754001	1	0	0.556426602343212	0.302980702963473	1
ACTL10	chr20	32254303	32256331	+	0.0474103934799755	0.496757514678819	0.419832746105192	0	0	0.0343297725706409	0.052420744314266	0
ACTL6A	chr3	179280707	179306193	+	0.0718604854964508	0.768162299535536	0.609882412870909	0	1	0.143177119228119	0.840541006202619	0
ACTL6B	chr7	100240725	100254084	-	0.939532030496889	0.206511261063886	0.347115507067963	1	0	0.800008614748449	0.170873535492764	1
ACTL7A	chr9	111624507	111626035	+	0.531022697397248	0.461440715099465	0.34091777391009	1	0	0.11065644383184	0.301214679531358	0
ACTL7B	chr9	111616868	111618275	-	0.65187100166506	0.0212952414337043	0.0683024154179225	1	0	0.118582012405238	0.0143435561681599	0
ACTL8	chr1	18081807	18153558	+	0.845456138813426	0.176058189466304	0.15065585600883	1	0	0.816721226740179	0.2065816678153	1
ACTL9	chr19	8807746	8809180	-	0.911269827359565	0.481596704933836	0.0683024154179225	1	0	0.0224414197105445	0.34157477601654	0
ACTN1	chr14	69340839	69446083	-	0.504557006397336	0.812286390325125	0.783036889247357	0	1	0.720063749138525	0.510509993108201	1
ACTN1-AS1	chr14	69446398	69454180	+	0.802865655946017	0.287661028831829	0.469584412276606	1	0	0.962870434183322	0.436380082701585	1
ACTN2	chr1	236849753	236927927	+	0.872272368766979	0.177153623696433	0.208515515558008	1	0	0.80052549965541	0.139429703652653	1
ACTN3	chr11	66313865	66330799	+	0.838445359740601	0.302690386469196	0.361336333149382	1	0	0.746467953135768	0.114963818056513	1
ACTN4	chr19	39138266	39221171	+	0.558014196827622	0.815441240907896	0.878889502058836	0	1	0.149767401791868	0.77381977946244	0
ACTR10	chr14	58666832	58702353	+	0.119665235299273	0.871834195074928	0.708451840217345	0	1	0.177033080634045	0.704040317022743	0
ACTR1A	chr10	104238985	104262512	-	0.137455087196565	0.958198229778284	0.829732139066944	0	1	0.0459166092350103	0.724543418332185	0
ACTR1B	chr2	98272401	98280561	-	0.16479712558058	0.893523792831478	0.940357430912255	0	1	0.344331495520331	0.813447622329428	0
ACTR2	chr2	65454828	65498390	+	0.16343878713522	0.849092980457453	0.902067326060194	0	1	0.147699862164025	0.918073742246726	0
ACTR3	chr2	114647510	114719129	+	0.0366313206555078	0.775874156515643	0.861866960988241	0	1	0.423070296347347	0.955806340454859	0
ACTR3B	chr7	152456833	152552464	+	0.430680921917448	0.60901761458242	0.387485673048351	0	0	0.45460027567195	0.567151964162646	0
ACTR3BP2	chr2	92129158	92130496	+	0.436946805713785	0.0911182192621155	0.0683024154179225	0	0	0.588559614059269	0.494529634734666	1
ACTR3BP5	chr10	38989726	38991371	+	0.475900446937166	0.0158180702830602	0.0683024154179225	1	0	0.512060647829083	0.368323569951757	1
ACTR3C	chr7	149944300	150020758	-	0.484663920778196	0.507930943826133	0.406545825020164	1	0	0.349931082012405	0.556038938662991	0
ACTR5	chr20	37377096	37401089	+	0.393392340723863	0.879458417316624	0.730143906269899	0	1	0.321071674707099	0.815429014472777	0
ACTR6	chr12	100593864	100618202	+	0.110419770396985	0.843177635614758	0.628518062571635	0	1	0.466660923501034	0.871597174362509	0
ACTR8	chr3	53901093	53916229	-	0.196959074577162	0.914862851634388	0.689561489153967	0	1	0.172553411440386	0.918590627153687	0
ACTRT2	chr1	2938045	2939467	+	0.806020506528788	0.482648321794759	0.0683024154179225	1	0	0.596743625086148	0.0556943487250172	1
ACTRT3	chr3	169484710	169487683	-	0.523749014109193	0.270177898518973	0.0683024154179225	1	0	0.505513439007581	0.0798587181254307	1
ACVR1	chr2	158592957	158732374	-	0.398080799228814	0.558408553150469	0.464999787748864	0	0	0.763309786354238	0.364317711922812	1
ACVR1B	chr12	52345450	52390863	+	0.436727718867759	0.651914819034265	0.684594812582247	0	1	0.908899035148174	0.280410062026189	1
ACVR1C	chr2	158383278	158485399	-	0.6088423451056	0.287398124616598	0.352421785456552	1	0	0.809657133011716	0.202015851137147	1
ACVR2A	chr2	148602085	148688396	+	0.508982560687056	0.362895451757076	0.520949187078151	1	1	0.687672294968987	0.451025155065472	1
ACVR2B	chr3	38495789	38534633	+	0.587985277363947	0.547541845587591	0.472258776584455	1	0	0.531529979324604	0.495563404548587	1
ACVR2B-AS1	chr3	38492517	38496311	-	0.934580667776707	0.367058101831566	0.384301906015197	1	0	0.930435906271537	0.134131633356306	1
ACVRL1	chr12	52301201	52317145	+	0.802164578038735	0.415301025326439	0.322579275799126	1	0	0.867117505168849	0.099500344589938	1
ACY1	chr3	52017299	52023218	+	0.377267548856367	0.486241346069582	0.65046482998684	0	1	0.106521364576154	0.553454514128187	0
ACY3	chr11	67410025	67418130	-	0.680878100078871	0.316229953553589	0.368085919259668	1	0	0.341876292212267	0.135079255685734	0
ACYP1	chr14	75519927	75530736	-	0.0803610551222505	0.549688896678643	0.62469754213185	0	1	0.144770847691247	0.607942798070296	0
ACYP2	chr2	54342409	54532435	+	0.431469634563141	0.454999561826308	0.42649743176126	0	0	0.585544452101999	0.407434527911785	1
AD000090.2	chr19	36031639	36036931	-	0.216720708088686	0.533783191657173	0.823025003183767	0	1	0.229023087525844	0.633959338387319	0
ADA	chr20	43248162	43280376	-	0.399351502935764	0.713127683813864	0.665195058793565	0	1	0.107813576843556	0.796131977946244	0
ADAD1	chr4	123300120	123350947	+	0.630488125492945	0.144202962054158	0.177654200449972	1	0	0.787991040661613	0.299276361130255	1
ADAD2	chr16	84224722	84230772	+	0.643633336254491	0.282402944527211	0.38290104852061	1	0	0.659545141281875	0.0732684355616816	1
ADAL	chr15	43622553	43646753	+	0.337788099202524	0.621505564805889	0.427770938574521	0	0	0.0676688490696072	0.704169538249483	0
ADAM10	chr15	58887402	59042177	-	0.0748838839716063	0.636534922443256	0.716092881096914	0	1	0.2263094417643	0.73539800137836	0
ADAM11	chr17	42836567	42859214	+	0.878757339409342	0.385636666374551	0.36604830835845	1	0	0.835027567195038	0.106392143349414	1
ADAM12	chr10	127700953	128077127	-	0.725221277714486	0.18350714223118	0.338243409602241	1	0	0.649724328049621	0.202360441075121	1
ADAM15	chr1	155023747	155035252	+	0.438129874682324	0.785294890894751	0.895529991085452	0	1	0.45210199862164	0.593986905582357	0
ADAM17	chr2	9629410	9695917	-	0.112084830426781	0.826045044255543	0.795135203973341	0	1	0.251766023432116	0.808666436940041	0
ADAM18	chr8	39442086	39587583	+	0.439181491543248	0.0503899745859259	0.156811138939593	0	0	0.617203652653343	0.19921605789111	1
ADAM19	chr5	156904311	157002831	-	0.523354657786346	0.76224695469284	0.692787706414229	0	1	0.444908683666437	0.756073397656788	0
ADAM1A	chr12	112336866	112339706	+	0.470642362632548	0.65033739374288	0.707220783631192	0	1	0.515118883528601	0.676473121984838	0
ADAM2	chr8	39601254	39695808	-	0.44404521952502	0.0436420997283323	0.155537632126332	0	0	0.698526878015162	0.257021019986216	1
ADAM20	chr14	70989077	71001732	-	0.364998685478924	0.490097274559635	0.278303688924736	0	0	0.636285320468642	0.470494486560992	1
ADAM20P1	chr14	70935595	70950473	-	0.562220664271317	0.437472614144247	0.357558262936707	1	0	0.651404203997243	0.345106822880772	1
ADAM21	chr14	70918873	70926622	+	0.751993690298834	0.0935500832530015	0.331706074627499	1	0	0.917987594762233	0.340454858718125	1
ADAM21P1	chr14	70712469	70714518	-	0.861843834896153	0.0605994216107265	0.32869210850278	1	0	0.970839076498966	0.532391454169538	1
ADAM22	chr7	87563565	87832204	+	0.541275961791254	0.257032687757427	0.323513180795517	1	0	0.364446933149552	0.588559614059269	0
ADAM23	chr2	207308367	207485854	+	0.714354570151608	0.180878100078871	0.36439274950121	1	0	0.766368022053756	0.44960372157133	1
ADAM28	chr8	24151579	24212726	+	0.430418017702217	0.468320042064674	0.729889204907246	0	1	0.897398345968298	0.323613025499655	1
ADAM29	chr4	175839508	175899331	+	0.444833932170712	0.0995092454649023	0.164324829137836	0	0	0.549491729841489	0.332529290144728	1
ADAM30	chr1	120436155	120439147	-	0.87958986942424	0.126369292787661	0.0683024154179225	1	0	0.964981047553411	0.522613714679531	1
ADAM32	chr8	38965049	39142436	+	0.660941197090527	0.110945578827447	0.234282803412998	1	0	0.677851481736733	0.208175396278429	1
ADAM33	chr20	3648619	3662778	-	0.967399877311366	0.378012444132854	0.227151165258734	1	0	0.948268435561682	0.177119228118539	1
ADAM3A	chr8	39308563	39380508	-	0.480063097011655	0.0240995530628341	0.150570955554612	1	0	0.570511716057891	0.164800137835975	1
ADAM5	chr8	39172181	39260375	+	0.533564104811147	0.104942599246341	0.143948720125653	1	0	0.645503101309442	0.220149896623019	1
ADAM6	chr14	106435817	106438358	-	0.749277013408115	0.0259836999386557	0.0683024154179225	1	0	0.900973466574776	0.415963128876637	1
ADAM7	chr8	24298508	24367077	+	0.634563140829025	0.0518797651389011	0.199643418092287	1	0	0.845365265334252	0.362422467263956	1
ADAM8	chr10	135075919	135090407	-	0.292962930505652	0.961177810884234	0.977374028951055	0	1	0.327058924879394	0.8605272226051	0
ADAM9	chr8	38854504	38962779	+	0.466874068880904	0.553325738322671	0.563399414186866	0	1	0.34631288766368	0.744745003445899	0
ADAMDEC1	chr8	24241797	24263526	+	0.453027780212076	0.104197703969854	0.313070424926773	0	0	0.818874913852516	0.313619917298415	1
ADAMTS1	chr21	28208605	28217728	-	0.948120234861099	0.458022960301463	0.449463004627075	1	0	0.710889042039972	0.0765420399724328	1
ADAMTS10	chr19	8645123	8675620	-	0.752300411883271	0.56743493120673	0.840896548796536	1	1	0.584596829772571	0.219977601654032	1
ADAMTS12	chr5	33527286	33892124	-	0.697090526684778	0.10016650600298	0.164791781636032	1	0	0.453695727084769	0.558967953135768	0
ADAMTS13	chr9	136279458	136324525	+	0.674349312067304	0.420865831215494	0.507280213949145	1	1	0.699646795313577	0.420744314266023	1
ADAMTS14	chr10	72432558	72522195	+	0.658662693891859	0.257120322495837	0.271426752133124	1	0	0.763783597518952	0.1539455547898	1
ADAMTS15	chr11	130318868	130346539	+	0.833362544912803	0.21071772850758	0.275926476206648	1	0	0.911914197105445	0.169710544452102	1
ADAMTS16	chr5	5140442	5320412	+	0.679125405310665	0.113443168872141	0.286199431166957	1	0	0.624440041350793	0.171088904203997	1
ADAMTS17	chr15	100511642	100882183	-	0.691481903426518	0.357987906406099	0.382731247612175	1	0	0.706107856650586	0.21605789110958	1
ADAMTS18	chr16	77316024	77469011	-	0.783016387696083	0.0658575059153448	0.161268412786008	1	0	0.821114748449345	0.277351826326671	1
ADAMTS19	chr5	128796102	129074376	+	0.489308561913943	0.0480238366488476	0.143778919217218	1	0	0.617677463818057	0.184312543073742	1
ADAMTS2	chr5	178537851	178772431	-	0.752431863990886	0.22346858294628	0.233051746826846	1	0	0.455590971743625	0.259260854583046	0
ADAMTS20	chr12	43748011	43945724	-	0.56879326965209	0.0755849618788888	0.151080358279917	1	0	0.65618538938663	0.263611302549966	1
ADAMTS3	chr4	73146685	73434516	-	0.574095171325914	0.0469284024187188	0.220826081419536	1	0	0.662043418332185	0.257624052377671	1
ADAMTS4	chr1	161159537	161168845	-	0.394181053369556	0.434361580930681	0.393004202572484	0	0	0.419409028256375	0.105702963473467	0
ADAMTS5	chr21	28290230	28339439	-	0.801156778547016	0.15322934011042	0.304537929277922	1	0	0.540489317711923	0.37723983459683	1
ADAMTS6	chr5	64444562	64777704	-	0.540969240206818	0.270440802734204	0.324234834656365	1	0	0.4710544452102	0.494141971054445	0
ADAMTS7	chr15	79051544	79103773	-	0.748619752870038	0.286784681447726	0.239673982255805	1	0	0.738800827015851	0.183063404548587	1
ADAMTS7P1	chr15	82882945	82924242	+	0.618920340022785	0.423494873367803	0.180243664303604	1	0	0.712870434183322	0.280237767057202	1
ADAMTS8	chr11	130274817	130298539	-	0.888660064849706	0.24353693804224	0.356879059302967	1	0	0.955418676774638	0.0845537560303239	1
ADAMTS9	chr3	64501330	64673365	-	0.648672333713084	0.0568311278590833	0.156896039393811	1	0	0.688232253618194	0.23763783597519	1
ADAMTS9-AS2	chr3	64670545	64997143	+	0.587284199456665	0.0734817281570414	0.166319989811945	1	0	0.586621295658167	0.287775671950379	1
ADAMTSL1	chr9	18474078	18910947	+	0.659451406537552	0.0623521163789326	0.196077599015155	1	0	0.68961061337009	0.294839765678842	1
ADAMTSL2	chr9	136397285	136440641	+	0.864122338094821	0.413197791604592	0.30292482064779	1	0	0.85815816678153	0.0882580978635424	1
ADAMTSL3	chr15	84322837	84708593	+	0.743361668565419	0.0942949785294891	0.170395211614382	1	0	0.602601654031702	0.360828738800827	1
ADAMTSL4	chr1	150521844	150533412	+	0.500613443168872	0.689597756550697	0.956233815850915	0	1	0.616514472777395	0.467910062026189	1
ADAMTSL4-AS1	chr1	150533370	150547028	-	0.0729559197265796	0.752694768206117	0.953856603132827	0	1	0.0306254307374225	0.555349758787043	0
ADAMTSL5	chr19	1505016	1513188	-	0.951318902813075	0.354920690561739	0.512841193700386	1	1	0.7980272226051	0.22368194348725	1
ADAP1	chr7	937536	995043	-	0.549820348786259	0.64753308211375	0.761047671605043	0	1	0.3414455547898	0.633313232253618	0
ADAP2	chr17	29248753	29286211	+	0.651345193234598	0.665498203487863	0.605000636753407	0	1	0.512749827705031	0.463128876636802	1
ADAR	chr1	154554533	154600456	-	0.2363947068618	0.926605906581369	0.960139236744917	0	1	0.120649552033081	0.933106478290834	0
ADARB1	chr21	46494492	46646478	+	0.466611164665673	0.627683813863816	0.56955469711763	0	1	0.848466574776017	0.382279462439697	1
ADARB2	chr10	1223252	1779670	-	0.841600210323372	0.182017351678205	0.316084391051492	1	0	0.642531013094418	0.452274293590627	1
ADARB2-AS1	chr10	1568824	1599179	+	0.756813600911401	0.182806064323898	0.0683024154179225	1	0	0.606262922122674	0.407348380427292	1
ADAT1	chr16	75632246	75657221	-	0.223687669792306	0.882306546314959	0.71588062996137	0	1	0.401748793935217	0.950982081323225	0
ADAT2	chr6	143743968	143771841	-	0.159714310752782	0.535492069056174	0.694273464363034	0	1	0.227773949000689	0.667944521019986	0
ADAT3	chr19	1905370	1913446	+	0.30790465340461	0.696082727193059	0.747166447340493	0	1	0.0427722260509993	0.670615093039283	0
ADC	chr1	33546713	33585995	+	0.630794847077381	0.446849531154149	0.506006707135883	1	1	0.737293246037216	0.302549965541006	1
ADCK1	chr14	78266425	78400297	+	0.459468933485234	0.539610901761458	0.437237339219765	0	0	0.198139214334941	0.526533425223983	0
ADCK2	chr7	140372952	140394908	+	0.421961265445623	0.810270791341688	0.689179437109989	0	1	0.0482856650585803	0.614619228118539	0
ADCK3	chr1	227127937	227175246	+	0.364691963894488	0.705985452633424	0.713885469287261	0	1	0.384777739490007	0.541695382494831	0
ADCK4	chr19	41197433	41222790	-	0.181622995355359	0.825431601086671	0.665916712654413	0	1	0.035105099931082	0.680737422467264	0
ADCK5	chr8	145597703	145618453	+	0.462097975637543	0.65756725966173	0.582884068429766	0	1	0.350534114403859	0.702963473466575	0
ADCY1	chr7	45614124	45762714	+	0.758610113048813	0.263561475768995	0.186568748142803	1	0	0.731349069607168	0.225964851826327	1
ADCY10	chr1	167778624	167883453	-	0.64889142055911	0.219656471825432	0.269346691004797	1	0	0.675870089593384	0.290963128876637	1
ADCY10P1	chr6	41068772	41108573	+	0.434843571991938	0.563140829024625	0.545230716984336	0	1	0.559657133011716	0.419839765678842	1
ADCY2	chr5	7396342	7830194	+	0.723600035053895	0.115283498378757	0.16648979072038	1	0	0.66329255685734	0.226352515506547	1
ADCY3	chr2	25042038	25142055	-	0.438611865743581	0.573394093418631	0.548838986288577	0	1	0.343986905582357	0.789326326671261	0
ADCY4	chr14	24787554	24804277	-	0.783892735080186	0.450968363859434	0.64749331408923	1	1	0.909200551343901	0.293762922122674	1
ADCY5	chr3	123001142	123167392	-	0.818858995705898	0.237227236876698	0.223288194591841	1	0	0.873664713990352	0.148173673328739	1
ADCY6	chr12	49159980	49182820	-	0.798922092717553	0.285689247217597	0.31880120558645	1	0	0.903084079944866	0.229669193659545	1
ADCY7	chr16	50300450	50344440	+	0.228770484620103	0.959819472438875	0.890775565649276	0	1	0.0566850447966919	0.740868366643694	0
ADCY8	chr8	131792546	132052835	-	0.754535097712733	0.0724301112961178	0.14734473829435	1	0	0.790015506547209	0.178842177808408	1
ADCY9	chr16	4012649	4166186	-	0.523705196739988	0.494829550433792	0.543193106083118	1	1	0.64645072363887	0.195080978635424	1
ADCYAP1	chr18	904943	912173	+	0.996538427832793	0.164008412934887	0.237296769537717	1	0	0.980056857339766	0.361431771192281	1
ADCYAP1R1	chr7	31092075	31151093	+	0.783454561388134	0.0980632722811322	0.159188351657681	1	0	0.869141971054445	0.0982512060647829	1
ADD1	chr4	2845583	2931802	+	0.246998510209447	0.888134256419245	0.877403744110031	0	1	0.252541350792557	0.854453824948311	0
ADD2	chr2	70889215	70995375	-	0.771886775917974	0.469240206817983	0.384726408286284	1	0	0.846269813921434	0.161095796002757	1
ADD3	chr10	111765725	111895323	+	0.0774252913855052	0.61182192621155	0.823279704546419	0	1	0.402007236388697	0.593125430737423	0
ADD3-AS1	chr10	111705316	111768139	-	0.599903601787749	0.27517307860836	0.450354459396358	1	0	0.740566850447967	0.327618883528601	1
ADGB	chr6	146920135	147136597	+	0.560029795811059	0.12610638857243	0.279577195737997	1	0	0.661569607167471	0.222863542384562	1
ADH1A	chr4	100197522	100212185	-	0.616992375777758	0.0344404521952502	0.298340196120049	1	0	0.773259820813232	0.437973811164714	1
ADH1B	chr4	100227543	100242599	-	0.613311716764525	0.0389098238541758	0.209406970327291	1	0	0.601740179186768	0.105875258442453	1
ADH1C	chr4	100257648	100273917	-	0.746560336517396	0.106914380860573	0.161608014602878	1	0	0.631331840110269	0.174104066161268	1
ADH4	chr4	100044832	100065449	-	0.612216282534397	0.221102445009202	0.329074160546759	1	0	0.72816161268091	0.192410406616127	1
ADH5	chr4	99992129	100009939	-	0.186530540706336	0.883621067391114	0.752175574139322	0	1	0.263439007580979	0.85854583046175	0
ADH6	chr4	100123794	100140403	-	0.596836385943388	0.132941898168434	0.414059515218406	1	0	0.695985527222605	0.266109579600276	1
ADH7	chr4	100333417	100356667	-	0.752650950836912	0.167031811410043	0.0683024154179225	1	0	0.803411440385941	0.261156099241902	1
ADHFE1	chr8	67344717	67381044	+	0.514854088160547	0.526290421523092	0.63959757184701	1	1	0.608072019297037	0.411741902136458	1
ADI1	chr2	3501689	3523350	-	0.22346858294628	0.759836999386557	0.75056246550919	0	1	0.116342177808408	0.642315644383184	0
ADIG	chr20	37209837	37217104	+	0.861230391727281	0.238804662168083	0.201808379674831	1	0	0.846571330117161	0.373406271536871	1
ADIPOQ	chr3	186560462	186576252	+	0.625230041188327	0.227499780913154	0.0683024154179225	1	0	0.927549965541006	0.38210716747071	1
ADIPOQ-AS1	chr3	186569675	186573912	-	0.626281658049251	0.270090263780563	0.0683024154179225	1	0	0.916695382494831	0.343857684355617	1
ADIPOR1	chr1	202909959	202927700	-	0.216983612303917	0.895364122338095	0.962176847646135	0	1	0.387060647829083	0.877067539627843	0
ADIPOR2	chr12	1800246	1897845	+	0.190255017088774	0.618482166330733	0.669567432185762	0	1	0.331150930392833	0.738585458304618	0
ADIRF	chr10	88728187	88730666	+	0.98146525282622	0.406931907808255	0.731374962856051	1	0	0.62288938662991	0.24263439007581	1
ADK	chr10	75910942	76469061	+	0.233897116817106	0.525019717816142	0.525406460924566	0	1	0.318917987594762	0.615222260509993	0
ADM	chr11	10326641	10328923	+	0.961747436683902	0.42976075716414	0.833043256781424	1	0	0.991859062715369	0.0398862853204686	1
ADM2	chr22	50919984	50924866	+	0.861449478573306	0.360003505389536	0.367109564036168	1	0	0.805737422467264	0.251852170916609	1
ADM5	chr19	50191941	50194247	+	0.949303303829638	0.718823941810534	0.66897312900624	1	0	0.82895416953825	0.634562370778773	1
ADNP	chr20	49505454	49547527	-	0.181360091140128	0.724783104022435	0.91047247102772	0	1	0.224758787043418	0.911268090971744	0
ADNP2	chr18	77866914	77898228	+	0.341906931907808	0.696915257207957	0.867725092329244	0	1	0.0976912474155755	0.680823569951757	0
ADO	chr10	64564515	64568239	+	0.0728901936727719	0.513408114976777	0.859532198497262	0	1	0.410578911095796	0.710199862164025	0
ADORA1	chr1	203096835	203136533	+	0.898869511874507	0.168127245640172	0.169333955936664	1	0	0.919452101998622	0.105573742246726	1
ADORA2A	chr22	24819564	24838328	+	0.39694154762948	0.793225834720883	0.785499002419663	0	1	0.0929100620261888	0.590454858718125	0
ADORA2A-AS1	chr22	24825177	24890783	-	0.570414512312681	0.571860485496451	0.64256908774462	1	1	0.46381805651275	0.500861474844934	0
ADORA2B	chr17	15848230	15879210	+	0.697879239330471	0.431995442993603	0.452986373477098	1	0	0.913378704341833	0.346915920055134	1
ADORA3	chr1	112025969	112106597	-	0.557094032074314	0.236745245815441	0.307636795856858	1	0	0.545830461750517	0.26710027567195	1
ADPGK	chr15	73043707	73076126	-	0.22500219086846	0.87678555779511	0.943583648172518	0	1	0.40131805651275	0.967393177119228	0
ADPGK-AS1	chr15	73075175	73090540	+	0.725046008237665	0.272938392778898	0.623806087362567	1	1	0.668202963473467	0.30039627842867	1
ADPRH	chr3	119298522	119308792	+	0.551222504600824	0.48001927964245	0.640531476843401	1	1	0.219460716747071	0.656486905582357	0
ADPRHL1	chr13	114076254	114107839	-	0.586583121549382	0.436552449390939	0.289892600925415	1	0	0.417384562370779	0.486087181254307	0
ADPRHL2	chr1	36554452	36559533	+	0.232889317325388	0.961528349837876	0.885978689985991	0	1	0.372114059269469	0.909631288766368	0
ADPRM	chr17	10600926	10614875	+	0.241083165366751	0.800368065901323	0.70170225410706	0	1	0.197191592005513	0.725878704341833	0
ADRA1A	chr8	26605666	26722922	-	0.829550433791955	0.11453860310227	0.157490342573333	1	0	0.820382494831151	0.162818745692626	1
ADRA1B	chr5	159343739	159400017	+	0.923144334414162	0.179519761633512	0.467589251602496	1	0	0.895589248793935	0.192668849069607	1
ADRA1D	chr20	4201277	4229659	-	0.945841731662431	0.189641573919902	0.272785159400603	1	0	0.91131116471399	0.0988542384562371	1
ADRA2A	chr10	112836789	112840662	+	0.975287003768294	0.498816931031461	0.361718385193361	1	0	0.946416264645072	0.121080289455548	1
ADRA2B	chr2	96778622	96781888	-	0.934843571991938	0.383314345806678	0.560342997835038	1	1	0.828006547208821	0.0548759476223294	1
ADRA2C	chr4	3768295	3770253	+	0.98282359127158	0.25212514240645	0.0683024154179225	1	0	0.969589937973811	0.0221399035148174	1
ADRB1	chr10	115803805	115806667	+	0.986109893961967	0.380115677854702	0.436558135586025	1	0	0.953308063404549	0.338559614059269	1
ADRB2	chr5	148206155	148208197	+	0.411664183682412	0.0542020857067742	0.922655686207921	0	0	0.764645072363887	0.457916953824948	1
ADRB3	chr8	37820513	37824184	-	0.991674699851021	0.231311892034002	0.0683024154179225	1	0	0.982684355616816	0.266755685733977	1
ADRBK1	chr11	67033904	67054029	+	0.0742266234335291	0.988388397160634	0.989642144585474	0	1	0.158037560303239	0.932848035837354	0
ADRBK2	chr22	25960860	26125258	+	0.512268863377443	0.631452107615459	0.692023602326272	0	1	0.317798070296347	0.648776705720193	0
ADRM1	chr20	60877951	60883918	+	0.0355797037945842	0.972570326877574	0.950885087235217	0	1	0.428842177808408	0.982942798070296	0
ADSL	chr22	40742503	40762575	+	0.255542897204452	0.956007361318026	0.831472598378401	0	1	0.123104755341144	0.920485871812543	0
ADSS	chr1	244571793	244615436	-	0.120892121637017	0.797300850056963	0.821878847051832	0	1	0.331538594073053	0.818917987594762	0
ADSSL1	chr14	105190533	105213647	+	0.565726053807729	0.392866532293401	0.436855287175786	1	0	0.896063059958649	0.337913507925569	1
ADTRP	chr6	11713887	11779280	-	0.709490842169836	0.361756200157743	0.374326102644649	1	0	0.333218470020675	0.354367677463818	0
AEBP1	chr7	44143959	44154164	+	0.688064148628516	0.674261677328893	0.673303052171329	0	1	0.949948311509304	0.490739145416954	1
AEBP2	chr12	19592607	19675173	+	0.155989834370344	0.708965033739374	0.57218661119837	0	1	0.196459338387319	0.825077532736044	0
AEN	chr15	89164526	89175512	+	0.0354920690561739	0.79362019104373	0.873880375260008	0	1	0.425956237077877	0.964162646450724	0
AES	chr19	3052907	3062964	-	0.266278152659714	0.987512049776531	0.99206180753067	0	1	0.259433149552033	0.932029634734666	0
AF064858.7	chr21	40346354	40349700	-	0.604285338708264	0.268688107965998	0.0683024154179225	1	0	0.645072363886975	0.216833218470021	1
AFAP1	chr4	7760439	7941653	-	0.654018052756113	0.536105512225046	0.377891921721781	1	0	0.852730875258442	0.188189179875948	1
AFAP1-AS1	chr4	7755816	7780654	+	0.590964858469897	0.648102707913417	0.489366218109267	0	0	0.84579600275672	0.322708476912474	1
AFAP1L1	chr5	148651400	148721367	+	0.791122600999036	0.224082026115152	0.221929787324362	1	0	0.844546864231564	0.154160923501034	1
AFAP1L2	chr10	116054582	116164537	-	0.797257032687757	0.314564893523793	0.291548159782655	1	0	0.774982770503101	0.461362853204686	1
AFF1	chr4	87856153	88062206	+	0.262904215230918	0.624879502234686	0.62902746529694	0	1	0.177463818056513	0.801645416953825	0
AFF3	chr2	100163715	100759037	-	0.521689597756551	0.538427832792919	0.532962601349917	1	1	0.770675396278429	0.451757408683666	1
AFF4	chr5	132211070	132299354	-	0.119884322145298	0.830470598545263	0.846245277412234	0	1	0.253488973121985	0.839765678842178	0
AFG3L1P	chr16	90038987	90067195	+	0.264481640522303	0.923538690737008	0.784225495606402	0	1	0.345839076498966	0.871209510682288	0
AFG3L2	chr18	12328942	12377275	-	0.227937954605205	0.9141179563579	0.666935518105022	0	1	0.115997587870434	0.908769813921434	0
AFM	chr4	74347461	74369718	+	0.639952677241258	0.053281920953466	0.0683024154179225	1	0	0.768650930392832	0.138223638869745	1
AFMID	chr17	76183397	76203782	+	0.281833318727544	0.547059854526334	0.531816445217982	0	1	0.0541436940041351	0.78092694693315	0
AFP	chr4	74301935	74321502	+	0.588554903163614	0.15178336692665	0.146368383070849	1	0	0.853980013783598	0.078868022053756	1
AFTPH	chr2	64751438	64820138	+	0.0931557269301551	0.66190517921304	0.770047119752091	0	1	0.285621984838043	0.776016540317023	0
AGA	chr4	178351928	178363657	-	0.205196739987731	0.751161160283937	0.743430827354926	0	1	0.205978635423846	0.664067884217781	0
AGAP1	chr2	236402732	237040444	+	0.797651389010604	0.320524055735694	0.455490936876512	1	0	0.793202963473467	0.236819434872502	1
AGAP11	chr10	88730497	88769960	+	0.673779686267637	0.214748926474454	0.301184361336333	1	0	0.697277739490007	0.395675396278429	1
AGAP2	chr12	58118075	58135944	-	0.236745245815441	0.96980983261765	0.852230759434563	0	1	0.0995864920744314	0.734148862853205	0
AGAP2-AS1	chr12	58120022	58122139	+	0.411357462097976	0.991148891420559	0.938489620919472	0	0	0.0143004824259132	0.703480358373536	0
AGAP3	chr7	150782917	150841523	+	0.684208220138463	0.644597318377005	0.728530797639767	0	1	0.147355272226051	0.687327705031013	0
AGAP4	chr10	46321049	46342921	-	0.516913504513189	0.996538427832793	0.272742709173494	0	0	0.458218470020675	0.645976912474156	0
AGAP5	chr10	75434032	75457554	-	0.362807817018666	0.760056086232583	0.402895105488814	0	0	0.377455203308063	0.787344934527912	0
AGAP6	chr10	51748077	51770259	+	0.483305582332837	0.852160196301814	0.593369274525619	0	1	0.265851137146795	0.784803583735355	0
AGAP7	chr10	51464150	51486327	-	0.591140127946718	0.433791955131014	0.411894553635862	1	0	0.477558580289456	0.527265678842178	1
AGAP8	chr10	51224680	51246409	-	0.601415301025326	0.529072824467619	0.416436727936494	1	0	0.0866212956581668	0.647010682288077	0
AGBL1	chr15	86685241	87572283	+	0.681053369555692	0.0551222504600824	0.151844462367874	1	0	0.583003101309442	0.295959682977257	1
AGBL1-AS1	chr15	86840064	86860199	-	0.762203137323635	0.0924108316536675	0.0683024154179225	1	0	0.620735699517574	0.270675396278429	1
AGBL2	chr11	47681142	47736928	-	0.436552449390939	0.390062220664271	0.383580252154349	0	0	0.300611647139904	0.431986560992419	0
AGBL3	chr7	134671258	134820530	+	0.496801332048024	0.376347384103058	0.402088551173749	1	0	0.4328911095796	0.481349069607167	0
AGBL4	chr1	48998526	50489626	-	0.63171501183069	0.152966435895189	0.223245744364732	1	0	0.648604410751206	0.289455547898001	1
AGBL4-IT1	chr1	49839872	49937757	-	0.531855227412146	0.0282622031373236	0.245489663369699	1	0	0.51684183321847	0.328394210889042	1
AGBL5	chr2	27274490	27293490	+	0.371133117167645	0.750153360792218	0.785626353100989	0	1	0.266368022053756	0.88249483115093	0
AGBL5-AS1	chr2	27272550	27273132	-	0.598939619665235	0.66199281395145	0.0683024154179225	0	0	0.0106822880771881	0.540403170227429	0
AGER	chr6	32148744	32152099	-	0.0239242835860135	0.956576987117693	0.87842254956064	0	1	0.0280410062026189	0.841359407305307	0
AGFG1	chr2	228336887	228425938	+	0.0439926386819735	0.673779686267637	0.8572823364605	0	1	0.327963473466575	0.79079083390765	0
AGFG2	chr7	100136833	100165843	+	0.314915432477434	0.689422487073876	0.532071146580634	0	1	0.293978290833908	0.847131288766368	0
AGGF1	chr5	76326209	76361058	+	0.157961615984576	0.875032863026904	0.61875451033663	0	1	0.403127153687112	0.929186767746382	0
AGK	chr7	141251077	141354209	+	0.310051704495662	0.643633336254491	0.596213439741903	0	1	0.302334596829773	0.747544796691937	0
AGL	chr1	100315639	100389579	+	0.0868022083954079	0.70059591622119	0.532835250668591	0	1	0.304100620261888	0.772139903514817	0
AGMAT	chr1	15898193	15911605	-	0.506879326965209	0.588554903163614	0.529948635225198	1	1	0.394813921433494	0.507580978635424	0
AGMO	chr7	15239942	15601640	-	0.328498816931031	0.0621330295329068	0.226514411852103	0	0	0.530539283252929	0.268220192970365	1
AGO1	chr1	36348809	36389899	+	0.320611690474104	0.893392340723863	0.81631786730059	0	1	0.368625086147485	0.838473466574776	0
AGO2	chr8	141541263	141645646	-	0.29787047585663	0.781701866619928	0.750180413465212	0	1	0.426430048242591	0.706064782908339	0
AGO3	chr1	36396682	36522063	+	0.136403470335641	0.687713609674875	0.626862503714395	0	1	0.26460199862164	0.686552377670572	0
AGO4	chr1	36273827	36323490	+	0.323678906318465	0.786346507755674	0.87379547480579	0	1	0.238327015851137	0.570554789800138	0
AGPAT1	chr6	32135982	32145888	-	0.316931031460871	0.645868022083954	0.874262427303986	0	1	0.0261026878015162	0.507322536181943	0
AGPAT2	chr9	139567594	139581911	-	0.291385505214267	0.714179300674788	0.736978392834402	0	1	0.500473811164714	0.579772570640937	1
AGPAT3	chr21	45285115	45407475	+	0.401805275611252	0.723249496100254	0.748057902109776	0	1	0.188619917298415	0.795572019297037	0
AGPAT4	chr6	161551056	161695107	-	0.534177547980019	0.49430374200333	0.653818397928429	1	1	0.555780496209511	0.42552549965541	1
AGPAT4-IT1	chr6	161581163	161583014	-	0.132328454999562	0.615765489440014	0.805832661204737	0	0	0.160837353549276	0.163637146795314	0
AGPAT5	chr8	6565877	6619021	+	0.192358250810621	0.580886863552712	0.578087192766481	0	1	0.214464162646451	0.899638180565127	0
AGPAT6	chr8	41435706	41482520	+	0.319516256243975	0.841205854000526	0.84242475697245	0	1	0.213731909028256	0.837655065472088	0
AGPAT9	chr4	84457066	84527027	+	0.565419332223293	0.480063097011655	0.638706117077726	1	1	0.57895416953825	0.361001033769814	1
AGPS	chr2	178257470	178408564	+	0.12185610375953	0.580536324599071	0.524048053657087	0	1	0.316764300482426	0.659545141281875	0
AGR2	chr7	16832263	16844738	-	0.67491893786697	0.12032249583735	0.217514963705056	1	0	0.824172984148863	0.17513783597519	1
AGR3	chr7	16899029	16921613	-	0.551047235124003	0.075365875032863	0.443774674194507	1	0	0.7453911095796	0.250775327360441	1
AGRN	chr1	955502	991499	+	0.905748838839716	0.281438962404697	0.523920702975761	1	1	0.554057546519642	0.616471399035148	0
AGRP	chr16	67516473	67517716	-	0.0207256156340373	0.862238191218999	0.505921806681666	0	0	0.328006547208821	0.908468297725706	0
AGT	chr1	230838271	230850336	-	0.852335465778635	0.333493997020419	0.0683024154179225	1	0	0.868409717436251	0.0599586492074431	1
AGTPBP1	chr9	88161453	88356944	-	0.133029532906844	0.642362632547542	0.76249097932674	0	1	0.296907305306685	0.605573742246726	0
AGTR1	chr3	148415657	148460790	+	0.744763824379984	0.130970116554202	0.191195822897652	1	0	0.804488283942109	0.317582701585114	1
AGTRAP	chr1	11796141	11810828	+	0.395670843922531	0.784944351941109	0.891836821326994	0	1	0.101352515506547	0.493452791178498	0
AGXT	chr2	241808161	241818536	+	0.755893436158093	0.268863377442818	0.0683024154179225	1	0	0.789670916609235	0.101826326671261	1
AGXT2	chr5	34998205	35048240	-	0.85255455262466	0.121812286390325	0.244725559281742	1	0	0.77670572019297	0.217823914541695	1
AHCTF1	chr1	247002401	247094726	-	0.0481114713872579	0.842564192445886	0.72547438128794	0	1	0.389688146106134	0.937973811164714	0
AHCTF1P1	chr2	162355577	162364413	-	0.716633073350276	0.0276049425992463	0.80973808209874	1	1	0.652136457615438	0.604626119917298	1
AHCY	chr20	32868070	32899608	-	0.506222066427132	0.733809482078696	0.624824892813177	0	1	0.498233976567884	0.838171950379049	0
AHCYL1	chr1	110527386	110566364	+	0.284068004557006	0.779029007098414	0.701192851381755	0	1	0.411526533425224	0.815773604410751	0
AHCYL2	chr7	128864854	129070052	+	0.411401279467181	0.524581544124091	0.491743430827355	0	0	0.396063059958649	0.510596140592695	0
AHDC1	chr1	27860755	27930143	-	0.500920164753308	0.576592761370607	0.544254361760835	1	1	0.43737077877326	0.54354755341144	0
AHI1	chr6	135605109	135818903	-	0.446192270616072	0.39260362807817	0.420681750647366	0	0	0.514688146106134	0.512276016540317	1
AHNAK	chr11	62201013	62314332	-	0.534133730610814	0.673034790991149	0.984675468013754	0	1	0.718168504479669	0.489360785665059	1
AHNAK2	chr14	105403590	105444694	-	0.883752519498729	0.361800017526948	0.416691429299147	1	0	0.890032736044107	0.100964851826327	1
AHR	chr7	17338275	17385775	+	0.174962755236176	0.607790728244676	0.834868616547099	0	1	0.433881805651275	0.600577188146106	0
AHRR	chr5	304290	438405	+	0.828016825869775	0.488476031899045	0.509657426667233	1	1	0.238197794624397	0.798759476223294	0
AHSA1	chr14	77924372	77935815	+	0.239067566383314	0.928665322934011	0.795220104427559	0	1	0.0569434872501723	0.864576154376292	0
AHSA2	chr2	61404554	61414686	+	0.417404259048287	0.873323985627903	0.958908180158764	0	1	0.104539972432805	0.873966230186079	0
AHSG	chr3	186330849	186339107	+	0.925291385505214	0.2823153097888	0.0683024154179225	1	0	0.915015506547209	0.0477687801516196	1
AHSP	chr16	31539202	31540124	+	0.934887389361143	0.0783016387696083	0.397036974147812	1	0	0.93724155754652	0.478980013783598	1
AICDA	chr12	8754761	8765442	-	0.820567873104899	0.176715450004382	0.263361208982468	1	0	0.552420744314266	0.633356305995865	0
AIDA	chr1	222841354	222885864	-	0.0599421610726492	0.803566733853299	0.518359723224519	0	1	0.27855789110958	0.667772226050999	0
AIF1	chr6	31582993	31584798	+	0.47134344053983	0.535053895364122	0.992783461391518	0	0	0.0932546519641626	0.0746467953135768	0
AIF1L	chr9	133971862	133998539	+	0.813206555078433	0.281658049250723	0.234707305684085	1	0	0.870089593383873	0.285837353549276	1
AIFM2	chr10	71872022	71892690	-	0.526991499430374	0.612654456226448	0.514836354374496	0	1	0.290230875258442	0.788249483115093	0
AIFM3	chr22	21319417	21335649	+	0.564849706423626	0.440978003680659	0.54939083924099	1	1	0.73815472088215	0.14881977946244	1
AIG1	chr6	143380499	143661480	+	0.510822890193673	0.332836736482342	0.364647450863862	1	0	0.470408339076499	0.481478290833908	0
AIM1	chr6	106959729	107018334	+	0.30382963806853	0.79515379896591	0.938362270238146	0	1	0.20460027567195	0.840756374913852	0
AIM1L	chr1	26648349	26680621	-	0.654324774340549	0.555472789413724	0.514539202784735	1	1	0.781745348035837	0.429445210199862	1
AIM2	chr1	159032274	159046647	-	0.452458154412409	0.527429673122426	0.471070170225411	0	0	0.281616126809097	0.670744314266023	0
AIMP1	chr4	107236766	107270381	+	0.027780212076067	0.796424502672859	0.742412021904317	0	1	0.325809786354238	0.842479324603722	0
AIMP2	chr7	6048881	6063465	+	0.156734729646832	0.873367802997108	0.670840938999024	0	1	0.0882150241212957	0.876550654720882	0
AIP	chr11	67250504	67258579	+	0.142274997809132	0.904346683025151	0.933480494120644	0	1	0.0314438318401103	0.641884906960717	0
AIPL1	chr17	6327056	6338519	-	0.851196214179301	0.331346945929366	0.211571931909836	1	0	0.76223294279807	0.232942798070296	1
AIRE	chr21	45705720	45718102	+	0.630181403908509	0.386337744281833	0.357346011801163	1	0	0.58407994486561	0.0370434183321847	1
AIRN	chr6	160424322	160428696	-	0.785952151432828	0.662430987643502	0.480918622914633	1	0	0.509906960716747	0.702360441075121	0
AJAP1	chr1	4715104	4843851	+	0.830689685391289	0.208921216370169	0.244937810417286	1	0	0.684657133011716	0.0972605099931082	1
AJUBA	chr14	23440382	23451851	-	0.923056699675751	0.360354044343178	0.269601392367449	1	0	0.854884562370779	0.150327360441075	1
AK1	chr9	130628758	130640022	-	0.66606782928753	0.491718517220226	0.643418092286794	1	1	0.605961405926947	0.329298759476223	1
AK2	chr1	33473540	33502512	-	0.288712645692753	0.804267811760582	0.746657044615189	0	1	0.21420572019297	0.910148173673329	0
AK3	chr9	4709556	4742043	-	0.13614056612041	0.632284637630357	0.72216326357346	0	1	0.255599586492074	0.835372157133012	0
AK4	chr1	65613231	65697828	+	0.676496363158356	0.268469021119972	0.238103323852783	1	0	0.387405237767057	0.664412474155755	0
AK5	chr1	77747661	78025654	+	0.580010516168609	0.448646043291561	0.418092286793734	1	0	0.821803928325293	0.279290144727774	1
AK6	chr5	68647552	68665840	-	0.104022434493033	0.773332749101744	0.802309292354714	0	1	0.163981736733287	0.776662646450724	0
AK7	chr14	96858447	96955764	+	0.736350889492595	0.255499079835247	0.208218363968247	1	0	0.679617505168849	0.315687456926258	1
AK8	chr9	135600964	135754198	-	0.828805538515468	0.24940846551573	0.249225283355266	1	0	0.785105099931082	0.0997587870434183	1
AK9	chr6	109814058	110012415	-	0.51862238191219	0.408158794145999	0.416309377255168	1	0	0.671088904203997	0.362810130944176	1
AKAP1	chr17	55162552	55198710	+	0.404434317763561	0.669222679870301	0.660822685401367	0	1	0.179962095106823	0.744012749827705	0
AKAP10	chr17	19807764	19881169	-	0.0817632109368154	0.901323284549996	0.680901642823789	0	1	0.226740179186768	0.948656099241902	0
AKAP11	chr13	42846288	42897403	+	0.168302515116992	0.696827622469547	0.725729082650592	0	1	0.313921433494142	0.893177119228118	0
AKAP12	chr6	151561133	151679694	+	0.792524756813601	0.343046183507142	0.509445175531689	1	1	0.804014472777395	0.254695037904893	1
AKAP13	chr15	85923846	86292589	+	0.201428446236088	0.710235737446324	0.797300165555886	0	1	0.33868883528601	0.716617849758787	0
AKAP2	chr9	112810877	112934791	+	0.4855402681623	0.490360178774866	0.513520397334126	1	1	0.231650585802895	0.79552894555479	0
AKAP3	chr12	4724673	4758213	-	0.617474366839015	0.353869073700815	0.400263191408074	1	0	0.727170916609235	0.441721226740179	1
AKAP5	chr14	64932216	64941221	+	0.520550346157217	0.45697134344054	0.685146665534661	1	1	0.108588904203997	0.534846657477602	0
AKAP6	chr14	32798478	33302268	+	0.586451669441767	0.164446586626939	0.295623381585091	1	0	0.619055823569952	0.34342694693315	1
AKAP7	chr6	131456825	131604675	+	0.365436859170975	0.499649461046359	0.576304283227915	0	1	0.749698483804273	0.233933494141971	1
AKAP8	chr19	15464331	15490612	-	0.0882043642099728	0.976557707475243	0.91110922443435	0	1	0.105573742246726	0.894770847691247	0
AKAP8L	chr19	15490858	15529833	-	0.223775304530716	0.916615546402594	0.834698815638664	0	1	0.223035837353549	0.890075809786354	0
AKAP9	chr7	91570188	91739987	+	0.10016650600298	0.737183419507493	0.70828203930891	0	1	0.374353893866299	0.763180565127498	0
AKIP1	chr11	8932700	8941626	+	0.403645605117869	0.569801069143809	0.481385575412828	0	0	0.211664369400413	0.731952101998622	0
AKIRIN1	chr1	39456915	39471737	+	0.121987555867146	0.861274209096486	0.932631489578469	0	1	0.0687887663680221	0.88684527911785	0
AKIRIN2	chr6	88384577	88411985	-	0.0852247831040224	0.7236438524231	0.888440803158297	0	1	0.321588559614059	0.865006891798759	0
AKNA	chr9	117096432	117156685	-	0.164665673472965	0.983831390763299	0.978350384174555	0	1	0.315601309441764	0.972131288766368	0
AKNAD1	chr1	109358519	109400864	-	0.659801945491193	0.288055385154675	0.268752387825275	1	0	0.74974155754652	0.322148518263267	1
AKR1A1	chr1	46016454	46035723	+	0.336780299710805	0.819910612566822	0.784395296514836	0	1	0.111345623707788	0.872932460372157	0
AKR1B1	chr7	134127106	134143888	-	0.463412496713697	0.917886250109543	0.809271129600543	0	1	0.280410062026189	0.768866299104066	0
AKR1B10	chr7	134212343	134226166	+	0.866137937078258	0.131145386031023	0.0683024154179225	1	0	0.888611302549966	0.157305306685045	1
AKR1B15	chr7	134233848	134264592	+	0.812505477171151	0.116598019454912	0.196629451967568	1	0	0.827705031013094	0.195727084769125	1
AKR1C1	chr10	5005453	5020158	+	0.696696170361931	0.453071597581281	0.357473362482489	1	0	0.829427980702963	0.282133011716058	1
AKR1C2	chr10	5029967	5060225	-	0.732670230479362	0.215756725966173	0.297236490215223	1	0	0.736560992419021	0.222260509993108	1
AKR1C3	chr10	5090957	5149878	+	0.603365173954956	0.323459819472439	0.461306617990406	1	0	0.691032046864232	0.31026016540317	1
AKR1C4	chr10	5238797	5260910	+	0.705897817895014	0.156734729646832	0.388759179861612	1	0	0.665876981392143	0.25262749827705	1
AKR1C6P	chr10	4913858	4958465	-	0.67618964157392	0.358382262728946	0.276223627796409	1	0	0.683321847002068	0.187284631288766	1
AKR1CL1	chr10	5196654	5227150	-	0.659276137060731	0.202480063097012	0.336587850745001	1	0	0.566721226740179	0.255254996554101	1
AKR1D1	chr7	137761177	137803050	+	0.665060029795811	0.177241258434844	0.170777263658361	1	0	0.542039972432805	0.366083735354928	1
AKR1E2	chr10	4868368	4890251	+	0.728726667250898	0.536193146963456	0.43541197945409	1	0	0.914412474155755	0.217436250861475	1
AKR7A2	chr1	19629201	19638640	-	0.442336342126019	0.844886513013759	0.75586874389778	0	1	0.344891454169538	0.71131977946244	0
AKR7A2P1	chr1	113465971	113467295	+	0.594207343791079	0.86385943387959	0.730016555588572	0	0	0.469374569262578	0.986216402481048	0
AKR7A3	chr1	19609056	19615280	-	0.709052668477785	0.497414775216896	0.482616631998981	1	0	0.58171088904204	0.475017229496899	1
AKR7L	chr1	19592475	19600568	-	0.91700990272544	0.449653842783279	0.435666680816742	1	0	0.653342522398346	0.359838042729152	1
AKT1	chr14	105235686	105262080	-	0.208439225308912	0.911927087897643	0.928895869592902	0	1	0.181641971054445	0.863757753273604	0
AKT1S1	chr19	50372289	50381613	-	0.04727894137236	0.687494522828849	0.869083499596723	0	1	0.0241212956581668	0.526145761543763	0
AKT2	chr19	40736223	40791302	-	0.226623433529051	0.850801857856454	0.869890053911788	0	1	0.371898690558236	0.846915920055134	0
AKT3	chr1	243651534	244006584	-	0.224783104022434	0.518490929804575	0.589803455448487	0	1	0.561035492763611	0.505642660234321	1
AKTIP	chr16	53525191	53537170	-	0.213302953290684	0.884322145298396	0.803158296896888	0	1	0.154333218470021	0.801430048242591	0
AL109763.2	chr21	19933582	20132130	-	0.423275786521777	0.0646744369468057	0.14602878125398	0	0	0.441204341833218	0.339808752584425	0
AL121656.5	chr2	33152193	33171202	+	0.923451055998598	0.148935237928315	0.166065288449293	1	0	0.850404893177119	0.148044452101999	1
AL592528.1	chr21	47247754	47256333	-	0.508894925948646	0.391113837525195	0.321263318758755	1	0	0.607468986905582	0.351912474155755	1
ALAD	chr9	116148591	116163618	-	0.397248269213916	0.847340285689247	0.783800993335314	0	1	0.0971743625086147	0.669925913163336	0
ALAS1	chr3	52232098	52248343	+	0.268731925335203	0.941766716326352	0.812539797087914	0	1	0.273992074431427	0.968340799448656	0
ALB	chr4	74269971	74287129	+	0.651126106388572	0.194549119270879	0.224561701405103	1	0	0.755427291523088	0.112551688490696	1
ALCAM	chr3	105085556	105295757	+	0.448076417491894	0.344010165629656	0.445897185549943	0	0	0.373664713990352	0.620046519641626	0
ALDH16A1	chr19	49956472	49974305	+	0.115020594163526	0.840942949785295	0.795899308061298	0	1	0.198914541695383	0.686767746381806	0
ALDH18A1	chr10	97365685	97416567	-	0.36810971869249	0.802778021207607	0.535127562932462	0	1	0.295959682977257	0.974672639558925	0
ALDH1A1	chr9	75515577	75568233	-	0.61760581894663	0.279905354482517	0.509487625758798	1	1	0.763266712611992	0.146752239834597	1
ALDH1A2	chr15	58245621	58358121	-	0.846726842520375	0.049557444571028	0.242008744746784	1	0	0.865566850447967	0.277997932460372	1
ALDH1A3	chr15	101420008	101456830	+	0.924590307597932	0.301507317500657	0.239758882710022	1	0	0.892918676774638	0.341876292212267	1
ALDH1B1	chr9	38392660	38398662	+	0.475418455875909	0.789895714661292	0.494247994226769	0	0	0.105099931082012	0.642143349414197	0
ALDH1L1	chr3	125822403	125900029	-	0.794715625273859	0.189510121812286	0.23653266544976	1	0	0.858115093039283	0.162603376981392	1
ALDH1L1-AS1	chr3	125822482	125826912	+	0.770528437472614	0.349355884672684	0.391730695759222	1	0	0.880944176430048	0.102213990351482	1
ALDH1L1-AS2	chr3	125898907	125929011	+	0.894531592323197	0.157172903338884	0.0683024154179225	1	0	0.879565816678153	0.358890420399724	1
ALDH1L2	chr12	105413561	105478341	-	0.628341074401893	0.363289808079923	0.303688924735747	1	0	0.416523087525844	0.592996209510682	0
ALDH2	chr12	112204690	112247789	+	0.537113311716765	0.705415826833757	0.817209322069873	0	1	0.353463128876637	0.581237077877326	0
ALDH3A1	chr17	19641297	19651746	-	0.588642537902024	0.278415563929542	0.176762745680689	1	0	0.599198828394211	0.0511285320468642	1
ALDH3A2	chr17	19552063	19580908	+	0.346945929366401	0.758741565156428	0.726960139236745	0	1	0.119529634734666	0.635940730530668	0
ALDH3B1	chr11	67776047	67796743	+	0.567391113837525	0.702611515204627	0.848877191492974	0	1	0.553497587870434	0.0837784286698828	1
ALDH3B2	chr11	67429632	67448685	-	0.738979931644904	0.0890368942248707	0.261238697627032	1	0	0.911569607167471	0.111302549965541	1
ALDH4A1	chr1	19197923	19229293	-	0.445797914293226	0.609631057751293	0.501506983062359	0	1	0.148992074431427	0.620304962095107	0
ALDH5A1	chr6	24495196	24537435	+	0.383621067391114	0.648146525282622	0.535382264295114	0	1	0.373578566505858	0.528299448656099	0
ALDH6A1	chr14	74524367	74551196	-	0.297519936902988	0.721102445009202	0.52791102432398	0	1	0.404548587181254	0.558407994486561	0
ALDH7A1	chr5	125877532	125931082	-	0.577512926123915	0.409473315222154	0.25703612514327	1	0	0.720752929014473	0.37474155754652	1
ALDH8A1	chr6	135238527	135271260	-	0.504819910612567	0.38248181579178	0.394235259158636	1	0	0.610441075120607	0.410406616126809	1
ALDH9A1	chr1	165631448	165667900	-	0.0989396196652353	0.807378844974148	0.663412149254998	0	1	0.419107512060648	0.888740523776706	0
ALDOA	chr16	30064410	30081741	+	0.379896591008676	0.768206116904741	0.982892558475188	0	1	0.240093039283253	0.633787043418332	0
ALDOB	chr9	104182841	104198062	-	0.784549995618263	0.073350276049426	0.208855117374878	1	0	0.610484148862853	0.283899035148174	1
ALDOC	chr17	26900132	26903951	-	0.579835246691789	0.5501708877399	0.857876639640022	1	1	0.417944521019986	0.866471399035148	0
ALG1	chr16	5121809	5137380	+	0.380685303654369	0.913635965296644	0.556437576941037	0	1	0.175008614748449	0.766669538249483	0
ALG10	chr12	34175215	34181236	+	0.0505214266935413	0.543905003943563	0.629876469839114	0	1	0.0776619572708477	0.56934872501723	0
ALG10B	chr12	38710556	38723528	+	0.0628779248093944	0.496888966786434	0.585982935008702	0	1	0.118366643694004	0.583649207443143	0
ALG11	chr13	52586522	52603780	+	0.391289107002016	0.717991411795636	0.71324871588063	0	1	0.373018607856651	0.867160578911096	0
ALG12	chr22	50296853	50312106	-	0.316186136184384	0.906055560424152	0.843358661968842	0	1	0.14446933149552	0.755599586492074	0
ALG14	chr1	95448278	95538507	-	0.450574007536587	0.428533870826396	0.337776457104046	0	0	0.189309097174363	0.516798759476223	0
ALG1L	chr3	125648117	125655887	-	0.865436859170975	0.379370782578214	0.382985948974827	1	0	0.75499655410062	0.431297381116471	1
ALG1L2	chr3	129800673	129817233	+	0.665585838226273	0.361537113311717	0.423738166999193	1	0	0.398044452101999	0.24026533425224	0
ALG1L9P	chr11	71505408	71524905	-	0.505126632197003	0.441109455788274	0.409772042280426	1	0	0.569779462439697	0.468728463128877	1
ALG2	chr9	101978706	101984246	-	0.345412321444221	0.650030672158444	0.881139364095598	0	1	0.299448656099242	0.719805306685045	0
ALG3	chr3	183960116	183967313	-	0.194330032424853	0.892121637016913	0.808422125058369	0	1	0.147226050999311	0.731478290833908	0
ALG5	chr13	37523907	37573504	-	0.12737709227938	0.844448339321707	0.543150655856009	0	1	0.316807374224673	0.925310130944176	0
ALG6	chr1	63833260	63904233	+	0.135614757689948	0.649592498466392	0.550282294010273	0	1	0.310604755341144	0.637405237767057	0
ALG8	chr11	77811987	77850699	-	0.279379546052055	0.704802383664885	0.525024408880588	0	1	0.215325637491385	0.741471399035148	0
ALG9	chr11	111652918	111742305	-	0.22202260976251	0.698010691438086	0.561234452604321	0	1	0.186552377670572	0.780194693314955	0
ALK	chr2	29415639	30144477	-	0.828542634300237	0.161686092367014	0.222184488687014	1	0	0.84131633356306	0.215196416264645	1
ALKBH1	chr14	78138748	78174356	-	0.327271930593287	0.832792919113136	0.617396103069151	0	1	0.22842005513439	0.851697105444521	0
ALKBH2	chr12	109525992	109531293	-	0.220839540793971	0.821225133642976	0.592520269983444	0	1	0.0792126119917298	0.692453480358374	0
ALKBH3	chr11	43902356	43941825	+	0.217947594426431	0.780956971343441	0.685571167805748	0	1	0.241643694004135	0.853764645072364	0
ALKBH3-AS1	chr11	43930838	43942494	-	0.447638243799842	0.768994829550434	0.503502143736469	0	1	0.061552377670572	0.803540661612681	0
ALKBH4	chr7	102096666	102105321	-	0.120278678468145	0.821531855227412	0.736808591925967	0	1	0.0879565816678153	0.808321847002068	0
ALKBH5	chr17	18086866	18113267	+	0.287310489878188	0.918981684339672	0.899647663114998	0	1	0.198526878015162	0.952058924879393	0
ALKBH6	chr19	36500021	36505141	-	0.598545263342389	0.476820611690474	0.858003990321348	1	1	0.0827015851137147	0.496941764300482	0
ALKBH7	chr19	6372443	6375261	+	0.233458943125055	0.67483130312856	0.901260771745129	0	1	0.0149465885596141	0.409071330117161	0
ALKBH8	chr11	107373452	107436461	-	0.181272456401718	0.665804925072299	0.513138345290147	0	1	0.215928669882839	0.634045485871813	0
ALLC	chr2	3705785	3750260	+	0.76947682061169	0.125230041188327	0.205756250795942	1	0	0.821071674707099	0.142531013094418	1
ALMS1	chr2	73612885	73837046	+	0.336298308649549	0.530409254228376	0.533769155664983	0	1	0.301171605789111	0.591962439696761	0
ALMS1-IT1	chr2	73684229	73686604	+	0.452501971781614	0.556831127859083	0.64520100182536	0	0	0.112594762232943	0.50236905582357	0
ALMS1P	chr2	73872045	73912694	+	0.766059065813689	0.266935413197792	0.286666383665153	1	0	0.762706753962784	0.360957960027567	1
ALOX12	chr17	6899383	6914055	+	0.399000963982123	0.910919288405924	0.667062868786348	0	1	0.038723294279807	0.707486216402481	0
ALOX12B	chr17	7975953	7991021	-	0.90110419770397	0.420690561738673	0.378486224901303	1	0	0.894900068917988	0.0369572708476912	1
ALOX12P2	chr17	6756894	6803668	+	0.861361843834896	0.362019104372973	0.468820308188649	1	0	0.854626119917298	0.478506202618884	1
ALOX15	chr17	4534213	4544960	-	0.924458855490316	0.35662956796074	0.337182153924523	1	0	0.918633700895934	0.373233976567884	1
ALOX15B	chr17	7942357	7952451	+	0.845105599859784	0.318771360967488	0.420469499511822	1	0	0.904720882150241	0.113757753273604	1
ALOX15P1	chr17	6561037	6564701	+	0.80501270703707	0.575059153448427	0.498875068981619	1	0	0.562543073742247	0.496295658166782	1
ALOX5	chr10	45869623	45941567	+	0.634168784506178	0.68911576548944	0.89200662223543	0	1	0.453308063404549	0.685906271536871	0
ALOX5AP	chr13	31287614	31338565	+	0.622688633774428	0.687143983875208	0.750647365963408	0	1	0.69434872501723	0.472174362508615	1
ALOXE3	chr17	7999217	8022234	-	0.935150293576374	0.251424064499167	0.335399244385957	1	0	0.824646795313577	0.121511026878015	1
ALPI	chr2	233320832	233324742	+	0.914687582157567	0.277933572868285	0.0683024154179225	1	0	0.714464162646451	0.0178325292901447	1
ALPK1	chr4	113218498	113363764	+	0.478091315397424	0.557751292612392	0.582586916840005	1	1	0.369615782219159	0.560217091660923	0
ALPK2	chr18	56148481	56296189	-	0.68775742704408	0.225089825606871	0.27057774759095	1	0	0.413895589248794	0.458907649896623	0
ALPK3	chr15	85359910	85416713	+	0.651651914819034	0.308649548681097	0.349704970921594	1	0	0.881417987594762	0.145072363886975	1
ALPL	chr1	21835857	21904905	+	0.865130137586539	0.245508719656472	0.409262639555122	1	0	0.823053066850448	0.14421088904204	1
ALPP	chr2	233243347	233247599	+	0.909429497852949	0.176803084742792	0.234962007046738	1	0	0.755513439007581	0.0255427291523088	1
ALPPL2	chr2	233271551	233275424	+	0.82372272368767	0.287222855139777	0.0683024154179225	1	0	0.87263094417643	0.108804272915231	1
ALS2	chr2	202564985	202645895	-	0.121593199544299	0.682937516431513	0.524154179224859	0	1	0.211535148173673	0.621683321847002	0
ALS2CL	chr3	46710484	46735194	-	0.690737008150031	0.57304355446499	0.648597019994057	1	1	0.873320124052378	0.060303239145417	1
ALS2CR11	chr2	202352143	202483905	-	0.6318026465691	0.160283936552449	0.262427303986076	1	0	0.729066161268091	0.183407994486561	1
ALS2CR12	chr2	202153146	202222101	-	0.437954605205503	0.577512926123915	0.381330390117587	0	0	0.632624052377671	0.439438318401103	1
ALX1	chr12	85674035	85695561	+	0.789194636754009	0.0308912452896328	0.144458122850957	1	0	0.676645416953825	0.0523776705720193	1
ALX3	chr1	110602996	110613322	-	0.961133993515029	0.528174568398913	0.543702508808422	1	1	0.957184700206754	0.538378704341833	1
ALX4	chr11	44282277	44331716	-	0.910656384190693	0.239330470598545	0.347327758203506	1	0	0.875430737422467	0.121338731909028	1
ALYREF	chr17	79845710	79849462	-	0.186004732275874	0.991630882481816	0.920151122808507	0	1	0.539369400413508	0.980401447277739	0
AMACR	chr5	33987090	34008220	-	0.294102182104986	0.666944176671633	0.446746190092117	0	0	0.0844245348035837	0.613240868366644	0
AMBN	chr4	71457974	71473004	+	0.638594338795899	0.101393392340724	0.200619773315787	1	0	0.827274293590627	0.377067539627843	1
AMBP	chr9	116822407	116840752	-	0.819735343090001	0.1947243887477	0.2187035700641	1	0	0.8368366643694	0.330332529290145	1
AMBRA1	chr11	46417961	46615619	-	0.312768381386382	0.709140303216195	0.729252451500616	0	1	0.164110957960028	0.73341660923501	0
AMD1	chr6	111135823	111216915	+	0.433178511962142	0.498992200508281	0.70365496455406	0	1	0.417212267401792	0.538852515506547	0
AMDHD1	chr12	96337070	96362370	+	0.579966698799404	0.420120935939006	0.434690325593242	1	0	0.87711061337009	0.206021709166092	1
AMDHD2	chr16	2570362	2580955	+	0.0571816668127246	0.91258434843572	0.8952752897228	0	1	0.117677463818057	0.878230530668504	0
AMER2	chr13	25735816	25746421	-	0.960871089299798	0.231180439926387	0.0683024154179225	1	0	0.918461405926947	0.169365954514128	1
AMER3	chr2	131513076	131525707	+	0.942248707387608	0.150863202173342	0.2289340747973	1	0	0.924233287388008	0.114576154376292	1
AMFR	chr16	56395363	56459450	-	0.226053807729384	0.848260450442555	0.773825189964766	0	1	0.321243969676085	0.863930048242591	0
AMH	chr19	2249112	2252072	+	0.974629743230216	0.708263955832092	0.537377424969224	1	1	0.957486216402481	0.568185733976568	1
AMHR2	chr12	53817638	53825318	+	0.497370957847691	0.300543335378144	0.287005985482022	1	0	0.615308407994487	0.27920399724328	1
AMICA1	chr11	118064441	118095809	-	0.537770572254842	0.826746122162825	0.903298382646347	0	1	0.743108201240524	0.35553066850448	1
AMIGO1	chr1	110049445	110052336	-	0.849794058364736	0.550740513539567	0.84573587468693	1	1	0.695684011026878	0.0345451412818746	1
AMIGO2	chr12	47469489	47473734	-	0.732757865217772	0.489264744544738	0.829095385660313	1	1	0.97579255685734	0.286354238456237	1
AMIGO3	chr3	49754266	49757238	-	0.595302778021208	0.599377793357287	0.903977586280087	1	1	0.0705547898001378	0.596097518952447	0
AMMECR1L	chr2	128619206	128643514	-	0.331259311190956	0.849005345719043	0.684340111219595	0	1	0.106435217091661	0.844762232942798	0
AMN	chr14	103388992	103397179	+	0.969064937341162	0.37108929979844	0.468226005009127	1	0	0.977601654031702	0.36276705720193	1
AMN1	chr12	31824070	31882108	-	0.159670493383577	0.579177986153711	0.493653691047247	0	0	0.1440816678153	0.506030323914542	0
AMOTL1	chr11	94501507	94609918	+	0.702523880466217	0.42559810708965	0.373519548329584	1	0	0.872415575465196	0.235010337698139	1
AMOTL2	chr3	134074186	134094259	-	0.917404259048287	0.390237490141092	0.0683024154179225	1	0	0.915963128876637	0.0781788421778084	1
AMPD1	chr1	115215719	115238239	-	0.888747699588117	0.0550346157216721	0.237254319310608	1	0	0.863111647139904	0.245692625775327	1
AMPD2	chr1	110162434	110174677	+	0.147313995267724	0.901148015073175	0.988368637772212	0	1	0.356090627153687	0.82447450034459	0
AMPD3	chr11	10471867	10529126	+	0.381517833669267	0.879721321531855	0.592690070891879	0	1	0.67578394210889	0.621037215713301	0
AMPH	chr7	38423296	38671167	-	0.744281833318728	0.123521163789326	0.330729719403999	1	0	0.766281874569263	0.209984493452791	1
AMT	chr3	49454210	49460111	-	0.364954868109719	0.714661291736044	0.851424205119497	0	1	0.128273604410751	0.719460716747071	0
AMTN	chr4	71384288	71398460	+	0.678292875295767	0.118263079484708	0.0683024154179225	1	0	0.748793935217092	0.0719762232942798	1
AMY2A	chr1	104159998	104168400	+	0.499759004469372	0.642976075716414	0.204949696480876	0	0	0.524379738111647	0.0887319090282564	1
AMY2B	chr1	104097265	104122156	+	0.142756988870388	0.544737533958461	0.718385193360784	0	1	0.467393177119228	0.543762922122674	0
AMZ1	chr7	2719155	2755070	+	0.897160634475506	0.296906493734116	0.396357770514072	1	0	0.736690213645762	0.390937284631289	1
AMZ2	chr17	66244144	66253305	+	0.345938129874682	0.570721233897117	0.887124846117927	0	1	0.361474844934528	0.762792901447278	0
AMZ2P1	chr17	62962667	62971703	-	0.0336517395495574	0.489177109806327	0.744407182578427	0	1	0.18737077877326	0.541523087525844	0
ANAPC1	chr2	112525213	112641741	-	0.221146262378407	0.837043203926036	0.482701532453199	0	0	0.610311853893866	0.810949345279118	0
ANAPC10	chr4	145915726	146019693	-	0.277583033914644	0.561519586364035	0.503289892600925	0	1	0.251162991040662	0.650887319090283	0
ANAPC11	chr17	79848665	79858409	+	0.52287266672509	0.900315485058277	0.766056798403871	0	1	0.119745003445899	0.713559614059269	0
ANAPC13	chr3	134196545	134204865	-	0.0751906055560424	0.817062483568487	0.801630088720975	0	1	0.178454514128187	0.763783597518952	0
ANAPC15	chr11	71820632	71823822	-	0.101919200771186	0.76088861624748	0.878210298425097	0	1	0.0736130254996554	0.546476567884218	0
ANAPC16	chr10	73975757	73995618	+	0.0605117868723162	0.910700201559898	0.827057774759095	0	1	0.0544021364576154	0.836061337008959	0
ANAPC1P1	chr2	87088947	87122165	+	0.822758741565156	0.261063885724301	0.350978477734856	1	0	0.816290489317712	0.530323914541695	1
ANAPC2	chr9	140069235	140083057	-	0.454342301288231	0.939050039435632	0.95508765971898	0	1	0.306900413507926	0.743237422467264	0
ANAPC4	chr4	25378847	25420120	+	0.161335553413373	0.859565331697485	0.725049879016853	0	1	0.154893177119228	0.867978980013784	0
ANAPC5	chr12	121746047	121792012	-	0.245727806502498	0.903295066164228	0.85431082056289	0	1	0.224844934527912	0.96670399724328	0
ANAPC7	chr12	110810704	110841535	-	0.186486723337131	0.933441416177373	0.741393216453708	0	1	0.0784803583735355	0.88908511371468	0
ANG	chr14	21152335	21162345	+	0.472219787923933	0.355227412146175	0.464872437067538	1	0	0.456797036526533	0.315558235699518	0
ANGEL1	chr14	77253585	77279283	-	0.222504600823767	0.868766979230567	0.717663539499936	0	1	0.348897312198484	0.758184011026878	0
ANGEL2	chr1	213165523	213189168	-	0.0411883270528437	0.83962842870914	0.841872904020037	0	1	0.0824431426602343	0.767918676774638	0
ANGPT1	chr8	108261709	108510254	-	0.486854789238454	0.0535448251686969	0.215816954620707	1	0	0.690730530668504	0.216359407305307	1
ANGPT2	chr8	6357174	6420784	-	0.38528612742091	0.542371396021383	0.505157702593709	0	1	0.272096829772571	0.646752239834597	0
ANGPT4	chr20	853296	896960	-	0.788318289369906	0.27355183594777	0.350766226599312	1	0	0.849888008270159	0.2256633356306	1
ANGPTL1	chr1	178818669	178840215	-	0.457847690824643	0.511743054946981	0.48860211402131	0	0	0.649250516884907	0.399982770503101	1
ANGPTL2	chr9	129849627	129885044	-	0.799184996932784	0.440583647357813	0.328649658275672	1	0	0.555177463818057	0.441893521709166	1
ANGPTL3	chr1	63063157	63071976	+	0.0227412146174744	0.287485759355008	0.216963110752643	0	0	0.0889042039972433	0.5236905582357	0
ANGPTL4	chr19	8429010	8439259	+	0.963193409867672	0.384891771098063	0.450481810077684	1	0	0.633313232253618	0.309011026878015	1
ANGPTL5	chr11	101761404	101787253	-	0.777583033914644	0.10730873718342	0.22630216071656	1	0	0.720494486560992	0.159932804962095	1
ANGPTL6	chr19	10203012	10213425	-	0.398562790290071	0.576329857155376	0.848282888313452	0	1	0.192754996554101	0.698397656788422	0
ANGPTL7	chr1	11249345	11256038	+	0.448908947506792	0.951713259135922	0.437874092626396	0	0	0.0246812543073742	0.765248104755341	0
ANHX	chr12	133794897	133812422	-	0.685172202260976	0.172377530453072	0.213821793946598	1	0	0.422338042729152	0.154247070985527	0
ANK1	chr8	41510743	41754280	-	0.872579090351415	0.313732363508895	0.362864541325296	1	0	0.757150241212957	0.328781874569263	1
ANK2	chr4	113739238	114304896	+	0.634913679782666	0.0686180001752695	0.207836311924269	1	0	0.521063059958649	0.414627842866988	1
ANK3	chr10	61786055	62493284	-	0.501884146875822	0.450924546490229	0.46843825614467	1	0	0.756891798759476	0.221011371467953	1
ANKAR	chr2	190540710	190611376	+	0.331434580667777	0.540925422837613	0.494927197860509	0	0	0.252412129565817	0.560906271536871	0
ANKDD1A	chr15	65204100	65251041	+	0.498378757339409	0.582946279905355	0.813855754128285	1	1	0.393737077877326	0.522656788421778	0
ANKDD1B	chr5	74907300	74967671	+	0.685566558583823	0.275567434931207	0.329498662817846	1	0	0.504264300482426	0.438662991040662	1
ANKEF1	chr20	10015696	10037407	+	0.415038121111208	0.559416352642187	0.414950969987689	0	0	0.551559269469332	0.477041695382495	1
ANKFN1	chr17	54230835	54560007	+	0.685303654368592	0.0599421610726492	0.147726790338328	1	0	0.722002067539628	0.272786009648518	1
ANKFY1	chr17	4066664	4167274	-	0.430155113486986	0.900666024011918	0.738464150783207	0	1	0.193831840110269	0.874310820124052	0
ANKH	chr5	14704908	14871887	-	0.44259924634125	0.62763999649461	0.668888228552023	0	1	0.380987250172295	0.559743280496209	0
ANKHD1	chr5	139781398	139919441	+	0.108185084567523	0.832004206467444	0.823661756590398	0	1	0.318142660234321	0.872114059269469	0
ANKHD1-EIF4EBP3	chr5	139781398	139929163	+	0.110857944089037	0.822671106826746	0.82557201681029	0	1	0.325465196416265	0.87288938662991	0
ANKIB1	chr7	91875547	92030698	+	0.175313294189817	0.591709753746385	0.621641125780023	0	1	0.296648862853205	0.737465541006203	0
ANKK1	chr11	113258512	113271140	+	0.897248269213916	0.436859170975375	0.442798318971007	1	0	0.864274638180565	0.154419365954514	1
ANKLE1	chr19	17392453	17398455	+	0.77653141705372	0.507186048549645	0.590482659082226	1	1	0.031960716747071	0.582744658855961	0
ANKLE2	chr12	133302253	133338451	-	0.267198317413023	0.974498291122601	0.866451585515983	0	1	0.0674104066161268	0.961061337008959	0
ANKMY1	chr2	241418838	241497438	-	0.407413898869512	0.673911138375252	0.643248291378359	0	1	0.424922467263956	0.635553066850448	0
ANKMY2	chr7	16639400	16685442	-	0.119621417930067	0.67899395320305	0.56390881691217	0	1	0.922122674017919	0.381331840110269	1
ANKRA2	chr5	72848024	72861511	-	0.110814126719832	0.80663394969766	0.804941206435454	0	1	0.222863542384562	0.692668849069607	0
ANKRD1	chr10	92671856	92681032	-	0.761239155201122	0.18613618438349	0.231948040922019	1	0	0.48776705720193	0.452834252239835	1
ANKRD10	chr13	111530886	111567454	-	0.240206817982648	0.683463324861975	0.93394744661884	0	1	0.216402481047553	0.821890075809786	0
ANKRD11	chr16	89334028	89556969	-	0.197484883007624	0.770046446411357	0.86882879823407	0	1	0.2111905582357	0.77183838731909	0
ANKRD12	chr18	9136750	9285983	+	0.111077030935063	0.674086407852073	0.80247909326315	0	1	0.32249310820124	0.774638180565127	0
ANKRD13A	chr12	110437234	110477235	+	0.186749627552362	0.913811234773464	0.884110879993208	0	1	0.140678842177808	0.839421088904204	0
ANKRD13B	chr17	27920526	27941779	+	0.761326789939532	0.305713784944352	0.415035870441907	1	0	0.780970020675396	0.402696416264645	1
ANKRD13C	chr1	70724684	70820417	-	0.0699325212514241	0.720839540793971	0.636541155495182	0	1	0.188059958649207	0.708993797381116	0
ANKRD13D	chr11	67056761	67069955	+	0.144159144684953	0.977828411182193	0.960903340832873	0	1	0.135380771881461	0.839464162646451	0
ANKRD16	chr10	5903688	5931860	-	0.353693804223994	0.644159144684953	0.428662393343804	0	0	0.452360441075121	0.657046864231564	0
ANKRD17	chr4	73940501	74124502	-	0.056173867321006	0.736701428446236	0.670543787409263	0	1	0.310647829083391	0.887749827705031	0
ANKRD18A	chr9	38571360	38620360	-	0.674612216282534	0.392209271755324	0.310056458802055	1	0	0.878359751895245	0.229841488628532	1
ANKRD18B	chr9	33524410	33573001	+	0.823591271580054	0.201691350451319	0.137666086513563	1	0	0.902997932460372	0.258442453480358	1
ANKRD18DP	chr3	197784403	197807542	-	0.686048549645079	0.241083165366751	0.289850150698306	1	0	0.953006547208821	0.160062026188835	1
ANKRD19P	chr9	95571892	95600739	+	0.841863114538603	0.333187275435983	0.6190941121535	1	1	0.950809786354238	0.25999310820124	1
ANKRD2	chr10	99332255	99343641	+	0.630882481815792	0.329900972745596	0.184318886106041	1	0	0.637620606478291	0.0627584424534804	1
ANKRD20A1	chr9	67926760	67969840	+	0.618350714223118	0.483437034440452	0.193063632890436	1	0	0.676602343211578	0.400628876636802	1
ANKRD20A11P	chr21	15316095	15352765	-	0.531110332135659	0.245990710717729	0.281572356412107	1	0	0.661009648518263	0.407908339076499	1
ANKRD20A12P	chr1	142697420	142713605	-	0.519936902988345	0.0330821137498905	0.179522010442756	1	0	0.430737422467264	0.441161268090972	0
ANKRD20A19P	chr13	24481422	24523454	-	0.835159057050215	0.1318026465691	0.194039988113936	1	0	0.859321157822192	0.243668159889731	1
ANKRD20A2	chr9	43090424	43133544	-	0.832639558320918	0.0626807466479713	0.149297448741351	1	0	0.678109924190214	0.329040317022743	1
ANKRD20A3	chr9	43089971	43133510	-	0.832639558320918	0.0626807466479713	0.149042747378698	1	0	0.672596485182633	0.321373190902826	1
ANKRD20A4	chr9	69381980	69425109	+	0.578082551923582	0.409560949960564	0.149212548287133	1	0	0.634088559614059	0.345236044107512	1
ANKRD20A5P	chr18	14179095	14227049	+	0.464902287266672	0.449785294890895	0.459099206180753	0	0	0.608330461750517	0.293935217091661	1
ANKRD20A8P	chr2	95426672	95522820	-	0.684514941722899	0.119446148453247	0.178545655219255	1	0	0.619572708476912	0.344589937973811	1
ANKRD20A9P	chr13	19408542	19446109	-	0.54285338708264	0.143151345193235	0.318376703315363	1	0	0.574991385251551	0.435820124052378	1
ANKRD22	chr10	90579658	90611732	-	0.495267724125843	0.301726404346683	0.341427176635395	1	0	0.394943142660234	0.244486560992419	0
ANKRD23	chr2	97503650	97509758	-	0.188107965997722	0.653360792218035	0.820011037059048	0	1	0.016368022053756	0.588602687801516	0
ANKRD24	chr19	4183350	4224811	+	0.864297607571641	0.252870037682938	0.422040157914845	1	0	0.643607856650586	0.294107512060648	1
ANKRD26	chr10	27293044	27389427	-	0.319910612566821	0.672202260976251	0.43244046355648	0	0	0.311767746381806	0.700292901447278	0
ANKRD26P1	chr16	46503248	46603009	-	0.649154324774341	0.121155025852248	0.199898119454939	1	0	0.60105099931082	0.302937629221227	1
ANKRD26P3	chr13	19836939	19919113	-	0.670712470423276	0.0602488826570853	0.386339516916415	1	0	0.544925913163336	0.440429014472777	1
ANKRD27	chr19	33087906	33166102	-	0.296862676364911	0.880422399439138	0.645413252960903	0	1	0.112164024810476	0.859493452791179	0
ANKRD28	chr3	15708743	15901053	-	0.237314871615108	0.538340198054509	0.621216623508936	0	1	0.3460544452102	0.750387663680221	0
ANKRD29	chr18	21179977	21242849	-	0.877880992025239	0.247129962317062	0.228254871163561	1	0	0.799405582356995	0.296218125430737	1
ANKRD30A	chr10	37414784	37521495	+	0.338445359740601	0.0815879414599947	0.146495733752176	0	0	0.420615093039283	0.31960716747071	0
ANKRD30B	chr18	14748238	14852737	+	0.53435281745684	0.09455788274472	0.177908901812625	1	0	0.431771192281185	0.385036181943487	0
ANKRD30BL	chr2	132905163	133015542	-	0.572780650249759	0.0921479274384366	0.906227448316849	1	1	0.434441764300482	0.356779807029635	0
ANKRD30BP2	chr21	14410486	14490571	+	0.466172990973622	0.0592849005345719	0.140977204228043	0	0	0.423974844934528	0.356995175740868	0
ANKRD30BP3	chr10	45650109	45681489	+	0.64608710892998	0.0800981509070195	0.0683024154179225	1	0	0.836535148173673	0.232598208132323	1
ANKRD31	chr5	74364121	74532703	-	0.638156165103847	0.227543598282359	0.276775480748822	1	0	0.761759131633356	0.190773604410751	1
ANKRD32	chr5	93954390	94031573	+	0.13189028130751	0.626500744895277	0.515558008235344	0	1	0.384260854583046	0.677808407994487	0
ANKRD33	chr12	52281792	52285505	+	0.715931995442994	0.454035579703795	0.0683024154179225	1	0	0.895416953824948	0.0274810475534114	1
ANKRD33B	chr5	10564434	10657928	+	0.597756550696696	0.411488914205591	0.436345884450482	1	0	0.107468986905582	0.738843900758098	0
ANKRD34A	chr1	145470507	145475647	+	0.754491280343528	0.316843396722461	0.596128539287685	1	1	0.672036526533425	0.0851137146795314	1
ANKRD34B	chr5	79852573	79866304	-	0.948032600122689	0.245946893348523	0.364010697457231	1	0	0.972088215024121	0.368495864920744	1
ANKRD34C	chr15	79575145	79590581	+	0.921391639645956	0.0446060818508457	0.0683024154179225	1	0	0.924319434872502	0.159588215024121	1
ANKRD35	chr1	145549208	145568526	+	0.842695644553501	0.328849355884673	0.278728191195823	1	0	0.954255685733977	0.166781529979325	1
ANKRD36	chr2	97779232	97930257	+	0.221452983962843	0.631671194461485	0.476588699749544	0	0	0.439136802205376	0.620520330806341	0
ANKRD36B	chr2	98121260	98206428	-	0.086539304180177	0.633862062921742	0.512289340747973	0	1	0.431943487250172	0.648345968297726	0
ANKRD36BP1	chr1	168214818	168216668	-	0.0168696871439839	0.653010253264394	0.974020461009466	0	0	0.106779807029635	0.928971399035148	0
ANKRD36BP2	chr2	89065418	89106109	+	0.610507405135396	0.0866707562877925	0.466910047968757	1	0	0.667298414886285	0.474844934527912	1
ANKRD37	chr4	186317839	186321390	+	0.296073963719218	0.652966435895189	0.713630767924608	0	1	0.321890075809786	0.949043762922123	0
ANKRD39	chr2	97513723	97523756	-	0.095697134344054	0.856980106914381	0.73044105785966	0	1	0.105229152308753	0.753704341833218	0
ANKRD40	chr17	48770550	48785270	-	0.229515379896591	0.919156953816493	0.847603684679713	0	1	0.0479410751206065	0.782305306685045	0
ANKRD42	chr11	82905290	82960013	+	0.422180352291648	0.511786872316186	0.487668209024918	0	0	0.556383528600965	0.465971743625086	1
ANKRD44	chr2	197851385	198175521	-	0.138156165103847	0.755981070896503	0.82625122044403	0	1	0.276662646450724	0.745606478290834	0
ANKRD44-IT1	chr2	198115581	198167243	-	0.110069231443344	0.609762509858908	0.841490851976058	0	1	0.25236905582357	0.653988628532047	0
ANKRD45	chr1	173577474	173639001	-	0.700552098851985	0.211506441153273	0.215095300759859	1	0	0.72867849758787	0.300870089593384	1
ANKRD46	chr8	101521979	101572014	-	0.296555954780475	0.603321356585751	0.506261408498536	0	1	0.142487939352171	0.614834596829773	0
ANKRD49	chr11	94227152	94232744	+	0.0240119183244238	0.666900359302428	0.893067877913147	0	1	0.594374569262577	0.978463128876637	0
ANKRD50	chr4	125585203	125633887	-	0.549469809832618	0.433003242485321	0.491446279237594	1	0	0.686121640248105	0.389946588559614	1
ANKRD52	chr12	56631590	56652143	-	0.27372710542459	0.976601524844448	0.90024196629452	0	1	0.1203911095796	0.842651619572709	0
ANKRD53	chr2	71205574	71212629	+	0.540662518622382	0.524844448339322	0.44797724667827	1	0	0.437413852515507	0.651274982770503	0
ANKRD54	chr22	38226861	38240353	-	0.451844711243537	0.869950048199106	0.677081122384005	0	1	0.457960027567195	0.926516195727085	0
ANKRD55	chr5	55395506	55529186	-	0.615152046271142	0.388484795372886	0.457486097550622	1	0	0.677420744314266	0.194176430048243	1
ANKRD6	chr6	90142896	90343553	+	0.587021295241434	0.365480676540181	0.443519972831855	1	0	0.703824948311509	0.363499310820124	1
ANKRD61	chr7	6071006	6076183	+	0.310139339234072	0.945973183770046	0.604533684255211	0	1	0.224284975878704	0.959682977257064	0
ANKRD62	chr18	12093847	12129748	+	0.706861800017527	0.0442993602664096	0.204228042620028	1	0	0.842866988283942	0.327446588559614	1
ANKRD62P1-PARP4P3	chr22	17134598	17156430	-	0.685873280168259	0.171720269914994	0.318334253088254	1	0	0.529505513439008	0.422122674017919	1
ANKRD63	chr15	40573644	40574787	-	0.95850495136272	0.591885023223206	0.302372967695377	1	0	0.99737250172295	0.470020675396278	1
ANKRD65	chr1	1353799	1356824	-	0.947506791692227	0.45986328980808	0.376066561956106	1	0	0.513826671261199	0.183838731909028	1
ANKRD66	chr6	46714653	46726954	+	0.821926211550258	0.0449128034352817	0.196587001740459	1	0	0.881547208821502	0.1493366643694	1
ANKRD7	chr7	117864711	117882784	+	0.606520024537727	0.0536762772763123	0.19327588402598	1	0	0.803325292901447	0.399939696760855	1
ANKRD9	chr14	102973197	102976128	-	0.539435632284638	0.480150731750066	0.88041771023475	1	1	0.470106822880772	0.195899379738112	0
ANKS1A	chr6	34857037	35059190	+	0.429234948733678	0.676934536850407	0.59532198497262	0	1	0.426516195727085	0.529634734665748	0
ANKS1B	chr12	99128568	100378432	-	0.602445009201648	0.0730873718341951	0.219297873243622	1	0	0.744831150930393	0.229066161268091	1
ANKS3	chr16	4746510	4784378	-	0.184646393830514	0.803522916484094	0.573035615740544	0	1	0.206064782908339	0.807201929703653	0
ANKS4B	chr16	21245015	21263750	+	0.848435719919376	0.148716151082289	0.238952328394957	1	0	0.852644727773949	0.219676085458305	1
ANKS6	chr9	101494290	101558794	-	0.48716151082289	0.594382613267899	0.507874517128667	1	1	0.606952101998622	0.50499655410062	1
ANKUB1	chr3	149478889	149510610	-	0.768381386381562	0.244281833318728	0.190007216538608	1	0	0.844676085458305	0.102041695382495	1
ANKZF1	chr2	220094478	220101391	+	0.380422399439138	0.968144772587854	0.95440845608524	0	1	0.353376981392143	0.964550310130944	0
ANLN	chr7	36429414	36493401	+	0.45136272018228	0.53733239856279	0.455830538693382	0	0	0.303066850447967	0.868840454858718	0
ANO1	chr11	69924407	70035652	+	0.841030584523705	0.16470949084217	0.142080910132869	1	0	0.851524810475534	0.068013439007581	1
ANO10	chr3	43407817	43663560	-	0.52712295153799	0.438918587328017	0.427728488347413	1	0	0.677162301860786	0.361345623707788	1
ANO1-AS2	chr11	69918539	69921454	-	0.990754535097713	0.296994128472526	0.0683024154179225	1	0	0.975060303239145	0.369960372157133	1
ANO2	chr12	5671816	6055398	-	0.83818245552537	0.120103408991324	0.241584242475697	1	0	0.852817022742936	0.165446243969676	1
ANO3	chr11	26353677	26684836	+	0.433704320392604	0.0683112785908334	0.16351827482277	0	0	0.650887319090283	0.260940730530669	1
ANO4	chr12	101188373	101522419	+	0.607177285075804	0.0457015160809745	0.323385830114191	1	0	0.798371812543074	0.266884906960717	1
ANO5	chr11	22214721	22304913	+	0.53154850582771	0.10603803347647	0.266078023517426	1	0	0.625301516195727	0.467134734665748	1
ANO6	chr12	45609769	45834187	+	0.355095960038559	0.610770309350627	0.566710531901346	0	1	0.345149896623019	0.708778428669883	0
ANO7	chr2	242127923	242164791	+	0.611252300411883	0.351283848917711	0.271087150316254	1	0	0.68762922122674	0.315170572019297	1
ANO8	chr19	17434031	17445638	-	0.746253614932959	0.632810446060818	0.82094494205544	0	1	0.682331150930393	0.275930392832529	1
ANO9	chr11	417929	442011	-	0.584348435719919	0.578126369292788	0.827736978392834	1	1	0.141023432115782	0.599069607167471	0
ANP32A	chr15	69070874	69113261	-	0.195206379808956	0.767285952151433	0.861654709852698	0	1	0.277265678842178	0.868366643694004	0
ANP32A-IT1	chr15	69096159	69099440	-	0.432608886162475	0.788581193585137	0.84437746741945	0	1	0.0188662991040662	0.763094417643005	0
ANP32AP1	chr15	35529526	35530264	+	0.533213565857506	0.312636929278766	0.899775013796324	1	0	0.53592350103377	0.508873190902826	1
ANP32B	chr9	100745488	100778224	+	0.148716151082289	0.841468758215757	0.850872352167084	0	1	0.292599931082012	0.941807374224673	0
ANP32C	chr4	165118158	165118863	-	0.596398212251336	0.0590658136885461	0.920236023262724	1	0	0.551300827015851	0.309140248104755	1
ANP32D	chr12	48866447	48866843	+	0.958198229778284	0.239856279029007	0.505200152820818	1	0	0.471614403859407	0.0379048931771192	0
ANP32E	chr1	150190716	150208504	-	0.065331697484883	0.806677767066865	0.780871927664813	0	1	0.111302549965541	0.863800827015851	0
ANPEP	chr15	90328125	90358072	-	0.718999211287354	0.815879414599947	0.971091395338965	0	1	0.724069607167471	0.123707787732598	1
ANTXR1	chr2	69240275	69476459	+	0.836911751818421	0.128384891771098	0.186229146325933	1	0	0.911784975878704	0.17565472088215	1
ANTXR2	chr4	80822770	80994626	-	0.283410744018929	0.60025414074139	0.532156047034852	0	1	0.515377325982081	0.568788766368022	1
ANTXRL	chr10	47658232	47701443	+	0.688107965997722	0.193804223994391	0.194973893110328	1	0	0.859665747760165	0.145330806340455	1
ANTXRLP1	chr10	47590260	47640844	-	0.482473052317939	0.671501183068969	0.586874389777985	0	1	0.600189524465886	0.532563749138525	1
ANXA1	chr9	75766780	75785307	+	0.0954780474980282	0.801638769608273	0.970964044657639	0	1	0.550827015851137	0.405108545830462	1
ANXA10	chr4	169013687	169108893	+	0.562658837963369	0.0993777933572868	0.286326781848283	1	0	0.637663680220538	0.272699862164025	1
ANXA11	chr10	81914879	81965433	-	0.353518534747174	0.877486635702392	0.891030267011929	0	1	0.128790489317712	0.718728463128877	0
ANXA13	chr8	124693033	124749647	-	0.847471737796863	0.181228639032512	0.173876130237297	1	0	0.801171605789111	0.144383184011027	1
ANXA2	chr15	60639349	60690185	-	0.472395057400754	0.856366663745509	0.738294349874772	0	1	0.213171950379049	0.827963473466575	0
ANXA2P1	chr4	154228620	154229963	-	0.772062045394795	0.319647708351591	0.838307084942904	1	0	0.747975534114404	0.0697794624396968	1
ANXA2P2	chr9	33624222	33625532	+	0.921041100692314	0.491893786697047	0.995457825699367	1	0	0.461793590627154	0.438749138525155	0
ANXA2P3	chr10	66585284	66586634	+	0.718648672333713	0.0456576987117693	0.886912594982383	1	0	0.347562026188835	0.304402136457615	0
ANXA2R	chr5	43039181	43040447	-	0.0250197178161423	0.539829988607484	0.947913571337607	0	0	0.368797381116471	0.0600447966919366	0
ANXA3	chr4	79472741	79531605	+	0.73350276049426	0.194067128209622	0.421021352464236	1	0	0.778170227429359	0.248061681598897	1
ANXA4	chr2	69969126	70053596	+	0.466567347296468	0.564148628516344	0.536273719064397	0	1	0.165446243969676	0.664326326671261	0
ANXA5	chr4	122589151	122618147	-	0.444702480063097	0.696389448777495	0.89361973086556	0	1	0.181555823569952	0.849844934527912	0
ANXA6	chr5	150480266	150537443	-	0.231180439926387	0.951581807028306	0.82918028611453	0	1	0.080289455547898	0.932675740868367	0
ANXA7	chr10	75135188	75173841	-	0.139076329857155	0.814082902462536	0.815723564121068	0	1	0.404247070985527	0.865179186767746	0
ANXA8L1	chr10	47746849	47763040	+	0.533345017965121	0.405376391201472	0.0683024154179225	1	0	0.932589593383873	0.291910751206065	1
ANXA8L2	chr10	47746919	47763040	+	0.533695556918763	0.405376391201472	0.0683024154179225	1	0	0.93276188835286	0.293375258442453	1
ANXA9	chr1	150954498	150968114	+	0.511786872316186	0.413898869511874	0.489833170607463	1	0	0.625215368711234	0.268090971743625	1
AOAH	chr7	36552548	36764154	-	0.500963982122513	0.703093506265884	0.848749840811648	0	1	0.845322191592006	0.27196760854583	1
AOAH-IT1	chr7	36637439	36639726	-	0.551792130400491	0.6777232494961	0.658233221547735	0	0	0.539670916609235	0.131159545141282	1
AOC1	chr7	150549564	150558379	+	0.904960126194023	0.282446761896416	0.289468098654328	1	0	0.780323914541695	0.0852860096485183	1
AOC2	chr17	40996608	41002724	+	0.549732714047849	0.664139865042503	0.52990618499809	0	1	0.413335630599587	0.587224328049621	0
AOC3	chr17	41003200	41010147	+	0.747173779686268	0.416703181141004	0.470645667954324	1	0	0.50934700206754	0.337741212956582	1
AOC4P	chr17	41019161	41021234	+	0.78928227149242	0.479318201735168	0.307764146538184	1	0	0.875559958649207	0.46907305306685	1
AOX1	chr2	201450730	201536217	+	0.750985890807116	0.164358951888529	0.205034596935094	1	0	0.755341144038594	0.226266368022054	1
AOX2P	chr2	201560445	201658941	+	0.703093506265884	0.257689948295504	0.276648130067496	1	0	0.885682288077188	0.171175051688491	1
AP000289.6	chr21	34484009	34496006	-	0.761107703093506	0.267548856366664	0.0683024154179225	1	0	0.940687456926258	0.352903170227429	1
AP000330.8	chr21	36118121	36157168	+	0.788055385154675	0.245158180702831	0.310565861527359	1	0	0.803540661612681	0.134303928325293	1
AP000469.2	chr21	25676862	25693690	-	0.542327578652178	0.2508544386995	0.0683024154179225	1	0	0.558795658166782	0.211750516884907	1
AP000472.2	chr21	23381476	23470778	-	0.407194812023486	0.0657260538077294	0.15659888780405	0	0	0.463990351481737	0.353980013783598	0
AP000475.2	chr21	23119304	23169735	+	0.394575409692402	0.0346157216720708	0.139448996052129	0	0	0.467479324603722	0.360570296347347	0
AP000479.1	chr11	56615953	56645554	+	0.659232319691526	0.0489440014021558	0.0683024154179225	1	0	0.626593728463129	0.11065644383184	1
AP000688.14	chr21	37441939	37498938	-	0.643589518885286	0.417316624309876	0.44963280553551	1	0	0.647786009648518	0.430220537560303	1
AP001258.4	chr11	58901445	58910281	-	0.260538077293839	0.597099290158619	0.47077301863565	0	0	0.284803583735355	0.557848035837354	0
AP003025.2	chr11	131403750	131410761	-	0.625142406449917	0.0205941635264219	0.0683024154179225	1	0	0.806082012405238	0.0573742246726396	1
AP1AR	chr4	113152894	113191211	+	0.254754184558759	0.530058715274735	0.55796578511695	0	1	0.428239145416954	0.596485182632667	0
AP1B1	chr22	29723668	29784572	-	0.352905091578302	0.936859170975375	0.84934414399117	0	1	0.124655410062026	0.886285320468642	0
AP1B1P1	chr22	32517963	32529456	+	0.640785207256156	0.217115064411533	0.216114106210468	1	0	0.620434183321847	0.123061681598897	1
AP1G1	chr16	71762904	71842976	-	0.229383927788976	0.872579090351415	0.848919641720083	0	1	0.188016884906961	0.893650930392832	0
AP1G2	chr14	24028771	24037045	-	0.200946455174831	0.899702041889405	0.98548202232882	0	1	0.256590282563749	0.930737422467264	0
AP1M1	chr19	16308664	16346156	+	0.238015949522391	0.9455788274472	0.832661204737445	0	1	0.452661957270848	0.882710199862164	0
AP1M2	chr19	10683346	10697991	-	0.524450092016475	0.364691963894488	0.309122553805663	1	0	0.709123018607857	0.413938662991041	1
AP1S1	chr7	100797685	100804557	+	0.566076592761371	0.611471387257909	0.558220486479603	0	1	0.0335113714679531	0.652308752584425	0
AP1S3	chr2	224620046	224702319	-	0.459512750854439	0.459600385592849	0.462919726620537	0	0	0.206021709166092	0.596011371467953	0
AP2A1	chr19	50270179	50310369	+	0.176540180527561	0.887257909035142	0.874602029120856	0	1	0.109148862853205	0.855013783597519	0
AP2A2	chr11	925808	1012245	+	0.295767242134782	0.883182893699062	0.737572696013924	0	1	0.0840368711233632	0.763309786354238	0
AP2B1	chr17	33914281	34053436	+	0.171764087284199	0.819297169397949	0.674534108757482	0	1	0.250603032391454	0.844848380427291	0
AP2M1	chr3	183892633	183901879	+	0.198799404083779	0.976207168521602	0.974996816232967	0	1	0.414024810475534	0.946502412129566	0
AP2S1	chr19	47341422	47354203	-	0.365261589694155	0.791648409429498	0.754934838901388	0	1	0.033382150241213	0.652437973811165	0
AP3B1	chr5	77298149	77590579	-	0.15629655595478	0.618000175269477	0.548159782654837	0	1	0.309097174362509	0.696243969676085	0
AP3B2	chr15	83328032	83378660	-	0.878625887301726	0.193716589255981	0.383962304198327	1	0	0.819391798759476	0.165489317711923	1
AP3D1	chr19	2100986	2151556	-	0.112172465165191	0.956182630794847	0.853122214203846	0	1	0.184484838042729	0.971226740179187	0
AP3M1	chr10	75880014	75910826	-	0.0806239593374814	0.867934449215669	0.778749416309377	0	1	0.342996209510682	0.919753618194349	0
AP3M2	chr8	42010463	42028701	+	0.327140478485672	0.690605556042415	0.855541877149043	0	1	0.145503101309442	0.797984148862853	0
AP3S1	chr5	115177618	115249778	+	0.299447901148015	0.508851108579441	0.562253258054931	0	1	0.383787043418332	0.660148173673329	0
AP3S2	chr15	90373830	90437617	-	0.232363508894926	0.743887476995881	0.701447552744407	0	1	0.312586147484493	0.764429703652653	0
AP4B1	chr1	114437370	114447741	-	0.185917097537464	0.849312067303479	0.906651950587936	0	1	0.0438059958649207	0.728247760165403	0
AP4B1-AS1	chr1	114399256	114443859	+	0.115546402593988	0.623608798527736	0.722927367661417	0	1	0.19973294279807	0.644684700206754	0
AP4E1	chr15	51200868	51298097	+	0.180834282709666	0.789939532030497	0.53219849726196	0	1	0.20671088904204	0.763482081323225	0
AP4M1	chr7	99699129	99704803	+	0.109631057751293	0.733152221540619	0.644267096828968	0	1	0.297510337698139	0.584984493452791	0
AP4S1	chr14	31494311	31565656	+	0.358294627990535	0.555998597844185	0.519293628220911	0	1	0.141411095796003	0.498966230186079	0
AP5B1	chr11	65541368	65548062	-	0.0300148979055298	0.848391902550171	0.979963492804687	0	1	0.0450120606478291	0.614963818056513	0
AP5M1	chr14	57735605	57756797	+	0.193015511348699	0.702962054158268	0.777603260177442	0	1	0.289240179186768	0.773216747070986	0
AP5S1	chr20	3801170	3805954	+	0.0713784944351941	0.890500394356323	0.725771532877701	0	1	0.355013783597519	0.77157994486561	0
AP5Z1	chr7	4815261	4834026	+	0.355008325300149	0.974191569538165	0.890605764740841	0	1	0.356779807029635	0.971399035148174	0
APAF1	chr12	99039077	99129211	+	0.19634563140829	0.897116817106301	0.634588445048181	0	1	0.320770158511371	0.848595796002757	0
APBA1	chr9	72042448	72287275	-	0.737314871615108	0.168346332486198	0.308698051534576	1	0	0.828868022053756	0.198268435561682	1
APBA2	chr15	29213839	29410516	+	0.5731311892034	0.539523267023048	0.739525406460925	1	1	0.757753273604411	0.155453135768436	1
APBA3	chr19	3750770	3761673	-	0.183068968539129	0.907589168346333	0.784522647196162	0	1	0.116686767746382	0.714248793935217	0
APBB1	chr11	6416353	6440702	-	0.483568486548068	0.62899833493997	0.846584879229104	0	1	0.736302549965541	0.455634045485872	1
APBB1IP	chr10	26727265	26856732	+	0.142844623608799	0.865349224432565	0.800229231226387	0	1	0.203394210889042	0.850232598208132	0
APBB2	chr4	40812043	41216635	-	0.704539479449654	0.179607396371922	0.28475612344526	1	0	0.386500689179876	0.560992419021365	0
APBB3	chr5	139937852	139944189	-	0.304486898606608	0.619183244238016	0.92864116823025	0	1	0.0712870434183322	0.561164713990352	0
APC	chr5	112043201	112181936	+	0.20331259311191	0.680921917448076	0.568493441439912	0	1	0.191505858028946	0.668633700895934	0
APC2	chr19	1450147	1473243	+	0.974279204276575	0.513714836561213	0.609457910599822	1	1	0.951068228807719	0.0545744314266023	1
APCDD1	chr18	10454624	10488698	+	0.840592410831654	0.317500657260538	0.336333149382349	1	0	0.860441075120607	0.204815644383184	1
APCDD1L	chr20	57034425	57089949	-	0.822539654719131	0.238585575322058	0.289425648427219	1	0	0.608115093039283	0.328264989662302	1
APCDD1L-AS1	chr20	57090434	57194948	+	0.825212514240645	0.155639295416703	0.300165555885724	1	0	0.798716402481048	0.140248104755341	1
APCS	chr1	159557615	159558661	+	0.857681184821663	0.208877399000964	0.0683024154179225	1	0	0.575508270158511	0.0519038594073053	1
APEH	chr3	49711434	49720934	+	0.409210411006923	0.986241346069582	0.876554739567857	0	1	0.344546864231564	0.929574431426602	0
APEX1	chr14	20923289	20925931	+	0.0513977740776444	0.879283147839804	0.983953814152906	0	1	0.0736991729841489	0.830849414197105	0
APH1A	chr1	150237798	150241609	-	0.0471474892647445	0.912934887389361	0.984038714607123	0	1	0.0591833218470021	0.727687801516196	0
APH1B	chr15	63569748	63601325	+	0.332792919113136	0.77508544386995	0.699622192978732	0	1	0.391497243280496	0.572837698139214	0
API5	chr11	43333504	43366080	+	0.203750766803961	0.840417141354833	0.813091650040328	0	1	0.366600620261888	0.915101654031702	0
APIP	chr11	34903842	34937958	-	0.350626588379634	0.538909823854176	0.687438977798531	0	1	0.337052033080634	0.604539972432805	0
APITD1	chr1	10490158	10502872	+	0.27065988958023	0.53154850582771	0.436515685358917	0	0	0.139300482425913	0.542169193659545	0
APITD1-CORT	chr1	10490158	10512060	+	0.526640960476733	0.525326439400578	0.451161013711423	1	0	0.123750861474845	0.547467263955893	0
APLF	chr2	68694690	68807294	+	0.463982122513364	0.370694943475594	0.363671095640362	0	0	0.624310820124052	0.428540661612681	1
APLNR	chr11	57001051	57004927	-	0.964069757251775	0.268118482166331	0.0683024154179225	1	0	0.845968297725706	0.0472949689869056	1
APLP1	chr19	36359400	36370699	+	0.945885549031636	0.345806677767067	0.446236787366812	1	0	0.774724328049621	0.320856305995865	1
APLP2	chr11	129939715	130014706	+	0.418981684339672	0.72211024450092	0.940060279322494	0	1	0.593125430737423	0.528859407305307	1
APMAP	chr20	24943579	24973425	-	0.269126281658049	0.851809657348173	0.938744322282124	0	1	0.25999310820124	0.815299793246037	0
APOA1	chr11	116706468	116708338	-	0.512225046008238	0.590570502147051	0.388462028271851	1	0	0.806771192281185	0.20158511371468	1
APOA1BP	chr1	156561557	156564091	+	0.180659013232846	0.788362106739111	0.912255380566286	0	1	0.479884562370779	0.841230186078566	0
APOA2	chr1	161192082	161193418	-	0.699807203575497	0.550302339847516	0.830750944517553	1	0	0.649853549276361	0.431598897312198	1
APOA4	chr11	116691417	116694011	-	0.622338094820787	0.375733940934186	0.0683024154179225	1	0	0.685561681598897	0.0694348725017229	1
APOA5	chr11	116660085	116663136	-	0.765796161598458	0.395802296030146	0.0683024154179225	1	0	0.786871123363198	0.286569607167471	1
APOB	chr2	21224300	21266945	-	0.847997546227324	0.0960914906669004	0.166235089357728	1	0	0.848595796002757	0.270804617505169	1
APOBEC1	chr12	7801995	7818502	-	0.603934799754623	0.138068530365437	0.236235513859999	1	0	0.717263955892488	0.189266023432116	1
APOBEC2	chr6	41020939	41032630	+	0.406537551485409	0.665410568749452	0.679670586237636	0	1	0.46407649896623	0.737120951068229	0
APOBEC3A	chr22	39353526	39359188	+	0.734598194724389	0.547410393479975	0.701617353652842	1	1	0.627412129565817	0.184441764300482	1
APOBEC3A_B	chr22	39353526	39388783	+	0.657611077030935	0.439751117342915	0.485927749713461	1	0	0.592436250861475	0.412775671950379	1
APOBEC3B	chr22	39378403	39388784	+	0.432959425116116	0.517789851897292	0.433586619688415	0	0	0.0981650585802895	0.51658339076499	0
APOBEC3B-AS1	chr22	39387563	39394225	-	0.886162474805013	0.41845587590921	0.459651059133166	1	0	0.572536181943487	0.463387319090283	1
APOBEC3C	chr22	39410264	39414825	+	0.137236000350539	0.658794145999474	0.940612132274908	0	1	0.594891454169538	0.96631633356306	0
APOBEC3D	chr22	39417117	39429256	+	0.207124704232758	0.839014985540268	0.715456127690283	0	1	0.241859062715369	0.7644727773949	0
APOBEC3F	chr22	39436672	39451975	+	0.198405047760932	0.660283936552449	0.659336927452562	0	1	0.0290747760165403	0.590627153687112	0
APOBEC3G	chr22	39473009	39483748	+	0.0970554727894137	0.947725878538253	0.789956276266078	0	1	0.0384217780840799	0.817539627842867	0
APOBEC3H	chr22	39493228	39500072	+	0.393436158093068	0.402725440364561	0.52659506728361	0	1	0.487594762232943	0.252412129565817	1
APOBEC4	chr1	183615410	183622448	-	0.604022434493033	0.225878538252563	0.244343507237764	1	0	0.265032736044107	0.486345623707788	0
APOBR	chr16	28505969	28510291	+	0.189334852335466	0.691043729734467	0.979793691896252	0	1	0.594589937973811	0.465928669882839	1
APOC1	chr19	45417920	45422606	+	0.485671720269915	0.294934712119884	0.287642738888653	1	0	0.600146450723639	0.373190902825637	1
APOC1P1	chr19	45430059	45434643	+	0.818201735167821	0.281833318727544	0.280341299825954	1	0	0.749526188835286	0.125	1
APOC2	chr19	45449238	45452822	+	0.417448076417492	0.435588467268425	0.367194464490385	0	0	0.140377325982081	0.549707098552722	0
APOC3	chr11	116700623	116703787	+	0.624222241696609	0.234247655770748	0.0683024154179225	1	0	0.820253273604411	0.0711147484493453	1
APOC4	chr19	45445494	45448753	+	0.41538866006485	0.28069406712821	0.292184913189286	0	0	0.110010337698139	0.206409372846313	0
APOC4-APOC2	chr19	45445494	45452822	+	0.421523091753571	0.388703882218912	0.341979029587808	0	0	0.0871812543073742	0.462655065472088	0
APOD	chr3	195295572	195311076	-	0.748093944439576	0.233108404171414	0.208048563059812	1	0	0.664455547898001	0.081237077877326	1
APOE	chr19	45409038	45412650	+	0.967268425203751	0.316186136184384	0.509530075985906	1	1	0.754522742935906	0.0416092350103377	1
APOF	chr12	56754354	56756583	-	0.455393918149154	0.400184032950662	0.0683024154179225	0	0	0.479798414886285	0.414369400413508	1
APOH	chr17	64208146	64225556	-	0.840285689247218	0.195294014547367	0.0683024154179225	1	0	0.851137146795314	0.410105099931082	1
APOL1	chr22	36649116	36663577	+	0.37236000350539	0.828630269038647	0.692872606868447	0	1	0.0759820813232254	0.787215713301172	0
APOL2	chr22	36622254	36636000	-	0.213215318552274	0.897861712382789	0.830114191110922	0	1	0.419925913163336	0.941075120606478	0
APOL3	chr22	36536370	36562225	-	0.235518359477697	0.864954868109719	0.91081207284459	0	1	0.185906271536871	0.665963128876637	0
APOL4	chr22	36585175	36600879	-	0.815923231969153	0.303391464376479	0.33994141868659	1	0	0.747717091660923	0.313059958649207	1
APOL5	chr22	36113918	36125529	+	0.732801682586978	0.229383927788976	0.248630980175744	1	0	0.861690213645762	0.338861130254997	1
APOL6	chr22	36044423	36064456	+	0.286083603540443	0.779072824467619	0.951224689052086	0	1	0.357684355616816	0.727515506547209	0
APOLD1	chr12	12878850	12944399	+	0.433616685654193	0.478880028043116	0.45986331026871	0	0	0.349371123363198	0.574560647829083	0
APOM	chr6	31620186	31625987	+	0.0418894049601262	0.745640171764087	0.742199770768774	0	1	0.0225706409372846	0.585329083390765	0
APOOP5	chr16	59788044	59789095	-	0.722329331346946	0.0183156603277539	0.515515558008235	1	0	0.53855099931082	0.194047208821502	1
APOPT1	chr14	104029298	104057236	+	0.218561037595303	0.804618350714223	0.621046822600501	0	1	0.100749483115093	0.754479669193659	0
APP	chr21	27252860	27543446	-	0.469590745771624	0.513846288668828	0.559791144882625	0	1	0.479109235010338	0.600103376981392	1
APPBP2	chr17	58520509	58603601	-	0.168609236701428	0.790158618876523	0.677293373519548	0	1	0.361991729841489	0.838301171605789	0
APPL1	chr3	57261764	57307498	+	0.20773814740163	0.814521076154588	0.703527613872734	0	1	0.265377325982081	0.883959338387319	0
APPL2	chr12	105567074	105630008	-	0.373367802997108	0.834457979142932	0.762957931824935	0	1	0.280625430737422	0.686466230186079	0
APRT	chr16	88875876	88878342	-	0.0284374726141442	0.920953465953904	0.977756080995033	0	0	0.0746037215713301	0.681469676085458	0
APTX	chr9	32972603	33001639	-	0.177942336342126	0.841906931907808	0.644606698645838	0	1	0.190859751895245	0.810174017918677	0
AQP1	chr7	30951414	30965131	+	0.571860485496451	0.140040311979669	0.302330517468268	1	0	0.767358718125431	0.122070985527223	1
AQP10	chr1	154293591	154297801	+	0.877661905179213	0.264525457891508	0.363543744959036	1	0	0.963042729152309	0.260337698139214	1
AQP11	chr11	77300679	77321401	+	0.507624222241697	0.592323196915257	0.549433289468099	1	1	0.224931082012405	0.598595796002757	0
AQP12A	chr2	241631261	241637900	+	0.560906143195163	0.0944483393217071	0.0683024154179225	1	0	0.848251206064783	0.049276361130255	1
AQP12B	chr2	241615834	241622317	-	0.877179914117956	0.0861449478573307	0.0683024154179225	1	0	0.827618883528601	0.0883873190902826	1
AQP2	chr12	50344523	50352664	+	0.978617123827885	0.321137498904566	0.232457443647324	1	0	0.967608545830462	0.0756805651274983	1
AQP3	chr9	33441151	33447631	-	0.552580843046183	0.793094382613268	0.881648766820903	0	1	0.808967953135768	0.426645416953825	1
AQP4	chr18	24432007	24445716	-	0.903601787748664	0.116116028393655	0.0683024154179225	1	0	0.871252584424535	0.412517229496899	1
AQP4-AS1	chr18	24445271	24515910	+	0.628078170186662	0.148759968451494	0.148575794880503	1	0	0.732210544452102	0.241256030323915	1
AQP5	chr12	50355278	50359465	+	0.974892647445447	0.412452896328104	0.0683024154179225	1	0	0.968599241902136	0.0581495520330806	1
AQP6	chr12	50366619	50370922	+	0.531197966874069	0.280124441328543	0.224222099588233	1	0	0.634217780840799	0.279677808407994	1
AQP7	chr9	33384947	33402517	-	0.658969415476295	0.285776881956007	0.314343931740035	1	0	0.827963473466575	0.335630599586492	1
AQP7P1	chr9	67270214	67289492	-	0.654631495924985	0.206949434755937	0.30326442246466	1	0	0.680177463818057	0.224586492074431	1
AQP7P3	chr9	42858151	42893137	+	0.806283410744019	0.0212514240644992	0.0683024154179225	1	0	0.703609579600276	0.141927980702963	1
AQP8	chr16	25228284	25240253	+	0.643107527824029	0.222811322408203	0.394914462792376	1	0	0.624009303928325	0.326283597518952	1
AQP9	chr15	58430407	58478110	+	0.830908772237315	0.334107440189291	0.833000806554315	1	1	0.857425913163336	0.0960544452101999	1
AQPEP	chr5	115298150	115363299	+	0.842651827184296	0.101524844448339	0.185549942692193	1	0	0.80013783597519	0.375516884906961	1
AQR	chr15	35148551	35261995	-	0.0767242134782228	0.855227412146175	0.655728658148321	0	1	0.350706409372846	0.886802205375603	0
ARAP1	chr11	72396113	72463434	-	0.233239856279029	0.944527210586276	0.933692745256187	0	1	0.10841660923501	0.840584079944866	0
ARAP2	chr4	36067619	36245979	-	0.12168083428271	0.645429848391903	0.654370250880842	0	1	0.411569607167471	0.724758787043418	0
ARAP3	chr5	141032967	141061800	-	0.614845324686706	0.588160546840768	0.669822133548414	1	1	0.735828738800827	0.0643090971743625	1
ARC	chr8	143692404	143695833	-	0.961615984576286	0.355665585838226	0.333955936664261	1	0	0.970494486560992	0.240179186767746	1
ARCN1	chr11	118443101	118473747	+	0.140127946718079	0.932915607746911	0.827354926348856	0	1	0.0959682977257064	0.864662301860786	0
AREG	chr4	75310852	75320726	+	0.601415301025326	0.173582508106213	0.540306490639725	1	1	0.955461750516885	0.338344245348036	1
AREL1	chr14	75127954	75179807	-	0.343440539829989	0.805713784944352	0.795771957379972	0	1	0.122803239145417	0.772010682288077	0
ARF1	chr1	228270360	228286913	+	0.326132678993953	0.832223293313469	0.985269771193276	0	1	0.486216402481048	0.961879738111647	0
ARF3	chr12	49329991	49351252	-	0.201559898343703	0.761195337831917	0.905335993547565	0	1	0.14197105444521	0.838861130254997	0
ARF4	chr3	57557089	57583215	-	0.104811147138726	0.783980369818596	0.894511185634843	0	1	0.178756030323915	0.915273949000689	0
ARF5	chr7	127228405	127231759	+	0.173735868898431	0.902944527210586	0.97554866918538	0	1	0.366557546519642	0.736345623707788	0
ARF6	chr14	50359735	50363772	+	0.0486810971869249	0.943782315309789	0.990660950036083	0	1	0.511500689179876	0.920227429359063	0
ARFGAP1	chr20	61904136	61921142	+	0.331785119621418	0.945228288493559	0.914717493738591	0	1	0.309441764300482	0.860354927636113	0
ARFGAP2	chr11	47185848	47198676	-	0.140872841994567	0.982253965471913	0.95674321857622	0	1	0.0723208132322536	0.881331840110269	0
ARFGAP3	chr22	43192531	43253408	-	0.224169660853562	0.828936990623083	0.811987944135501	0	1	0.19197966919366	0.862508614748449	0
ARFGEF1	chr8	68109883	68255912	-	0.114275698887039	0.83945315923232	0.746826845523624	0	1	0.356305995864921	0.833175396278429	0
ARFGEF2	chr20	47538274	47653230	+	0.24353693804224	0.907370081500307	0.766311499766524	0	1	0.230616815988973	0.895933838731909	0
ARFIP1	chr4	153701088	153833063	+	0.31224257295592	0.515949522390676	0.432992316508893	0	0	0.358631977946244	0.596657477601654	0
ARFIP2	chr11	6495912	6502709	-	0.456007361318026	0.725922355621768	0.91607590100607	0	1	0.156960716747071	0.782434527911785	0
ARFRP1	chr20	62329994	62339365	-	0.235299272631671	0.952151432827973	0.794965403064906	0	1	0.113456237077877	0.73289972432805	0
ARG1	chr6	131894343	131905472	+	0.284243274033827	0.836079221803523	0.780022923122639	0	1	0.291566161268091	0.708218470020675	0
ARG2	chr14	68086578	68118436	+	0.51717640872842	0.533257383226711	0.705904826590822	1	1	0.624095451412819	0.56960716747071	1
ARGFX	chr3	121286777	121309469	+	0.831522215406187	0.263210936815354	0.240565437025088	1	0	0.740739145416954	0.297984148862853	1
ARGFXP2	chr17	30477386	30478590	-	0.437604066251862	0.527342038384015	0.728148745595789	0	0	0.433278773259821	0.657520675396278	0
ARGLU1	chr13	107195661	107220514	-	0.0831215493821751	0.719086846025765	0.945960860890606	0	1	0.412947966919366	0.93973983459683	0
ARHGAP1	chr11	46698624	46722215	-	0.170800105161686	0.954079397073	0.912085579657851	0	1	0.161957270847691	0.80276533425224	0
ARHGAP10	chr4	148653452	148993927	+	0.539347997546227	0.392121637016913	0.376745765589846	1	0	0.357124396967609	0.678756030323915	0
ARHGAP11A	chr15	32907344	32932150	+	0.302821838576812	0.682981333800719	0.488474763339984	0	0	0.244055823569952	0.887491385251551	0
ARHGAP11B	chr15	30918878	30931013	+	0.389974585925861	0.588730172640435	0.387952625546547	0	0	0.181426602343212	0.876378359751895	0
ARHGAP12	chr10	32094325	32217804	-	0.236613793707826	0.570107790728245	0.58144076070807	0	1	0.333347691247416	0.569391798759476	0
ARHGAP15	chr2	143886898	144525921	+	0.130225221277714	0.575979318201735	0.688415333022032	0	1	0.366256030323915	0.620692625775327	0
ARHGAP17	chr16	24930704	25026699	-	0.316054684076768	0.857111559021996	0.742624273039861	0	1	0.23565644383184	0.943573397656788	0
ARHGAP18	chr6	129898239	130031370	-	0.425291385505214	0.449128034352817	0.430912255380566	0	0	0.391152653342522	0.760165403170227	0
ARHGAP19	chr10	98981929	99052430	-	0.287222855139777	0.722592235562177	0.554612217175362	0	1	0.183494141971054	0.706883184011027	0
ARHGAP19-SLIT1	chr10	98912798	99052430	-	0.723249496100254	0.583866444658663	0.478965912467632	1	0	0.599888008270159	0.565299793246037	1
ARHGAP20	chr11	110447758	110583912	-	0.680659013232846	0.0878100078871265	0.199303816275417	1	0	0.821416264645072	0.276145761543763	1
ARHGAP21	chr10	24872537	25012597	-	0.468933485233547	0.480545088072912	0.538438680646941	0	1	0.337224328049621	0.546218125430737	0
ARHGAP22	chr10	49654067	49864310	-	0.770002629042152	0.331741302252213	0.334507789616674	1	0	0.683020330806341	0.347217436250861	1
ARHGAP23	chr17	36584719	36668628	+	0.844492156690912	0.35527122951538	0.308485800399032	1	0	0.640205031013094	0.404376292212267	1
ARHGAP24	chr4	86396283	86923823	+	0.461528349837876	0.328717903777057	0.395296514836354	0	0	0.715196416264645	0.376206064782908	1
ARHGAP25	chr2	68961912	69053957	+	0.181228639032512	0.887915169573219	0.790805280808252	0	1	0.926128532046864	0.491514472777395	1
ARHGAP26	chr5	142150291	142608572	+	0.395714661291736	0.595258960652002	0.728955299910855	0	1	0.483244314266023	0.523389042039972	1
ARHGAP26-AS1	chr5	142239169	142248475	-	0.384497414775217	0.410086758391026	0.641253130704249	0	1	0.668676774638181	0.417169193659545	1
ARHGAP27	chr17	43471267	43507663	-	0.342739461922706	0.916177372710542	0.873837925032899	0	1	0.365437629221227	0.699905237767057	0
ARHGAP28	chr18	6834431	6915712	+	0.569187625974936	0.092849005345719	0.137368934923802	1	0	0.620864920744314	0.236733287388008	1
ARHGAP29	chr1	94634462	94703307	-	0.836385943387959	0.096836385943388	0.330517468268455	1	0	0.883399379738112	0.273302894555479	1
ARHGAP30	chr1	161016731	161039760	-	0.238059766891596	0.965209008851109	0.964893662181093	0	1	0.123793935217092	0.845408339076499	0
ARHGAP31	chr3	119013219	119138323	+	0.473446674261677	0.614144246779423	0.604406333573885	0	1	0.247846312887664	0.713430392832529	0
ARHGAP32	chr11	128834954	129062093	-	0.521733415125756	0.395276487599685	0.418856390881691	1	0	0.707400068917988	0.404979324603722	1
ARHGAP33	chr19	36266416	36279724	+	0.172421347822277	0.74200333012006	0.727724243324702	0	1	0.0685733976567884	0.559011026878015	0
ARHGAP35	chr19	47421932	47508333	+	0.436245727806503	0.690342651827184	0.677038672156896	0	1	0.14920744314266	0.734881116471399	0
ARHGAP39	chr8	145754562	145838888	-	0.693190780825519	0.303479099114889	0.283694867767543	1	0	0.510725361819435	0.225361819434872	1
ARHGAP40	chr20	37230576	37279295	+	0.90127946718079	0.230829900972746	0.200662223542896	1	0	0.883700895933839	0.261586836664369	1
ARHGAP42	chr11	100558406	100861656	+	0.522215406187013	0.17483130312856	0.264464914887295	1	0	0.652093383873191	0.439007580978635	1
ARHGAP44	chr17	12692828	12894960	+	0.711199719568837	0.201998072035755	0.264931867385491	1	0	0.492289800137836	0.524982770503101	1
ARHGAP5	chr14	32546494	32628934	+	0.225878538252563	0.553632459907107	0.612726578087193	0	1	0.490566850447967	0.580504824259132	1
ARHGAP5-AS1	chr14	32544624	32545905	-	0.535448251686969	0.397160634475506	0.43112450651611	1	0	0.814524465885596	0.0147312198483804	1
ARHGAP8	chr22	45148437	45258664	+	0.768688107965998	0.26505126632197	0.595406885426837	1	1	0.723725017229497	0.13960199862164	1
ARHGAP9	chr12	57866037	57873633	-	0.344535974060117	0.938480413635965	0.98446321687821	0	1	0.375904548587181	0.694650241212957	0
ARHGDIA	chr17	79825596	79829282	-	0.0387783717465603	0.993339759880817	0.99668888228552	0	1	0.023776705720193	0.781357684355617	0
ARHGDIB	chr12	15094949	15114562	-	0.116992375777758	0.865962667601437	0.988708239589082	0	1	0.249827705031013	0.888525155065472	0
ARHGDIG	chr16	330605	333003	+	0.960520550346157	0.453027780212076	0.361124082013839	1	0	0.896364576154376	0.0659458993797381	1
ARHGEF1	chr19	42387266	42411604	+	0.0723862939269126	0.988738936114276	0.988580888907756	0	1	0.181168159889731	0.912775671950379	0
ARHGEF10	chr8	1772148	1906807	+	0.560380334764701	0.4914994303742	0.389013881224265	1	0	0.590239490006892	0.221700551343901	1
ARHGEF10L	chr1	17866329	18024370	+	0.704583296818859	0.591359214792744	0.504605849641296	1	1	0.81486905582357	0.126766023432116	1
ARHGEF11	chr1	156904631	157015162	-	0.786784681447726	0.641398650425029	0.601647068811818	1	1	0.624138525155066	0.56486905582357	1
ARHGEF12	chr11	120207617	120360645	+	0.795898694242398	0.446017001139252	0.496795007853292	1	0	0.427205375603032	0.642617160578911	0
ARHGEF15	chr17	8213555	8225834	+	0.883489615283498	0.206160722110244	0.181984123615061	1	0	0.864490006891799	0.213990351481737	1
ARHGEF16	chr1	3371146	3397677	+	0.632021733415126	0.241214617474367	0.236957167720847	1	0	0.785363542384562	0.0624569262577533	1
ARHGEF17	chr11	73019662	73080425	+	0.677810884234511	0.337656647094908	0.313112875153882	1	0	0.548199517574087	0.533769813921434	1
ARHGEF18	chr19	7459998	7537371	+	0.334720883358163	0.961440715099465	0.897143099715583	0	1	0.289627842866988	0.802334596829773	0
ARHGEF19	chr1	16524598	16539104	-	0.453816492857769	0.581938480413636	0.561828755783843	0	1	0.638137491385252	0.451068228807719	1
ARHGEF2	chr1	155916629	155948336	-	0.092542283761283	0.984313381824555	0.870017404593115	0	1	0.068487250172295	0.93961061337009	0
ARHGEF25	chr12	58003962	58011028	+	0.94847077381474	0.331872754359828	0.484526892218873	1	0	0.860871812543074	0.424750172294969	1
ARHGEF26	chr3	153838791	153975616	+	0.72925247568136	0.367890631846464	0.254319310608312	1	0	0.760079255685734	0.416566161268091	1
ARHGEF26-AS1	chr3	153742189	153838999	-	0.680352291648409	0.13189028130751	0.156471537122724	1	0	0.778859407305307	0.347131288766368	1
ARHGEF28	chr5	72921982	73237818	+	0.746735605994216	0.158706511261064	0.282591161862716	1	0	0.793461405926947	0.379565816678153	1
ARHGEF3	chr3	56761445	57113336	-	0.581982297782841	0.541933222329331	0.59264762066477	1	1	0.702661957270848	0.497070985527223	1
ARHGEF33	chr2	39146503	39202590	+	0.732582595740952	0.241871878012444	0.240480536570871	1	0	0.734148862853205	0.240868366643694	1
ARHGEF34P	chr7	143956088	143983096	-	0.545789150819385	0.471124353693804	0.348558814789659	1	0	0.583261543762922	0.592823914541695	1
ARHGEF35	chr7	143883175	143892791	-	0.601415301025326	0.403295066164228	0.315702339007514	1	0	0.67802377670572	0.626852170916609	0
ARHGEF37	chr5	148961134	149014527	+	0.665279116641837	0.30501270703707	0.243834104512459	1	0	0.559355616815989	0.207529290144728	1
ARHGEF38	chr4	106473776	106602070	+	0.645648935237928	0.0972745596354395	0.223457995500276	1	0	0.529591660923501	0.349801860785665	1
ARHGEF38-IT1	chr4	106482747	106491392	+	0.634124967136973	0.0826395583209184	0.0683024154179225	1	0	0.628445899379738	0.383399379738112	1
ARHGEF39	chr9	35659340	35665278	-	0.431381999824731	0.762772763123302	0.720677505624655	0	1	0.15131805651275	0.740179186767746	0
ARHGEF3-AS1	chr3	56974067	56994880	+	0.609236701428446	0.235912715800543	0.272530458037951	1	0	0.694219503790489	0.18276188835286	1
ARHGEF4	chr2	131674223	131804826	+	0.868416440276926	0.254009289282272	0.350723776372204	1	0	0.814222949689869	0.285320468642316	1
ARHGEF40	chr14	21538418	21558406	+	0.71777232494961	0.693146963456314	0.814874559578894	0	1	0.846915920055134	0.109364231564438	1
ARHGEF5	chr7	144052488	144077725	+	0.398650425028481	0.532643940057839	0.41626692702806	0	0	0.47803239145417	0.638568228807719	0
ARHGEF7	chr13	111767623	111947542	+	0.536894224870739	0.722460783454561	0.619985566922783	0	1	0.515808063404549	0.797381116471399	0
ARID1A	chr1	27022521	27108601	+	0.243756024888266	0.889580229603015	0.886190941121535	0	1	0.145976912474156	0.928497587870434	0
ARID1B	chr6	157099063	157531913	+	0.205547278941372	0.63171501183069	0.643375642059685	0	1	0.269426257753274	0.727343211578222	0
ARID2	chr12	46123619	46301819	+	0.0948646043291561	0.659495223906757	0.670246635819502	0	1	0.360139558924879	0.760682288077188	0
ARID3A	chr19	926036	972803	+	0.306239593374814	0.756156340373324	0.738251899647663	0	1	0.11039800137836	0.863413163335631	0
ARID3B	chr15	74833547	74890472	+	0.309043905003944	0.863990885987205	0.778409814492508	0	1	0.352773949000689	0.957529290144728	0
ARID3C	chr9	34621454	34628011	-	0.990316361405661	0.313250372447638	0.25966803922401	1	0	0.971786698828394	0.0541867677463818	1
ARID4A	chr14	58765221	58840451	+	0.0406625186223819	0.865261589694155	0.734091777391009	0	1	0.276102687801516	0.851352515506547	0
ARID4B	chr1	235330209	235491532	-	0.10901761458242	0.785163438787135	0.773740289510549	0	1	0.233545830461751	0.7690816678153	0
ARID5A	chr2	97202463	97218371	+	0.281526597143108	0.971913066339497	0.976694825317315	0	1	0.0849844934527912	0.897139903514817	0
ARID5B	chr10	63661012	63856707	+	0.276005608623258	0.618131627377092	0.63263573460118	0	1	0.279376292212267	0.73802549965541	0
ARIH1	chr15	72766666	72878896	+	0.0866269389185873	0.677153623696433	0.835293118818186	0	1	0.303842177808408	0.778902481047553	0
ARIH2	chr3	48956280	49022971	+	0.10467969503111	0.891508193848041	0.849174343082736	0	1	0.227601654031702	0.887276016540317	0
ARIH2OS	chr3	48955220	48956818	-	0.0152046271141881	0.539742353869074	0.821539245234962	0	0	0.0292039972432805	0.020460027567195	0
ARL1	chr12	101786902	101801572	-	0.152309175357112	0.76794321268951	0.72776669355181	0	1	0.124224672639559	0.725749483115093	0
ARL10	chr5	175792501	175800503	+	0.696520900885111	0.697572517746035	0.622362779640871	0	1	0.174190213645762	0.593082356995176	0
ARL11	chr13	50202434	50208008	+	0.482560687056349	0.582069932521251	0.63594685231566	1	1	0.0898087525844245	0.616600620261888	0
ARL13B	chr3	93698982	93774522	+	0.163876960827272	0.440101656296556	0.414568917943711	0	0	0.36263783597519	0.53868022053756	0
ARL14	chr3	160394947	160396235	+	0.796950311103321	0.0165191481903427	0.0683024154179225	1	0	0.570167126119917	0.0465196416264645	1
ARL14EP	chr11	30344648	30359165	+	0.097406011743055	0.716107264919814	0.723691471749374	0	1	0.103075465196416	0.843039283252929	0
ARL14EPL	chr5	115387162	115394827	+	0.76938918587328	0.300806239593375	0.971430997155835	1	1	0.732813576843556	0.154893177119228	1
ARL15	chr5	53180613	53606403	-	0.393041801770222	0.438568048374376	0.516534363458845	0	1	0.48302894555479	0.455375603032391	1
ARL16	chr17	79648223	79650954	-	0.0855753220576637	0.664052230304093	0.9230377382519	0	1	0.0589248793935217	0.475491040661613	0
ARL17A	chr17	44586046	44657088	-	0.374507054596442	0.802120760669529	0.48134312518572	0	0	0.437069262577533	0.739877670572019	0
ARL2	chr11	64781584	64789657	+	0.328454999561826	0.753352028744194	0.705225622957083	0	1	0.106219848380427	0.683838731909028	0
ARL2BP	chr16	57279037	57287545	+	0.202699149943037	0.909166593637718	0.904104936961413	0	1	0.0927377670572019	0.842220882150241	0
ARL2-SNX15	chr11	64781584	64808044	+	0.385724301112961	0.724651651914819	0.674236957167721	0	1	0.0950637491385252	0.597303583735355	0
ARL3	chr10	104433483	104474190	-	0.332705284374726	0.581587941459995	0.655473956785669	0	1	0.142186423156444	0.657133011716058	0
ARL4A	chr7	12726451	12730558	+	0.319603890982385	0.241126982735957	0.86127265780872	0	1	0.77196760854583	0.259433149552033	1
ARL4C	chr2	235401685	235405697	-	0.642494084655157	0.756112523004119	0.996603981831303	0	1	0.926946933149552	0.406163852515507	1
ARL4D	chr17	41476352	41478504	+	0.394093418631145	0.445973183770046	0.608226854013669	0	0	0.55052549965541	0.0364834596829773	1
ARL5A	chr2	152657479	152685009	-	0.0659451406537551	0.653097888002804	0.748015451882668	0	1	0.174104066161268	0.802593039283253	0
ARL5B	chr10	18948312	18966940	+	0.193103146087109	0.678468144772588	0.762193827736978	0	1	0.135940730530668	0.84881116471399	0
ARL5C	chr17	37313146	37322414	-	0.766628691613356	0.401586188765227	0.326484696693127	1	0	0.733330461750517	0.19012749827705	1
ARL6	chr3	97483364	97520086	+	0.211024450092016	0.477740776443782	0.380311584666978	0	0	0.161784975878704	0.519770847691247	0
ARL6IP1	chr16	18802990	18812857	-	0.0648935237928315	0.772763123302077	0.942437492040582	0	1	0.22618022053756	0.810518607856651	0
ARL6IP4	chr12	123464606	123467460	+	0.142055910963106	0.84821663307335	0.987010230504733	0	1	0.0668935217091661	0.518521709166092	0
ARL6IP5	chr3	69134089	69155239	+	0.0555604241521339	0.760318990447813	0.898331706074628	0	1	0.354324603721571	0.890721915920055	0
ARL6IP6	chr2	153574406	153617767	+	0.212470423275787	0.642099728332311	0.585346181602072	0	1	0.42552549965541	0.748793935217092	0
ARL8A	chr1	202102531	202113871	-	0.138375251949873	0.850758040487249	0.940442331366473	0	1	0.106564438318401	0.726740179186768	0
ARL8B	chr3	5163929	5222601	+	0.176452545789151	0.612041013057576	0.810077683915609	0	1	0.117332873880083	0.651964162646451	0
ARL9	chr4	57371374	57390058	+	0.892735080185786	0.316711944614845	0.278643290741605	1	0	0.8559183321847	0.413335630599587	1
ARMC1	chr8	66514690	66546452	-	0.192621155025852	0.86539304180177	0.587426242730399	0	1	0.154290144727774	0.869529634734666	0
ARMC10	chr7	102715327	102740210	+	0.127158005433354	0.71632635176584	0.583775523199049	0	1	0.346528256374914	0.819305651274983	0
ARMC12	chr6	35704808	35716690	+	0.538384015423714	0.36955569187626	0.421063802691344	1	0	0.588301171605789	0.0892487939352171	1
ARMC2	chr6	109169618	109295675	+	0.46836385943388	0.457321882394181	0.468353355690453	0	0	0.939912129565817	0.233847346657478	1
ARMC2-AS1	chr6	109229342	109245306	-	0.517307860836035	0.394093418631145	0.444793479645116	1	0	0.920313576843556	0.108373535492764	1
ARMC3	chr10	23216952	23327452	+	0.764174918937867	0.109893961966524	0.22498620367619	1	0	0.719159200551344	0.203954169538249	1
ARMC4	chr10	28101096	28287977	-	0.670055209885199	0.119270878976426	0.163136222778792	1	0	0.698871467953136	0.164929359062715	1
ARMC5	chr16	31469593	31478488	+	0.0975374638506704	0.77933572868285	0.797639767372755	0	1	0.0575034458993797	0.650068917987595	0
ARMC6	chr19	19144386	19168987	+	0.278196477083516	0.846507755674349	0.644394447510294	0	1	0.0848121984838043	0.828049620951068	0
ARMC7	chr17	73106081	73126360	+	0.421128735430725	0.70195425466655	0.581737912297831	0	1	0.257753273604411	0.685690902825637	0
ARMC8	chr3	137906089	138017228	+	0.216939794934712	0.718867759179739	0.648894171583818	0	1	0.354755341144039	0.78868022053756	0
ARMC9	chr2	232063293	232238606	+	0.567478748575935	0.310270791341688	0.313919429468948	1	0	0.37487077877326	0.527179531357684	0
ARMS2	chr10	124214178	124216868	+	0.972657961615985	0.333231092805188	0.0683024154179225	1	0	0.992677463818057	0.712095106822881	1
ARNT	chr1	150782180	150849244	-	0.20782578214004	0.804749802821839	0.682090249182833	0	1	0.167470709855272	0.773130599586492	0
ARNT2	chr15	80696691	80890277	+	0.854044343177636	0.121330295329068	0.154985779173919	1	0	0.870649552033081	0.197923845623708	1
ARNTL	chr11	13299324	13408812	+	0.410349662606257	0.77074752431864	0.804134652120389	0	1	0.27631805651275	0.685174017918677	0
ARNTL2	chr12	27485786	27578746	+	0.666944176671633	0.248137761808781	0.2771575327928	1	0	0.289670916609235	0.716100964851826	0
ARPC1A	chr7	98923495	98963885	+	0.0735693628954518	0.951012181228639	0.717111686547523	0	1	0.0672811853893866	0.933752584424535	0
ARPC1B	chr7	98972297	98992404	+	0.0800105161686092	0.972657961615985	0.954663157447892	0	1	0.117591316333563	0.93276188835286	0
ARPC2	chr2	219081816	219119071	+	0.0868460257646131	0.967268425203751	0.97189794965403	0	1	0.134519297036527	0.969245348035837	0
ARPC3	chr12	110872694	110888216	-	0.0961791254053107	0.925992463412497	0.93492380184234	0	1	0.024552033080634	0.804660578911096	0
ARPC4	chr3	9834178	9848789	+	0.188414687582158	0.976776794321269	0.943286496582757	0	1	0.437930737422467	0.986431771192281	0
ARPC4-TTLL3	chr3	9834231	9878040	+	0.330996406975725	0.877661905179213	0.924098993929617	0	1	0.232382839421089	0.896623018607857	0
ARPC5	chr1	183595327	183605076	-	0.0345280869336605	0.73359039523267	0.94816827270026	0	1	0.354496898690558	0.882451757408684	0
ARPC5L	chr9	127631483	127639696	+	0.148365612128648	0.958285864516694	0.943371397036974	0	1	0.208519986216402	0.854367677463818	0
ARPP19	chr15	52839431	52861213	-	0.0439050039435632	0.674130225221278	0.935730356157405	0	1	0.21144900068918	0.781659200551344	0
ARPP21	chr3	35682509	35835988	+	0.529094733152222	0.070502147051091	0.198794413550112	1	0	0.743237422467264	0.198699172984149	1
ARRB1	chr11	74971165	75062875	-	0.447550609061432	0.729515379896591	0.806044912340281	0	1	0.628833563059959	0.491643694004135	1
ARRB2	chr17	4613788	4624795	+	0.359258610113049	0.974454473753396	0.99142505412404	0	1	0.261328394210889	0.751852170916609	0
ARRDC1	chr9	140500095	140509812	+	0.108316536675138	0.773288931732539	0.945706159527953	0	1	0.232770503101309	0.613930048242591	0
ARRDC2	chr19	18111940	18124911	+	0.120935939006222	0.978178950135834	0.972619603514879	0	1	0.123406271536871	0.640205031013094	0
ARRDC3	chr5	90664540	90679149	-	0.0322934011041977	0.887739900096398	0.920660525533812	0	1	0.385596140592695	0.833476912474156	0
ARRDC3-AS1	chr5	90676163	90716532	+	0.361098939619665	0.355139777407764	0.572568663242348	0	1	0.245606478290834	0.411526533425224	0
ARRDC4	chr15	98503932	98517068	+	0.454473753395846	0.628209622294277	0.786687608778707	0	1	0.587956581667815	0.178756030323915	1
ARRDC5	chr19	4890448	4902879	-	0.444089036894225	0.652572079572342	0.813940654582502	0	1	0.671648862853205	0.368883528600965	1
ARSA	chr22	51061181	51066601	-	0.390675663833143	0.748795022346858	0.95075773655389	0	1	0.5769727773949	0.914283252929014	0
ARSB	chr5	78073036	78282357	-	0.466435895188853	0.511830689685391	0.523029248206478	0	1	0.218383873190903	0.511629910406616	0
ARSG	chr17	66255322	66417000	+	0.487468232407326	0.571422311804399	0.61149552150104	1	1	0.402739490006892	0.528342522398346	0
ARSI	chr5	149675908	149682525	-	0.931513451932346	0.280387345543774	0.548881436515685	1	1	0.925956237077877	0.15355789110958	1
ARSJ	chr4	114821439	114900878	-	0.664315134519323	0.119577600560862	0.274737869847604	1	0	0.545485871812543	0.206107856650586	1
ARSK	chr5	94890824	94940806	+	0.311716764525458	0.506353518534747	0.366133208812667	0	0	0.34881116471399	0.557934183321847	0
ART1	chr11	3666360	3685646	+	0.883007624222242	0.351897292086583	0.243536952922698	1	0	0.730401447277739	0.263912818745693	1
ART3	chr4	76932332	77033955	+	0.62321444220489	0.184339672246078	0.267139279195144	1	0	0.890764989662302	0.288852515506547	1
ART4	chr12	14982244	14996413	-	0.771273332749102	0.1233020769433	0.203081886488093	1	0	0.726610957960028	0.219202274293591	1
ART5	chr11	3659735	3663546	-	0.692796424502673	0.15910086758391	0.273082310990364	1	0	0.80302377670572	0.108588904203997	1
ARTN	chr1	44398991	44402912	+	0.976031899044781	0.476995881167295	0.360784480196969	1	0	0.397958304617505	0.105961405926947	0
ARV1	chr1	231114822	231136479	+	0.390544211725528	0.84677065988958	0.48957846924481	0	0	0.167212267401792	0.775284286698828	0
ARVCF	chr22	19957401	20004309	-	0.64174918937867	0.41692226798703	0.548584284925924	1	1	0.783080634045486	0.216144038594073	1
AS3MT	chr10	104629209	104661655	+	0.75790903514153	0.38121111208483	0.342191280723352	1	0	0.579772570640937	0.415876981392143	1
ASAH1	chr8	17913924	17942507	-	0.182981333800719	0.729822101481027	0.953304750180413	0	1	0.21657477601654	0.705203308063405	0
ASAH2	chr10	51946999	52008370	-	0.818946630444308	0.0966611164665673	0.0683024154179225	1	0	0.861259476223294	0.426214679531358	1
ASAH2B	chr10	52499687	52514569	+	0.703926036280782	0.252650950836912	0.264125313070425	1	0	0.610053411440386	0.515205031013094	1
ASAP1	chr8	131064350	131455906	-	0.495793532556305	0.617255279992989	0.62771150825657	0	1	0.507710199862164	0.573397656788422	1
ASAP1-IT1	chr8	131307600	131308779	-	0.402900709841381	0.482998860748401	0.364520100182536	0	0	0.916652308752584	0.791264645072364	0
ASAP1-IT2	chr8	131094983	131097014	-	0.396371921829813	0.832048023836649	0.652290189752515	0	0	0.402308752584425	0.816893521709166	0
ASAP2	chr2	9346893	9545812	+	0.735343090000876	0.313162737709228	0.373010145604279	1	0	0.873061681598897	0.242978980013784	1
ASAP3	chr1	23755055	23810750	-	0.836780299710805	0.258785382525633	0.352209534321009	1	0	0.865696071674707	0.160277394900069	1
ASB1	chr2	239335625	239360891	+	0.313338007186049	0.955919726579616	0.703612514326952	0	1	0.253790489317712	0.864102343211578	0
ASB10	chr7	150872784	150884919	-	0.848172815704145	0.255279992989221	0.0683024154179225	1	0	0.950939007580979	0.389515851137147	1
ASB13	chr10	5680819	5708558	-	0.548549645079309	0.68902813075103	0.569427346436303	0	1	0.88921433494142	0.332227773949001	1
ASB14	chr3	57302378	57326710	-	0.541889404960126	0.558320918412059	0.728827949229528	1	1	0.533252929014473	0.633442453480358	0
ASB15	chr7	123249111	123277932	+	0.78214004031198	0.128297257032688	0.295411130449548	1	0	0.712310475534114	0.289067884217781	1
ASB16	chr17	42248073	42256451	+	0.220182280255893	0.673648234160021	0.751623721186908	0	1	0.0998880082701585	0.719546864231564	0
ASB16-AS1	chr17	42253341	42264085	-	0.384804136359653	0.78222767505039	0.749161608014603	0	1	0.064395244658856	0.734450379048932	0
ASB17	chr1	76384557	76398116	-	0.569932521251424	0.0819822977828411	0.0683024154179225	1	0	0.734536526533425	0.222217436250861	1
ASB18	chr2	237103514	237172988	-	0.913329243712207	0.135746209797564	0.182535976567475	1	0	0.794495175740868	0.296304272915231	1
ASB2	chr14	94400498	94443076	-	0.606958198229778	0.501314521076155	0.398352931188182	1	0	0.584036871123363	0.551300827015851	1
ASB3	chr2	53897116	54014146	-	0.191175181842082	0.614275698887039	0.598251050643121	0	1	0.284286698828394	0.681857339765679	0
ASB4	chr7	95115212	95169543	+	0.731005170449566	0.124397511173429	0.137326484696693	1	0	0.753704341833218	0.292083046175052	1
ASB5	chr4	177134825	177190373	-	0.718341950749277	0.16615546402594	0.17014051025173	1	0	0.773647484493453	0.195124052377671	1
ASB6	chr9	132396882	132404448	-	0.202436245727806	0.987336780299711	0.931400432992317	0	1	0.344374569262578	0.903342522398346	0
ASB7	chr15	101142754	101191904	+	0.289150819384804	0.715143282797301	0.61743855329626	0	1	0.272355272226051	0.7789455547898	0
ASB8	chr12	48541571	48551377	-	0.34532468670581	0.862763999649461	0.90516619263913	0	1	0.159243625086147	0.858847346657478	0
ASB9P1	chr15	93338713	93340338	+	0.493164490403996	0.554289720445184	0.47174937385915	1	0	0.425310130944176	0.127756719503791	0
ASCC1	chr10	73855789	73976892	-	0.26513890106038	0.629655595478048	0.532495648851721	0	1	0.400241212956582	0.808709510682288	0
ASCC2	chr22	30184596	30234293	-	0.267505038997459	0.952107615458768	0.780702126756378	0	1	0.108545830461751	0.930952791178498	0
ASCC3	chr6	100956070	101329248	-	0.107615458767856	0.544518447112435	0.493865942182791	0	0	0.39696760854583	0.731521364576154	0
ASCL1	chr12	103351451	103354294	+	0.992638681973534	0.439926386819735	0.0683024154179225	1	0	0.949259131633356	0.15131805651275	1
ASCL2	chr11	2289727	2292182	-	0.897511173429147	0.418587328016826	0.677548074882201	1	0	0.995046519641626	0.49487422467264	1
ASCL3	chr11	8959118	8964580	-	0.678073788449742	0.238717027429673	0.351105828416182	1	0	0.828695727084769	0.0714162646450724	1
ASCL4	chr12	108168161	108170421	+	0.995486810971869	0.382218911576549	0.0683024154179225	1	0	0.97381116471399	0.215497932460372	1
ASCL5	chr1	201083080	201084500	-	0.842126018753834	0.701866619928139	0.347455108884833	1	0	0.950335975189525	0.0191247415575465	1
ASF1A	chr6	119215240	119230335	+	0.111230391727281	0.678599596880203	0.775650549730441	0	1	0.138180565127498	0.793978290833908	0
ASF1B	chr19	14230320	14247440	-	0.300105161686092	0.499561826307948	0.459608608906058	0	0	0.152782563749139	0.717393177119228	0
ASGR1	chr17	7076750	7082883	-	0.904039961440715	0.0240119183244238	0.688670034384684	1	1	0.951111302549966	0.369098897312198	1
ASGR2	chr17	7004640	7018130	-	0.615414950486373	0.456708439225309	0.799634928046865	1	1	0.698268435561682	0.0594848380427292	1
ASH1L	chr1	155305051	155532324	-	0.102138287617211	0.776794321268951	0.745680689391688	0	1	0.193013439007581	0.784932804962095	0
ASH1L-AS1	chr1	155531771	155533735	+	0.0414950486372798	0.539873805976689	0.805662860296303	0	0	0.467048587181254	0.0673673328738801	0
ASH2L	chr8	37963010	37997598	+	0.259311190956095	0.8766979230567	0.706201978180583	0	1	0.17315644383184	0.904160923501034	0
ASIC1	chr12	50451419	50477405	+	0.837174656033652	0.322758741565156	0.479772466782697	1	0	0.830246381805651	0.201800482425913	1
ASIC2	chr17	31340105	32483825	-	0.850801857856454	0.0914906669003593	0.32274907670756	1	0	0.848897312198484	0.186638525155065	1
ASIC3	chr7	150745378	150749843	+	0.83095258960652	0.437034440452195	0.730610858768094	1	1	0.896536871123363	0.541781529979325	1
ASIC4	chr2	220378891	220403494	+	0.968977302602752	0.332223293313469	0.25172984675468	1	0	0.968986905582357	0.204255685733977	1
ASIC5	chr4	156750880	156787425	-	0.637104548242924	0.0923670142844624	0.147939041473872	1	0	0.654419365954514	0.119357339765679	1
ASIP	chr20	32848170	32857148	+	0.558627639996495	0.323941810533696	0.290953856603133	1	0	0.506030323914542	0.587741212956582	1
ASL	chr7	65540775	65558329	+	0.0625273858557532	0.687363070721234	0.820562890011462	0	1	0.420055134390076	0.773518263266713	0
ASNA1	chr19	12848305	12859137	+	0.434405398299886	0.857856454298484	0.813728403446958	0	1	0.42052894555479	0.818487250172295	0
ASNS	chr7	97481428	97501854	-	0.384146875821576	0.635570940320743	0.71987095130959	0	1	0.399250516884907	0.698656099241902	0
ASNSD1	chr2	190526124	190535557	+	0.082245201998072	0.692708789764263	0.874771830029291	0	1	0.116428325292901	0.723208132322536	0
ASPA	chr17	3377403	3402700	+	0.818639908859872	0.156406099377793	0.202020630810375	1	0	0.852127842866988	0.151791867677464	1
ASPDH	chr19	51014856	51017947	-	0.817281570414512	0.308561913942687	0.716135331324023	1	1	0.499655410062026	0.251679875947622	1
ASPG	chr14	104552022	104579046	+	0.806765401805276	0.279949171851722	0.258267181729422	1	0	0.5236905582357	0.051473121984838	1
ASPH	chr8	62413114	62627199	-	0.443782315309789	0.471518710016651	0.458420002547014	0	0	0.428756030323915	0.468599241902136	0
ASPHD1	chr16	29912146	29917377	+	0.798878275348348	0.418762597493646	0.404253512756293	1	0	0.566462784286699	0.447320813232254	1
ASPHD2	chr22	26825279	26840978	+	0.458242047147489	0.678117605818947	0.628051110073439	0	1	0.0594417643004824	0.620606478290834	0
ASPM	chr1	197053256	197115824	-	0.276838138638156	0.477390237490141	0.35713376066562	0	0	0.38236560992419	0.7743366643694	0
ASPN	chr9	95218488	95244844	-	0.498948383139076	0.353781438962405	0.405654370250881	1	0	0.415489317711923	0.480746037215713	0
ASPRV1	chr2	70187223	70189397	-	0.659539041275962	0.448865130137587	0.61017956446067	1	0	0.714334941419711	0.106349069607167	1
ASPSCR1	chr17	79935425	79975282	+	0.273069844886513	0.718079046534046	0.627753958483678	0	1	0.171045830461751	0.665618538938663	0
ASRGL1	chr11	62104773	62160887	+	0.546314959249847	0.483612303917273	0.504903001231057	1	1	0.640248104755341	0.449302205375603	1
ASS1	chr9	133320093	133376661	+	0.916527911664184	0.254798001927964	0.173918580464405	1	0	0.900585802894555	0.259906960716747	1
ASTE1	chr3	130732716	130745698	-	0.307773201296994	0.669529401454737	0.665577110837543	0	1	0.449388352860096	0.799965541006203	0
ASTL	chr2	96789588	96804175	-	0.517702217158882	0.534089913241609	0.602198921764231	1	1	0.558623363197795	0.432072708476912	1
ASTN1	chr1	176826440	177134040	-	0.713872579090351	0.0847866094119709	0.1714564672921	1	0	0.826886629910407	0.246683321847002	1
ASTN2	chr9	119187503	120177317	-	0.652484444833932	0.174875120497765	0.312306320838816	1	0	0.686207787732598	0.427679186767746	1
ASUN	chr12	27058111	27091254	-	0.0639295416703181	0.780299710805363	0.599100055185295	0	1	0.198268435561682	0.828738800827016	0
ASXL1	chr20	30946146	31027122	+	0.138331434580668	0.791254053106651	0.840387146071231	0	1	0.223897312198484	0.826929703652653	0
ASXL2	chr2	25962252	26101312	-	0.1632635176584	0.768863377442818	0.552956658318122	0	1	0.287431082012405	0.64683838731909	0
ASXL3	chr18	31158540	31327399	+	0.497852948908947	0.0407063359915871	0.137708536740672	1	0	0.801990006891799	0.226912474155755	1
ASZ1	chr7	117003275	117067577	-	0.524099553062834	0.092542283761283	0.0683024154179225	1	0	0.649767401791868	0.350232598208132	1
ATAD1	chr10	89512874	89577917	-	0.0842608009815091	0.712601875383402	0.612981279449845	0	1	0.36289627842867	0.883313232253618	0
ATAD2	chr8	124332090	124408705	-	0.128121987555867	0.73503636841644	0.622617481003523	0	1	0.190299793246037	0.876679875947622	0
ATAD2B	chr2	23971533	24149936	-	0.101086670756288	0.720138462886688	0.664643205841151	0	1	0.153127153687112	0.750775327360441	0
ATAD3A	chr1	1447522	1470067	+	0.13749890456577	0.828279730085006	0.567984038714607	0	1	0.251033769813921	0.916135423845624	0
ATAD3B	chr1	1407163	1431582	+	0.264087284199457	0.863245990710718	0.75319437958993	0	1	0.530883873190903	0.979884562370779	0
ATAD3C	chr1	1385068	1405538	+	0.804311629129787	0.368460257646131	0.355223500445727	1	0	0.58446760854583	0.485828738800827	1
ATAD5	chr17	29159022	29222295	+	0.111339935150294	0.682674612216283	0.566370930084476	0	1	0.267832529290145	0.823656099241902	0
ATCAY	chr19	3880617	3928080	+	0.82814827797739	0.195644553501008	0.242390796790763	1	0	0.585673673328739	0.265420399724328	1
ATE1	chr10	123499935	123688316	-	0.326658487424415	0.60612566821488	0.508383919853971	0	1	0.244185044796692	0.642832529290145	0
ATF1	chr12	51157788	51214943	+	0.13324861975287	0.798790640609938	0.566795432355563	0	1	0.151619572708477	0.708046175051689	0
ATF2	chr2	175936977	176032934	-	0.0468407676803085	0.684164402769258	0.641295580931358	0	1	0.347432804962095	0.834123018607857	0
ATF3	chr1	212738675	212794119	+	0.908290246253615	0.401235649811585	0.604958186526298	1	1	0.535234321157822	0.468340799448656	1
ATF4	chr22	39916568	39918691	+	0.126544562264482	0.991981421435457	0.996773782739738	0	0	0.0584941419710544	0.767789455547898	0
ATF5	chr19	50431958	50437193	+	0.253264394005784	0.544868986066077	0.845014220826081	0	1	0.265420399724328	0.75512577532736	0
ATF6	chr1	161736033	161933860	+	0.214442204890018	0.64744544737534	0.580379505030352	0	1	0.341747070985527	0.752756719503791	0
ATF6B	chr6	32083044	32096017	-	0.270221715888178	0.976645342213654	0.947191917476758	0	1	0.167944521019986	0.914541695382495	0
ATF7	chr12	53901639	54020199	-	0.205985452633424	0.743756024888266	0.603302627669058	0	1	0.165101654031702	0.687413852515507	0
ATF7IP	chr12	14518565	14655869	+	0.0764174918937867	0.791341687845062	0.741945069406121	0	1	0.443917987594762	0.88012577532736	0
ATF7IP2	chr16	10479911	10577495	+	0.233853299447901	0.597844185435106	0.588742199770769	0	1	0.434312543073742	0.773345968297726	0
ATG10	chr5	81267843	81551216	+	0.420208570677417	0.424108316536675	0.396867173239377	0	0	0.298931771192281	0.484881116471399	0
ATG12	chr5	115163893	115177548	-	0.033520287441942	0.661467005520988	0.865093178248504	0	1	0.453738800827016	0.929014472777395	0
ATG13	chr11	46638825	46697568	+	0.197353430900009	0.921391639645956	0.793649446024536	0	1	0.117289800137836	0.834510682288077	0
ATG14	chr14	55833108	55878576	-	0.264174918937867	0.758785382525633	0.756038544806215	0	1	0.359536526533425	0.660708132322536	0
ATG16L1	chr2	234160216	234204320	+	0.137323635088949	0.962799053544825	0.860211402131001	0	1	0.142014128187457	0.936767746381806	0
ATG16L2	chr11	72525450	72540680	+	0.134344053982999	0.956489352379283	0.961200492422635	0	1	0.0563404548587181	0.745520330806341	0
ATG2A	chr11	64662003	64684722	-	0.0432915607746911	0.948777495399176	0.965912467631702	0	1	0.308192625775327	0.83395072363887	0
ATG2B	chr14	96747594	96829678	-	0.196214179300675	0.736350889492595	0.757099800483933	0	1	0.269770847691247	0.681297381116471	0
ATG3	chr3	112251353	112280810	-	0.152615896941548	0.807291210235737	0.800738633951692	0	1	0.322751550654721	0.790963128876637	0
ATG4B	chr2	242577026	242613271	+	0.33818245552537	0.874901410919288	0.866706286878635	0	1	0.160234321157822	0.818530323914542	0
ATG4C	chr1	63249776	63330941	+	0.167338532994479	0.560380334764701	0.406758076155707	0	0	0.422941075120606	0.594503790489318	0
ATG4D	chr19	10654569	10664099	+	0.30085005696258	0.952239067566383	0.910430020800611	0	1	0.18775844245348	0.926688490696072	0
ATG5	chr6	106632351	106773695	-	0.0811935851371484	0.561782490579266	0.533641804983657	0	1	0.465971743625086	0.631288766368022	0
ATG7	chr3	11314009	11599139	+	0.313469459293664	0.690912277626851	0.621980727596893	0	1	0.210889042039972	0.661828049620951	0
ATG9A	chr2	220084101	220094410	-	0.689904478135133	0.969722197879239	0.960945791059982	0	1	0.340928669882839	0.964808752584425	0
ATG9B	chr7	150709296	150721586	-	0.926605906581369	0.4039085093331	0.522816997070934	1	1	0.94262577532736	0.133356305995865	1
ATHL1	chr11	289137	295688	+	0.437034440452195	0.885023223205679	0.993929617523454	0	1	0.58670744314266	0.539627842866988	1
ATIC	chr2	216176678	216214496	+	0.196827622469547	0.860134957497152	0.64188988411088	0	1	0.217091660923501	0.968082356995176	0
ATL1	chr14	50999799	51099784	+	0.665454386118657	0.35960914906669	0.37131213651993	1	0	0.742074431426602	0.390721915920055	1
ATL2	chr2	38522028	38604432	-	0.125755849618789	0.652221540618701	0.700258946385363	0	1	0.379910406616127	0.783726740179187	0
ATL3	chr11	63396436	63439083	-	0.200070107790728	0.748751204977653	0.574776075052002	0	1	0.127885940730531	0.791006202618884	0
ATM	chr11	108093558	108239826	+	0.0949960564367715	0.894663044430812	0.852060958526128	0	1	0.24737250172295	0.84592522398346	0
ATMIN	chr16	81069457	81080951	+	0.215581456489352	0.764131101568662	0.894086683363756	0	1	0.400111991729841	0.819176430048243	0
ATN1	chr12	7033625	7051484	+	0.525939882569451	0.544956620804487	0.862461264167763	1	1	0.0771019986216402	0.617462095106823	0
ATOH1	chr4	94750077	94751142	+	0.979493471211988	0.492726316711945	0.0683024154179225	1	0	0.974974155754652	0.0616385251550655	1
ATOH7	chr10	69990351	69991870	-	0.989746735605994	0.230106914380861	0.284968374580804	1	0	0.980702963473467	0.0567711922811854	1
ATOH8	chr2	85980908	86018506	+	0.91981421435457	0.393742879677504	0.294986628178461	1	0	0.936509303928325	0.218211578221916	1
ATOX1	chr5	151122382	151138210	-	0.168872140916659	0.626281658049251	0.750817166871843	0	1	0.131417987594762	0.801602343211578	0
ATP10A	chr15	25923859	26108349	-	0.505345719043029	0.628428709140303	0.679288534193658	0	1	0.596872846312888	0.330677119228119	1
ATP10B	chr5	159990126	160279219	-	0.741389886951187	0.106300937691701	0.199431166956743	1	0	0.658123707787733	0.32710199862164	1
ATP10D	chr4	47487409	47595503	+	0.415870651126106	0.590745771623872	0.607717451288364	0	1	0.313146106133701	0.739705375603032	0
ATP11A	chr13	113344642	113541482	+	0.441547629480326	0.812154938217509	0.747378698476037	0	1	0.180091316333563	0.692970365265334	0
ATP11A-AS1	chr13	113399762	113409045	-	0.251161160283937	0.607133467706599	0.479730016555589	0	0	0.253661268090972	0.604884562370779	0
ATP11B	chr3	182511290	182639421	+	0.0608623258259574	0.754841819297169	0.80901642823789	0	1	0.381504135079256	0.875387663680221	0
ATP12A	chr13	25254548	25285923	+	0.908947506791692	0.161204101305758	0.239971133845566	1	0	0.840153342522398	0.337568917987595	1
ATP13A1	chr19	19756009	19774503	-	0.28367364823416	0.980063097011655	0.918622914632593	0	1	0.130642660234321	0.969460716747071	0
ATP13A2	chr1	17312452	17338423	-	0.40408377880992	0.870432039260363	0.793352294434775	0	1	0.240868366643694	0.610354927636113	0
ATP13A3	chr3	194123402	194188968	-	0.0865831215493822	0.767548856366664	0.827312476121747	0	1	0.387620606478291	0.901274982770503	0
ATP13A4	chr3	193119865	193272696	-	0.626150205941635	0.248575935500833	0.307212293585771	1	0	0.708993797381116	0.251895244658856	1
ATP13A5	chr3	192992830	193096514	-	0.71334677065989	0.0898256068705635	0.185422592010867	1	0	0.789972432804962	0.232253618194349	1
ATP1A1	chr1	116915794	116947396	+	0.230435544649899	0.929059679256857	0.962728700598548	0	1	0.28118538938663	0.964378015161957	0
ATP1A1OS	chr1	116935486	116961244	-	0.298746823240733	0.914205591096311	0.936706711380906	0	1	0.141324948311509	0.916006202618884	0
ATP1A2	chr1	160085519	160113374	+	0.797300850056963	0.198930856191394	0.222439190049667	1	0	0.939093728463129	0.16553239145417	1
ATP1A3	chr19	42470733	42498428	-	0.585531504688458	0.469284024187188	0.580082353440591	1	1	0.73104755341144	0.380427291523088	1
ATP1A4	chr1	160121351	160156767	+	0.783323109280519	0.297125580580142	0.381839792842892	1	0	0.828911095796003	0.164757064093728	1
ATP1B1	chr1	169075946	169101960	+	0.655507843309088	0.442730698448865	0.473150231353738	1	0	0.622674017918677	0.562327705031013	1
ATP1B2	chr17	7554253	7561089	+	0.92406449916747	0.441416177372711	0.427346436303434	1	0	0.974844934527912	0.33657822191592	1
ATP1B3	chr3	141595469	141645382	+	0.271886775917974	0.649986854789238	0.909963068302415	0	1	0.132408683666437	0.770890764989662	0
ATP2A1	chr16	28889808	28915830	+	0.558101831566033	0.454210849180615	0.475569894298934	1	0	0.440170572019297	0.557115782219159	0
ATP2A2	chr12	110719031	110788897	+	0.176583997896766	0.909210411006923	0.847136732181517	0	1	0.258614748449345	0.958003101309442	0
ATP2A3	chr17	3827162	3867758	-	0.309744982911226	0.978704758566296	0.96234664855457	0	1	0.226567884217781	0.883571674707099	0
ATP2B1	chr12	89981825	90049844	-	0.124309876435019	0.738191218999211	0.885639088169122	0	1	0.284631288766368	0.859235010337698	0
ATP2B2	chr3	10365706	10547268	-	0.750416265007449	0.226667250898256	0.182281275204822	1	0	0.844848380427291	0.130685733976568	1
ATP2B4	chr1	203595914	203713209	+	0.376084479887828	0.781745683989133	0.78261238697627	0	1	0.756245692625775	0.348897312198484	1
ATP2C1	chr3	130569368	130735555	+	0.442248707387608	0.58036105512225	0.579827652077939	0	1	0.327791178497588	0.718986905582357	0
ATP2C2	chr16	84402132	84497793	+	0.837612829725703	0.292831478398037	0.371694188563909	1	0	0.756417987594762	0.298931771192281	1
ATP4A	chr19	36041094	36054560	-	0.912014722636053	0.372666725089826	0.246041516322112	1	0	0.850577188146106	0.418461405926947	1
ATP4B	chr13	114303121	114312513	-	0.701209359390062	0.432039260362808	0.0683024154179225	1	0	0.542858373535493	0.443788766368022	1
ATP5A1	chr18	43664109	43684199	-	0.120366313206555	0.912233809482079	0.92927792163688	0	1	0.213990351481737	0.858201240523777	0
ATP5B	chr12	57031958	57039852	-	0.25944264306371	0.974629743230216	0.989939296175235	0	1	0.139386629910407	0.941979669193659	0
ATP5C1	chr10	7830092	7849762	+	0.244632372272369	0.862807817018666	0.869125949823832	0	1	0.376335286009648	0.946330117160579	0
ATP5D	chr19	1241748	1244824	+	0.041538866006485	0.624353693804224	0.966167168994354	0	1	0.0435906271536871	0.619486560992419	0
ATP5E	chr20	57603732	57607422	-	0.288581193585137	0.684514941722899	0.970836693976313	0	1	0.10118022053756	0.700594417643005	0
ATP5EP2	chr13	28519342	28519710	+	0.932214529839628	0.540793970729997	0.993590015706584	1	0	0.634433149552033	0.450206753962784	1
ATP5F1	chr1	111991742	112004525	+	0.0529313819998247	0.812067303479099	0.897015749034257	0	1	0.171519641626465	0.829298759476223	0
ATP5G1	chr17	46970147	46973232	+	0.412934887389361	0.770703706949435	0.801248036676996	0	1	0.0404893177119228	0.615006891798759	0
ATP5G2	chr12	54058943	54070512	-	0.368372622907721	0.927832792919113	0.929999575497729	0	1	0.328781874569263	0.881116471399035	0
ATP5G3	chr2	176040985	176046490	-	0.0563491367978267	0.822057663657874	0.91144882625122	0	1	0.325034458993797	0.919193659545141	0
ATP5H	chr17	73034954	73043074	-	0.305319428621506	0.785820699325212	0.737742496922358	0	1	0.109450379048932	0.868797381116471	0
ATP5I	chr4	666224	668127	-	0.162080448689861	0.724870738760845	0.921467079848877	0	0	0.0508270158511372	0.574000689179876	0
ATP5J	chr21	27096790	27107965	-	0.0783016387696083	0.716589255981071	0.667487371057435	0	1	0.33395072363887	0.788507925568573	0
ATP5J2	chr7	99055783	99063824	-	0.194154762948033	0.767899395320305	0.837882582671817	0	1	0.258959338387319	0.787904893177119	0
ATP5J2-PTCD1	chr7	99014361	99063824	-	0.326439400578389	0.912759617912541	0.78825826718173	0	1	0.268349414197105	0.923587181254307	0
ATP5L	chr11	118272103	118280562	+	0.0718166681272456	0.740250635351853	0.928810969138685	0	1	0.1486905582357	0.762663680220538	0
ATP5L2	chr22	43035808	43036607	-	0.436377179914118	0.56734729646832	0.686717323937683	0	0	0.00659028256374914	0.0776619572708477	0
ATP5O	chr21	35275756	35288158	-	0.165673472964683	0.92397686442906	0.859744449632805	0	1	0.448785320468642	0.981650585802895	0
ATP5S	chr14	50779046	50792946	+	0.0402681622995355	0.706730347909912	0.674661459438808	0	1	0.14657994486561	0.61552377670572	0
ATP5SL	chr19	41937222	41945843	-	0.296336867934449	0.792042765752344	0.863522519845481	0	1	0.0252412129565817	0.612120951068229	0
ATP6AP1L	chr5	81601165	81614147	+	0.685698010691438	0.322408202611515	0.401536698221335	1	0	0.0763266712611992	0.554143694004135	0
ATP6V0A1	chr17	40610861	40674597	+	0.631145386031023	0.838576811848217	0.723733921976483	0	1	0.164197105444521	0.891238800827016	0
ATP6V0A2	chr12	124196864	124246301	+	0.294627990535448	0.853211813162738	0.721271808804177	0	1	0.217177808407994	0.864705375603032	0
ATP6V0A4	chr7	138391038	138482941	-	0.637455087196565	0.198580317237753	0.21441609712612	1	0	0.683537215713301	0.187155410062026	1
ATP6V0B	chr1	44440601	44443972	+	0.372929629305057	0.918587328016826	0.984760368467971	0	1	0.237465541006203	0.728721571330117	0
ATP6V0C	chr16	2563726	2570224	+	0.261721146262378	0.851196214179301	0.990873201171626	0	1	0.416307718814611	0.730961405926947	0
ATP6V0CP3	chr6	42695313	42695932	+	0.491981421435457	0.511436333362545	0.367067113809059	1	0	0.338861130254997	0.313232253618194	0
ATP6V0D1	chr16	67471916	67515089	-	0.384935588467268	0.859477696959075	0.895232839495691	0	1	0.128704341833218	0.712439696760855	0
ATP6V0D2	chr8	87111138	87166454	+	0.670843922530891	0.113136447287705	0.192384429256697	1	0	0.651274982770503	0.207356995175741	1
ATP6V0E1	chr5	172410762	172461900	+	0.203882218911577	0.776750503899746	0.707050982722758	0	1	0.165273949000689	0.826326671261199	0
ATP6V0E2	chr7	149570056	149577787	+	0.549951800893874	0.780124441328543	0.845778324914038	0	1	0.141281874569263	0.588085802894555	0
ATP6V0E2-AS1	chr7	149564782	149570951	-	0.616685654193322	0.506966961703619	0.53453325975294	1	1	0.477300137835975	0.502196760854583	1
ATP6V1A	chr3	113465865	113530905	+	0.0806677767066865	0.711024450092016	0.66468565606826	0	1	0.259260854583046	0.665704686423156	0
ATP6V1B1	chr2	71162997	71192561	+	0.911883270528437	0.274296731224257	0.335951097338371	1	0	0.880901102687802	0.309398690558236	1
ATP6V1B2	chr8	20054703	20079207	+	0.157698711769345	0.849706423626325	0.88207326909199	0	1	0.307546519641626	0.766884906960717	0
ATP6V1C1	chr8	104033247	104085285	+	0.0849180615195864	0.689992112873543	0.607972152651017	0	1	0.314524465885596	0.715928669882839	0
ATP6V1C2	chr2	10861774	10925236	+	0.711243536938042	0.506704057488388	0.523708451840217	1	1	0.746683321847002	0.540704686423156	1
ATP6V1D	chr14	67804580	67826720	-	0.200552098851985	0.845105599859784	0.569894298934499	0	1	0.121037215713301	0.770072363886975	0
ATP6V1E1	chr22	18074902	18111588	-	0.307510297081763	0.900096398212251	0.726875238782527	0	1	0.404634734665748	0.967780840799449	0
ATP6V1E2	chr2	46738985	46747096	-	0.465910086758391	0.258259574095171	0.470985269771193	0	0	0.578868022053756	0.415273949000689	1
ATP6V1F	chr7	128502856	128505903	+	0.391113837525195	0.701384628866883	0.95271044700089	0	1	0.460458304617505	0.627455203308063	0
ATP6V1G1	chr9	117349993	117361152	+	0.0405748838839716	0.834414161773727	0.943668548626735	0	1	0.110613370089593	0.792126119917298	0
ATP6V1G2	chr6	31512227	31514625	-	0.412759617912541	0.485890807115941	0.631701829604788	0	0	0.157908339076499	0.38236560992419	0
ATP6V1G2-DDX39B	chr6	31497995	31514625	-	0.160634475506091	0.948032600122689	0.99010909708367	0	1	0.12288938662991	0.914197105444521	0
ATP6V1G3	chr1	198492351	198510075	-	0.0746647971255806	0.131934098676715	0.19820011037059	0	0	0.700249827705031	0.125818401102688	1
ATP6V1H	chr8	54628102	54755871	-	0.301594952239068	0.787617211462624	0.566752982128454	0	1	0.356564438318401	0.812543073742247	0
ATP7B	chr13	52506805	52585630	-	0.780431162912979	0.23503636841644	0.322664176253343	1	0	0.905237767057202	0.136543762922123	1
ATP8A1	chr4	42410391	42659122	-	0.247129962317062	0.62619402331084	0.655940909283865	0	1	0.28329600275672	0.756374913852516	0
ATP8A2	chr13	25946208	26595420	+	0.774209096485847	0.161291736044168	0.218830920745426	1	0	0.81762577532736	0.246941764300482	1
ATP8B1	chr18	55313658	55470327	-	0.52423100517045	0.419332223293313	0.594048478159358	1	1	0.627842866988284	0.422251895244659	1
ATP8B2	chr1	154300275	154323780	+	0.476470072736833	0.905924108316537	0.897397801078236	0	1	0.417987594762233	0.749698483804273	0
ATP8B3	chr19	1782073	1812275	-	0.838752081325037	0.493909385680484	0.492295283779768	1	0	0.757064093728463	0.216660923501034	1
ATP8B4	chr15	50150434	50411419	-	0.600078871264569	0.457847690824643	0.481555376321263	1	0	0.727946243969676	0.235484148862853	1
ATP8B5P	chr9	35406751	35483026	+	0.822802558934362	0.122820085882044	0.34257333276733	1	0	0.87000344589938	0.288766368022054	1
ATP9A	chr20	50213313	50384908	-	0.738191218999211	0.28792393304706	0.554866918538014	1	1	0.703523432115782	0.142444865609924	1
ATP9B	chr18	76829396	77138282	+	0.278590833406362	0.718955393918149	0.612259625588997	0	1	0.31999483115093	0.6486905582357	0
ATPAF1	chr1	47100710	47134099	-	0.280474980282184	0.674217859959688	0.613193530585389	0	1	0.412818745692626	0.815385940730531	0
ATPAF2	chr17	17921333	17942480	-	0.287485759355008	0.732319691525721	0.726747888101201	0	1	0.227472432804962	0.652739490006892	0
ATPIF1	chr1	28562601	28564616	+	0.146218561037595	0.52151432827973	0.966252069448572	0	0	0.0791695382494831	0.565472088215024	0
ATR	chr3	142168076	142297668	-	0.120979756375427	0.747392866532293	0.693721611410621	0	1	0.249095451412819	0.811250861474845	0
ATRAID	chr2	27434898	27440046	+	0.0689685391289107	0.64617474366839	0.930126926179055	0	1	0.110742591316334	0.658252929014473	0
ATRIP	chr3	48488113	48507054	+	0.130531942862151	0.749452282884936	0.584709428195441	0	1	0.276619572708477	0.898173673328739	0
ATRN	chr20	3451664	3631769	+	0.370563491367978	0.655025852247831	0.550070042874729	0	1	0.297036526533425	0.618495864920744	0
ATRNL1	chr10	116853123	117708496	+	0.501621242660591	0.0728244676189642	0.261705650125228	1	0	0.638180565127498	0.210932115782219	1
ATXN1	chr6	16299342	16761721	-	0.450880729121024	0.520988519849268	0.624994693721611	0	1	0.536914197105445	0.605961405926947	1
ATXN10	chr22	46067677	46241187	+	0.334238892296907	0.676496363158356	0.559536443519973	0	1	0.197751550654721	0.777610268780152	0
ATXN1L	chr16	71879893	71891236	+	0.36258873017264	0.871527473490492	0.969435836481725	0	1	0.205203308063405	0.777825637491385	0
ATXN2	chr12	111890017	112037480	-	0.203794584173166	0.735080185785645	0.546291972662054	0	1	0.219374569262578	0.787431082012405	0
ATXN2L	chr16	28834368	28848558	+	0.0719481202348611	0.986153711331172	0.97690707645286	0	1	0.477601654031702	0.978204686423156	0
ATXN3	chr14	92524895	92572965	-	0.248050127070371	0.880597668915958	0.75884025979539	0	1	0.328738800827016	0.731349069607168	0
ATXN7	chr3	63850232	63989136	+	0.126851283848918	0.690999912365262	0.790932631489578	0	1	0.311509303928325	0.769383184011027	0
ATXN7L1	chr7	105245220	105517031	-	0.483524669178862	0.656559460170011	0.556352676486819	0	1	0.856176774638181	0.328824948311509	1
ATXN7L2	chr1	110026560	110035420	+	0.357768819560074	0.72482692139164	0.744194931442883	0	1	0.437112336319779	0.805048242591316	0
ATXN7L3	chr17	42269172	42275529	-	0.225352729822101	0.987117693453685	0.96633696990279	0	1	0.0579772570640937	0.933924879393522	0
ATXN7L3B	chr12	74931550	74935232	+	0.1904741039348	0.631627377092279	0.982637857112536	0	1	0.446588559614059	0.750689179875948	0
ATXN8OS	chr13	70681344	70713885	+	0.360091140127947	0.0360616948558409	0.0683024154179225	0	0	0.551257753273604	0.310561681598897	1
AUH	chr9	93976096	94124206	-	0.373104898781877	0.571729033388835	0.624230589633655	0	1	0.538077188146106	0.511802205375603	1
AUNIP	chr1	26158403	26185949	-	0.481728157041451	0.535623521163789	0.566498280765802	1	1	0.3506633356306	0.630814955203308	0
AUP1	chr2	74753774	74756974	-	0.321488037858207	0.870256769783542	0.989005391178843	0	1	0.329514128187457	0.915704686423156	0
AURKA	chr20	54944444	54967351	-	0.25067916922268	0.632854263430024	0.388546928726069	0	0	0.0883873190902826	0.904376292212267	0
AURKAIP1	chr1	1309109	1310818	-	0.215187100166506	0.932039260362808	0.961624994693722	0	0	0.0422984148862853	0.602300137835975	0
AURKAPS1	chr1	220439520	220441057	-	0.0654193322232933	0.820786959950925	0.625971048945112	0	0	0.225706409372846	0.903385596140593	0
AURKB	chr17	8108048	8113944	-	0.279116641836824	0.589913241608974	0.495096998768943	0	0	0.0663766368022054	0.785148173673329	0
AURKC	chr19	57742376	57746916	+	0.58877399000964	0.387915169573219	0.51831727299741	1	1	0.456323225361819	0.153299448656099	0
AUTS2	chr7	69063905	70257885	+	0.593856804837438	0.278897554990798	0.466570446151887	1	0	0.473251206064783	0.515334252239835	1
AVEN	chr15	34158427	34331303	-	0.466830251511699	0.374989045657699	0.368552871757864	0	0	0.407736044107512	0.490825292901447	0
AVIL	chr12	58191159	58209852	-	0.378538252563316	0.730829900972746	0.53321730271257	0	1	0.451326671261199	0.871080289455548	0
AVL9	chr7	32535175	32623779	+	0.165936377179914	0.78086933660503	0.683745808040073	0	1	0.335415230875258	0.784200551343901	0
AVP	chr20	3063201	3065370	-	0.982297782841118	0.285338708263956	0.0683024154179225	1	0	0.994228118538939	0.503488973121985	1
AVPI1	chr10	99437180	99447015	-	0.409517132591359	0.492419595127509	0.789616674449208	0	1	0.473165058580289	0.511888352860096	1
AVPR1A	chr12	63536538	63546590	-	0.969766015248445	0.239724826921392	0.292100012735068	1	0	0.94921605789111	0.34170399724328	1
AVPR1B	chr1	206224282	206231482	+	0.844579791429323	0.204714748926474	0.337394405060067	1	0	0.897613714679531	0.141195727084769	1
AXDND1	chr1	179334854	179523870	+	0.708833581631759	0.13767417404259	0.31846160376958	1	0	0.66092350103377	0.29591660923501	1
AXIN1	chr16	337439	402676	-	0.268863377442818	0.869336605030234	0.828288831345248	0	1	0.0877842866988284	0.692324259131633	0
AXIN2	chr17	63524682	63557740	-	0.755499079835247	0.689729208658312	0.619815766014348	0	1	0.58657822191592	0.573139214334941	1
AXL	chr19	41725103	41767672	+	0.845587590921041	0.26496363158356	0.478329159061001	1	0	0.81749655410062	0.200939007580979	1
AZGP1	chr7	99564349	99573735	-	0.866269389185873	0.231224257295592	0.0683024154179225	1	0	0.920098208132323	0.46144900068918	1
AZGP1P1	chr7	99578384	99581860	+	0.779160459206029	0.375996845149417	0.0683024154179225	1	0	0.947406960716747	0.0740006891798759	1
AZI1	chr17	79163392	79196751	-	0.338620629217422	0.620892121637017	0.566455830538693	0	1	0.0654290144727774	0.613456237077877	0
AZI2	chr3	28363843	28390618	-	0.031504688458505	0.579134168784506	0.723649021522265	0	1	0.253187456926258	0.695597863542385	0
AZIN1	chr8	103838535	103876397	-	0.0695819822977828	0.854876873192533	0.850108248079127	0	1	0.37947966919366	0.965411784975879	0
AZU1	chr19	827830	832017	+	0.901454736657611	0.277626851283849	0.841830453792928	1	1	0.748492419021365	0.252024465885596	1
B2M	chr15	45003684	45010357	+	0.242660590658137	0.894925948646043	0.999830199091565	0	1	0.505211922811854	0.980746037215713	0
B3GALNT1	chr3	160801670	160823160	-	0.690035930242748	0.347121198843221	0.302627669058029	1	0	0.69223811164714	0.457873880082702	1
B3GALNT2	chr1	235610504	235667781	-	0.350100779949172	0.625405310665148	0.527953474551089	0	1	0.294193659545141	0.736647139903515	0
B3GALT1	chr2	168675181	168727366	+	0.726229077206205	0.0703268775742704	0.265780871927665	1	0	0.717393177119228	0.108761199172984	1
B3GALT2	chr1	193147859	193155743	-	0.0864078520725616	0.317413022522128	0.494799847179182	0	0	0.22803239145417	0.579944865609924	0
B3GALT4	chr6	33244916	33246602	+	0.103978617123828	0.875164315134519	0.870399456637093	0	0	0.0261457615437629	0.63921433494142	0
B3GALT5	chr21	40984866	41034816	+	0.869687143983875	0.159801945491193	0.0683024154179225	1	0	0.546735010337698	0.2881633356306	1
B3GALT6	chr1	1167628	1170420	+	0.080229603014635	0.875076680396109	0.833934711550707	0	1	0.0213645761543763	0.446545485871813	0
B3GALTL	chr13	31774111	31906411	+	0.474761195337832	0.459512750854439	0.491106677420724	1	0	0.595149896623019	0.269986216402481	1
B3GAT1	chr11	134248397	134281812	-	0.907501533607922	0.327228113224082	0.621386424417371	1	1	0.859407305306685	0.17052894555479	1
B3GAT2	chr6	71571068	71666788	-	0.809657348172816	0.216194899658225	0.318971006494885	1	0	0.698009993108201	0.21657477601654	1
B3GAT3	chr11	62382767	62389647	-	0.304355446498992	0.832091841205854	0.917179606910897	0	1	0.421390420399724	0.675482425913163	0
B3GNT1	chr11	66112842	66115161	-	0.521996319340987	0.348698624134607	0.628560512798743	1	0	0.0941161268090972	0.0482856650585803	0
B3GNT2	chr2	62423261	62451866	+	0.240031548505828	0.575234422925248	0.717705989727045	0	1	0.227989317711923	0.893306340454859	0
B3GNT3	chr19	17905918	17924385	+	0.792130400490755	0.391552011217247	0.239589081801588	1	0	0.915747760165403	0.204772570640937	1
B3GNT4	chr12	122688227	122692084	+	0.891113837525195	0.71045482429235	0.478456509742327	1	0	0.802076154376292	0.49000689179876	1
B3GNT5	chr3	182971031	182991179	+	0.849750240995531	0.426080098150907	0.800696183724583	1	1	0.952834252239835	0.347346657477602	1
B3GNT6	chr11	76745384	76753005	+	0.965910086758391	0.33095258960652	0.0683024154179225	1	0	0.804359062715369	0.0417815299793246	1
B3GNT7	chr2	232260334	232265875	+	0.705328192095347	0.615590219963193	0.923292439614552	0	1	0.100706409372846	0.599586492074431	0
B3GNT8	chr19	41931263	41934635	-	0.419332223293313	0.663088248181579	0.70463131977756	0	1	0.0405323914541695	0.621640248104755	0
B3GNT9	chr16	67182004	67184902	-	0.978880028043116	0.678731048987819	0.7340493271639	1	1	0.566118194348725	0.873793935217092	0
B3GNTL1	chr17	80901666	81009686	-	0.431732538778372	0.607527824029445	0.590567559536443	0	1	0.48341660923501	0.573742246726396	1
B4GALNT1	chr12	58019677	58027022	-	0.992726316711945	0.394531592323197	0.0683024154179225	1	0	0.972475878704342	0.0470796002756719	1
B4GALNT2	chr17	47209821	47247351	+	0.940671282096223	0.212338971168171	0.166702041855924	1	0	0.900801171605789	0.16828911095796	1
B4GALNT3	chr12	569542	671058	+	0.823328367364823	0.347866094119709	0.32211232330093	1	0	0.887276016540317	0.202834252239835	1
B4GALNT4	chr11	369794	382117	+	0.847121198843221	0.179914117956358	0.427431336757652	1	0	0.876378359751895	0.0481133700895934	1
B4GALT1	chr9	33110638	33167356	-	0.263999649461046	0.737358688984313	0.95805917561659	0	1	0.225749483115093	0.772699862164025	0
B4GALT2	chr1	44444873	44456843	+	0.571553763912015	0.347296468320042	0.405909071613533	1	0	0.182460372157133	0.67578394210889	0
B4GALT3	chr1	161141099	161147758	-	0.101130488125493	0.891332924371221	0.929702423907968	0	1	0.501938318401103	0.955547898001378	0
B4GALT4	chr3	118930588	118959752	-	0.321444220489002	0.902024362457278	0.675085961709895	0	1	0.300956237077877	0.833304617505169	0
B4GALT5	chr20	48249482	48330421	-	0.359170975374638	0.619095609499606	0.747675850065798	0	1	0.149121295658167	0.723078911095796	0
B4GALT6	chr18	29202208	29264686	-	0.703969853649987	0.381605468407677	0.478753661332088	1	0	0.181512749827705	0.621381805651275	0
B4GALT7	chr5	177027118	177037346	+	0.266803961090176	0.770353167995794	0.891072717239037	0	1	0.0645244658855961	0.685346312887664	0
B9D1	chr17	19240866	19281495	-	0.731574796249233	0.334808518096573	0.424672071995585	1	0	0.611690213645762	0.437801516195727	1
B9D2	chr19	41860321	41870078	-	0.0896503373937429	0.539786171238279	0.762066477055652	0	1	0.244228118538939	0.55552205375603	0
BAALC	chr8	104152920	104242533	+	0.745508719656472	0.211112084830427	0.309165004032772	1	0	0.867849758787043	0.264688146106134	1
BAALCOS	chr8	104145190	104153570	-	0.896415739199019	0.192577337656647	0.369868828798234	1	0	0.960975189524466	0.173113370089593	1
BAAT	chr9	104122698	104147287	-	0.676846902111997	0.0850495136272018	0.257333276733031	1	0	0.623492419021365	0.303368366643694	1
BABAM1	chr19	17378184	17390162	+	0.0408377880992025	0.939400578389273	0.876809440930509	0	1	0.0430737422467264	0.769124741557547	0
BACE1	chr11	117156401	117186972	-	0.701603715712909	0.572298659188502	0.563569215095301	1	1	0.727903170227429	0.517617160578911	1
BACE1-AS	chr11	117162061	117162857	+	0.317851196214179	0.56156340373324	0.515133505964257	0	0	0.155797725706409	0.793246037215713	0
BACE2	chr21	42539727	42654461	+	0.815353606169486	0.389843133818246	0.449250753491531	1	0	0.77145072363887	0.242548242591316	1
BACH1	chr21	30677559	30734217	+	0.223643852423101	0.654587678555779	0.848197987859235	0	1	0.130771881461061	0.747458649207443	0
BACH2	chr6	90636246	91006627	-	0.479362019104373	0.574007536587503	0.70896124294265	1	1	0.909631288766368	0.195210199862164	1
BAD	chr11	64037299	64052176	-	0.241696608535624	0.686004732275874	0.662775395848368	0	1	0.0391540317022743	0.56038938662991	0
BAG1	chr9	33252469	33264759	-	0.235124003154851	0.940408377880992	0.842806809016428	0	1	0.207141626464507	0.903299448656099	0
BAG2	chr6	57037103	57050012	+	0.398606607659276	0.537770572254842	0.529524132954111	0	1	0.299620951068229	0.748578566505858	0
BAG3	chr10	121410881	121437329	+	0.531811410042941	0.699851020944703	0.685358916670204	0	1	0.618409717436251	0.475146450723639	1
BAG4	chr8	38034105	38070819	+	0.175444746297432	0.650644115327316	0.674449208303264	0	1	0.153428669882839	0.674750172294969	0
BAG5	chr14	104022880	104029151	-	0.186837262290772	0.841337306108141	0.947022116568324	0	1	0.145244658855961	0.767143349414197	0
BAGE	chr21	11057795	11098937	-	0.390500394356323	0.081368854613969	0.214458547353228	0	0	0.36763439007581	0.359751895244659	0
BAGE2	chr21	11020841	11098925	-	0.376500744895276	0.0636009114012795	0.199749543660059	0	0	0.430888180565128	0.367268263266713	0
BAGE3	chr21	11020841	11098925	-	0.376500744895276	0.0636009114012795	0.199749543660059	0	0	0.430888180565128	0.367268263266713	0
BAGE4	chr21	11020841	11098925	-	0.376500744895276	0.0636009114012795	0.199749543660059	0	0	0.430888180565128	0.367268263266713	0
BAGE5	chr21	11020841	11098925	-	0.376500744895276	0.0636009114012795	0.199749543660059	0	0	0.430888180565128	0.367268263266713	0
BAHCC1	chr17	79373539	79433358	+	0.77074752431864	0.416615546402594	0.463896081844038	1	0	0.861431771192281	0.111776361130255	1
BAHD1	chr15	40733410	40760441	+	0.406406099377793	0.750810621330295	0.75421318504054	0	1	0.336405926946933	0.673802549965541	0
BAI1	chr8	143545376	143626368	+	0.711155902199632	0.229121023573745	0.363586195186144	1	0	0.683235699517574	0.0704686423156444	1
BAI2	chr1	32192717	32229648	-	0.837700464464114	0.35391289107002	0.429596298340196	1	0	0.866126809097174	0.0749483115093039	1
BAI3	chr6	69345631	70099403	+	0.476031899044781	0.0481991061256682	0.250583690622745	1	0	0.643780151619573	0.224931082012405	1
BAIAP2	chr17	79008946	79091232	+	0.586714573656998	0.515993339759881	0.494290444453878	1	0	0.844891454169538	0.101912474155755	1
BAIAP2-AS1	chr17	79002932	79008519	-	0.831127859083341	0.49846639207782	0.780404975166617	1	1	0.95408339076499	0.0477257064093728	1
BAIAP2L1	chr7	97920961	98030427	-	0.688458504951363	0.463324861975287	0.721951012437917	1	1	0.479410751206065	0.663723294279807	0
BAIAP2L2	chr22	38480895	38506676	-	0.71623871702743	0.506309701165542	0.455066434605425	1	0	0.77868711233632	0.345623707787733	1
BAIAP3	chr16	1383605	1399442	+	0.745289632810446	0.57729383927789	0.687990830750944	1	1	0.833606133700896	0.477946243969676	1
BAK1	chr6	33540322	33548070	-	0.351765839978968	0.974016300061344	0.91178842806809	0	1	0.484665747760165	0.928325292901447	0
BAMBI	chr10	28966423	28971868	+	0.975900446937166	0.347384103058452	0.389735535085113	1	0	0.977386285320469	0.267315644383184	1
BANCR	chr9	71911596	71921972	-	0.75944264306371	0.119971956883709	0.0683024154179225	1	0	0.758011716057891	0.32671433494142	1
BANF1	chr11	65769549	65771617	+	0.0712908596967838	0.805494698098326	0.930763679585686	0	0	0.0491471399035148	0.479712267401792	0
BANF2	chr20	17674319	17716517	+	0.752081325037245	0.183682411708001	0.19162032516874	1	0	0.698225361819435	0.277093383873191	1
BANK1	chr4	102711763	102995969	+	0.525633160985014	0.415213390588029	0.492167933098442	1	0	0.682675740868367	0.226610957960028	1
BANP	chr16	87985037	88110924	+	0.334633248619753	0.878801156778547	0.637772212081335	0	1	0.225404893177119	0.724974155754652	0
BAP1	chr3	52435019	52444121	-	0.442029620541583	0.985189729208658	0.968374580804007	0	1	0.0987250172294969	0.910234321157822	0
BARD1	chr2	215590369	215674435	-	0.171807904653405	0.552843747261414	0.476291548159783	0	0	0.340713301171606	0.885682288077188	0
BARHL1	chr9	135457992	135465640	+	0.996363158355972	0.440320743142582	0.337988708239589	1	0	0.982081323225362	0.137577532736044	1
BARHL2	chr1	91177578	91182794	-	0.997765314170537	0.273245114363334	0.0683024154179225	1	0	0.980272226050999	0.145976912474156	1
BARX1	chr9	96713908	96717608	-	0.998159670493384	0.215537639120147	0.0683024154179225	1	0	0.985828738800827	0.0230013783597519	1
BARX2	chr11	129245880	129322174	+	0.838971168171063	0.123082990097275	0.193318334253088	1	0	0.819004135079256	0.225447966919366	1
BASP1	chr5	17216931	17276954	+	0.540399614407151	0.448733678029971	0.688627584157575	1	1	0.458778428669883	0.635466919365955	0
BASP1P1	chr13	23471168	23472320	-	0.9413285426343	0.388046621680834	0.38816487668209	1	0	0.570425568573398	0.547941075120607	1
BATF	chr14	75988783	76013334	+	0.090263780562615	0.644202962054158	0.519633230037781	0	1	0.246855616815989	0.897312198483804	0
BATF2	chr11	64755416	64764517	-	0.605512225046008	0.435676102006835	0.447680095088509	1	0	0.440730530668504	0.22592177808408	0
BATF3	chr1	212859758	212873327	-	0.880992025238805	0.404215230917536	0.457783249140383	1	0	0.439567539627843	0.560733976567884	0
BAX	chr19	49458116	49465055	+	0.11471387257909	0.747831040224345	0.911576176932547	0	1	0.454643349414197	0.851610957960028	0
BAZ1A	chr14	35221936	35344853	-	0.0551660678292875	0.810752782402945	0.718470093815002	0	1	0.193616471399035	0.864274638180565	0
BAZ1B	chr7	72854727	72936615	-	0.178862501095434	0.948908947506792	0.685443817124422	0	1	0.318444176430048	0.977343211578222	0
BAZ2A	chr12	56989379	57030163	-	0.075059153448427	0.970992901586189	0.964554060364223	0	1	0.358804272915231	0.957572363886975	0
BAZ2B	chr2	160175489	160473059	-	0.312899833493997	0.587985277363947	0.546461773570489	0	1	0.310820124052378	0.595192970365265	0
BBC3	chr19	47724078	47736023	-	0.567128209622294	0.609893961966524	0.623551385999915	0	1	0.462784286698828	0.574302205375603	0
BBIP1	chr10	112658487	112679124	-	0.148759968451494	0.655201121724652	0.878677250923292	0	1	0.269038594073053	0.671864231564438	0
BBOX1	chr11	27062508	27149354	+	0.511304881254929	0.0576198405047761	0.16551343549688	1	0	0.575551343900758	0.262922122674018	1
BBS1	chr11	66278118	66301084	+	0.306896853912891	0.742353869073701	0.643460542513903	0	1	0.146149207443143	0.672553411440386	0
BBS10	chr12	76738265	76742222	-	0.0432477434054859	0.318157917798615	0.545994821072293	0	1	0.0366557546519642	0.492591316333563	0
BBS12	chr4	123653856	123666098	+	0.280825519235825	0.423319603890982	0.354756547947532	0	0	0.512835975189525	0.207227773949001	1
BBS2	chr16	56518258	56554008	-	0.169967575146788	0.723775304530716	0.665322409474891	0	1	0.402696416264645	0.647829083390765	0
BBS4	chr15	72978519	73030817	+	0.311410042941022	0.593287179037771	0.56492762236278	0	1	0.133399379738112	0.587525844245348	0
BBS5	chr2	170336005	170363165	+	0.373543072473929	0.493164490403996	0.431421658105871	0	0	0.362723983459683	0.491040661612681	0
BBS7	chr4	122745483	122791652	-	0.227675050389975	0.619139426868811	0.41461136817082	0	0	0.257968642315644	0.601826326671261	0
BBS9	chr7	33169151	33645680	+	0.426430637104548	0.417667163263518	0.38650931782485	0	0	0.575034458993797	0.34105789110958	1
BBX	chr3	107241782	107530176	+	0.161423188151783	0.573744632372272	0.556862079212124	0	1	0.325206753962784	0.623837008959338	0
BCAM	chr19	45312315	45324678	+	0.8494873367803	0.265752344229252	0.0683024154179225	1	0	0.786225017229497	0.0827446588559614	1
BCAN	chr1	156611739	156629324	+	0.96836385943388	0.252957672421348	0.266162923971643	1	0	0.662560303239145	0.552980702963473	1
BCAP29	chr7	107220421	107263762	+	0.100035053895364	0.598939619665235	0.583478371609288	0	1	0.419021364576154	0.660018952446589	0
BCAR1	chr16	75262927	75301951	-	0.963149592498466	0.286609411970905	0.207751411470051	1	0	0.573742246726396	0.554574431426602	1
BCAR3	chr1	94027342	94312706	-	0.61173429147314	0.380772938392779	0.409559791144883	1	0	0.708433838731909	0.46368883528601	1
BCAR4	chr16	11913691	11922689	-	0.466654982034879	0.212382788537376	0.283482616631999	0	0	0.574086836664369	0.0625430737422467	1
BCAS1	chr20	52560078	52687304	-	0.693322232933135	0.130619577600561	0.267436430784905	1	0	0.530194693314955	0.403385596140593	1
BCAS2	chr1	115110180	115124265	-	0.190912277626851	0.847515555166068	0.812115294816827	0	1	0.305306685044797	0.900801171605789	0
BCAS3	chr17	58755171	59470199	+	0.465428095697134	0.452195250197178	0.542683703357813	0	1	0.616083735354928	0.377885940730531	1
BCAS4	chr20	49411430	49493714	+	0.437384979405836	0.629305056524406	0.556734728530798	0	1	0.0642660234321158	0.710932115782219	0
BCAT1	chr12	24962957	25102393	-	0.641311015686618	0.248050127070371	0.406121322749077	1	0	0.418762922122674	0.61078566505858	0
BCAT2	chr19	49298318	49314320	-	0.23937428796775	0.503855928490053	0.594557880884663	0	1	0.115308407994487	0.619314266023432	0
BCCIP	chr10	127512103	127542264	+	0.367101919200771	0.862019104372973	0.795644606698646	0	1	0.0957529290144728	0.841488628532047	0
BCDIN3D	chr12	50229825	50236912	-	0.336955569187626	0.502409955306283	0.544127011079509	0	1	0.467220882150241	0.561509303928325	0
BCDIN3D-AS1	chr12	50222325	50234937	+	0.524888265708527	0.462536149329594	0.4661459438808	1	0	0.447880771881461	0.514989662301861	0
BCHE	chr3	165490691	165555253	-	0.206642713171501	0.0878976426255368	0.0683024154179225	0	0	0.563404548587181	0.162517229496899	1
BCKDHA	chr19	41903693	41930910	+	0.26947682061169	0.851152396810095	0.787451712866664	0	1	0.116815988973122	0.767401791867677	0
BCKDHB	chr6	80816343	81055987	+	0.353474717377969	0.416089737972132	0.396782272785159	0	0	0.348380427291523	0.542987594762233	0
BCKDK	chr16	31119614	31124112	+	0.277144860222592	0.954649022872667	0.926561107101923	0	1	0.0758097863542385	0.705246381805651	0
BCL10	chr1	85731459	85742587	-	0.0559547804749803	0.809087722373149	0.827652077938617	0	1	0.152524121295658	0.823440730530668	0
BCL11A	chr2	60678301	60780633	-	0.69770396985365	0.533695556918763	0.550961497644012	1	1	0.314825982081323	0.710716747070986	0
BCL11B	chr14	99635624	99738050	-	0.627245640171764	0.829769520637981	0.916627753958484	0	1	0.699776016540317	0.30763266712612	1
BCL2	chr18	60790578	60986613	-	0.283629830864955	0.531197966874069	0.710786602708324	0	1	0.20946760854583	0.70421261199173	0
BCL2A1	chr15	80253231	80263643	-	0.23341512575585	0.539654719130663	0.901600373561999	0	1	0.161871123363198	0.581366299104066	0
BCL2L1	chr20	30252260	30310656	-	0.260844798878275	0.718122863903251	0.714309971558348	0	1	0.126249138525155	0.767832529290145	0
BCL2L10	chr15	52401821	52404972	-	0.939050039435632	0.244720007010779	0.353907543405357	1	0	0.217220882150241	0.223897312198484	0
BCL2L11	chr2	111878490	111926022	+	0.54736657611077	0.739856279029007	0.820095937513266	0	1	0.709812198483804	0.578738800827016	1
BCL2L12	chr19	50168398	50177173	+	0.159758128121988	0.623345894312505	0.779131468353356	0	1	0.396623018607857	0.609794968986906	0
BCL2L13	chr22	18121349	18213621	+	0.175882919989484	0.675400928928227	0.529863734770981	0	1	0.212956581667815	0.662775671950379	0
BCL2L14	chr12	12223877	12252627	+	0.739900096398212	0.376128297257033	0.319395508765972	1	0	0.625387663680221	0.428842177808408	1
BCL2L15	chr1	114419435	114430169	-	0.157786346507756	0.438743317851196	0.552319904911491	0	1	0.163852515506547	0.536612680909717	0
BCL2L2	chr14	23775970	23780968	+	0.859039523267023	0.669266497239506	0.819374283652417	1	1	0.486604066161268	0.859579600275672	0
BCL2L2-PABPN1	chr14	23775970	23795394	+	0.57168521601963	0.745859258610113	0.914972195101244	0	1	0.278514817367333	0.751206064782908	0
BCL3	chr19	45251977	45263301	+	0.116116028393655	0.887214091665936	0.970412191705226	0	1	0.0970020675396278	0.653041006202619	0
BCL6	chr3	187439164	187463513	-	0.340373323985628	0.884847953728858	0.937470815468863	0	1	0.92776533425224	0.0452705031013094	1
BCL6B	chr17	6926368	6932961	+	0.492200508281483	0.362939269126282	0.242220995882328	1	0	0.650111991729841	0.432934183321847	1
BCL7A	chr12	122459860	122499950	+	0.570721233897117	0.661379370782578	0.583011419111092	0	1	0.672381116471399	0.517875603032391	1
BCL7B	chr7	72950682	72972065	-	0.231487161510823	0.916221190079748	0.86853164664431	0	1	0.176214679531358	0.936164713990352	0
BCL7C	chr16	30845361	30905623	-	0.431644904039961	0.585400052580843	0.562210807827822	0	1	0.488585458304618	0.546648862853205	1
BCL9	chr1	147013270	147098020	+	0.851546753132942	0.474980282183858	0.449420554399966	1	0	0.700163680220538	0.53118538938663	1
BCL9L	chr11	118766850	118781613	-	0.187406888090439	0.972395057400754	0.981746402343252	0	1	0.391109579600276	0.74500344589938	0
BCLAF1	chr6	136578000	136610989	-	0.0524932083077732	0.78069406712821	0.944560003396018	0	1	0.318185733976568	0.914627842866988	0
BCMO1	chr16	81272295	81324747	+	0.755455262466042	0.164972395057401	0.176465594090928	1	0	0.7065816678153	0.234838042729152	1
BCO2	chr11	112046207	112089649	+	0.580623959337481	0.225966172990974	0.393895657341767	1	0	0.684700206753963	0.374483115093039	1
BCR	chr22	23522551	23660224	+	0.40263780562615	0.762334589431251	0.7525576261833	0	1	0.322148518263267	0.667427636113025	0
BCRP2	chr22	21457304	21476575	+	0.656866181754447	0.0661204101305758	0.190771320626565	1	0	0.655883873190903	0.199129910406616	1
BCRP3	chr22	25028881	25049327	+	0.55595478047498	0.329769520637981	0.364180498365666	1	0	0.612853204686423	0.257214851826327	1
BCS1L	chr2	219524378	219528166	+	0.0998159670493384	0.782359127158005	0.80804007301439	0	1	0.49276361130255	0.777954858718125	0
BDH1	chr3	197236653	197300194	-	0.54429936026641	0.675663833143458	0.543320456764444	0	1	0.275973466574776	0.637965196416265	0
BDH2	chr4	103998781	104021024	-	0.342695644553501	0.643458066777671	0.538311329965615	0	1	0.316419710544452	0.626378359751895	0
BDKRB1	chr14	96722546	96731100	+	0.819297169397949	0.0439050039435632	0.224773952540646	1	0	0.917858373535493	0.416350792556857	1
BDKRB2	chr14	96671134	96710666	+	0.834414161773727	0.21190079747612	0.30160886360742	1	0	0.831323225361819	0.120778773259821	1
BDNF	chr11	27676441	27743605	-	0.863114538603102	0.129830864954868	0.302415417922486	1	0	0.883743969676085	0.231305995864921	1
BDNF-AS	chr11	27528398	27719718	+	0.590439050039436	0.237577775830339	0.368425521076538	1	0	0.619314266023432	0.282089937973811	1
BDP1	chr5	70751441	70863649	+	0.142537902024362	0.8996582245202	0.642144585473532	0	1	0.253919710544452	0.923845623707788	0
BEAN1	chr16	66461199	66527432	+	0.86114275698887	0.30085005696258	0.477140552701957	1	0	0.912258787043418	0.178411440385941	1
BECN1	chr17	40962149	40976310	-	0.226491981421435	0.938743317851196	0.901770174470433	0	1	0.242978980013784	0.931943487250172	0
BEGAIN	chr14	101003483	101036131	-	0.872666725089826	0.345719043028657	0.376236362864541	1	0	0.783511371467953	0.067065816678153	1
BEND3	chr6	107386384	107435636	-	0.494829550433792	0.446805713784944	0.424035318588954	1	0	0.112982425913163	0.543978290833908	0
BEND3P3	chr10	81442730	81448650	+	0.51301375865393	0.765270353167996	0.560894850787452	0	1	0.493280496209511	0.618280496209511	0
BEND4	chr4	42112869	42154895	-	0.770396985364999	0.393348523354658	0.366939763127733	1	0	0.857770503101309	0.374267746381806	1
BEND5	chr1	49193539	49242547	-	0.529445272105863	0.601743931294365	0.375472258776584	1	0	0.877842866988284	0.19486560992419	1
BEND6	chr6	56819772	56892142	+	0.763473841030585	0.122031373236351	0.324956488517214	1	0	0.581107856650586	0.377282908339077	1
BEND7	chr10	13480483	13544976	-	0.838270090263781	0.162781526597143	0.219977076877361	1	0	0.840756374913852	0.0963990351481737	1
BEST1	chr11	61717355	61731935	+	0.678818683726229	0.631846463938305	0.645795305004882	0	1	0.55078394210889	0.607555134390076	1
BEST2	chr19	12863406	12869271	+	0.946849531154149	0.340241871878012	0.290317103196502	1	0	0.782046864231564	0.37762749827705	1
BEST3	chr12	70037287	70093196	-	0.781000788712646	0.149636315835597	0.188479008362695	1	0	0.846097518952447	0.186466230186079	1
BEST4	chr1	45249256	45253426	-	0.456270265533257	0.458066777670669	0.535806766566201	0	1	0.570554789800138	0.36315472088215	1
BET1	chr7	93620999	93633690	-	0.179957935325563	0.597230742266234	0.503544593963578	0	1	0.336621295658167	0.670098208132323	0
BET1L	chr11	202923	207422	-	0.311892034002278	0.938217509420734	0.975293967822728	0	1	0.280668504479669	0.945942453480358	0
BFAR	chr16	14726667	14763093	+	0.13767417404259	0.917710980632723	0.695462070722078	0	1	0.0881719503790489	0.894426257753274	0
BFSP1	chr20	17474549	17549865	-	0.802909473315222	0.266146700552099	0.394744661883941	1	0	0.838774982770503	0.272226050999311	1
BFSP2	chr3	133118838	133194056	+	0.687932696520901	0.286390325124879	0.308018847900836	1	0	0.492203652653343	0.489834596829773	1
BGLAP	chr1	156211950	156213123	+	0.439970204188941	0.627114188064149	0.667911873328522	0	0	0.114145416953825	0.676817711922812	0
BHLHA15	chr7	97841565	97842271	+	0.936596266760144	0.503505389536412	0.625206944857155	1	0	0.994055823569952	0.98763783597519	0
BHLHA9	chr17	1173857	1174565	+	0.997590044693717	0.400271667689072	0.0683024154179225	1	0	0.969159200551344	0.0332529290144728	1
BHLHE22	chr8	65492794	65496191	+	0.980238366488476	0.0568749452282885	0.245532113596808	1	0	0.959424534803584	0.240480702963473	1
BHLHE23	chr20	61637330	61638387	-	0.995267724125844	0.016606782928753	0.349789871375812	1	0	0.981736733287388	0.0199431426602343	1
BHLHE40	chr3	5021096	5026865	+	0.376172114626238	0.889492594864604	0.989387443222821	0	1	0.180608201240524	0.698268435561682	0
BHLHE40-AS1	chr3	4939913	4948186	-	0.530321619489966	0.18052756112523	0.395508765971898	1	0	0.552506891798759	0.25934700206754	1
BHLHE41	chr12	26272958	26278003	-	0.97857330645868	0.349618788887915	0.445684934414399	1	0	0.988111647139904	0.188318401102688	1
BHMT	chr5	78407603	78428113	+	0.855753220576637	0.15756725966173	0.338540561192002	1	0	0.755298070296347	0.209941419710544	1
BHMT2	chr5	78365546	78385897	+	0.795986328980808	0.0967049338357725	0.283822218448869	1	0	0.705074086836664	0.138869745003446	1
BICC1	chr10	60272903	60588845	+	0.61453860310227	0.0894750679169223	0.25635692150953	1	0	0.704729496898691	0.265075809786354	1
BICD1	chr12	32260184	32531141	+	0.429015861887652	0.437297344667426	0.440760708069788	0	0	0.272570640937285	0.554875947622329	0
BICD2	chr9	95473644	95527083	-	0.377442818333187	0.788975549907984	0.740077259413338	0	1	0.215627153687112	0.665101654031702	0
BID	chr22	18216905	18257431	-	0.364122338094821	0.836955569187626	0.896124294264974	0	1	0.0821416264645072	0.718771536871123	0
BIK	chr22	43506753	43525718	+	0.800718604854964	0.436683901498554	0.544933565394575	1	1	0.678712956581668	0.493538938662991	1
BIN1	chr2	127805598	127864903	-	0.522127771448602	0.728507580404873	0.719234197902959	0	1	0.608244314266023	0.46618711233632	1
BIN2	chr12	51674821	51717938	-	0.148190342651827	0.947769695907458	0.913274186016895	0	1	0.161655754651964	0.757968642315644	0
BIN3	chr8	22477946	22526661	-	0.335684865480677	0.806853036543686	0.84008999448147	0	1	0.289843211578222	0.749396967608546	0
BIN3-IT1	chr8	22497883	22499722	-	0.0450004381736921	0.94855840855315	0.777560809950333	0	0	0.024250516884907	0.726697105444521	0
BIRC2	chr11	102217912	102249401	+	0.106870563491368	0.753702567697835	0.801884790083627	0	1	0.348638869745003	0.871511026878015	0
BIRC3	chr11	102188180	102210135	+	0.125054771711506	0.834633248619753	0.905463344228892	0	1	0.45933838731909	0.960113714679531	0
BIRC5	chr17	76210276	76221716	+	0.349399702041889	0.653623696433266	0.379929532623	0	0	0.084855272226051	0.819133356305996	0
BIRC6	chr2	32582095	32843965	+	0.0858382262728946	0.827710104285339	0.7627881309165	0	1	0.230099931082012	0.864920744314266	0
BIRC7	chr20	61867234	61871859	+	0.82381035842608	0.351196214179301	0.292057562507959	1	0	0.790876981392143	0.0983373535492764	1
BIRC8	chr19	53792853	53794875	-	0.819910612566822	0.357462097975638	0.0683024154179225	1	0	0.0338559614059269	0.0222691247415575	0
BIVM	chr13	103451398	103493888	+	0.511611602839366	0.500613443168872	0.54077344313792	1	1	0.396235354927636	0.752541350792557	0
BIVM-ERCC5	chr13	103459495	103528351	+	0.317895013583384	0.792787661028832	0.783546291972662	0	1	0.343900758097864	0.861733287388008	0
BLACAT1	chr1	205404013	205425214	-	0.89676627815266	0.320261151520463	0.263700810799338	1	0	0.825809786354238	0.0796864231564438	1
BLACE	chr7	155149682	155160628	-	0.866050302339847	0.291034966260626	0.297703442713419	1	0	0.942324259131633	0.0505254996554101	1
BLCAP	chr20	36145818	36156333	-	0.544649899220051	0.825563053194286	0.898374156301736	0	1	0.197277739490007	0.622975534114404	0
BLID	chr11	121986061	121986923	-	0.882262728945754	0.379020243624573	0.0683024154179225	1	0	0.692668849069607	0.0763266712611992	1
BLK	chr8	11351520	11422108	+	0.808255192358251	0.512093593900622	0.66570446151887	1	1	0.186164713990351	0.811337008959338	0
BLM	chr15	91260557	91358692	+	0.269652090088511	0.589562702655333	0.412701107950928	0	0	0.166953824948312	0.785406616126809	0
BLMH	chr17	28575212	28619184	-	0.248926474454474	0.780562615020594	0.657681368595322	0	1	0.2453911095796	0.873061681598897	0
BLNK	chr10	97951454	98031333	-	0.650249759004469	0.555823328367365	0.412064354544297	1	0	0.195167126119917	0.96381805651275	0
BLOC1S1	chr12	56109817	56113491	+	0.191043729734467	0.74778722285514	0.910260219892176	0	1	0.197320813232254	0.589679531357684	0
BLOC1S1-RDH5	chr12	56109817	56118526	+	0.359828235912716	0.809964069757252	0.867045888695504	0	1	0.0852429359062715	0.675611647139904	0
BLOC1S2	chr10	102033034	102046469	-	0.0859258610113049	0.803260012268863	0.822515600458463	0	1	0.162517229496899	0.787646450723639	0
BLOC1S3	chr19	45682002	45685058	+	0.130838664446587	0.788405924108317	0.891921721781212	0	1	0.0536698828394211	0.635811509303928	0
BLOC1S4	chr4	6717841	6719387	+	0.0708965033739374	0.613968977302603	0.939041473871885	0	0	0.0273087525844245	0.332658511371468	0
BLOC1S5	chr6	8013799	8064647	-	0.280036806590132	0.641442467794234	0.497941163985227	0	0	0.172381116471399	0.64645072363887	0
BLOC1S5-TXNDC5	chr6	7881482	8064647	-	0.59727455963544	0.589475067916922	0.595619136562381	1	1	0.540273949000689	0.602989317711923	1
BLOC1S6	chr15	45879416	45901909	+	0.164271317150118	0.705152922618526	0.87213991594855	0	1	0.255298070296347	0.710845968297726	0
BLVRA	chr7	43798271	43846941	+	0.368810796599772	0.698054508807291	0.608990958101626	0	1	0.181383528600965	0.719762232942798	0
BLVRB	chr19	40953690	40971725	-	0.427263167119446	0.658618876522654	0.733624824892813	0	1	0.0847691247415576	0.469633011716058	0
BLZF1	chr1	169337193	169365780	+	0.356235211637893	0.727937954605205	0.577492889586959	0	1	0.413206409372846	0.768349414197105	0
BMF	chr15	40380090	40401085	-	0.485978441854351	0.635395670843923	0.848410238994779	0	1	0.0502670572019297	0.635251550654721	0
BMI1	chr10	22610138	22620414	+	0.913022522127771	0.528306020506529	0.8840684297661	1	1	0.892789455547898	0.642574086836664	1
BMP1	chr8	22022652	22069840	+	0.592936640084129	0.462886688283235	0.487583308570701	1	0	0.700637491385252	0.188792212267402	1
BMP10	chr2	69092612	69098649	-	0.670800105161686	0.106782928752958	0.0683024154179225	1	0	0.951542039972433	0.144684700206754	1
BMP2	chr20	6748744	6760910	+	0.949872929629305	0.151564280080624	0.360911830878295	1	0	0.928799104066161	0.349155754651964	1
BMP2K	chr4	79697531	79833341	+	0.233327491017439	0.580843046183507	0.554951818992232	0	1	0.292169193659545	0.654031702274294	0
BMP3	chr4	81952118	81978685	+	0.860485496450793	0.0930680921917448	0.230334932291888	1	0	0.899638180565127	0.2934183321847	1
BMP4	chr14	54416454	54423554	-	0.985364998685479	0.303040925422838	0.191365623806087	1	0	0.945640937284631	0.569650241212957	1
BMP5	chr6	55620237	55740375	-	0.372841994566646	0.0293138199982473	0.147514539202785	0	0	0.695856305995865	0.193616471399035	1
BMP6	chr6	7727010	7881961	+	0.848917710980633	0.197528700376829	0.356030054760793	1	0	0.893866299104066	0.289498621640248	1
BMP7	chr20	55743808	55841707	-	0.873017264043467	0.174305494698098	0.165046482998684	1	0	0.862120951068229	0.254307374224673	1
BMP8A	chr1	39957317	39995541	+	0.901235649811585	0.5144597318377	0.551555800823534	1	1	0.635036181943487	0.490222260509993	1
BMP8B	chr1	40223902	40254533	-	0.77228113224082	0.620848304267812	0.518274822770302	1	1	0.616212956581668	0.474026533425224	1
BMPER	chr7	33944522	34195484	+	0.713040049075453	0.111865743580755	0.219170522562296	1	0	0.681598897312198	0.244960372157133	1
BMPR1A	chr10	88516395	88684945	+	0.649329594251161	0.395232670230479	0.375981661501889	1	0	0.214162646450724	0.62512922122674	0
BMPR1B	chr4	95679127	96079601	+	0.570765051266322	0.0667776706686531	0.208175913741139	1	0	0.70645244658856	0.214851826326671	1
BMPR2	chr2	203241049	203432474	+	0.433967224607835	0.534002278503199	0.561149552150104	0	1	0.161526533425224	0.588128876636802	0
BMS1	chr10	43277953	43330385	+	0.283980369818596	0.932521251424065	0.663242348346564	0	1	0.398216747070986	0.945856305995865	0
BMS1P1	chr10	46737612	46762892	-	0.908662693891859	0.00764613092629919	0.29912552532156	1	0	0.535686595451413	0.783188318401103	0
BMS1P17	chr14	19670791	19681016	-	0.543138199982473	0.291275961791254	0.216050430869805	1	0	0.542449172984149	0.43743538938663	1
BMS1P18	chr14	19670791	19681016	-	0.543138199982473	0.291275961791254	0.216050430869805	1	0	0.542449172984149	0.43743538938663	1
BMS1P2	chr10	48185838	48203780	+	0.231005170449566	0.416286916133555	0.225262130152396	0	0	0.566613542384562	0.747652481047553	0
BMS1P20	chr22	22652462	22677324	+	0.370300587152747	0.792393304705985	0.760368467971304	0	1	0.438921433494142	0.619701929703653	0
BMS1P4	chr10	75458908	75490272	-	0.105687494522829	0.850714223118044	0.570573502568239	0	1	0.335544452101999	0.870089593383873	0
BMS1P5	chr10	46737612	46762892	-	0.908662693891859	0.00764613092629919	0.29912552532156	1	0	0.535686595451413	0.783188318401103	0
BMS1P6	chr10	48185838	48203780	+	0.231005170449566	0.416286916133555	0.225262130152396	0	0	0.566613542384562	0.747652481047553	0
BNC1	chr15	83924654	83953468	-	0.890763298571554	0.085093330996407	0.0683024154179225	1	0	0.866256030323915	0.304186767746382	1
BNC2	chr9	16409500	16870786	-	0.560949960564368	0.147313995267724	0.391178842806809	1	0	0.594848380427291	0.289670916609235	1
BNIP1	chr5	172571444	172591390	+	0.195951275085444	0.910174393129436	0.614084985354672	0	1	0.206667815299793	0.855487594762233	0
BNIP2	chr15	59955061	59981642	-	0.143896240469722	0.923845412321444	0.903001231056586	0	1	0.158985182632667	0.847906616126809	0
BNIP3	chr10	133781203	133795435	-	0.585356235211638	0.701121724651652	0.717960691089697	0	1	0.1105272226051	0.863714679531358	0
BNIP3L	chr8	26240522	26270644	+	0.393173253877837	0.728288493558847	0.904359638324065	0	1	0.0814955203308063	0.746941764300482	0
BNIPL	chr1	151009028	151020076	+	0.492638681973534	0.462799053544825	0.36834062062232	1	0	0.295227429359063	0.516497243280496	0
BOC	chr3	112931374	113006305	+	0.80799228814302	0.201296994128473	0.234197902958781	1	0	0.896493797381116	0.227472432804962	1
BOD1	chr5	173034147	173043666	-	0.380729121023574	0.84668302515117	0.72645073651144	0	1	0.32447450034459	0.858244314266023	0
BOD1L1	chr4	13570365	13629328	-	0.257164139865042	0.825300148979055	0.86454132529609	0	1	0.2644727773949	0.882753273604411	0
BOD1L2	chr18	54814292	54817639	+	0.922969064937341	0.0539391814915432	0.375429808549476	1	0	0.882279462439697	0.44934527911785	1
BOK	chr2	242498145	242513553	+	0.866707562877925	0.492551047235124	0.539839538141529	1	1	0.584252239834597	0.0887749827705031	1
BOK-AS1	chr2	242483800	242498558	-	0.937472614144247	0.104416790815879	0.438680646941461	1	0	0.877455203308063	0.0413938662991041	1
BOLA1	chr1	149871154	149872348	+	0.0314608710892998	0.420383840154237	0.709385745213737	0	0	0.443961061337009	0.55026705720193	0
BOLA3	chr2	74362527	74375039	-	0.188239418105337	0.681228639032513	0.414738718852146	0	0	0.083433838731909	0.623406271536871	0
BOLA3-AS1	chr2	74375107	74379516	+	0.273683288055385	0.659539041275962	0.514581653011844	0	1	0.0498793935217092	0.752282908339077	0
BOLL	chr2	198591602	198651036	-	0.7321444220489	0.116378932608886	0.318504053996689	1	0	0.718340799448656	0.177506891798759	1
BOP1	chr8	145486055	145515120	-	0.300017526947682	0.759530277802121	0.413040709767797	0	0	0.0838215024121296	0.776490351481737	0
BORA	chr13	73301886	73330336	+	0.0417141354833056	0.714398387520813	0.64452179819162	0	1	0.422596485182633	0.946243969676085	0
BPESC1	chr3	138823026	138844005	+	0.761721146262378	0.23784068004557	0.154561276902831	1	0	0.794409028256375	0.155539283252929	1
BPGM	chr7	134331530	134364567	+	0.217377968626764	0.545482429234949	0.552150104003056	0	1	0.395244658855961	0.586879738111647	0
BPHL	chr6	3118925	3153432	+	0.465077556743493	0.550828148277977	0.46482998684043	0	0	0.41803066850448	0.542729152308753	0
BPI	chr20	36932551	36965905	+	0.89251599333976	0.39694154762948	0.648554569766948	1	1	0.88934355616816	0.317711922811854	1
BPIFA1	chr20	31823801	31831115	+	0.798221014810271	0.21777232494961	0.0683024154179225	1	0	0.954858718125431	0.0799448656099242	1
BPIFA2	chr20	31755959	31769223	+	0.657523442292525	0.221058627639997	0.178503204992147	1	0	0.675310130944176	0.206280151619573	1
BPIFA3	chr20	31805115	31815612	+	0.893304705985453	0.263912014722636	0.0683024154179225	1	0	0.89197105444521	0.155194693314955	1
BPIFA4P	chr20	31781410	31798268	+	0.834501796512137	0.176890719481202	0.0683024154179225	1	0	0.802205375603032	0.134691592005513	1
BPIFB1	chr20	31870940	31897684	+	0.784681447725879	0.218341950749277	0.207369359426073	1	0	0.856392143349414	0.167470709855272	1
BPIFB2	chr20	31595383	31611515	+	0.594733152221541	0.302427482253965	0.0683024154179225	1	0	0.910406616126809	0.34381461061337	1
BPIFB3	chr20	31643229	31661434	+	0.597493646481465	0.228463763035667	0.192851381754892	1	0	0.801300827015851	0.234967263955892	1
BPIFB4	chr20	31669317	31699557	+	0.668565419332223	0.17465603365174	0.182451076113257	1	0	0.779505513439008	0.149121295658167	1
BPIFB6	chr20	31619453	31631853	+	0.711068267461222	0.142976075716414	0.0683024154179225	1	0	0.855875258442453	0.287560303239145	1
BPIFC	chr22	32809833	32853373	-	0.887827534834808	0.152834983787573	0.200110370590483	1	0	0.841660923501034	0.254092005513439	1
BPNT1	chr1	220230823	220263195	-	0.231355709403207	0.749715187100166	0.423271214500998	0	0	0.296476567884218	0.866514472777395	0
BPTF	chr17	65821779	65980494	+	0.127946718079047	0.874989045657699	0.794668251475145	0	1	0.23065988973122	0.843728463128877	0
BRAF	chr7	140433812	140624564	-	0.149504863727982	0.5816317588292	0.691174597784098	0	1	0.370348035837354	0.652868711233632	0
BRAP	chr12	112079949	112123790	-	0.137104548242924	0.921435457015161	0.704928471367322	0	1	0.111776361130255	0.926430048242591	0
BRAT1	chr7	2577443	2595392	-	0.196126544562264	0.956094996056437	0.956997919938872	0	1	0.0607339765678842	0.817324259131633	0
BRCA1	chr17	41196311	41277500	-	0.359740601174306	0.549338357725002	0.370590482659082	0	0	0.138309786354238	0.806555823569952	0
BRCA2	chr13	32889616	32973809	+	0.40101656296556	0.505214266935413	0.42352591586365	0	0	0.265937284631289	0.741169882839421	0
BRD1	chr22	50166936	50218452	-	0.298440101656297	0.960213828761721	0.929532622999533	0	1	0.229453824948312	0.945770158511371	0
BRD3	chr9	136895445	136933141	-	0.355490316361406	0.931425817193936	0.739780107823577	0	1	0.116988283942109	0.65894210889042	0
BRD4	chr19	15348300	15391262	-	0.369862413460696	0.969064937341162	0.905038841957804	0	1	0.349844934527912	0.956323225361819	0
BRD7	chr16	50352928	50402845	-	0.231618613618438	0.807597931820173	0.689391688245532	0	1	0.262017574086837	0.900370434183322	0
BRD7P3	chr6	118822535	118824996	+	0.252607133467707	0.708132503724476	0.571931909835718	0	0	0.175051688490696	0.595408339076499	0
BRD8	chr5	137475458	137514358	-	0.491630882481816	0.891420559109631	0.556267776032602	0	1	0.375473811164714	0.821028600964852	0
BRD9	chr5	863849	892939	-	0.243142581719394	0.97848567172027	0.844971770598973	0	1	0.11276705720193	0.935906271536871	0
BRDT	chr1	92414927	92479985	+	0.567084392253089	0.229603014635001	0.224476800950885	1	0	0.680435906271537	0.202489662301861	1
BRE	chr2	28113481	28561767	+	0.346989746735606	0.504732275874156	0.574648724370675	0	1	0.353721571330117	0.54328911095796	0
BREA2	chr8	144779284	144780583	+	0.591709753746385	0.729953553588643	0.571252706201978	0	0	0.0509131633356306	0.547811853893866	0
BRE-AS1	chr2	28112322	28113981	-	0.0364122338094821	0.440496012619402	0.884153330220317	0	0	0.0538852515506547	0.166953824948312	0
BRF1	chr14	105675622	105781914	-	0.355665585838226	0.696696170361931	0.736171838519336	0	1	0.170959682977257	0.643995520330806	0
BRF2	chr8	37701397	37707431	-	0.0810183156603278	0.939312943650863	0.729210001273507	0	1	0.0523776705720193	0.744098897312198	0
BRI3	chr7	97910978	97922275	+	0.193190780825519	0.870475856629568	0.895699791993887	0	1	0.119271192281185	0.671261199172984	0
BRI3BP	chr12	125478193	125510349	+	0.440364560511787	0.658005433353781	0.474253937258564	0	0	0.349155754651964	0.934398690558236	0
BRICD5	chr16	2259253	2261069	-	0.0542897204451845	0.954342301288231	0.697160079806427	0	0	0.615566850447967	0.987680909717436	0
BRINP1	chr9	121928907	122131739	-	0.646218561037595	0.0770309350626588	0.15889120006792	1	0	0.672725706409373	0.245304962095107	1
BRINP2	chr1	177140632	177251558	+	0.715669091227763	0.124879502234686	0.145816530118436	1	0	0.796175051688491	0.166350792556857	1
BRINP3	chr1	190066796	190446759	-	0.329550433791955	0.0703706949434756	0.149552150104003	0	0	0.583778428669883	0.172079600275672	1
BRIP1	chr17	59756546	59940920	-	0.376654105687495	0.428752957672421	0.359341172475273	0	0	0.349328049620951	0.65657305306685	0
BRIX1	chr5	34915819	34925787	+	0.0254140741389887	0.819034265182718	0.822430700004245	0	1	0.337741212956582	0.868883528600965	0
BRK1	chr3	10157332	10168874	+	0.271492419595127	0.793839277889756	0.89629409517341	0	1	0.520158511371468	0.950551343900758	0
BRMS1	chr11	66104803	66112582	-	0.379546052055035	0.875602488826571	0.86585728233646	0	1	0.358976567884218	0.857124396967609	0
BRMS1L	chr14	36295596	36341169	+	0.277845938129875	0.605030233984752	0.505497304410579	0	1	0.342436250861475	0.739016195727085	0
BROX	chr1	222885894	222908538	+	0.0421961265445623	0.880553851546753	0.818525279110243	0	1	0.234148862853205	0.816204341833218	0
BRPF1	chr3	9773433	9789699	+	0.339409341863115	0.977916045920603	0.891369868828798	0	1	0.43500172294969	0.976007925568573	0
BRPF3	chr6	36164549	36200567	+	0.390018403295066	0.889974585925861	0.768136859532198	0	1	0.355099931082012	0.869486560992419	0
BRSK1	chr19	55795533	55823903	+	0.559985978441854	0.418937866970467	0.435709131043851	1	0	0.710716747070986	0.284286698828394	1
BRSK2	chr11	1411128	1483919	+	0.762772763123302	0.329944790114801	0.37462325423441	1	0	0.602343211578222	0.115997587870434	1
BRWD1	chr21	40557403	40685712	-	0.0924984663920778	0.842213653492244	0.722545315617439	0	1	0.421433494141971	0.857684355616816	0
BRWD1-AS1	chr21	40687632	40695144	+	0.490798352466918	0.295197616335115	0.240989939296175	1	0	0.749095451412819	0.24052377670572	1
BRWD1-IT2	chr21	40685860	40686888	-	0.373674524581544	0.520857067741653	0.351233179097508	0	0	0.305737422467264	0.0388955892487939	0
BSCL2	chr11	62457733	62477091	-	0.147007273683288	0.630531942862151	0.660567984038715	0	1	0.258571674707099	0.722432804962095	0
BSDC1	chr1	32830704	32860062	-	0.322671106826746	0.948514591183945	0.889586959290232	0	1	0.139171261199173	0.80013783597519	0
BSG	chr19	571276	583493	+	0.258391026202787	0.938305144159145	0.953517001315957	0	1	0.071157822191592	0.71170744314266	0
BSN	chr3	49591921	49708982	+	0.733634212601875	0.304968889667864	0.296217684764613	1	0	0.73539800137836	0.205117160578911	1
BSN-AS2	chr3	49586738	49591799	-	0.967136973096135	0.242485321181316	0.259455788088466	1	0	0.624267746381806	0.0946330117160579	1
BSND	chr1	55464616	55474465	+	0.870607308737183	0.225703268775743	0.178927707263234	1	0	0.832873880082702	0.0833907649896623	1
BSPH1	chr19	48471302	48495427	-	0.83954079397073	0.0917535711155902	0.209322069873074	1	0	0.821200895933839	0.361862508614748	1
BSPRY	chr9	116111811	116133513	+	0.731487161510823	0.397598808167558	0.329753364180498	1	0	0.659846657477602	0.42078738800827	1
BST1	chr4	15704572	15733796	+	0.528875646306196	0.60748400666024	0.688712484611793	1	1	0.822450034458994	0.13697450034459	1
BST2	chr19	17513747	17516457	-	0.0270791341687845	0.893041801770222	0.951352039733413	0	1	0.43000516884907	0.699431426602343	0
BSX	chr11	122848356	122852379	-	0.998422574708615	0.0650687932696521	0.259752939678227	1	0	0.987810130944176	0.398389042039972	1
BTAF1	chr10	93683735	93790080	+	0.0596792568574183	0.764525457891508	0.793606995797428	0	1	0.373147829083391	0.938146106133701	0
BTBD1	chr15	83685180	83736106	-	0.140171764087284	0.803917272806941	0.784098144925075	0	1	0.272139903514817	0.92065816678153	0
BTBD10	chr11	13409555	13484838	-	0.21785995968802	0.642625536762773	0.541877149042747	0	1	0.31749655410062	0.626593728463129	0
BTBD11	chr12	107712196	108053419	+	0.566558583822627	0.450004381736921	0.6098399626438	1	1	0.855315299793246	0.207486216402481	1
BTBD16	chr10	124030820	124097676	+	0.848873893611428	0.175313294189817	0.21573205416649	1	0	0.865351481736733	0.142918676774638	1
BTBD17	chr17	72352554	72357958	-	0.97712733327491	0.391902550170888	0.285732478668761	1	0	0.892875603032391	0.195253273604411	1
BTBD18	chr11	57510985	57519253	-	0.30943826132679	0.816054684076768	0.747506049157363	0	1	0.0357942798070296	0.807029634734666	0
BTBD19	chr1	45274153	45279801	+	0.139163964595566	0.456533169748488	0.780065373349747	0	1	0.101567884217781	0.484558063404549	0
BTBD2	chr19	1985446	2015702	-	0.224388747699588	0.800324248532118	0.840472046525449	0	1	0.100491040661613	0.653859407305307	0
BTBD3	chr20	11871370	11907243	+	0.496100254140741	0.385592849005346	0.51636456255041	1	1	0.548931771192281	0.450077532736044	1
BTBD6	chr14	105714878	105717430	+	0.375909210411007	0.759749364648147	0.963153202869635	0	1	0.0578480358373535	0.806340454858718	0
BTBD7	chr14	93703895	93799438	-	0.22075190605556	0.67908158794146	0.648214967950078	0	1	0.349888008270159	0.737164024810475	0
BTBD8	chr1	92545861	92613401	+	0.453203049688897	0.458154412409079	0.424332470178715	0	0	0.667599931082012	0.320124052377671	1
BTBD9	chr6	38136226	38607924	-	0.394925948646043	0.480764174918938	0.622235428959545	0	1	0.410880427291523	0.482382839421089	0
BTC	chr4	75671447	75719882	-	0.736745245815441	0.0612128647795986	0.0683024154179225	1	0	0.768607856650586	0.142789455547898	1
BTD	chr3	15642858	15687328	+	0.414950486372798	0.541889404960126	0.589633654540052	0	1	0.443530323914542	0.439567539627843	0
BTF3	chr5	72794249	72801448	+	0.0241433704320393	0.905223030409254	0.97818058326612	0	1	0.144641626464507	0.841790144727774	0
BTF3L4	chr1	52521856	52556388	+	0.170756287792481	0.765839978967663	0.691301948465424	0	1	0.185518607856651	0.817970365265334	0
BTF3P11	chr13	77502584	77503224	+	0.530584523705197	0.0790027166768907	0.0683024154179225	1	0	0.381784114403859	0.0285578911095796	0
BTG1	chr12	92534053	92539673	-	0.0198930856191394	0.81241784243274	0.997962389098782	0	1	0.360225706409373	0.952920399724328	0
BTG2	chr1	203274663	203278729	+	0.329900972745596	0.967969503111033	0.994651271384302	0	1	0.469977601654032	0.967651619572709	0
BTG3	chr21	18965967	18985268	-	0.388002804311629	0.635351853474717	0.798998174640234	0	1	0.367677463818056	0.895029290144728	0
BTG4	chr11	111338255	111383079	-	0.761896415739199	0.0920164753308211	0.0683024154179225	1	0	0.892746381805651	0.13921433494142	1
BTLA	chr3	112182812	112218408	-	0.29659977214968	0.529138550521427	0.482404380863438	0	0	0.266195727084769	0.84355616815989	0
BTN1A1	chr6	26501494	26510652	+	0.89396196652353	0.346288668828324	0.311754467886403	1	0	0.751464507236389	0.0916609235010338	1
BTN2A1	chr6	26458131	26476849	+	0.309876435018841	0.913153974235387	0.88899265611071	0	1	0.201111302549966	0.792556857339766	0
BTN2A2	chr6	26383323	26395100	+	0.378844974147752	0.69354131977916	0.691047247102772	0	1	0.118625086147484	0.769986216402481	0
BTN2A3P	chr6	26421618	26430816	+	0.50722986591885	0.549075453509771	0.472301226811563	1	0	0.130944176430048	0.571760854583046	0
BTN3A1	chr6	26402464	26415444	+	0.270703706949435	0.941941985803172	0.981661501889035	0	1	0.298845623707788	0.784846657477602	0
BTN3A2	chr6	26365386	26378548	+	0.377530453071598	0.830163876960827	0.924863098017574	0	1	0.450077532736044	0.727644727773949	0
BTN3A3	chr6	26440699	26453643	+	0.2551047235124	0.898475155551661	0.888313452476971	0	1	0.368711233631978	0.735742591316334	0
BTNL10	chr1	228698059	228699989	-	0.873586889843134	0.156690912277627	0.400772594133379	1	0	0.959639903514817	0.315730530668504	1
BTNL3	chr5	180415844	180433727	+	0.919156953816493	0.338752081325037	0.168612302075816	1	0	0.594503790489318	0.0849844934527912	1
BTNL8	chr5	180326076	180377906	+	0.851897292086583	0.185917097537464	0.326781848282888	1	0	0.679574431426602	0.317970365265334	1
BTNL9	chr5	180467224	180488523	+	0.97125580580142	0.142888440978004	0.389268582586917	1	0	0.921175051688491	0.127412129565817	1
BTRC	chr10	103113789	103317078	+	0.417272806940671	0.518666199281395	0.50579445600034	0	1	0.263309786354238	0.515549620951068	0
BUB1	chr2	111395274	111435684	-	0.323547454210849	0.647752168959776	0.37793437194889	0	0	0.401231909028256	0.958175396278429	0
BUB1B	chr15	40453209	40513337	+	0.306151958636403	0.558496187888879	0.336460500063675	0	0	0.358502756719504	0.936853893866299	0
BUB3	chr10	124913759	124924886	+	0.0967049338357725	0.768819560073613	0.917646559409093	0	1	0.142229496898691	0.930306685044797	0
BUD13	chr11	116618885	116643714	-	0.205678731048988	0.888221891157655	0.625504096446916	0	1	0.0762405237767057	0.8986905582357	0
BUD31	chr7	99006600	99017239	+	0.115677854701604	0.968670581018316	0.889884110879993	0	1	0.142918676774638	0.892229496898691	0
BVES	chr6	105544698	105585049	-	0.875821575672597	0.155332573832267	0.186101795644607	1	0	0.874396967608546	0.387663680220538	1
BVES-AS1	chr6	105585561	105617819	+	0.885023223205679	0.117562001577425	0.206520354883899	1	0	0.777179531357684	0.21881461061337	1
BX255923.3	chr9	69174213	69181041	-	0.966654982034879	0.154543861186574	0.257757779004118	1	0	0.926860785665059	0.109062715368711	1
BYSL	chr6	41888964	41900784	+	0.370432039260363	0.853474717377969	0.730525958313877	0	1	0.108804272915231	0.804746726395589	0
BZRAP1	chr17	56378587	56406152	-	0.596310577512926	0.740425904828674	0.903425733327673	0	1	0.55776188835286	0.556814266023432	1
BZRAP1-AS1	chr17	56402810	56431088	+	0.357725002190868	0.770572254841819	0.954238655176805	0	1	0.228807718814611	0.621941764300482	0
BZW1	chr2	201676268	201688569	+	0.138813425641924	0.949697660152484	0.899605212887889	0	1	0.463602687801516	0.944779462439697	0
BZW2	chr7	16685758	16746148	+	0.12746472701779	0.726842520375077	0.510973383707603	0	1	0.685690902825637	0.522958304617505	1
C10orf10	chr10	45471708	45474330	-	0.631276838138638	0.799929892209272	0.516279662096192	0	1	0.040618538938663	0.58196933149552	0
C10orf105	chr10	73471457	73497581	-	0.350495136272018	0.51283848917711	0.58967610476716	0	1	0.49750172294969	0.146106133700896	1
C10orf107	chr10	63422718	63526091	+	0.630006134431689	0.0799228814301989	0.207072207836312	1	0	0.765118883528601	0.231822880771881	1
C10orf11	chr10	77542518	78317126	+	0.623039172728069	0.232889317325388	0.388249777136308	1	0	0.667427636113025	0.261414541695382	1
C10orf111	chr10	15137383	15139318	-	0.38673210060468	0.351459118394532	0.443902024875833	0	0	0.706797036526533	0.155625430737422	1
C10orf113	chr10	21414691	21435488	-	0.740425904828674	0.117781088423451	0.0683024154179225	1	0	0.736604066161268	0.272312198483804	1
C10orf115	chr10	23492744	23528721	-	0.861712382788537	0.0931995442993603	0.148278643290742	1	0	0.815170572019297	0.354884562370779	1
C10orf118	chr10	115881973	115934364	-	0.16904741039348	0.726579616159846	0.683958059175617	0	1	0.364576154376292	0.771106133700896	0
C10orf12	chr10	98741040	98745585	+	0.300587152747349	0.821444220489002	0.894553635861952	0	1	0.300740868366644	0.700120606478291	0
C10orf120	chr10	124457224	124459338	-	0.742748225396547	0.218254316010867	0.0683024154179225	1	0	0.589722605099931	0.103721571330117	1
C10orf126	chr10	29135336	29170826	+	0.7993164490404	0.124441328542634	0.148490894426285	1	0	0.67065816678153	0.303669882839421	1
C10orf128	chr10	50362768	50396445	-	0.629743230216458	0.435018841468758	0.500785329201511	1	1	0.535062026188835	0.489748449345279	1
C10orf129	chr10	96953956	96988686	+	0.530496888966786	0.333888353343265	0.281614806639216	1	0	0.418332184700207	0.578049620951068	0
C10orf131	chr10	97667721	97698415	+	0.697002891946368	0.242266234335291	0.441312561022201	1	0	0.453523432115782	0.449991385251551	0
C10orf2	chr10	102747292	102754158	+	0.295811059503987	0.774603452808693	0.619476164197478	0	1	0.242160578911096	0.830289455547898	0
C10orf25	chr10	45493145	45496470	-	0.499211287354307	0.245289632810446	0.610986118775735	1	1	0.64434011026878	0.0804617505168849	1
C10orf32	chr10	104613966	104624718	+	0.515204627114188	0.674349312067304	0.774122341554527	0	1	0.0416953824948312	0.59170399724328	0
C10orf32-ASMT	chr10	104613966	104661655	+	0.716370169135045	0.507536587503286	0.568366090758586	1	1	0.493323569951757	0.495821847002068	1
C10orf35	chr10	71390002	71393355	+	0.73052317938831	0.583472088335816	0.515770259370888	1	1	0.834898345968298	0.425094762232943	1
C10orf40	chr10	61717974	61720671	-	0.639470686180002	0.146569099991237	0.0683024154179225	1	0	0.909717436250861	0.543719848380427	1
C10orf53	chr10	50887683	50916956	+	0.927263167119446	0.188721409166594	0.241032389523284	1	0	0.907046864231564	0.111991729841489	1
C10orf54	chr10	73507313	73533337	-	0.185741828060643	0.961922706160722	0.98841108799932	0	1	0.184527911784976	0.54053239145417	0
C10orf55	chr10	75669726	75682535	-	0.885417579528525	0.41122600999036	0.4198751963323	1	0	0.820124052377671	0.317927291523088	1
C10orf62	chr10	99349449	99350691	+	0.679213040049075	0.370300587152747	0.0683024154179225	1	0	0.893909372846313	0.550094762232943	1
C10orf67	chr10	23605519	23633772	-	0.802734203838402	0.208395407939707	0.240098484526892	1	0	0.857684355616816	0.26895244658856	1
C10orf71	chr10	50507186	50535537	+	0.68052756112523	0.24344930330383	0.0683024154179225	1	0	0.847949689869056	0.10604755341144	1
C10orf71-AS1	chr10	50504327	50506938	-	0.786916133555341	0.402243449303304	0.0683024154179225	1	0	0.953566505858029	0.398130599586492	1
C10orf76	chr10	103605355	103815932	-	0.28928227149242	0.710367189553939	0.609712611962474	0	1	0.148259820813232	0.707356995175741	0
C10orf82	chr10	118423206	118429481	-	0.924239768644291	0.324423801594952	0.411215350002123	1	0	0.873104755341144	0.0766281874569263	1
C10orf85	chr10	122357460	122359635	+	0.739155201121725	0.31233020769433	0.0683024154179225	1	0	0.954557201929704	0.318271881461061	1
C10orf88	chr10	124690418	124713919	-	0.0913153974235387	0.590176145824205	0.526807318419154	0	1	0.24750172294969	0.702446588559614	0
C10orf90	chr10	128113573	128210010	-	0.765533257383227	0.0811497677679432	0.184446236787367	1	0	0.57908339076499	0.166996898690558	1
C10orf91	chr10	134258713	134261825	+	0.189641573919902	0.470861449478573	0.449547905081292	0	0	0.191678152997932	0.249138525155065	0
C10orf95	chr10	104209593	104211300	-	0.0331259311190956	0.649373411620366	0.736511440336206	0	0	0.0860182632667126	0.406486905582357	0
C10orf99	chr10	85933553	85945050	+	0.499298922092718	0.053588642537902	0.260050091267988	1	0	0.626249138525155	0.284760509993108	1
C11orf1	chr11	111749947	111754797	+	0.475725177460345	0.416221190079748	0.659591628815214	1	1	0.0449259131633356	0.470537560303239	0
C11orf16	chr11	8941622	8954553	-	0.487336780299711	0.585794408903689	0.252876002886615	1	0	0.531874569262577	0.645589248793935	0
C11orf21	chr11	2317506	2323143	-	0.364823416002103	0.913066339496977	0.985864074372798	0	1	0.9131633356306	0.168461405926947	1
C11orf24	chr11	68028802	68039469	-	0.349180615195864	0.777232494961003	0.638536316169292	0	1	0.0372157133011716	0.720666781529979	0
C11orf30	chr11	76156068	76262589	+	0.160985014459732	0.715931995442994	0.579955002759265	0	1	0.230746037215713	0.769943142660234	0
C11orf31	chr11	57508721	57510883	+	0.0327753921654544	0.703005871527474	0.946597614297237	0	0	0.0361819434872502	0.569219503790489	0
C11orf35	chr11	554849	560779	-	0.951143633336255	0.463105775129261	0.768221759986416	1	1	0.97131288766368	0.367677463818056	1
C11orf40	chr11	4592652	4599050	-	0.906844273069845	0.165498203487863	0.0683024154179225	1	0	0.937973811164714	0.419667470709855	1
C11orf42	chr11	6226797	6232365	+	0.324949610025414	0.765401805275611	0.407819331833425	0	0	0.0993711233631978	0.710889042039972	0
C11orf44	chr11	130542850	130587247	+	0.718692489702918	0.131539742353869	0.153245319862461	1	0	0.932934183321847	0.362034803583735	1
C11orf45	chr11	128769459	128776126	-	0.914205591096311	0.332661467005521	0.355987604533684	1	0	0.954901791867677	0.0764989662301861	1
C11orf48	chr11	62430288	62439241	-	0.0357549732714048	0.733897116817106	0.770174470433417	0	1	0.109235010337698	0.71618711233632	0
C11orf49	chr11	46958239	47185931	+	0.413022522127771	0.470729997370958	0.536528420427049	0	1	0.395201585113715	0.520072363886975	0
C11orf52	chr11	111789600	111797595	+	0.619796687406888	0.288449741477522	0.0683024154179225	1	0	0.775499655410062	0.326197450034459	1
C11orf53	chr11	111126706	111156972	+	0.727981771974411	0.117080010516169	0.228509572526213	1	0	0.88447622329428	0.152437973811165	1
C11orf54	chr11	93474759	93496268	+	0.116904741039348	0.832267110682675	0.66239334380439	0	1	0.432158855961406	0.758227084769125	0
C11orf57	chr11	111944967	111955874	+	0.158005433353781	0.863377442818333	0.731714564672921	0	1	0.249612336319779	0.889429703652653	0
C11orf58	chr11	16760147	16779901	+	0.188151783366927	0.863508894925949	0.913613787833765	0	1	0.29066161268091	0.899465885596141	0
C11orf63	chr11	122753235	122830430	+	0.514547366576111	0.439663482604504	0.369529226981364	1	0	0.729841488628532	0.432417298414886	1
C11orf65	chr11	108253726	108338258	-	0.624791867496276	0.223424765577075	0.282039308910303	1	0	0.480272226050999	0.429789800137836	1
C11orf68	chr11	65684282	65686531	-	0.284287091403032	0.914643764788362	0.892558475187842	0	0	0.170055134390076	0.599672639558925	0
C11orf70	chr11	101918168	101955291	+	0.811234773464201	0.114231881517834	0.171286666383665	1	0	0.676990006891799	0.12224328049621	1
C11orf71	chr11	114262169	114271272	-	0.450836911751818	0.232188239418105	0.530415587723394	0	1	0.816204341833218	0.496597174362509	1
C11orf73	chr11	86013252	86056985	+	0.296249233196039	0.786215055648059	0.465212038884408	0	0	0.263525155065472	0.76408511371468	0
C11orf74	chr11	36616042	36680841	+	0.690430286565595	0.188195600736132	0.28212420936452	1	0	0.787301860785665	0.229195382494831	1
C11orf80	chr11	66512206	66610987	+	0.455919726579616	0.505433353781439	0.564885172135671	0	1	0.181598897312198	0.601740179186768	0
C11orf82	chr11	82612736	82645699	+	0.304443081237402	0.455788274472001	0.344992995712527	0	0	0.229884562370779	0.626809097174363	0
C11orf83	chr11	62439125	62441162	+	0.114100429410218	0.624528963281045	0.774759094961158	0	0	0.0650413507925569	0.530625430737423	0
C11orf84	chr11	63580922	63595190	+	0.463894487774954	0.794014547366576	0.678864031922571	0	1	0.057460372157133	0.891497243280496	0
C11orf85	chr11	64705928	64727609	-	0.832223293313469	0.269170099027254	0.265356369656578	1	0	0.879264300482426	0.378402825637491	1
C11orf86	chr11	66742753	66744479	+	0.915651564280081	0.396065200245377	0.0683024154179225	1	0	0.842694693314955	0.0361819434872502	1
C11orf87	chr11	109292845	109299893	+	0.92415213390588	0.281395145035492	0.0683024154179225	1	0	0.911655754651964	0.228118538938663	1
C11orf88	chr11	111385509	111407756	+	0.732232056787311	0.148672333713084	0.0683024154179225	1	0	0.888740523776706	0.285708132322536	1
C11orf91	chr11	33719653	33722286	-	0.870037682937516	0.0997721496801332	0.0683024154179225	1	0	0.888309786354238	0.459510682288077	1
C11orf94	chr11	45928085	45928833	-	0.700990272544036	0.399176233458943	0.484102389947786	1	0	0.706538594073053	0.477903170227429	1
C11orf95	chr11	63527363	63536113	-	0.495136272018228	0.60739637192183	0.588190346818355	1	1	0.306728118538939	0.659157477601654	0
C11orf96	chr11	43964105	43965433	+	0.982516869687144	0.200201559898344	0.527741223415545	1	0	0.96881461061337	0.0267057201929704	1
C12orf10	chr12	53693469	53700965	+	0.0642800806239593	0.904960126194023	0.810629536868022	0	1	0.283166781529979	0.909889731219848	0
C12orf23	chr12	107349543	107367813	+	0.301507317500657	0.646919638944878	0.793309844207666	0	1	0.350103376981392	0.789067884217781	0
C12orf29	chr12	88429267	88443937	+	0.383752519498729	0.650249759004469	0.67491616080146	0	1	0.0907133011716058	0.791135423845624	0
C12orf36	chr12	13523604	13529679	-	0.772850758040487	0.22482692139164	0.0683024154179225	1	0	0.793633700895934	0.0861474844934528	1
C12orf39	chr12	21679255	21684210	+	0.971387257909035	0.242967312242573	0.344143991170353	1	0	0.940515161957271	0.0963128876636802	1
C12orf4	chr12	4596900	4647637	-	0.141705372009465	0.742485321181316	0.509360275077472	0	1	0.340282563749139	0.761672984148863	0
C12orf40	chr12	40019971	40115720	+	0.536499868547892	0.167338532994479	0.205671350341724	1	0	0.509562370778773	0.335716747070986	1
C12orf42	chr12	103631368	103889788	-	0.562483568486548	0.293664008412935	0.361930636328904	1	0	0.525715024121296	0.379651964162646	1
C12orf43	chr12	121440224	121454305	-	0.173034790991149	0.854833055823328	0.662138642441737	0	1	0.0664197105444521	0.748320124052378	0
C12orf44	chr12	52463757	52471279	+	0.335509596003856	0.943694680571379	0.749416309377255	0	1	0.187887663680221	0.820382494831151	0
C12orf45	chr12	105380097	105388505	+	0.28503198667952	0.635527122951538	0.547480579021098	0	1	0.325249827705031	0.817582701585114	0
C12orf49	chr12	117153595	117175843	-	0.275129261239155	0.726097625098589	0.680392240098485	0	1	0.290963128876637	0.719503790489318	0
C12orf5	chr12	4430358	4469190	+	0.306853036543686	0.66462185610376	0.664218703570064	0	1	0.184312543073742	0.728075465196416	0
C12orf50	chr12	88373815	88423176	-	0.698405047760932	0.0414950486372798	0.157532792800441	1	0	0.689955203308063	0.216919365954514	1
C12orf54	chr12	48876285	48890297	+	0.793094382613268	0.177854701603716	0.244555758373307	1	0	0.652782563749139	0.277308752584425	1
C12orf56	chr12	64660762	64784345	-	0.676978354219613	0.174612216282534	0.326612047374453	1	0	0.642272570640937	0.33920572019297	1
C12orf57	chr12	7053202	7055165	+	0.100385592849005	0.561300499518009	0.976015621683576	0	0	0.441075120606478	0.547381116471399	0
C12orf60	chr12	14956505	14976791	+	0.500262904215231	0.204495662080449	0.278685740968714	1	0	0.529763955892488	0.431168159889731	1
C12orf61	chr12	62995530	62997214	-	0.0248006309701166	0.526158969415476	0.498026064439445	0	0	0.0127929014472777	0.0289024810475534	0
C12orf65	chr12	123717843	123742506	+	0.0890807115940759	0.766979230566997	0.619943116695674	0	1	0.303411440385941	0.773561337008959	0
C12orf66	chr12	64586418	64616076	-	0.244500920164753	0.667163263517658	0.460330262766906	0	0	0.162474155754652	0.647958304617505	0
C12orf68	chr12	48577365	48579709	+	0.966961703619315	0.402813075102971	0.381160589209152	1	0	0.978247760165403	0.0213215024121296	1
C12orf71	chr12	27233989	27235455	-	0.494128472526509	0.564674436946806	0.579572950715286	1	0	0.604066161268091	0.746123363197795	0
C12orf73	chr12	104343980	104350993	-	0.26505126632197	0.833581631758829	0.581865262979157	0	1	0.325120606478291	0.815730530668504	0
C12orf74	chr12	93096618	93102325	+	0.681754447462974	0.323153097888003	0.248970581992614	1	0	0.290747760165403	0.534889731219848	0
[truncated: 21,417 more rows]
