# Supplementary material for: Chromatin Signature Identifies Monoallelic Gene Expression Across Mammalian Cell Types
Source: G3 (Bethesda). 2015 Jun 18;5(8):1713–20. doi: 10.1534/g3.115.018853 (PMC4528328; doi:10.1534/g3.115.018853)
Supplement: Supporting Information [file supp_g3.115.018853_TableS5.zip › TableS5.ods]

## Sheet: Legends
Redundancy removal
Gene_Human	Gene name in hg19
Human_isMAE	Prediction status of human gene; 1=isMAE, 0=not
ID_Human	Homologene ID for the human gene
Redundant_Human	Redundancy status in human genome. The number indicates fold redundancy.
Gene_Mouse	Gene name in mm9
Mouse_isMAE	Prediction status of mouse gene; 1=isMAE, 0=not
ID_Mouse	Homologene ID for the gene in mouse
Redundant_Mouse	Redundancy status in mouse genome. The number indicates fold redundancy.
MAE comparison
Gene_Human	Gene name in hg19
Human_isMAE	Prediction status of human gene; 1=isMAE, 0=not
ID_Human	Homologene ID for the human gene
Gene_Mouse	Gene name in mm9
Mouse_isMAE	Prediction status of mouse gene; 1=isMAE, 0=not
ID_Mouse	Homologene ID for the gene in mouse
BothMAE?	1= isMAE in both, 0=not
BothBAE?	1= isMAE in neither, 0=isBAE in both

## Sheet: MAE_Comparison
Gene_Human	Human_isMAE	ID_Human	Gene_Mouse	Mouse_isMAE	ID_Mouse	BothMAE?	BothBAE?
SERPING1	1	44	Serping1	1	44	1	0
CDKN1C	1	58	Cdkn1c	1	58	1	0
EPOR	1	95	Epor	1	95	1	0
THBD	1	308	Thbd	1	308	1	0
SUOX	1	394	Suox	1	394	1	0
FCGR3A	1	477	Fcgr4	1	477	1	0
IL1B	1	481	Il1b	1	481	1	0
CHRNB1	1	594	Chrnb1	1	594	1	0
ARG2	1	906	Arg2	1	906	1	0
PRDM1	1	925	Prdm1	1	925	1	0
EMP1	1	1088	Emp1	1	1088	1	0
IGFBP4	1	1192	Igfbp4	1	1192	1	0
ATF3	1	1265	Atf3	1	1265	1	0
CD8A	1	1339	Cd8a	1	1339	1	0
EIF5A2	1	1490	Eif5a2	1	1490	1	0
JUN	1	1679	Jun	1	1679	1	0
JUP	1	1680	Jup	1	1680	1	0
KLRD1	1	1705	Klrd1	1	1705	1	0
LAG3	1	1719	Lag3	1	1719	1	0
NID1	1	1878	Nid1	1	1878	1	0
PDE4B	1	1953	Pde4b	1	1953	1	0
SMARCD3	1	2314	Smarcd3	1	2314	1	0
SOX4	1	2338	Sox4	1	2338	1	0
SPAG4	1	2343	Spag4	1	2343	1	0
TGFB3	1	2433	Tgfb3	1	2433	1	0
TIMP2	1	2444	Timp2	1	2444	1	0
TSPAN4	1	2453	Tspan4	1	2453	1	0
GPR68	1	2603	Gpr68	1	2603	1	0
LTBP4	1	2645	Ltbp4	1	2645	1	0
DOC2A	1	2657	Doc2a	1	2657	1	0
CNTNAP1	1	2693	Cntnap1	1	2693	1	0
SAP30	1	2869	Sap30	1	2869	1	0
SOCS2	1	2880	Socs2	1	2880	1	0
RHBDL1	1	2946	Rhbdl1	1	2946	1	0
TNK1	1	2966	Tnk1	1	2966	1	0
FGF11	1	3035	Fgf11	1	3035	1	0
GNG11	1	3045	Gng11	1	3045	1	0
S1PR2	1	3118	S1pr2	1	3118	1	0
KLF4	1	3123	Klf4	1	3123	1	0
NFE2L3	1	3168	Nfe2l3	1	3168	1	0
CLCN2	1	3213	Clcn2	1	3213	1	0
DBN1	1	3236	Dbn1	1	3236	1	0
DMPK	1	3247	Dmpk	1	3247	1	0
FOXD2	1	3292	Foxd2	1	3292	1	0
SDPR	1	3422	Sdpr	1	3422	1	0
CDYL	1	3548	Cdyl	1	3548	1	0
KCNC3	1	3650	Kcnc3	1	3650	1	0
PLA2G7	1	3725	Pla2g7	1	3725	1	0
NR1I3	1	3759	Nr1i3	1	3759	1	0
COMMD3-BMI1	1	3797	Bmi1	1	3797	1	0
S1PR3	1	3829	S1pr3	1	3829	1	0
LRRC32	1	4027	Lrrc32	1	4027	1	0
DLL1	1	4104	Dll1	1	4104	1	0
DGCR6	1	4152	Dgcr6	1	4152	1	0
SPRY2	1	4267	Spry2	1	4267	1	0
MXI1	1	4351	Mxi1	1	4351	1	0
SNAI1	1	4363	Snai1	1	4363	1	0
NFE2	1	4491	Nfe2	1	4491	1	0
NRGN	1	4500	Nrgn	1	4500	1	0
NR4A2	1	4509	Nr4a2	1	4509	1	0
PLTP	1	4536	Pltp	1	4536	1	0
GAS2L1	1	4733	Gas2l1	1	4733	1	0
HIC1	1	4740	Hic1	1	4740	1	0
MCAM	1	4742	Mcam	1	4742	1	0
SNTB2	1	4911	Sntb2	1	4911	1	0
SOX12	1	5057	Sox12	1	5057	1	0
LRRC23	1	5082	Lrrc23	1	5082	1	0
CD160	1	5122	Cd160	1	5122	1	0
THBS3	1	5159	Thbs3	1	5159	1	0
PRSS23	1	5191	Prss23	1	5191	1	0
CSF1	1	7282	Csf1	1	7282	1	0
CNIH2	1	7671	Cnih2	1	7671	1	0
NR2F6	1	7706	Nr2f6	1	7706	1	0
MAFF	1	7825	Maff	1	7825	1	0
RHD	1	7918	Rhd	1	7918	1	0
TBX21	1	8353	Tbx21	1	8353	1	0
GPR162	1	8400	Gpr162	1	8400	1	0
MUC1	1	8416	Muc1	1	8416	1	0
SEMA6B	1	8428	Sema6b	1	8428	1	0
LGALSL	1	8581	Lgalsl	1	8581	1	0
TBKBP1	1	8820	Tbkbp1	1	8820	1	0
FARP2	1	8877	Farp2	1	8877	1	0
DLGAP4	1	8935	Dlgap4	1	8935	1	0
FBXL8	1	9279	Fbxl8	1	9279	1	0
CASZ1	1	9824	Casz1	1	9824	1	0
RNF220	1	10036	Rnf220	1	10036	1	0
CAMK2N1	1	10238	Camk2n1	1	10238	1	0
ERRFI1	1	10344	Errfi1	1	10344	1	0
SLC22A17	1	10684	Slc22a17	1	10684	1	0
CATSPERG	1	10915	Catsperg1	1	10915	1	0
MS4A7	1	10922	Ms4a7	1	10922	1	0
ITM2C	1	11186	Itm2c	1	11186	1	0
SYNC	1	11351	Sync	1	11351	1	0
DBNDD1	1	11433	Dbndd1	1	11433	1	0
CARD14	1	11469	Card14	1	11469	1	0
GAL3ST4	1	11633	Gal3st4	1	11633	1	0
PLBD1	1	11745	Plbd1	1	11745	1	0
MORN1	1	11757	Morn1	1	11757	1	0
DBNDD2	1	12276	Dbndd2	1	12276	1	0
ESAM	1	12316	Esam	1	12316	1	0
LYSMD2	1	12347	Lysmd2	1	12347	1	0
P2RY13	1	12543	P2ry13	1	12543	1	0
TMEM180	1	12592	Tmem180	1	12592	1	0
KANK3	1	12749	Kank3	1	12749	1	0
DTX3	1	12754	Dtx3	1	12754	1	0
MARVELD1	1	12881	Marveld1	1	12881	1	0
ENKD1	1	12957	Enkd1	1	12957	1	0
ZMYND15	1	12995	Zmynd15	1	12995	1	0
NTNG2	1	13053	Ntng2	1	13053	1	0
PHOSPHO1	1	13330	Phospho1	1	13330	1	0
TTC36	1	14626	Ttc36	1	14626	1	0
ZFYVE28	1	15119	Zfyve28	1	15119	1	0
ASB14	1	15445	Asb14	1	15445	1	0
RILPL1	1	15619	Rilpl1	1	15619	1	0
COMMD3	1	15693	Commd3	1	15693	1	0
IGJ	1	16958	Igj	1	16958	1	0
FAM43A	1	17800	Fam43a	1	17800	1	0
FAM84B	1	18379	Fam84b	1	18379	1	0
SLC24A5	1	18400	Slc24a5	1	18400	1	0
AMIGO2	1	18649	Amigo2	1	18649	1	0
FAM89A	1	18887	Fam89a	1	18887	1	0
INCA1	1	19481	Inca1	1	19481	1	0
SHC4	1	19567	Shc4	1	19567	1	0
RILP	1	19596	Rilp	1	19596	1	0
TEAD2	1	19662	Tead2	1	19662	1	0
EGR2	1	20123	Egr2	1	20123	1	0
AK1	1	20135	Ak1	1	20135	1	0
CACNB3	1	20187	Cacnb3	1	20187	1	0
ACVR2A	1	20391	Acvr2a	1	20391	1	0
CD9	1	20420	Cd9	1	20420	1	0
CCR3	1	20436	Ccr3	1	20436	1	0
TLR2	1	20695	Tlr2	1	20695	1	0
FZD1	1	20750	Fzd1	1	20750	1	0
ALDOC	1	21073	Aldoc	1	21073	1	0
PAQR4	1	22278	Paqr4	1	22278	1	0
RAB30	1	22815	Rab30	1	22815	1	0
BAIAP2L1	1	23123	Baiap2l1	1	23123	1	0
SLC46A2	1	23273	Slc46a2	1	23273	1	0
RAB37	1	23303	Rab37	1	23303	1	0
MMP25	1	23375	Mmp25	1	23375	1	0
DGAT2	1	23580	Dgat2	1	23580	1	0
SLC45A3	1	23813	Slc45a3	1	23813	1	0
DTX4	1	27781	Dtx4	1	27781	1	0
AGRN	1	27907	Agrn	1	27907	1	0
CRIP3	1	28039	Crip3	1	28039	1	0
NUP210L	1	28122	Nup210l	1	28122	1	0
KBTBD11	1	28701	Kbtbd11	1	28701	1	0
PCDHGC3	1	31099	Pcdhgc3	1	31099	1	0
PSD	1	31115	Psd	1	31115	1	0
SPARC	1	31132	Sparc	1	31132	1	0
THBS1	1	31142	Thbs1	1	31142	1	0
CTSF	1	31194	Ctsf	1	31194	1	0
NOL3	1	31208	Nol3	1	31208	1	0
PKMYT1	1	31227	Pkmyt1	1	31227	1	0
SLC9A5	1	31247	Slc9a5	1	31247	1	0
MAFB	1	31315	Mafb	1	31315	1	0
FOSB	1	31403	Fosb	1	31403	1	0
MYBL1	1	32045	Mybl1	1	32045	1	0
HOXB4	1	32095	Hoxb4	1	32095	1	0
RTN2	1	32180	Rtn2	1	32180	1	0
SV2A	1	32237	Sv2a	1	32237	1	0
NRARP	1	32649	Nrarp	1	32649	1	0
TPPP3	1	32659	Tppp3	1	32659	1	0
PTMS	1	32763	Ptms	1	32763	1	0
CYP27A1	1	36040	Cyp27a1	1	36040	1	0
CRIP2	1	36065	Crip2	1	36065	1	0
TENC1	1	37077	Tenc1	1	37077	1	0
SLC3A1	1	37289	Slc3a1	1	37289	1	0
ITGA2B	1	37304	Itga2b	1	37304	1	0
GSTM4	1	37357	Gstm4	1	37357	1	0
CKB	1	37530	Ckb	1	37530	1	0
STX1A	1	37941	Stx1a	1	37941	1	0
SLC29A1	1	37985	Slc29a1	1	37985	1	0
BASP1	1	38168	Basp1	1	38168	1	0
RAB32	1	38233	Rab32	1	38233	1	0
HOXA5	1	40726	Hoxa5	1	40726	1	0
LMNA	1	41321	Lmna	1	41321	1	0
PLXDC2	1	41666	Plxdc2	1	41666	1	0
C15orf48	1	41867	AA467197	1	41867	1	0
MFSD4	1	45419	Mfsd4	1	45419	1	0
KLHDC8B	1	45463	Klhdc8b	1	45463	1	0
ITPRIPL2	1	45882	Itpripl2	1	45882	1	0
KIAA0895L	1	47588	4931428F04Rik	1	47588	1	0
TMEM238	1	47692	Tmem238	1	47692	1	0
FSCN1	1	48164	Fscn1	1	48164	1	0
CLEC1B	1	49468	Clec1b	1	49468	1	0
RHOU	1	49663	Rhou	1	49663	1	0
CXCL16	1	49694	Cxcl16	1	49694	1	0
SOWAHC	1	49723	Sowahc	1	49723	1	0
CLEC12A	1	51378	Clec12a	1	51378	1	0
C11orf95	1	52179	2700081O15Rik	1	52179	1	0
TREML1	1	52257	Treml1	1	52257	1	0
CERKL	1	52396	Cerkl	1	52396	1	0
CCDC42B	1	53205	Ccdc42b	1	53205	1	0
TPM2	1	55509	Tpm2	1	55509	1	0
EGR1	1	56394	Egr1	1	56394	1	0
TUBA8	1	56766	Tuba8	1	56766	1	0
PCBP4	1	56926	Pcbp4	1	56926	1	0
PRR7	1	57114	Prr7	1	57114	1	0
PDE4DIP	1	66961	Pde4dip	1	66961	1	0
FAAH	1	68184	Faah	1	68184	1	0
FMO5	1	68185	Fmo5	1	68185	1	0
GNAL	1	68222	Gnal	1	68222	1	0
ABCC3	1	68364	Abcc3	1	68364	1	0
CA14	1	69105	Car14	1	69105	1	0
TUBG2	1	69216	Tubg2	1	69216	1	0
DNAJB13	1	70141	Dnajb13	1	70141	1	0
OBSCN	1	70869	Obscn	1	70869	1	0
MTSS1L	1	70926	Mtss1l	1	70926	1	0
TTC30B	1	71716	Ttc30b	1	71716	1	0
CCDC19	1	71837	Ccdc19	1	71837	1	0
DNAJC4	1	73264	Dnajc4	1	73264	1	0
GP5	1	74523	Gp5	1	74523	1	0
MAF	1	74552	Maf	1	74552	1	0
LRRC16B	1	74564	Lrrc16b	1	74564	1	0
CD300C	1	74580	AF251705	1	74580	1	0
SLC16A10	1	75089	Slc16a10	1	75089	1	0
FCRL3	1	76447	Fcrl5	1	76447	1	0
REEP6	1	76467	Reep6	1	76467	1	0
CAPN12	1	77333	Capn12	1	77333	1	0
CATSPER2	1	77423	Catsper2	1	77423	1	0
EHD3	1	81837	Ehd3	1	81837	1	0
MTMR11	1	82382	Mtmr11	1	82382	1	0
KCNQ1	1	85014	Kcnq1	1	85014	1	0
SYCE1L	1	86343	Syce1l	1	86343	1	0
METTL7A	1	86842	Mettl7a1	1	86842	1	0
HFE	1	88330	Hfe	1	88330	1	0
OPLAH	1	90938	Oplah	1	90938	1	0
CORO6	1	104099	Coro6	1	104099	1	0
C11orf35	1	104159	1600016N20Rik	1	104159	1	0
ZMYM6NB	1	106612	Gm12942	1	106612	1	0
FABP5	1	108238	Fabp5	1	108238	1	0
PCDHGC4	1	110932	Pcdhgc4	1	110932	1	0
PCDHGC5	1	110933	Pcdhgc5	1	110933	1	0
ZBTB47	1	124672	Zfp651	1	124672	1	0
SLC4A3	1	129474	Slc4a3	1	129474	1	0
PDK4	1	129720	Pdk4	1	129720	1	0
CHADL	1	130044	Chadl	1	130044	1	0
LTK	1	130502	Ltk	1	130502	1	0
MATK	1	130644	Matk	1	130644	1	0
EPHX1	1	94	Ephx1	0	94	0	0
GP1BA	1	143	Gp1ba	0	143	0	0
IDUA	1	170	Idua	0	170	0	0
PTCH1	1	223	Ptch1	0	223	0	0
TCN2	1	303	Tcn2	0	303	0	0
IL12A	1	681	Il12a	0	681	0	0
MGP	1	693	Mgp	0	693	0	0
PDE3B	1	709	Pde3b	0	709	0	0
PTGDS	1	737	Ptgds	0	737	0	0
TYMS	1	834	Tyms	0	834	0	0
ADPRH	1	874	Adprh	0	874	0	0
CDKN2C	1	966	Cdkn2c	0	966	0	0
RCBTB2	1	970	Rcbtb2	0	970	0	0
DOK1	1	1057	Dok1	0	1057	0	0
DUSP4	1	1065	Dusp4	0	1065	0	0
IL18	1	1200	Il18	0	1200	0	0
BLK	1	1297	Blk	0	1297	0	0
CD1D	1	1337	Cd1d1	0	1337	0	0
CD38	1	1345	Cd38	0	1345	0	0
CD72	1	1350	Cd72	0	1350	0	0
CNR2	1	1389	Cnr2	0	1389	0	0
CTNNA1	1	1433	Ctnna1	0	1433	0	0
ATN1	1	1461	Atn1	0	1461	0	0
FCER2	1	1517	Fcer2a	0	1517	0	0
GNA15	1	1563	Gna15	0	1563	0	0
GNAQ	1	1566	Gnaq	0	1566	0	0
GUCA1B	1	1586	Guca1b	0	1586	0	0
NR4A1	1	1612	Nr4a1	0	1612	0	0
INPP1	1	1655	Inpp1	0	1655	0	0
AFF3	1	1718	Aff3	0	1718	0	0
MGST2	1	1811	Mgst2	0	1811	0	0
MMP19	1	1820	Mmp19	0	1820	0	0
PCOLCE	1	1946	Pcolce	0	1946	0	0
PSMA1	1	2080	Psma1	0	2080	0	0
CCL5	1	2244	Ccl5	0	2244	0	0
SLC5A2	1	2289	Slc5a2	0	2289	0	0
TG	1	2430	Tg	0	2430	0	0
GPR137B	1	2454	Gpr137b	0	2454	0	0
TNFRSF4	1	2496	Tnfrsf4	0	2496	0	0
VAV2	1	2530	Vav2	0	2530	0	0
ENC1	1	2694	Enc1	0	2694	0	0
SCARF1	1	2741	Scarf1	0	2741	0	0
KLF7	1	2751	Klf7	0	2751	0	0
TRADD	1	2807	Tradd	0	2807	0	0
SNX30	1	2811	Snx30	0	2811	0	0
CRADD	1	2821	Cradd	0	2821	0	0
SKAP2	1	2919	Skap2	0	2919	0	0
KYNU	1	2925	Kynu	0	2925	0	0
MYOM2	1	2953	Myom2	0	2953	0	0
FCGR2B	1	2974	Fcgr2b	0	2974	0	0
BCL2L2	1	2989	Bcl2l2	0	2989	0	0
FDXR	1	3033	Fdxr	0	3033	0	0
SOCS6	1	3120	Socs6	0	3120	0	0
CCR6	1	3214	Ccr6	0	3214	0	0
DPP4	1	3279	Dpp4	0	3279	0	0
DAPK1	1	3626	Dapk1	0	3626	0	0
NME4	1	3673	Nme4	0	3673	0	0
AKAP12	1	3740	Akap12	0	3740	0	0
GRK5	1	3879	Grk5	0	3879	0	0
SEPP1	1	3945	Sepp1	0	3945	0	0
PARP3	1	4005	Parp3	0	4005	0	0
STMN1	1	4063	Stmn1	0	4063	0	0
LMO2	1	4072	Lmo2	0	4072	0	0
TSPAN5	1	4182	Tspan5	0	4182	0	0
NET1	1	4283	Net1	0	4283	0	0
MFGE8	1	4334	Mfge8	0	4334	0	0
TP53I11	1	4404	Trp53i11	0	4404	0	0
PDE4A	1	4520	Pde4a	0	4520	0	0
POU2AF1	1	4543	Pou2af1	0	4543	0	0
RRAS	1	4565	Rras	0	4565	0	0
ST3GAL4	1	4572	St3gal4	0	4572	0	0
CFDP1	1	4611	Cfdp1	0	4611	0	0
MAD2L2	1	4624	Mad2l2	0	4624	0	0
CIB1	1	4654	Cib1	0	4654	0	0
MASP2	1	4819	Masp2	0	4819	0	0
SMPDL3A	1	4886	Smpdl3a	0	4886	0	0
LMO4	1	4927	Lmo4	0	4927	0	0
KPTN	1	5127	Kptn	0	5127	0	0
PPCS	1	6173	Ppcs	0	6173	0	0
RRAS2	1	6945	Rras2	0	6945	0	0
BACH2	1	7240	Bach2	0	7240	0	0
C1QA	1	7249	C1qa	0	7249	0	0
MS4A1	1	7259	Ms4a1	0	7259	0	0
SH3PXD2A	1	7317	Sh3pxd2a	0	7317	0	0
MST1	1	7360	Mst1	0	7360	0	0
RAI1	1	7508	Rai1	0	7508	0	0
SWAP70	1	7557	Swap70	0	7557	0	0
TGIF1	1	7574	Tgif1	0	7574	0	0
ZFPM1	1	7606	Zfpm1	0	7606	0	0
POU6F1	1	7703	Pou6f1	0	7703	0	0
KIFC2	1	7800	Kifc2	0	7800	0	0
CD93	1	7823	Cd93	0	7823	0	0
NSG1	1	7868	Nsg1	0	7868	0	0
PER3	1	7886	Per3	0	7886	0	0
ST14	1	7906	St14	0	7906	0	0
SIAE	1	8001	Siae	0	8001	0	0
BACE1	1	8014	Bace1	0	8014	0	0
LYNX1	1	8026	Lynx1	0	8026	0	0
ELL2	1	8094	Ell2	0	8094	0	0
HAAO	1	8148	Haao	0	8148	0	0
DNAJB5	1	8176	Dnajb5	0	8176	0	0
CLCF1	1	8299	Clcf1	0	8299	0	0
MKLN1	1	8305	Mkln1	0	8305	0	0
TMEM176B	1	8521	Tmem176b	0	8521	0	0
TMEM14C	1	8540	Tmem14c	0	8540	0	0
ZBTB32	1	8661	Zbtb32	0	8661	0	0
TNFRSF21	1	8696	Tnfrsf21	0	8696	0	0
MTSS1	1	8841	Mtss1	0	8841	0	0
ZNF507	1	8942	Zfp507	0	8942	0	0
LPHN1	1	8951	Lphn1	0	8951	0	0
ARSG	1	8978	Arsg	0	8978	0	0
DNMBP	1	9061	Dnmbp	0	9061	0	0
PPP1R13B	1	9090	Ppp1r13b	0	9090	0	0
LY96	1	9109	Ly96	0	9109	0	0
SLC14A1	1	9285	Slc14a1	0	9285	0	0
TRIM17	1	9387	Trim17	0	9387	0	0
SLCO4A1	1	9482	Slco4a1	0	9482	0	0
ZNF219	1	9504	Zfp219	0	9504	0	0
CXXC5	1	9517	Cxxc5	0	9517	0	0
ACRBP	1	9641	Acrbp	0	9641	0	0
BIVM	1	9783	Bivm	0	9783	0	0
POMGNT1	1	9806	Pomgnt1	0	9806	0	0
C1orf56	1	9885	Gm128	0	9885	0	0
ZNF358	1	9996	Zfp358	0	9996	0	0
LRP2BP	1	10183	Lrp2bp	0	10183	0	0
TMEM176A	1	10224	Tmem176a	0	10224	0	0
FAM134B	1	10368	Fam134b	0	10368	0	0
COLQ	1	10437	Colq	0	10437	0	0
CD86	1	10443	Cd86	0	10443	0	0
RNASE4	1	10576	Rnase4	0	10576	0	0
TMCC3	1	10792	Tmcc3	0	10792	0	0
TICAM2	1	11014	Ticam2	0	11014	0	0
FGFRL1	1	11067	Fgfrl1	0	11067	0	0
MPEG1	1	11216	Mpeg1	0	11216	0	0
C11orf1	1	11242	1110032A03Rik	0	11242	0	0
BCL11A	1	11284	Bcl11a	0	11284	0	0
GNGT2	1	11325	Gngt2	0	11325	0	0
ARHGEF11	1	11409	Arhgef11	0	11409	0	0
SLC25A23	1	11467	Slc25a23	0	11467	0	0
MXRA8	1	11500	Mxra8	0	11500	0	0
CHPF	1	11574	Chpf	0	11574	0	0
NEIL1	1	11616	Neil1	0	11616	0	0
ASRGL1	1	11825	Asrgl1	0	11825	0	0
C17orf103	1	11907	Gm16515	0	11907	0	0
NUDT14	1	11930	Nudt14	0	11930	0	0
FAM132A	1	12123	Fam132a	0	12123	0	0
CNTD1	1	12237	Cntd1	0	12237	0	0
FAM166A	1	12247	Fam166a	0	12247	0	0
MCOLN2	1	12258	Mcoln2	0	12258	0	0
GOLM1	1	12346	Golm1	0	12346	0	0
NOXO1	1	12418	Noxo1	0	12418	0	0
MOB2	1	12477	Mob2	0	12477	0	0
RSG1	1	12793	Rsg1	0	12793	0	0
DSEL	1	12964	Dsel	0	12964	0	0
C22orf23	1	13062	1700088E04Rik	0	13062	0	0
CARD6	1	13067	Card6	0	13067	0	0
AGPAT9	1	13099	Agpat9	0	13099	0	0
FCRLA	1	13106	Fcrla	0	13106	0	0
UBASH3B	1	13152	Ubash3b	0	13152	0	0
PPP1R16A	1	13161	Ppp1r16a	0	13161	0	0
SMIM3	1	13167	Smim3	0	13167	0	0
MEX3B	1	13570	Mex3b	0	13570	0	0
TRIM7	1	14113	Trim7	0	14113	0	0
TNKS1BP1	1	14117	Tnks1bp1	0	14117	0	0
CCNE1	1	14452	Ccne1	0	14452	0	0
FBXL14	1	15271	Fbxl14	0	15271	0	0
EDARADD	1	15430	Edaradd	0	15430	0	0
ALKBH6	1	15555	Alkbh6	0	15555	0	0
ENDOV	1	15562	Endov	0	15562	0	0
GRIN3B	1	15606	Grin3b	0	15606	0	0
AKAP5	1	15854	Akap5	0	15854	0	0
HOPX	1	15859	Hopx	0	15859	0	0
PPP1R32	1	15863	Ppp1r32	0	15863	0	0
KCTD12	1	16316	Kctd12	0	16316	0	0
PLD4	1	16350	Pld4	0	16350	0	0
CABP4	1	16927	Cabp4	0	16927	0	0
TMC4	1	16971	Tmc4	0	16971	0	0
STAC3	1	17039	Stac3	0	17039	0	0
SBK1	1	17084	Sbk1	0	17084	0	0
N4BP3	1	17124	N4bp3	0	17124	0	0
PRR5	1	17132	Prr5	0	17132	0	0
AHDC1	1	17144	Ahdc1	0	17144	0	0
TPGS1	1	17525	Tpgs1	0	17525	0	0
ANKLE1	1	17562	Ankle1	0	17562	0	0
GPC2	1	17657	Gpc2	0	17657	0	0
THTPA	1	17691	Thtpa	0	17691	0	0
ZDHHC23	1	17840	Zdhhc23	0	17840	0	0
IL16	1	18157	Il16	0	18157	0	0
YBEY	1	18193	Ybey	0	18193	0	0
TP53INP2	1	18648	Trp53inp2	0	18648	0	0
DFNB31	1	18739	Whrn	0	18739	0	0
MPZL3	1	18867	Mpzl3	0	18867	0	0
CCDC173	1	18989	Ccdc173	0	18989	0	0
CHD7	1	19067	Chd7	0	19067	0	0
AIM1L	1	19232	Aim1l	0	19232	0	0
SPATA13	1	19482	Spata13	0	19482	0	0
ZBTB38	1	19529	Zbtb38	0	19529	0	0
INSR	1	20090	Insr	0	20090	0	0
KRT10	1	20125	Krt10	0	20125	0	0
RRM2	1	20277	Rrm2	0	20277	0	0
CX3CR1	1	20350	Cx3cr1	0	20350	0	0
C5AR1	1	20413	C5ar1	0	20413	0	0
ENTPD1	1	20423	Entpd1	0	20423	0	0
GNA11	1	20474	Gna11	0	20474	0	0
CLIP2	1	20718	Clip2	0	20718	0	0
CHST10	1	21013	Chst10	0	21013	0	0
ABCG1	1	21022	Abcg1	0	21022	0	0
TLE1	1	21058	Tle1	0	21058	0	0
GZMM	1	21099	Gzmm	0	21099	0	0
MYL9	1	21230	Myl9	0	21230	0	0
PLK2	1	21317	Plk2	0	21317	0	0
PKD2L2	1	22812	Pkd2l2	0	22812	0	0
FAM46A	1	23032	Fam46a	0	23032	0	0
SLC41A3	1	23052	Slc41a3	0	23052	0	0
SYT11	1	23120	Syt11	0	23120	0	0
ACSF2	1	23519	Acsf2	0	23519	0	0
SNX25	1	23744	Snx25	0	23744	0	0
PPP1R12B	1	23754	Ppp1r12b	0	23754	0	0
B3GNT5	1	24989	B3gnt5	0	24989	0	0
CARNS1	1	26439	Carns1	0	26439	0	0
KLHL17	1	27075	Klhl17	0	27075	0	0
RELL1	1	27084	Rell1	0	27084	0	0
RNF157	1	28235	Rnf157	0	28235	0	0
APOE	1	30951	Apoe	0	30951	0	0
EXT1	1	30957	Ext1	0	30957	0	0
IFRD1	1	31043	Ifrd1	0	31043	0	0
MEF2C	1	31087	Mef2c	0	31087	0	0
HHEX	1	31110	Hhex	0	31110	0	0
TNNT3	1	31405	Tnnt3	0	31405	0	0
TBC1D8	1	31421	Tbc1d8	0	31421	0	0
MPST	1	31942	Mpst	0	31942	0	0
MYO1C	1	32046	Myo1c	0	32046	0	0
GAMT	1	32089	Gamt	0	32089	0	0
SPG20	1	32243	Spg20	0	32243	0	0
KLHL25	1	32546	Klhl25	0	32546	0	0
ZNF597	1	33641	Zfp597	0	33641	0	0
SLC25A4	1	36058	Slc25a4	0	36058	0	0
CHAD	1	36063	Chad	0	36063	0	0
IRAK3	1	36215	Irak3	0	36215	0	0
LRRC4	1	36403	Lrrc4	0	36403	0	0
CCR5	1	37325	Ccr5	0	37325	0	0
PDE1B	1	37370	Pde1b	0	37370	0	0
ABCA3	1	37437	Abca3	0	37437	0	0
SLC29A2	1	37493	Slc29a2	0	37493	0	0
RBMS2	1	37706	Rbms2	0	37706	0	0
TRIP6	1	37757	Trip6	0	37757	0	0
EGR3	1	37923	Egr3	0	37923	0	0
MAP3K13	1	37958	Map3k13	0	37958	0	0
HOMER3	1	37972	Homer3	0	37972	0	0
LGMN	1	38075	Lgmn	0	38075	0	0
MARCKS	1	40623	Marcks	0	40623	0	0
ABLIM1	1	40994	Ablim1	0	40994	0	0
DOCK9	1	41026	Dock9	0	41026	0	0
CACFD1	1	41182	Cacfd1	0	41182	0	0
LPCAT2	1	41201	Lpcat2	0	41201	0	0
KLHL26	1	41247	Klhl26	0	41247	0	0
TLR4	1	41317	Tlr4	0	41317	0	0
ARHGEF3	1	41329	Arhgef3	0	41329	0	0
EIF4E3	1	41652	Eif4e3	0	41652	0	0
TMEM86A	1	41679	Tmem86a	0	41679	0	0
TOP1MT	1	43082	Top1mt	0	43082	0	0
GCOM1	1	45124	Myzap	0	45124	0	0
SNX33	1	45165	Snx33	0	45165	0	0
FAM129C	1	45462	Fam129c	0	45462	0	0
AMIGO3	1	45570	Amigo3	0	45570	0	0
AMIGO1	1	46421	Amigo1	0	46421	0	0
SHISA8	1	46536	AI848285	0	46536	0	0
LYRM9	1	47720	Lyrm9	0	47720	0	0
TNFRSF18	1	48270	Tnfrsf18	0	48270	0	0
LY86	1	48274	Ly86	0	48274	0	0
PRKCE	1	48343	Prkce	0	48343	0	0
SGK1	1	48364	Sgk1	0	48364	0	0
ZWINT	1	48496	Zwint	0	48496	0	0
GFOD1	1	49581	Gfod1	0	49581	0	0
PSRC1	1	49603	Psrc1	0	49603	0	0
SLAMF7	1	49660	Slamf7	0	49660	0	0
C1orf54	1	49773	BC028528	0	49773	0	0
C7orf50	1	49901	3110082I17Rik	0	49901	0	0
FCRL1	1	50472	Fcrl1	0	50472	0	0
LRRC25	1	51663	Lrrc25	0	51663	0	0
C1orf159	1	51678	9430015G10Rik	0	51678	0	0
FAM219A	1	51830	Fam219a	0	51830	0	0
C9orf117	1	53056	1700019L03Rik	0	53056	0	0
ITGB3	1	55444	Itgb3	0	55444	0	0
PRKCA	1	55679	Prkca	0	55679	0	0
MAPK11	1	55684	Mapk11	0	55684	0	0
CDC42BPB	1	55945	Cdc42bpb	0	55945	0	0
PAX5	1	56419	Pax5	0	56419	0	0
LOXL3	1	56591	Loxl3	0	56591	0	0
ZNF354C	1	56606	Zfp354c	0	56606	0	0
LATS2	1	56678	Lats2	0	56678	0	0
CDH24	1	56951	Cdh24	0	56951	0	0
USP46	1	56957	Usp46	0	56957	0	0
KIAA0226L	1	57021	5031414D18Rik	0	57021	0	0
DENND6B	1	57065	Dennd6b	0	57065	0	0
TBC1D9	1	57079	Tbc1d9	0	57079	0	0
MSI2	1	62199	Msi2	0	62199	0	0
ZCCHC24	1	66746	Zcchc24	0	66746	0	0
TUBB2A	1	68156	Tubb2a	0	68156	0	0
ENO3	1	68215	Eno3	0	68215	0	0
SLC22A5	1	68295	Slc22a5	0	68295	0	0
TCEA2	1	68304	Tcea2	0	68304	0	0
HIP1	1	68463	Hip1	0	68463	0	0
HSP90AA1	1	68464	Hsp90aa1	0	68464	0	0
SLC2A8	1	69170	Slc2a8	0	69170	0	0
FAR2	1	69247	Far2	0	69247	0	0
AGPAT4	1	69293	Agpat4	0	69293	0	0
PLIN4	1	69311	Plin4	0	69311	0	0
CACNA1I	1	69331	Cacna1i	0	69331	0	0
EVI5L	1	71934	Evi5l	0	71934	0	0
PAOX	1	72096	Paox	0	72096	0	0
CCDC157	1	72271	Ccdc157	0	72271	0	0
TMEM8B	1	72894	Tmem8b	0	72894	0	0
CYP4F3	1	73902	Cyp4f13	0	73902	0	0
OVGP1	1	74442	Ovgp1	0	74442	0	0
DTX1	1	74522	Dtx1	0	74522	0	0
SCD	1	74538	Scd1	0	74538	0	0
PGLYRP1	1	74539	Pglyrp1	0	74539	0	0
SLC25A37	1	74739	Slc25a37	0	74739	0	0
PTPN18	1	74971	Ptpn18	0	74971	0	0
CASS4	1	75128	Cass4	0	75128	0	0
TRIB1	1	75216	Trib1	0	75216	0	0
MAP3K9	1	76377	Map3k9	0	76377	0	0
ITPRIPL1	1	77641	Itpripl1	0	77641	0	0
SPIB	1	79220	Spib	0	79220	0	0
PRPF40B	1	81828	Prpf40b	0	81828	0	0
ADAMTS10	1	81940	Adamts10	0	81940	0	0
MICAL3	1	85288	Mical3	0	85288	0	0
DUSP22	1	86039	Dusp22	0	86039	0	0
ISOC2	1	86122	Isoc2a	0	86122	0	0
C19orf38	1	87291	AB124611	0	87291	0	0
SLC7A7	1	88701	Slc7a7	0	88701	0	0
IL11RA	1	88705	Il11ra1	0	88705	0	0
GAPDHS	1	101265	Gapdhs	0	101265	0	0
CCDC78	1	105408	Ccdc78	0	105408	0	0
PRRT2	1	114328	Prrt2	0	114328	0	0
ZSCAN18	1	122136	Zscan18	0	122136	0	0
HLA-DQA1	1	123820	H2-Aa	0	123820	0	0
CD163	1	128811	Cd163	0	128811	0	0
TIGD3	1	129795	Tigd3	0	129795	0	0
FAS	0	27	Fas	1	27	0	0
PLOD1	0	256	Plod1	1	256	0	0
GSR	0	531	Gsr	1	531	0	0
ALOX12	0	560	Alox12	1	560	0	0
ANXA1	0	563	Anxa1	1	563	0	0
CSF3R	0	601	Csf3r	1	601	0	0
TNFRSF1A	0	828	Tnfrsf1a	1	828	0	0
ARHGAP5	0	907	Arhgap5	1	907	0	0
KLF9	0	931	Klf9	1	931	0	0
CTNND1	0	1017	Ctnnd1	1	1017	0	0
DBP	0	1035	Dbp	1	1035	0	0
DPH1	0	1059	Dph1	1	1059	0	0
ACADSB	0	1216	Acadsb	1	1216	0	0
LRP1	0	1744	Lrp1	1	1744	0	0
MAP3K10	0	1834	Map3k10	1	1834	0	0
P2RX7	0	1925	P2rx7	1	1925	0	0
PDE8A	0	1957	Pde8a	1	1957	0	0
SERPINF1	0	1965	Serpinf1	1	1965	0	0
RGS1	0	2191	Rgs1	1	2191	0	0
SNAPC2	0	2318	Snapc2	1	2318	0	0
UBE2G1	0	2508	Ube2g1	1	2508	0	0
VEGFA	0	2534	Vegfa	1	2534	0	0
PRKRA	0	2738	Prkra	1	2738	0	0
ADAM15	0	2829	Adam15	1	2829	0	0
SOCS3	0	2941	Socs3	1	2941	0	0
BCL2A1	0	2988	Bcl2a1a	1	2988	0	0
FCGRT	0	3030	Fcgrt	1	3030	0	0
PRKAR2A	0	3064	Prkar2a	1	3064	0	0
MFHAS1	0	3114	Mfhas1	1	3114	0	0
CEBPA	0	3211	Cebpa	1	3211	0	0
FLOT2	0	3293	Flot2	1	3293	0	0
MGST3	0	3327	Mgst3	1	3327	0	0
TROVE2	0	3383	Trove2	1	3383	0	0
VPS26B	0	3601	Vps26b	1	3601	0	0
REC8	0	3768	Rec8	1	3768	0	0
TBX19	0	3779	Tbx19	1	3779	0	0
EPHA1	0	3835	Epha1	1	3835	0	0
GFI1	0	3854	Gfi1	1	3854	0	0
GLI1	0	3859	Gli1	1	3859	0	0
METTL1	0	3918	Mettl1	1	3918	0	0
LCP2	0	4065	Lcp2	1	4065	0	0
LPP	0	4075	Lpp	1	4075	0	0
NIT1	0	4091	Nit1	1	4091	0	0
ARL4C	0	4193	Arl4c	1	4193	0	0
TRIM13	0	4234	Trim13	1	4234	0	0
AP3S1	0	4254	Ap3s1	1	4254	0	0
PURA	0	4279	Pura	1	4279	0	0
TNFAIP2	0	4583	Tnfaip2	1	4583	0	0
UBE2E3	0	4636	Ube2e3	1	4636	0	0
SPAG5	0	4718	Spag5	1	4718	0	0
CELF2	0	4783	Celf2	1	4783	0	0
FAM189B	0	4805	Fam189b	1	4805	0	0
VAMP5	0	4833	Vamp5	1	4833	0	0
FGL2	0	4864	Fgl2	1	4864	0	0
ACER3	0	5410	Acer3	1	5410	0	0
ALDH4A1	0	6081	Aldh4a1	1	6081	0	0
ISYNA1	0	6222	Isyna1	1	6222	0	0
ACSS2	0	6469	Acss2	1	6469	0	0
ZFAND1	0	6779	Zfand1	1	6779	0	0
AIFM2	0	6862	Aifm2	1	6862	0	0
SIRT6	0	6924	Sirt6	1	6924	0	0
COQ7	0	6953	Coq7	1	6953	0	0
GTF2H4	0	7090	Gtf2h4	1	7090	0	0
NAPEPLD	0	7094	Napepld	1	7094	0	0
LTBP3	0	7405	Ltbp3	1	7405	0	0
PPFIBP2	0	7486	Ppfibp2	1	7486	0	0
RBPJ	0	7511	Rbpj	1	7511	0	0
TSC22D1	0	7573	Tsc22d1	1	7573	0	0
BCL2L1	0	7639	Bcl2l1	1	7639	0	0
EMB	0	7743	Emb	1	7743	0	0
PRNP	0	7904	Prnp	1	7904	0	0
SYCP3	0	7964	Sycp3	1	7964	0	0
TYROBP	0	7986	Tyrobp	1	7986	0	0
CDK20	0	8109	Cdk20	1	8109	0	0
RABGAP1L	0	8143	Rabgap1l	1	8143	0	0
RYBP	0	8159	Rybp	1	8159	0	0
HILPDA	0	8345	Hilpda	1	8345	0	0
NENF	0	8352	Nenf	1	8352	0	0
PILRA	0	8387	Pilra	1	8387	0	0
ZNF385A	0	8479	Zfp385a	1	8479	0	0
RGCC	0	8544	Rgcc	1	8544	0	0
TRPS1	0	8556	Trps1	1	8556	0	0
THYN1	0	8575	Thyn1	1	8575	0	0
HABP4	0	8615	Habp4	1	8615	0	0
CBX6	0	8619	Cbx6	1	8619	0	0
TAX1BP3	0	8749	Tax1bp3	1	8749	0	0
CLSTN1	0	8814	Clstn1	1	8814	0	0
SERTAD2	0	8843	Sertad2	1	8843	0	0
CD302	0	8919	Cd302	1	8919	0	0
PASK	0	9038	Pask	1	9038	0	0
ABHD14B	0	9125	Abhd14b	1	9125	0	0
ZBTB20	0	9226	Zbtb20	1	9226	0	0
NAT9	0	9231	Nat9	1	9231	0	0
ZMYND10	0	9293	Zmynd10	1	9293	0	0
APH1A	0	9345	Aph1a	1	9345	0	0
FKBP11	0	9581	Fkbp11	1	9581	0	0
RBMS1	0	9640	Rbms1	1	9640	0	0
BCAS3	0	9778	Bcas3	1	9778	0	0
UHRF1BP1	0	9816	Uhrf1bp1	1	9816	0	0
ZCWPW1	0	9944	Zcwpw1	1	9944	0	0
THAP1	0	10005	Thap1	1	10005	0	0
KLHL11	0	10030	Klhl11	1	10030	0	0
CKAP2	0	10070	Ckap2	1	10070	0	0
NUDT15	0	10109	Nudt15	1	10109	0	0
MIS18BP1	0	10147	Mis18bp1	1	10147	0	0
LRIF1	0	10160	Lrif1	1	10160	0	0
RASSF5	0	10296	Rassf5	1	10296	0	0
CLN8	0	10340	Cln8	1	10340	0	0
LEPRE1	0	10509	Lepre1	1	10509	0	0
LYRM1	0	10707	Lyrm1	1	10707	0	0
SEPN1	0	10723	Sepn1	1	10723	0	0
ZNF467	0	10758	Zfp467	1	10758	0	0
NECAB3	0	10992	Necab3	1	10992	0	0
CAPRIN2	0	11393	Caprin2	1	11393	0	0
MRP63	0	11422	Mrp63	1	11422	0	0
TMEM106C	0	11440	Tmem106c	1	11440	0	0
SLC27A3	0	11529	Slc27a3	1	11529	0	0
IRF2BPL	0	11555	Irf2bpl	1	11555	0	0
ROGDI	0	11605	Rogdi	1	11605	0	0
NLRX1	0	11623	Nlrx1	1	11623	0	0
ZNF768	0	11650	Zfp768	1	11650	0	0
TRIM46	0	11815	Trim46	1	11815	0	0
FUZ	0	11840	Fuz	1	11840	0	0
TMEM170A	0	12040	Tmem170	1	12040	0	0
MASTL	0	12086	Mastl	1	12086	0	0
SLC48A1	0	12184	Slc48a1	1	12184	0	0
CMC1	0	12207	Cmc1	1	12207	0	0
FAM195A	0	12251	Fam195a	1	12251	0	0
C9orf89	0	12269	1110007C09Rik	1	12269	0	0
MRPL52	0	12286	Mrpl52	1	12286	0	0
C4orf32	0	12361	5730508B09Rik	1	12361	0	0
KCTD6	0	12392	Kctd6	1	12392	0	0
TMEM25	0	12403	Tmem25	1	12403	0	0
SYCE2	0	12414	Syce2	1	12414	0	0
PAQR7	0	12420	Paqr7	1	12420	0	0
BCDIN3D	0	12594	Bcdin3d	1	12594	0	0
MZT2B	0	12612	Mzt2	1	12612	0	0
SFI1	0	12707	Sfi1	1	12707	0	0
APOL2	0	12785	Apol8	1	12785	0	0
APH1B	0	12844	Aph1b	1	12844	0	0
FAM110A	0	12862	Fam110a	1	12862	0	0
ITFG3	0	12932	Itfg3	1	12932	0	0
ARHGAP19	0	13159	Arhgap19	1	13159	0	0
TMEM60	0	13165	Tmem60	1	13165	0	0
ZCCHC3	0	13214	Zcchc3	1	13214	0	0
FBXO44	0	13232	Fbxo44	1	13232	0	0
C2orf69	0	13624	1700066M21Rik	1	13624	0	0
LRRC39	0	13668	Lrrc39	1	13668	0	0
THEM4	0	14208	Them4	1	14208	0	0
GK5	0	15141	Gk5	1	15141	0	0
MBLAC2	0	15174	Mblac2	1	15174	0	0
ATRAID	0	15412	Atraid	1	15412	0	0
NEURL2	0	15435	Neurl2	1	15435	0	0
RASGRP4	0	15635	Rasgrp4	1	15635	0	0
SLC39A4	0	15638	Slc39a4	1	15638	0	0
LZTS2	0	15690	Lzts2	1	15690	0	0
ZNF623	0	15994	Zfp623	1	15994	0	0
LIX1L	0	16014	Lix1l	1	16014	0	0
MIB2	0	16062	Mib2	1	16062	0	0
CASC4	0	16310	Casc4	1	16310	0	0
LRRC28	0	16944	Lrrc28	1	16944	0	0
B3GNT7	0	17049	B3gnt7	1	17049	0	0
CCSAP	0	17056	Ccsap	1	17056	0	0
ZNF579	0	17629	Zfp579	1	17629	0	0
KCTD11	0	17697	Kctd11	1	17697	0	0
PHF13	0	17822	Phf13	1	17822	0	0
FAM221A	0	18214	Fam221a	1	18214	0	0
C3orf58	0	18315	1190002N15Rik	1	18315	0	0
MDFIC	0	18404	Mdfic	1	18404	0	0
RINL	0	18556	Rinl	1	18556	0	0
FAM168A	0	18702	Fam168a	1	18702	0	0
SLFN5	0	18839	Slfn5	1	18839	0	0
C14orf28	0	19024	Gm527	1	19024	0	0
C15orf61	0	19058	2300009A05Rik	1	19058	0	0
ZBTB42	0	20003	Zbtb42	1	20003	0	0
ITGA6	0	20091	Itga6	1	20091	0	0
PFKM	0	20101	Pfkm	1	20101	0	0
ADORA2A	0	20166	Adora2a	1	20166	0	0
SERPINH1	0	20331	Serpinh1	1	20331	0	0
CCR1	0	20344	Ccr1	1	20344	0	0
GPX3	0	20480	Gpx3	1	20480	0	0
RALB	0	20632	Ralb	1	20632	0	0
RCN1	0	20637	Rcn1	1	20637	0	0
SIAH1	0	20654	Siah1a	1	20654	0	0
TRPM2	0	20709	Trpm2	1	20709	0	0
ANXA2	0	20857	Anxa2	1	20857	0	0
SLC12A4	0	21056	Slc12a4	1	21056	0	0
TSPAN3	0	21168	Tspan3	1	21168	0	0
TLR6	0	21223	Tlr6	1	21223	0	0
DECR2	0	22223	Decr2	1	22223	0	0
TSPYL1	0	22522	Tspyl1	1	22522	0	0
DMWD	0	22559	Dmwd	1	22559	0	0
VILL	0	22650	Vill	1	22650	0	0
FYB	0	22664	Fyb	1	22664	0	0
GCA	0	22702	Gca	1	22702	0	0
HSPB11	0	22947	Hspb11	1	22947	0	0
DNAJA4	0	23110	Dnaja4	1	23110	0	0
KLHL9	0	23125	Klhl9	1	23125	0	0
IKBKE	0	23168	Ikbke	1	23168	0	0
PARD6B	0	23302	Pard6b	1	23302	0	0
PCNXL4	0	23366	Pcnxl4	1	23366	0	0
FBXW9	0	23598	Fbxw9	1	23598	0	0
SGOL1	0	23642	Sgol1	1	23642	0	0
C1orf192	0	23682	1700009P17Rik	1	23682	0	0
WDR90	0	27066	Wdr90	1	27066	0	0
C3orf38	0	27867	4930453N24Rik	1	27867	0	0
ENPP4	0	28264	Enpp4	1	28264	0	0
HMOX1	0	31075	Hmox1	1	31075	0	0
BAG2	0	31233	Bag2	1	31233	0	0
HEXIM1	0	31382	Hexim1	1	31382	0	0
MPC2	0	31675	Mpc2	1	31675	0	0
POGK	0	32346	Pogk	1	32346	0	0
GRASP	0	32442	Grasp	1	32442	0	0
ZMAT3	0	32545	Zmat3	1	32545	0	0
ASB8	0	32572	Asb8	1	32572	0	0
ESRP2	0	32617	Esrp2	1	32617	0	0
SRXN1	0	32722	Srxn1	1	32722	0	0
LONRF1	0	34980	Lonrf1	1	34980	0	0
DUSP18	0	34984	Dusp18	1	34984	0	0
KCNRG	0	35259	Kcnrg	1	35259	0	0
TRIM32	0	36327	Trim32	1	36327	0	0
C4orf46	0	37198	4930579G24Rik	1	37198	0	0
TGFBI	0	37294	Tgfbi	1	37294	0	0
PAM	0	37369	Pam	1	37369	0	0
CD63	0	37526	Cd63	1	37526	0	0
EPHX2	0	37558	Ephx2	1	37558	0	0
LGALS3	0	37608	Lgals3	1	37608	0	0
PFDN4	0	37645	Pfdn4	1	37645	0	0
RGS10	0	37710	Rgs10	1	37710	0	0
THRA	0	37747	Thra	1	37747	0	0
GPAA1	0	37852	Gpaa1	1	37852	0	0
GSTO1	0	37971	Gsto1	1	37971	0	0
SHFM1	0	38165	Shfm1	1	38165	0	0
BLCAP	0	38217	Blcap	1	38217	0	0
SLC19A2	0	38258	Slc19a2	1	38258	0	0
OPN3	0	40707	Opn3	1	40707	0	0
APOL3	0	40940	Apol7c	1	40940	0	0
SLC40A1	0	40959	Slc40a1	1	40959	0	0
GSTK1	0	41075	Gstk1	1	41075	0	0
TMA7	0	41078	Tma7	1	41078	0	0
ABHD5	0	41088	Abhd5	1	41088	0	0
TRAT1	0	41130	Trat1	1	41130	0	0
CCDC88A	0	41180	Ccdc88a	1	41180	0	0
SIDT1	0	41189	Sidt1	1	41189	0	0
CHMP1B	0	41374	Chmp1b	1	41374	0	0
GABARAPL1	0	41384	Gabarapl1	1	41384	0	0
PLSCR1	0	41418	Plscr1	1	41418	0	0
CCDC124	0	41702	Ccdc124	1	41702	0	0
POLR3GL	0	41712	Polr3gl	1	41712	0	0
TSPAN17	0	41762	Tspan17	1	41762	0	0
NIPA1	0	42327	Nipa1	1	42327	0	0
CENPV	0	42965	Cenpv	1	42965	0	0
SNX21	0	43132	Snx21	1	43132	0	0
TMEM65	0	45494	Tmem65	1	45494	0	0
MZT1	0	45495	Mzt1	1	45495	0	0
TMEM64	0	45636	Tmem64	1	45636	0	0
NUDT17	0	45961	Nudt17	1	45961	0	0
FCGR2A	0	47936	Fcgr3	1	47936	0	0
PLCB3	0	47960	Plcb3	1	47960	0	0
LAIR1	0	48097	Lair1	1	48097	0	0
BST2	0	48277	Bst2	1	48277	0	0
MEF2B	0	48381	Mef2b	1	48381	0	0
CD300A	0	48514	Cd300a	1	48514	0	0
GSG2	0	49236	Gsg2	1	49236	0	0
RAB11FIP3	0	49396	Rab11fip3	1	49396	0	0
DPEP2	0	49703	Dpep2	1	49703	0	0
MB21D1	0	51384	Mb21d1	1	51384	0	0
CD300LF	0	51396	Cd300lf	1	51396	0	0
PROCA1	0	51856	Proca1	1	51856	0	0
CCDC107	0	52163	Ccdc107	1	52163	0	0
FAM169A	0	52656	Fam169a	1	52656	0	0
SRGAP2	0	52683	Srgap2	1	52683	0	0
KCTD21	0	54754	Kctd21	1	54754	0	0
ACTN1	0	55553	Actn1	1	55553	0	0
HK3	0	55633	Hk3	1	55633	0	0
LDHB	0	55647	Ldhb	1	55647	0	0
ENDOG	0	55823	Endog	1	55823	0	0
B3GAT3	0	56554	B3gat3	1	56554	0	0
GPSM2	0	56584	Gpsm2	1	56584	0	0
RAP1GAP2	0	56695	Rap1gap2	1	56695	0	0
SEC31B	0	56708	Sec31b	1	56708	0	0
FAM46C	0	56783	Fam46c	1	56783	0	0
RTP4	0	56944	Rtp4	1	56944	0	0
TMEM120B	0	62404	Tmem120b	1	62404	0	0
CCNYL1	0	65050	Ccnyl1	1	65050	0	0
ZNF629	0	65318	Zfp629	1	65318	0	0
CTSK	0	68053	Ctsk	1	68053	0	0
ANXA4	0	68164	Anxa4	1	68164	0	0
PHKG1	0	68508	Phkg1	1	68508	0	0
ASNS	0	69113	Asns	1	69113	0	0
TUBB6	0	69414	Tubb6	1	69414	0	0
TUBB1	0	69474	Tubb1	1	69474	0	0
SLC16A13	0	71749	Slc16a13	1	71749	0	0
C22orf39	0	72515	2510002D24Rik	1	72515	0	0
TMEM170B	0	73249	Tmem170b	1	73249	0	0
CD36	0	73871	Cd36	1	73871	0	0
SLC11A1	0	73884	Slc11a1	1	73884	0	0
ENO2	0	74414	Eno2	1	74414	0	0
PNKD	0	75045	Pnkd	1	75045	0	0
RDH14	0	75139	Rdh14	1	75139	0	0
DTWD2	0	79701	Dtwd2	1	79701	0	0
ZNF703	0	81391	Zfp703	1	81391	0	0
STOM	0	81681	Stom	1	81681	0	0
SP110	0	82192	Sp110	1	82192	0	0
SMAGP	0	83495	Smagp	1	83495	0	0
NEK8	0	84442	Nek8	1	84442	0	0
SVIP	0	85776	Svip	1	85776	0	0
LRRC24	0	86785	Lrrc24	1	86785	0	0
MYL6B	0	86887	Myl6b	1	86887	0	0
ANGPTL6	0	88931	Angptl6	1	88931	0	0
USP54	0	90902	Usp54	1	90902	0	0
RABL2A	0	90913	Rabl2	1	90913	0	0
KIF1B	0	99835	Kif1b	1	99835	0	0
DNAJB4	0	100610	Dnajb4	1	100610	0	0
CTDSP1	0	100834	Ctdsp1	1	100834	0	0
DYNLL2	0	115597	Dynll2	1	115597	0	0
CKS1B	0	123798	Cks1b	1	123798	0	0
CFL2	0	128254	Cfl2	1	128254	0	0
PDXP	0	128660	Pdxp	1	128660	0	0
HAVCR2	0	129541	Havcr2	1	129541	0	0
TNFRSF10A	0	129806	Tnfrsf10b	1	129806	0	0
HSPA1L	0	130082	Hspa1l	1	130082	0	0
TTN	0	130650	Ttn	1	130650	0	0
ACADM	0	3	Acadm	0	3	0	1
ACADVL	0	5	Acadvl	0	5	0	1
ACAT1	0	6	Acat1	0	6	0	1
ADSL	0	12	Adsl	0	12	0	1
AGA	0	13	Aga	0	13	0	1
ALAD	0	16	Alad	0	16	0	1
ARG1	0	29	Arg1	0	29	0	1
ASL	0	32	Asl	0	32	0	1
CAPN3	0	52	Capn3	0	52	0	1
LYST	0	61	Lyst	0	61	0	1
ERCC8	0	62	Ercc8	0	62	0	1
CPOX	0	76	Cpox	0	76	0	1
CPT2	0	77	Cpt2	0	77	0	1
CST3	0	78	Cst3	0	78	0	1
CYBA	0	80	Cyba	0	80	0	1
DDB2	0	83	Ddb2	0	83	0	1
DLD	0	84	Dld	0	84	0	1
ENG	0	92	Eng	0	92	0	1
ERCC3	0	96	Ercc3	0	96	0	1
ETFA	0	100	Etfa	0	100	0	1
FANCA	0	108	Fanca	0	108	0	1
FECH	0	113	Fech	0	113	0	1
FH	0	115	Fh1	0	115	0	1
FUCA2	0	119	Fuca2	0	119	0	1
GALK1	0	125	Galk1	0	125	0	1
GALT	0	126	Galt	0	126	0	1
GCDH	0	130	Gcdh	0	130	0	1
GCH1	0	132	Gch1	0	132	0	1
GPI	0	145	Gpi1	0	145	0	1
GSN	0	147	Gsn	0	147	0	1
GSS	0	148	Gss	0	148	0	1
MSH6	0	149	Msh6	0	149	0	1
HADHA	0	152	Hadha	0	152	0	1
HADHB	0	153	Hadhb	0	153	0	1
HMBS	0	158	Hmbs	0	158	0	1
HMGCL	0	159	Hmgcl	0	159	0	1
HPS1	0	163	Hps1	0	163	0	1
SGSH	0	167	Sgsh	0	167	0	1
ICAM1	0	168	Icam1	0	168	0	1
JAK3	0	181	Jak3	0	181	0	1
LIG1	0	197	Lig1	0	197	0	1
CIITA	0	207	Ciita	0	207	0	1
MLH1	0	208	Mlh1	0	208	0	1
NAGA	0	221	Naga	0	221	0	1
NAGLU	0	222	Naglu	0	222	0	1
NF1	0	226	Nf1	0	226	0	1
NPC1	0	228	Npc1	0	228	0	1
OAT	0	231	Oat	0	231	0	1
PEPD	0	239	Pepd	0	239	0	1
PEX12	0	240	Pex12	0	240	0	1
PHKB	0	247	Phkb	0	247	0	1
PKD1	0	250	Pkd1	0	250	0	1
PMM2	0	257	Pmm2	0	257	0	1
PPOX	0	262	Ppox	0	262	0	1
PTEN	0	265	Pten	0	265	0	1
PTS	0	268	Pts	0	268	0	1
PEX2	0	269	Pex2	0	269	0	1
PEX5	0	270	Pex5	0	270	0	1
QDPR	0	271	Qdpr	0	271	0	1
RB1	0	272	Rb1	0	272	0	1
ATXN1	0	281	Atxn1	0	281	0	1
TSC1	0	314	Tsc1	0	314	0	1
UMPS	0	319	Umps	0	319	0	1
UROD	0	320	Urod	0	320	0	1
BLMH	0	330	Blmh	0	330	0	1
SLC25A20	0	331	Slc25a20	0	331	0	1
TPP1	0	335	Tpp1	0	335	0	1
ERCC2	0	344	Ercc2	0	344	0	1
EXT2	0	345	Ext2	0	345	0	1
GALE	0	347	Gale	0	347	0	1
GM2A	0	349	Gm2a	0	349	0	1
GPD2	0	352	Gpd2	0	352	0	1
HSD17B4	0	358	Hsd17b4	0	358	0	1
IFNGR1	0	359	Ifngr1	0	359	0	1
PAFAH1B1	0	371	Pafah1b1	0	371	0	1
NCF2	0	374	Ncf2	0	374	0	1
NEU1	0	375	Neu1	0	375	0	1
OXCT1	0	377	Oxct1	0	377	0	1
PLEC	0	384	Plec	0	384	0	1
PON2	0	385	Pon2	0	385	0	1
RFX5	0	388	Rfx5	0	388	0	1
SOD1	0	392	Sod1	0	392	0	1
STK11	0	393	Stk11	0	393	0	1
AMPD3	0	408	Ampd3	0	408	0	1
AMT	0	409	Amt	0	409	0	1
HEXB	0	437	Hexb	0	437	0	1
PMS2	0	450	Pms2	0	450	0	1
RFXAP	0	452	Rfxap	0	452	0	1
SMPD1	0	457	Smpd1	0	457	0	1
TP53	0	460	Trp53	0	460	0	1
TSC2	0	462	Tsc2	0	462	0	1
VHL	0	465	Vhl	0	465	0	1
IL6R	0	474	Il6ra	0	474	0	1
TAP1	0	495	Tap1	0	495	0	1
CD44	0	508	Cd44	0	508	0	1
CD79B	0	521	Cd79b	0	521	0	1
IL10RB	0	523	Il10rb	0	523	0	1
IFNAR1	0	524	Ifnar1	0	524	0	1
NCF4	0	525	Ncf4	0	525	0	1
BCL2	0	527	Bcl2	0	527	0	1
SOD2	0	530	Sod2	0	530	0	1
AGL	0	536	Agl	0	536	0	1
SELL	0	539	Sell	0	539	0	1
TGFB1	0	540	Tgfb1	0	540	0	1
AHCY	0	554	Ahcy	0	554	0	1
ATP1A1	0	564	Atp1a1	0	564	0	1
BCKDHA	0	569	Bckdha	0	569	0	1
BLVRA	0	572	Blvra	0	572	0	1
BLVRB	0	573	Blvrb	0	573	0	1
TSPO	0	574	Tspo	0	574	0	1
CRAT	0	598	Crat	0	598	0	1
DCK	0	616	Dck	0	616	0	1
GART	0	637	Gart	0	637	0	1
GGCX	0	639	Ggcx	0	639	0	1
GNRH1	0	641	Gnrh1	0	641	0	1
GSTP1	0	660	Gstp1	0	660	0	1
GUK1	0	665	Guk1	0	665	0	1
ICAM2	0	675	Icam2	0	675	0	1
IGF2R	0	676	Igf2r	0	676	0	1
NQO2	0	696	Nqo2	0	696	0	1
PDHB	0	712	Pdhb	0	712	0	1
POLR2A	0	721	Polr2a	0	721	0	1
POLR2B	0	722	Polr2b	0	722	0	1
POR	0	725	Por	0	725	0	1
PPIB	0	726	Ppib	0	726	0	1
PTGS1	0	743	Ptgs1	0	743	0	1
RPL3	0	747	Rpl3	0	747	0	1
RPL4	0	748	Rpl4	0	748	0	1
RPL18	0	756	Rpl18	0	756	0	1
RPL24	0	763	Rpl24	0	763	0	1
RPL30	0	766	Rpl30	0	766	0	1
RPS3	0	779	Rps3	0	779	0	1
RPS5	0	783	Rps5	0	783	0	1
RPS10-NUDT3	0	788	Rps10	0	788	0	1
RRM1	0	806	Rrm1	0	806	0	1
TNFRSF1B	0	829	Tnfrsf1b	0	829	0	1
TUBG1	0	833	Tubg1	0	833	0	1
PLOD3	0	843	Plod3	0	843	0	1
AAMP	0	846	Aamp	0	846	0	1
ABCF1	0	849	Abcf1	0	849	0	1
ACLY	0	854	Acly	0	854	0	1
ACO2	0	856	Aco2	0	856	0	1
ADAM10	0	865	Adam10	0	865	0	1
ADCY7	0	866	Adcy7	0	866	0	1
MFSD10	0	871	Mfsd10	0	871	0	1
PLIN2	0	872	Plin2	0	872	0	1
ADSS	0	875	Adss	0	875	0	1
AES	0	879	Aes	0	879	0	1
AGER	0	883	Ager	0	883	0	1
AMFR	0	888	Amfr	0	888	0	1
NUDT2	0	896	Nudt2	0	896	0	1
BIRC3	0	899	Birc3	0	899	0	1
BIRC2	0	900	Birc2	0	900	0	1
ARHGDIA	0	908	Arhgdia	0	908	0	1
ARNTL	0	910	Arntl	0	910	0	1
BACH1	0	916	Bach1	0	916	0	1
BAK1	0	917	Bak1	0	917	0	1
BID	0	923	Bid	0	923	0	1
BNIP1	0	930	Bnip1	0	930	0	1
CALU	0	936	Calu	0	936	0	1
CASP4	0	938	Casp4	0	938	0	1
CCNH	0	946	Ccnh	0	946	0	1
CCNT1	0	947	Ccnt1	0	947	0	1
CD40	0	954	Cd40	0	954	0	1
CDC27	0	960	Cdc27	0	960	0	1
CDK6	0	963	Cdk6	0	963	0	1
CHUK	0	979	Chuk	0	979	0	1
CIRBP	0	980	Cirbp	0	980	0	1
TBCB	0	981	Tbcb	0	981	0	1
CLCN6	0	985	Clcn6	0	985	0	1
CLNS1A	0	990	Clns1a	0	990	0	1
KLF6	0	996	Klf6	0	996	0	1
CREBL2	0	1003	Crebl2	0	1003	0	1
CSE1L	0	1006	Cse1l	0	1006	0	1
CSTF1	0	1012	Cstf1	0	1012	0	1
CSTF3	0	1014	Cstf3	0	1014	0	1
CTBP1	0	1015	Ctbp1	0	1015	0	1
CTSO	0	1020	Ctso	0	1020	0	1
CTSZ	0	1022	Ctsz	0	1022	0	1
DAD1	0	1027	Dad1	0	1027	0	1
DGKA	0	1028	Dgka	0	1028	0	1
DARS	0	1032	Dars	0	1032	0	1
DHX9	0	1039	Dhx9	0	1039	0	1
DHX15	0	1040	Dhx15	0	1040	0	1
DHCR7	0	1042	Dhcr7	0	1042	0	1
DHODH	0	1043	Dhodh	0	1043	0	1
DYNC1H1	0	1053	Dync1h1	0	1053	0	1
DPAGT1	0	1058	Dpagt1	0	1058	0	1
DPH2	0	1060	Dph2	0	1060	0	1
DRG2	0	1061	Drg2	0	1061	0	1
ECE1	0	1068	Ece1	0	1068	0	1
ECH1	0	1069	Ech1	0	1069	0	1
S1PR1	0	1071	S1pr1	0	1071	0	1
EIF2B1	0	1080	Eif2b1	0	1080	0	1
EMP3	0	1090	Emp3	0	1090	0	1
EP300	0	1094	Ep300	0	1094	0	1
FBL	0	1099	Fbl	0	1099	0	1
EXTL3	0	1103	Extl3	0	1103	0	1
GBAS	0	1137	Gbas	0	1137	0	1
BLOC1S1	0	1140	Bloc1s1	0	1140	0	1
GCLC	0	1148	Gclc	0	1148	0	1
GTF2B	0	1158	Gtf2b	0	1158	0	1
GTF2H3	0	1160	Gtf2h3	0	1160	0	1
BRF1	0	1161	Brf1	0	1161	0	1
HIF1A	0	1171	Hif1a	0	1171	0	1
HNRNPL	0	1174	Hnrnpl	0	1174	0	1
ICT1	0	1185	Ict1	0	1185	0	1
IFIT2	0	1187	Ifit2	0	1187	0	1
IL10RA	0	1196	Il10ra	0	1196	0	1
INPPL1	0	1204	Inppl1	0	1204	0	1
EIF3E	0	1205	Eif3e	0	1205	0	1
IRAK2	0	1207	Irak2	0	1207	0	1
IRF3	0	1208	Irf3	0	1208	0	1
AARS	0	1213	Aars	0	1213	0	1
ACP2	0	1217	Acp2	0	1217	0	1
PARP1	0	1222	Parp1	0	1222	0	1
ADRBK1	0	1223	Adrbk1	0	1223	0	1
AHR	0	1224	Ahr	0	1224	0	1
AK2	0	1227	Ak2	0	1227	0	1
ALOX5AP	0	1231	Alox5ap	0	1231	0	1
APEH	0	1240	Apeh	0	1240	0	1
ARCN1	0	1250	Arcn1	0	1250	0	1
TRIM23	0	1251	Trim23	0	1251	0	1
ARF6	0	1256	Arf6	0	1256	0	1
ARL2	0	1260	Arl2	0	1260	0	1
ARNT	0	1261	Arnt	0	1261	0	1
ATP5J	0	1272	Atp5j	0	1272	0	1
ATP5B	0	1273	Atp5b	0	1273	0	1
ATP5F1	0	1275	Atp5f1	0	1275	0	1
ATP5G3	0	1276	Atp5g3	0	1276	0	1
ATP6V1B2	0	1279	Atp6v1b2	0	1279	0	1
ATP6V1C1	0	1281	Atp6v1c1	0	1281	0	1
ATP6V1E1	0	1282	Atp6v1e1	0	1282	0	1
ATP5O	0	1283	Atp5o	0	1283	0	1
AUH	0	1284	Auh	0	1284	0	1
BCL7B	0	1290	Bcl7b	0	1290	0	1
CXCR5	0	1298	Cxcr5	0	1298	0	1
POLR3D	0	1303	Polr3d	0	1303	0	1
BSG	0	1308	Bsg	0	1308	0	1
CAMLG	0	1323	Caml	0	1323	0	1
CANX	0	1324	Canx	0	1324	0	1
CAPN2	0	1326	Capn2	0	1326	0	1
CAPNS1	0	1327	Capns1	0	1327	0	1
CARS	0	1328	Cars	0	1328	0	1
RUNX1	0	1331	Runx1	0	1331	0	1
CCT6A	0	1336	Cct6a	0	1336	0	1
CD2	0	1338	Cd2	0	1338	0	1
CD19	0	1341	Cd19	0	1341	0	1
CD47	0	1346	Cd47	0	1346	0	1
CD48	0	1347	Cd48	0	1347	0	1
CDK7	0	1363	Cdk7	0	1363	0	1
CEBPG	0	1368	Cebpg	0	1368	0	1
CENPB	0	1370	Cenpb	0	1370	0	1
CTSC	0	1373	Ctsc	0	1373	0	1
CLTA	0	1384	Clta	0	1384	0	1
CCR7	0	1387	Ccr7	0	1387	0	1
SLC31A1	0	1399	Slc31a1	0	1399	0	1
CAD	0	1412	Cad	0	1412	0	1
CPT1A	0	1413	Cpt1a	0	1413	0	1
CTNNB1	0	1434	Ctnnb1	0	1434	0	1
DBT	0	1444	Dbt	0	1444	0	1
DDB1	0	1448	Ddb1	0	1448	0	1
DHPS	0	1453	Dhps	0	1453	0	1
DLST	0	1456	Dlst	0	1456	0	1
DUSP7	0	1468	Dusp7	0	1468	0	1
E2F4	0	1471	E2f4	0	1471	0	1
TYMP	0	1474	Tymp	0	1474	0	1
EEF1B2	0	1480	Eef1b2	0	1480	0	1
EIF4A2	0	1487	Eif4a2	0	1487	0	1
ELK4	0	1492	Elk4	0	1492	0	1
ERCC1	0	1501	Ercc1	0	1501	0	1
ETFB	0	1503	Etfb	0	1503	0	1
EYA3	0	1508	Eya3	0	1508	0	1
FDPS	0	1519	Fdps	0	1519	0	1
FKBP3	0	1525	Fkbp3	0	1525	0	1
FOXO1	0	1527	Foxo1	0	1527	0	1
FNTA	0	1534	Fnta	0	1534	0	1
FNTB	0	1535	Fntb	0	1535	0	1
KDSR	0	1539	Kdsr	0	1539	0	1
GABPA	0	1543	Gabpa	0	1543	0	1
GARS	0	1547	Gars	0	1547	0	1
GCLM	0	1557	Gclm	0	1557	0	1
GNS	0	1568	Gns	0	1568	0	1
GOT1	0	1571	Got1	0	1571	0	1
GOT2	0	1572	Got2	0	1572	0	1
GRB2	0	1576	Grb2	0	1576	0	1
GRN	0	1577	Grn	0	1577	0	1
GTF2F1	0	1585	Gtf2f1	0	1585	0	1
HARS	0	1592	Hars	0	1592	0	1
HTT	0	1593	Htt	0	1593	0	1
HIVEP1	0	1596	Hivep1	0	1596	0	1
HLA-DOB	0	1602	H2-Ob	0	1602	0	1
HMOX2	0	1611	Hmox2	0	1611	0	1
HSPA4	0	1624	Hspa4	0	1624	0	1
HSPD1	0	1626	Hspd1	0	1626	0	1
IRF8	0	1629	Irf8	0	1629	0	1
IGHMBP2	0	1642	Ighmbp2	0	1642	0	1
IL6ST	0	1645	Il6st	0	1645	0	1
IL15RA	0	1650	Il15ra	0	1650	0	1
IRF1	0	1658	Irf1	0	1658	0	1
IRF2	0	1659	Irf2	0	1659	0	1
REXO4	0	1660	Rexo4	0	1660	0	1
ITGAL	0	1666	Itgal	0	1666	0	1
ITPKB	0	1672	Itpkb	0	1672	0	1
ITPR1	0	1673	Itpr1	0	1673	0	1
ITPR3	0	1675	Itpr3	0	1675	0	1
IVD	0	1676	Ivd	0	1676	0	1
JAK1	0	1678	Jak1	0	1678	0	1
KCNN4	0	1696	Kcnn4	0	1696	0	1
KPNB1	0	1707	Kpnb1	0	1707	0	1
KPNA2	0	1708	Kpna2	0	1708	0	1
IPO5	0	1710	Ipo5	0	1710	0	1
LIG4	0	1736	Lig4	0	1736	0	1
LIMK1	0	1738	Limk1	0	1738	0	1
LSP1	0	1750	Lsp1	0	1750	0	1
LY9	0	1759	Ly9	0	1759	0	1
MXD1	0	1767	Mxd1	0	1767	0	1
MAD2L1	0	1768	Mad2l1	0	1768	0	1
MAFK	0	1770	Mafk	0	1770	0	1
MAGOH	0	1776	Magoh	0	1776	0	1
MAN2A1	0	1777	Man2a1	0	1777	0	1
MAX	0	1786	Max	0	1786	0	1
MAZ	0	1787	Maz	0	1787	0	1
MBP	0	1788	Mbp	0	1788	0	1
MCM3	0	1791	Mcm3	0	1791	0	1
MDM2	0	1793	Mdm2	0	1793	0	1
MDM4	0	1794	Mdm4	0	1794	0	1
SLC3A2	0	1795	Slc3a2	0	1795	0	1
MFNG	0	1803	Mfng	0	1803	0	1
MGAT1	0	1804	Mgat1	0	1804	0	1
MGAT2	0	1806	Mgat2	0	1806	0	1
MGAT5	0	1808	Mgat5	0	1808	0	1
MKI67	0	1814	Mki67	0	1814	0	1
MPG	0	1824	Mpg	0	1824	0	1
MPI	0	1825	Mpi	0	1825	0	1
MTAP	0	1838	Mtap	0	1838	0	1
NUDT1	0	1839	Nudt1	0	1839	0	1
MTIF2	0	1840	Mtif2	0	1840	0	1
IRF4	0	1842	Irf4	0	1842	0	1
MVD	0	1843	Mvd	0	1843	0	1
MYD88	0	1849	Myd88	0	1849	0	1
PPP1R12A	0	1855	Ppp1r12a	0	1855	0	1
NASP	0	1856	Nasp	0	1856	0	1
NUBP1	0	1857	Nubp1	0	1857	0	1
NBN	0	1858	Nbn	0	1858	0	1
NCBP1	0	1859	Ncbp1	0	1859	0	1
NDUFA6	0	1861	Ndufa6	0	1861	0	1
NDUFB6	0	1864	Ndufb6	0	1864	0	1
NDUFC1	0	1865	Ndufc1	0	1865	0	1
NDUFS4	0	1866	Ndufs4	0	1866	0	1
NDUFS8	0	1867	Ndufs8	0	1867	0	1
NEK3	0	1869	Nek3	0	1869	0	1
NFKB2	0	1873	Nfkb2	0	1873	0	1
NFX1	0	1875	Nfx1	0	1875	0	1
NPAT	0	1888	Npat	0	1888	0	1
NTHL1	0	1897	Nthl1	0	1897	0	1
NUP88	0	1901	Nup88	0	1901	0	1
NVL	0	1902	Nvl	0	1902	0	1
ODC1	0	1906	Odc1	0	1906	0	1
ODF2	0	1907	Odf2	0	1907	0	1
OGG1	0	1909	Ogg1	0	1909	0	1
P2RX4	0	1923	P2rx4	0	1923	0	1
FURIN	0	1930	Furin	0	1930	0	1
PAFAH1B2	0	1932	Pafah1b2	0	1932	0	1
PAFAH1B3	0	1933	Pafah1b3	0	1933	0	1
PCNA	0	1945	Pcna	0	1945	0	1
PDCD2	0	1951	Pdcd2	0	1951	0	1
PDE6D	0	1954	Pde6d	0	1954	0	1
PDE7A	0	1956	Pde7a	0	1956	0	1
PER1	0	1966	Per1	0	1966	0	1
PEX13	0	1967	Pex13	0	1967	0	1
PFDN5	0	1972	Pfdn5	0	1972	0	1
PGM1	0	1979	Pgm2	0	1979	0	1
PHB	0	1980	Phb	0	1980	0	1
PIK3C3	0	1986	Pik3c3	0	1986	0	1
PLAGL2	0	1994	Plagl2	0	1994	0	1
PLCG1	0	1997	Plcg1	0	1997	0	1
PLEK	0	2000	Plek	0	2000	0	1
PLRG1	0	2004	Plrg1	0	2004	0	1
POLB	0	2013	Polb	0	2013	0	1
POLD1	0	2014	Pold1	0	2014	0	1
POLG	0	2016	Polg	0	2016	0	1
POLR2C	0	2017	Polr2c	0	2017	0	1
POLR2E	0	2018	Polr2e	0	2018	0	1
POLR2G	0	2019	Polr2g	0	2019	0	1
PPM1B	0	2027	Ppm1b	0	2027	0	1
PPP1R7	0	2032	Ppp1r7	0	2032	0	1
PPP2R2A	0	2035	Ppp2r2a	0	2035	0	1
PPP4C	0	2038	Ppp4c	0	2038	0	1
PREP	0	2042	Prep	0	2042	0	1
SRGN	0	2043	Srgn	0	2043	0	1
PKN2	0	2054	Pkn2	0	2054	0	1
PRKD3	0	2055	Prkd3	0	2055	0	1
PRKCSH	0	2056	Prkcsh	0	2056	0	1
MAPK7	0	2060	Mapk7	0	2060	0	1
MAP2K1	0	2063	Map2k1	0	2063	0	1
PRPSAP2	0	2073	Prpsap2	0	2073	0	1
PSMA2	0	2081	Psma2	0	2081	0	1
PSMA3	0	2082	Psma3	0	2082	0	1
PSMA4	0	2083	Psma4	0	2083	0	1
PSMA5	0	2084	Psma5	0	2084	0	1
PSMA6	0	2085	Psma6	0	2085	0	1
PSMB1	0	2087	Psmb1	0	2087	0	1
PSMB2	0	2088	Psmb2	0	2088	0	1
PSMB3	0	2089	Psmb3	0	2089	0	1
PSMB7	0	2093	Psmb7	0	2093	0	1
PSMC1	0	2095	Psmc1	0	2095	0	1
PSMC2	0	2096	Psmc2	0	2096	0	1
PSMC3	0	2097	Psmc3	0	2097	0	1
PSMC5	0	2098	Psmc5	0	2098	0	1
PSMD1	0	2100	Psmd1	0	2100	0	1
PSMD2	0	2101	Psmd2	0	2101	0	1
PSMD3	0	2102	Psmd3	0	2102	0	1
PSMD7	0	2104	Psmd7	0	2104	0	1
PSMD9	0	2106	Psmd9	0	2106	0	1
PSMD11	0	2108	Psmd11	0	2108	0	1
PSMD12	0	2109	Psmd12	0	2109	0	1
PSMD13	0	2110	Psmd13	0	2110	0	1
PSME3	0	2111	Psme3	0	2111	0	1
PTPN1	0	2119	Ptpn1	0	2119	0	1
PTPN4	0	2120	Ptpn4	0	2120	0	1
PTPN9	0	2121	Ptpn9	0	2121	0	1
PTPN11	0	2122	Ptpn11	0	2122	0	1
PTPRC	0	2126	Ptprc	0	2126	0	1
PTPRJ	0	2130	Ptprj	0	2130	0	1
ABCD3	0	2140	Abcd3	0	2140	0	1
ALDH18A1	0	2142	Aldh18a1	0	2142	0	1
PCYT2	0	2143	Pcyt2	0	2143	0	1
PYGM	0	2145	Pygm	0	2145	0	1
RAP1A	0	2162	Rap1a	0	2162	0	1
RASA1	0	2168	Rasa1	0	2168	0	1
RBL1	0	2172	Rbl1	0	2172	0	1
RCN2	0	2176	Rcn2	0	2176	0	1
RDH5	0	2179	Rdh5	0	2179	0	1
NF2	0	2180	Nf2	0	2180	0	1
REL	0	2182	Rel	0	2182	0	1
UPF1	0	2185	Upf1	0	2185	0	1
RFC1	0	2187	Rfc1	0	2187	0	1
RFX1	0	2189	Rfx1	0	2189	0	1
RGS2	0	2192	Rgs2	0	2192	0	1
RNF2	0	2199	Rnf2	0	2199	0	1
RNASEH1	0	2202	Rnaseh1	0	2202	0	1
RNH1	0	2204	Rnh1	0	2204	0	1
ABCE1	0	2205	Abce1	0	2205	0	1
RPA1	0	2208	Rpa1	0	2208	0	1
MRPL12	0	2212	Mrpl12	0	2212	0	1
RPN1	0	2213	Rpn1	0	2213	0	1
RPN2	0	2214	Rpn2	0	2214	0	1
RREB1	0	2218	Rreb1	0	2218	0	1
S100A10	0	2228	S100a10	0	2228	0	1
SAFB	0	2229	Safb	0	2229	0	1
SATB1	0	2232	Satb1	0	2232	0	1
ATXN2	0	2234	Atxn2	0	2234	0	1
SDHB	0	2255	Sdhb	0	2255	0	1
SDHC	0	2256	Sdhc	0	2256	0	1
SELPLG	0	2261	Selplg	0	2261	0	1
SEPW1	0	2263	Sepw1	0	2263	0	1
SH3BP2	0	2276	Sh3bp2	0	2276	0	1
ST6GAL1	0	2281	St6gal1	0	2281	0	1
SLC6A6	0	2291	Slc6a6	0	2291	0	1
SMARCA2	0	2308	Smarca2	0	2308	0	1
SMARCB1	0	2310	Smarcb1	0	2310	0	1
SMARCC2	0	2312	Smarcc2	0	2312	0	1
SNAPC1	0	2317	Snapc1	0	2317	0	1
SNAPC4	0	2321	Snapc4	0	2321	0	1
SNRPA1	0	2325	Snrpa1	0	2325	0	1
SNX2	0	2332	Snx2	0	2332	0	1
SOAT1	0	2333	Soat1	0	2333	0	1
SORL1	0	2336	Sorl1	0	2336	0	1
SP2	0	2340	Sp2	0	2340	0	1
SP4	0	2341	Sp4	0	2341	0	1
UAP1	0	2342	Uap1	0	2342	0	1
SQLE	0	2355	Sqle	0	2355	0	1
SRP19	0	2361	Srp19	0	2361	0	1
SRPR	0	2364	Srpr	0	2364	0	1
TRIM21	0	2365	Trim21	0	2365	0	1
SSB	0	2366	Ssb	0	2366	0	1
SSR1	0	2368	Ssr1	0	2368	0	1
SSR2	0	2369	Ssr2	0	2369	0	1
STAT6	0	2373	Stat6	0	2373	0	1
NEK4	0	2376	Nek4	0	2376	0	1
STRN	0	2380	Strn	0	2380	0	1
STX5	0	2381	Stx5a	0	2381	0	1
SUPV3L1	0	2386	Supv3l1	0	2386	0	1
SURF1	0	2387	Surf1	0	2387	0	1
SYK	0	2390	Syk	0	2390	0	1
ADAM17	0	2395	Adam17	0	2395	0	1
TAGLN	0	2398	Tagln	0	2398	0	1
TBP	0	2404	Tbp	0	2404	0	1
TCF3	0	2408	Tcf3	0	2408	0	1
TCF7	0	2410	Tcf7	0	2410	0	1
NFE2L2	0	2412	Nfe2l2	0	2412	0	1
TDG	0	2415	Tdg	0	2415	0	1
TMBIM6	0	2419	Tmbim6	0	2419	0	1
TFAP4	0	2424	Tfap4	0	2424	0	1
ARFRP1	0	2425	Arfrp1	0	2425	0	1
TFRC	0	2429	Tfrc	0	2429	0	1
TGFBR2	0	2435	Tgfbr2	0	2435	0	1
SEC62	0	2449	Sec62	0	2449	0	1
LBR	0	2455	Lbr	0	2455	0	1
TOP1	0	2467	Top1	0	2467	0	1
TPD52L2	0	2469	Tpd52l2	0	2469	0	1
TPP2	0	2471	Tpp2	0	2471	0	1
NR2C2	0	2475	Nr2c2	0	2475	0	1
HSP90B1	0	2476	Hsp90b1	0	2476	0	1
TSTA3	0	2484	Tsta3	0	2484	0	1
TTC1	0	2485	Ttc1	0	2485	0	1
DNAJC3	0	2486	Dnajc3	0	2486	0	1
TTC3	0	2487	Ttc3	0	2487	0	1
TUFM	0	2490	Tufm	0	2490	0	1
UBA7	0	2502	Uba7	0	2502	0	1
UBE2D2	0	2506	Ube2d2a	0	2506	0	1
SUMO1	0	2514	Sumo1	0	2514	0	1
UCP2	0	2516	Ucp2	0	2516	0	1
UQCRC1	0	2525	Uqcrc1	0	2525	0	1
USF2	0	2527	Usf2	0	2527	0	1
USP1	0	2528	Usp1	0	2528	0	1
VIM	0	2538	Vim	0	2538	0	1
VRK1	0	2541	Vrk1	0	2541	0	1
CORO2A	0	2546	Coro2a	0	2546	0	1
XPO1	0	2554	Xpo1	0	2554	0	1
YY1	0	2556	Yy1	0	2556	0	1
CNBP	0	2567	Cnbp	0	2567	0	1
ZNF76	0	2569	Zfp523	0	2569	0	1
ZNF169	0	2572	Zfp169	0	2572	0	1
ZBTB17	0	2575	Zbtb17	0	2575	0	1
ZNF207	0	2581	Zfp207	0	2581	0	1
PTP4A1	0	2587	Ptp4a1	0	2587	0	1
USP7	0	2592	Usp7	0	2592	0	1
DEK	0	2593	Dek	0	2593	0	1
RASSF7	0	2595	Rassf7	0	2595	0	1
CUL5	0	2597	Cul5	0	2597	0	1
NRIP1	0	2606	Nrip1	0	2606	0	1
AXIN1	0	2614	Axin1	0	2614	0	1
HYAL3	0	2626	Hyal3	0	2626	0	1
PIP4K2B	0	2634	Pip4k2b	0	2634	0	1
PLA2G6	0	2635	Pla2g6	0	2635	0	1
SLC25A11	0	2637	Slc25a11	0	2637	0	1
ULK1	0	2640	Ulk1	0	2640	0	1
ZNF282	0	2647	Zfp282	0	2647	0	1
NSMAF	0	2652	Nsmaf	0	2652	0	1
CUL3	0	2661	Cul3	0	2661	0	1
CUL2	0	2662	Cul2	0	2662	0	1
CUL1	0	2663	Cul1	0	2663	0	1
TPST2	0	2666	Tpst2	0	2666	0	1
KLF11	0	2668	Klf11	0	2668	0	1
GPR65	0	2675	Gpr65	0	2675	0	1
RAE1	0	2676	Rae1	0	2676	0	1
SEMA7A	0	2678	Sema7a	0	2678	0	1
SLC4A7	0	2680	Slc4a7	0	2680	0	1
SLC43A1	0	2688	Slc43a1	0	2688	0	1
PEX3	0	2691	Pex3	0	2691	0	1
NIPSNAP1	0	2695	Nipsnap1	0	2695	0	1
IKBKAP	0	2699	Ikbkap	0	2699	0	1
HAT1	0	2701	Hat1	0	2701	0	1
DGKE	0	2705	Dgke	0	2705	0	1
COPS3	0	2710	Cops3	0	2710	0	1
CBX4	0	2712	Cbx4	0	2712	0	1
AGPS	0	2716	Agps	0	2716	0	1
CGGBP1	0	2718	Cggbp1	0	2718	0	1
BHLHE40	0	2722	Bhlhe40	0	2722	0	1
PRPF18	0	2726	Prpf18	0	2726	0	1
YARS	0	2730	Yars	0	2730	0	1
PDXK	0	2731	Pdxk	0	2731	0	1
KHSRP	0	2734	Khsrp	0	2734	0	1
AKR7A2	0	2737	Akr7a5	0	2737	0	1
STK16	0	2739	Stk16	0	2739	0	1
FAM193A	0	2746	Fam193a	0	2746	0	1
USO1	0	2754	Uso1	0	2754	0	1
PSMG1	0	2759	Psmg1	0	2759	0	1
RFXANK	0	2760	Rfxank	0	2760	0	1
JRK	0	2762	Jrk	0	2762	0	1
OASL	0	2769	Oasl1	0	2769	0	1
NUMB	0	2775	Numb	0	2775	0	1
IRS2	0	2778	Irs2	0	2778	0	1
EIF3A	0	2779	Eif3a	0	2779	0	1
EIF3B	0	2780	Eif3b	0	2780	0	1
EIF3D	0	2782	Eif3d	0	2782	0	1
EIF3F	0	2783	Eif3f	0	2783	0	1
EIF3G	0	2784	Eif3g	0	2784	0	1
EIF3H	0	2785	Eif3h	0	2785	0	1
EIF3I	0	2786	Eif3i	0	2786	0	1
EIF4G3	0	2789	Eif4g3	0	2789	0	1
STX16	0	2791	Stx16	0	2791	0	1
STX11	0	2792	Stx11	0	2792	0	1
BECN1	0	2794	Becn1	0	2794	0	1
MRPL40	0	2800	Mrpl40	0	2800	0	1
MBTPS1	0	2808	Mbtps1	0	2808	0	1
EDF1	0	2809	Edf1	0	2809	0	1
EED	0	2814	Eed	0	2814	0	1
RNMT	0	2816	Rnmt	0	2816	0	1
RIPK1	0	2820	Ripk1	0	2820	0	1
TNFSF10	0	2824	Tnfsf10	0	2824	0	1
TNFRSF14	0	2833	Tnfrsf14	0	2833	0	1
FADD	0	2836	Fadd	0	2836	0	1
NAPG	0	2838	Napg	0	2838	0	1
NAPA	0	2839	Napa	0	2839	0	1
RIOK3	0	2843	Riok3	0	2843	0	1
FPGT	0	2847	Fpgt	0	2847	0	1
PEX11B	0	2852	Pex11b	0	2852	0	1
SUCLG2	0	2854	Suclg2	0	2854	0	1
SUCLA2	0	2856	Sucla2	0	2856	0	1
DPM1	0	2865	Dpm1	0	2865	0	1
INPP4A	0	2871	Inpp4a	0	2871	0	1
TMEM11	0	2879	Tmem11	0	2879	0	1
LDB1	0	2891	Ldb1	0	2891	0	1
ST3GAL5	0	2893	St3gal5	0	2893	0	1
ARHGEF7	0	2895	Arhgef7	0	2895	0	1
SGPL1	0	2897	Sgpl1	0	2897	0	1
CDC16	0	2899	Cdc16	0	2899	0	1
ZNF259	0	2900	Zfp259	0	2900	0	1
MCM3AP	0	2902	Mcm3ap	0	2902	0	1
EIF2B5	0	2903	Eif2b5	0	2903	0	1
EIF2S2	0	2904	Eif2s2	0	2904	0	1
BCL10	0	2912	Bcl10	0	2912	0	1
MBD4	0	2916	Mbd4	0	2916	0	1
MBD3	0	2917	Mbd3	0	2917	0	1
MBD2	0	2918	Mbd2	0	2918	0	1
ST13	0	2921	St13	0	2921	0	1
TOP3B	0	2923	Top3b	0	2923	0	1
AP3D1	0	2926	Ap3d1	0	2926	0	1
ATP6V0E1	0	2931	Atp6v0e	0	2931	0	1
MAP3K14	0	2940	Map3k14	0	2940	0	1
UBA3	0	2951	Uba3	0	2951	0	1
UBE2M	0	2952	Ube2m	0	2952	0	1
SPAG9	0	2954	Spag9	0	2954	0	1
SH2D2A	0	2958	Sh2d2a	0	2958	0	1
AIP	0	2959	Aip	0	2959	0	1
NFKB1	0	2971	Nfkb1	0	2971	0	1
ADCY3	0	2978	Adcy3	0	2978	0	1
AMPD2	0	2979	Ampd2	0	2979	0	1
ARRB1	0	2981	Arrb1	0	2981	0	1
ATIC	0	2983	Atic	0	2983	0	1
ATOX1	0	2984	Atox1	0	2984	0	1
ATP5A1	0	2985	Atp5a1	0	2985	0	1
ATP6V0B	0	2986	Atp6v0b	0	2986	0	1
B2M	0	2987	B2m	0	2987	0	1
BNIP3	0	2990	Bnip3	0	2990	0	1
BYSL	0	2991	Bysl	0	2991	0	1
CCBL2	0	2994	Ccbl2	0	2994	0	1
CCNG1	0	2995	Ccng1	0	2995	0	1
CDKN1B	0	2999	Cdkn1b	0	2999	0	1
AP2M1	0	3000	Ap2m1	0	3000	0	1
AP2S1	0	3001	Ap2s1	0	3001	0	1
DCTN1	0	3011	Dctn1	0	3011	0	1
DDIT3	0	3012	Ddit3	0	3012	0	1
ECHS1	0	3018	Echs1	0	3018	0	1
EIF2S1	0	3020	Eif2s1	0	3020	0	1
EIF4EBP1	0	3021	Eif4ebp1	0	3021	0	1
EIF4EBP2	0	3022	Eif4ebp2	0	3022	0	1
FCER1G	0	3029	Fcer1g	0	3029	0	1
FEN1	0	3034	Fen1	0	3034	0	1
FKBP5	0	3038	Fkbp5	0	3038	0	1
GPS1	0	3046	Gps1	0	3046	0	1
MYO9B	0	3058	Myo9b	0	3058	0	1
NDUFB7	0	3059	Ndufb7	0	3059	0	1
DRG1	0	3060	Drg1	0	3060	0	1
RAB27A	0	3069	Rab27a	0	3069	0	1
SDHA	0	3073	Sdha	0	3073	0	1
SHMT1	0	3074	Shmt1	0	3074	0	1
SREBF1	0	3079	Srebf1	0	3079	0	1
TANK	0	3081	Tank	0	3081	0	1
WARS	0	3084	Wars	0	3084	0	1
FIBP	0	3106	Fibp	0	3106	0	1
EBAG9	0	3107	Ebag9	0	3107	0	1
PTTG1	0	3110	Pttg1	0	3110	0	1
UBE2L6	0	3112	Ube2l6	0	3112	0	1
ATP6V1F	0	3119	Atp6v1f	0	3119	0	1
CD83	0	3121	Cd83	0	3121	0	1
COPS2	0	3124	Cops2	0	3124	0	1
JMJD1C	0	3129	Jmjd1c	0	3129	0	1
EFTUD2	0	3133	Eftud2	0	3133	0	1
SLC9A3R1	0	3137	Slc9a3r1	0	3137	0	1
PLAA	0	3138	Plaa	0	3138	0	1
TGFBRAP1	0	3141	Tgfbrap1	0	3141	0	1
RECQL4	0	3144	Recql4	0	3144	0	1
MED21	0	3148	Med21	0	3148	0	1
MED17	0	3151	Med17	0	3151	0	1
MED27	0	3152	Med27	0	3152	0	1
MED7	0	3153	Med7	0	3153	0	1
MED20	0	3158	Med20	0	3158	0	1
PIGL	0	3159	Pigl	0	3159	0	1
PMPCB	0	3160	Pmpcb	0	3160	0	1
EEF1E1	0	3161	Eef1e1	0	3161	0	1
GTPBP1	0	3165	Gtpbp1	0	3165	0	1
CYTIP	0	3167	Cytip	0	3167	0	1
TRAF4	0	3173	Traf4	0	3173	0	1
TGFBR1	0	3177	Tgfbr1	0	3177	0	1
RHOH	0	3180	Rhoh	0	3180	0	1
ARRB2	0	3183	Arrb2	0	3183	0	1
BAD	0	3189	Bad	0	3189	0	1
BAG1	0	3190	Bag1	0	3190	0	1
BCR	0	3192	Bcr	0	3192	0	1
BCS1L	0	3193	Bcs1l	0	3193	0	1
BNIP2	0	3194	Bnip2	0	3194	0	1
BNIP3L	0	3195	Bnip3l	0	3195	0	1
BRAF	0	3197	Braf	0	3197	0	1
OSGIN2	0	3201	Osgin2	0	3201	0	1
PTTG1IP	0	3203	Pttg1ip	0	3203	0	1
CCNG2	0	3208	Ccng2	0	3208	0	1
CD74	0	3209	Cd74	0	3209	0	1
UBE2R2	0	3210	Ube2r2	0	3210	0	1
CNN2	0	3215	Cnn2	0	3215	0	1
COPA	0	3218	Copa	0	3218	0	1
COX6A1	0	3219	Cox6a1	0	3219	0	1
COX6C	0	3220	Cox6c	0	3220	0	1
COX11	0	3221	Cox11	0	3221	0	1
CREB1	0	3223	Creb1	0	3223	0	1
CTBS	0	3231	Ctbs	0	3231	0	1
DAG1	0	3234	Dag1	0	3234	0	1
DAP	0	3235	Dap	0	3235	0	1
DDX6	0	3238	Ddx6	0	3238	0	1
DFFA	0	3240	Dffa	0	3240	0	1
DFFB	0	3241	Dffb	0	3241	0	1
TRDMT1	0	3249	Trdmt1	0	3249	0	1
DUSP1	0	3254	Dusp1	0	3254	0	1
DUSP5	0	3256	Dusp5	0	3256	0	1
E4F1	0	3259	E4f1	0	3259	0	1
ERH	0	3274	Erh	0	3274	0	1
ETFDH	0	3275	Etfdh	0	3275	0	1
ACSL3	0	3278	Acsl3	0	3278	0	1
FARSA	0	3280	Farsa	0	3280	0	1
FDFT1	0	3281	Fdft1	0	3281	0	1
FRG1	0	3295	Frg1	0	3295	0	1
GALNT2	0	3297	Galnt2	0	3297	0	1
GOLGA2	0	3300	Golga2	0	3300	0	1
GTF2A2	0	3304	Gtf2a2	0	3304	0	1
HDGF	0	3306	Hdgf	0	3306	0	1
IDI1	0	3315	Idi1	0	3315	0	1
ILK	0	3318	Ilk	0	3318	0	1
KIF2A	0	3320	Kif2a	0	3320	0	1
LLGL2	0	3323	Llgl2	0	3323	0	1
MCM2	0	3325	Mcm2	0	3325	0	1
NDUFA3	0	3338	Ndufa3	0	3338	0	1
NDUFB2	0	3341	Ndufb2	0	3341	0	1
NDUFB4	0	3342	Ndufb4	0	3342	0	1
NDUFC2	0	3344	Ndufc2	0	3344	0	1
NDUFS3	0	3346	Ndufs3	0	3346	0	1
NDUFS5	0	3347	Ndufs5	0	3347	0	1
PCK2	0	3356	Pck2	0	3356	0	1
PIGH	0	3361	Pigh	0	3361	0	1
PKNOX1	0	3363	Pknox1	0	3363	0	1
MAP4K2	0	3370	Map4k2	0	3370	0	1
RABGGTB	0	3371	Rabggtb	0	3371	0	1
SCO1	0	3374	Sco1	0	3374	0	1
SFSWAP	0	3376	Sfswap	0	3376	0	1
SNRPA	0	3380	Snrpa	0	3380	0	1
SNRPD2	0	3381	Snrpd2	0	3381	0	1
STAU1	0	3384	Stau1	0	3384	0	1
TBCA	0	3388	Tbca	0	3388	0	1
TK2	0	3392	Tk2	0	3392	0	1
TOP3A	0	3394	Top3a	0	3394	0	1
TRAF6	0	3395	Traf6	0	3395	0	1
TSN	0	3397	Tsn	0	3397	0	1
XPC	0	3401	Xpc	0	3401	0	1
FANCG	0	3402	Fancg	0	3402	0	1
DAP3	0	3404	Dap3	0	3404	0	1
RAB7A	0	3408	Rab7	0	3408	0	1
CDK2AP1	0	3411	Cdk2ap1	0	3411	0	1
PABPN1	0	3412	Pabpn1	0	3412	0	1
COIL	0	3413	Coil	0	3413	0	1
C21orf33	0	3416	D10Jhu81e	0	3416	0	1
KDM5A	0	3419	Kdm5a	0	3419	0	1
BAP1	0	3421	Bap1	0	3421	0	1
CDC23	0	3426	Cdc23	0	3426	0	1
HERC2	0	3430	Herc2	0	3430	0	1
ASH2L	0	3436	Ash2l	0	3436	0	1
MTMR4	0	3440	Mtmr4	0	3440	0	1
NMI	0	3441	Nmi	0	3441	0	1
MTA1	0	3442	Mta1	0	3442	0	1
ATP6V0D1	0	3444	Atp6v0d1	0	3444	0	1
PRPF4	0	3446	Prpf4	0	3446	0	1
PRPF3	0	3447	Prpf3	0	3447	0	1
RABEP1	0	3451	Rabep1	0	3451	0	1
RRP9	0	3452	Rrp9	0	3452	0	1
ARHGEF1	0	3454	Arhgef1	0	3454	0	1
NEMF	0	3458	Nemf	0	3458	0	1
COX7A2L	0	3463	Cox7a2l	0	3463	0	1
LPAR2	0	3465	Lpar2	0	3465	0	1
AP4M1	0	3467	Ap4m1	0	3467	0	1
ARHGEF2	0	3468	Arhgef2	0	3468	0	1
BUB3	0	3470	Bub3	0	3470	0	1
DDX21	0	3473	Ddx21	0	3473	0	1
ETF1	0	3475	Etf1	0	3475	0	1
SLC33A1	0	3476	Slc33a1	0	3476	0	1
MTA2	0	3480	Mta2	0	3480	0	1
CCPG1	0	3487	Ccpg1	0	3487	0	1
RGL2	0	3494	Rgl2	0	3494	0	1
ITGB1BP1	0	3496	Itgb1bp1	0	3496	0	1
BCL7C	0	3498	Bcl7c	0	3498	0	1
COPB2	0	3499	Copb2	0	3499	0	1
B4GALT5	0	3507	B4galt5	0	3507	0	1
VAMP3	0	3511	Vamp3	0	3511	0	1
SNAP29	0	3512	Snap29	0	3512	0	1
TXNL1	0	3515	Txnl1	0	3515	0	1
UBE4A	0	3517	Ube4a	0	3517	0	1
PPIG	0	3520	Ppig	0	3520	0	1
LONP1	0	3521	Lonp1	0	3521	0	1
LPXN	0	3536	Lpxn	0	3536	0	1
PEX16	0	3537	Pex16	0	3537	0	1
SNRNP40	0	3538	Snrnp40	0	3538	0	1
DDX23	0	3542	Ddx23	0	3542	0	1
MED23	0	3552	Med23	0	3552	0	1
EIF2AK3	0	3557	Eif2ak3	0	3557	0	1
IL27RA	0	3562	Il27ra	0	3562	0	1
ATG5	0	3566	Atg5	0	3566	0	1
PIGB	0	3570	Pigb	0	3570	0	1
CLTC	0	3572	Cltc	0	3572	0	1
FXR1	0	3573	Fxr1	0	3573	0	1
TBPL1	0	3577	Tbpl1	0	3577	0	1
MPDU1	0	3581	Mpdu1	0	3581	0	1
TMEM59	0	3583	Tmem59	0	3583	0	1
BAG5	0	3584	Bag5	0	3584	0	1
POLR1C	0	3586	Polr1c	0	3586	0	1
EI24	0	3588	Ei24	0	3588	0	1
CIR1	0	3589	Cir1	0	3589	0	1
APBA3	0	3591	Apba3	0	3591	0	1
ATP5J2	0	3594	Atp5j2	0	3594	0	1
SPAG7	0	3595	Spag7	0	3595	0	1
H2AFY	0	3598	H2afy	0	3598	0	1
CLOCK	0	3603	Clock	0	3603	0	1
BRE	0	3604	Bre	0	3604	0	1
PRDX6	0	3606	Prdx6	0	3606	0	1
PITPNM1	0	3608	Pitpnm1	0	3608	0	1
SEC24C	0	3615	Sec24c	0	3615	0	1
C21orf2	0	3619	1810043G02Rik	0	3619	0	1
CAPZB	0	3620	Capzb	0	3620	0	1
CDK5	0	3623	Cdk5	0	3623	0	1
CTNS	0	3625	Ctns	0	3625	0	1
DDX1	0	3627	Ddx1	0	3627	0	1
DHX8	0	3628	Dhx8	0	3628	0	1
MTOR	0	3637	Mtor	0	3637	0	1
FUS	0	3639	Fus	0	3639	0	1
IDE	0	3645	Ide	0	3645	0	1
ATXN3	0	3658	Atxn3	0	3658	0	1
NDUFA5	0	3664	Ndufa5	0	3664	0	1
NDUFA9	0	3666	Ndufa9	0	3666	0	1
NDUFB8	0	3668	Ndufb8	0	3668	0	1
NDUFB9	0	3669	Ndufb9	0	3669	0	1
NDUFS1	0	3670	Ndufs1	0	3670	0	1
NFKBIL1	0	3671	Nfkbil1	0	3671	0	1
NHP2L1	0	3672	Nhp2l1	0	3672	0	1
NRF1	0	3674	Nrf1	0	3674	0	1
NUCB2	0	3676	Nucb2	0	3676	0	1
PCYT1A	0	3680	Pcyt1a	0	3680	0	1
PFN1	0	3684	Pfn1	0	3684	0	1
PGGT1B	0	3685	Pggt1b	0	3685	0	1
PIK3CD	0	3686	Pik3cd	0	3686	0	1
PIK3R2	0	3687	Pik3r2	0	3687	0	1
EXOSC9	0	3693	Exosc9	0	3693	0	1
PRF1	0	3698	Prf1	0	3698	0	1
PWP2	0	3702	Pwp2	0	3702	0	1
ABCD4	0	3703	Abcd4	0	3703	0	1
QARS	0	3704	Qars	0	3704	0	1
RBBP5	0	3709	Rbbp5	0	3709	0	1
SFPQ	0	3714	Sfpq	0	3714	0	1
XBP1	0	3722	Xbp1	0	3722	0	1
ZNF142	0	3723	Zfp142	0	3723	0	1
PLA2G4B	0	3730	Pla2g4b	0	3730	0	1
CBFA2T2	0	3733	Cbfa2t2	0	3733	0	1
FEZ2	0	3742	Fez2	0	3742	0	1
RBM8A	0	3744	Rbm8a	0	3744	0	1
EXOG	0	3745	Exog	0	3745	0	1
CRYZL1	0	3749	Cryzl1	0	3749	0	1
MVP	0	3752	Mvp	0	3752	0	1
CCS	0	3762	Ccs	0	3762	0	1
NR1D2	0	3763	Nr1d2	0	3763	0	1
RCE1	0	3769	Rce1	0	3769	0	1
UNC119	0	3778	Unc119	0	3778	0	1
USP14	0	3780	Usp14	0	3780	0	1
USP8	0	3782	Usp8	0	3782	0	1
ABL1	0	3783	Abl1	0	3783	0	1
AKT1	0	3785	Akt1	0	3785	0	1
ATF1	0	3790	Atf1	0	3790	0	1
ATP5C1	0	3792	Atp5c1	0	3792	0	1
ATP6V0A1	0	3795	Atp6v0a1	0	3795	0	1
CAPN1	0	3800	Capn1	0	3800	0	1
CBL	0	3802	Cbl	0	3802	0	1
CCNC	0	3803	Ccnc	0	3803	0	1
FOXN3	0	3809	Foxn3	0	3809	0	1
MAP3K8	0	3812	Map3k8	0	3812	0	1
CSF1R	0	3817	Csf1r	0	3817	0	1
DDOST	0	3821	Ddost	0	3821	0	1
DNASE1	0	3826	Dnase1	0	3826	0	1
E2F1	0	3828	E2f1	0	3828	0	1
ELK3	0	3833	Elk3	0	3833	0	1
ERCC4	0	3836	Ercc4	0	3836	0	1
ETS1	0	3837	Ets1	0	3837	0	1
ETS2	0	3838	Ets2	0	3838	0	1
FGR	0	3842	Fgr	0	3842	0	1
FOS	0	3844	Fos	0	3844	0	1
GAK	0	3846	Gak	0	3846	0	1
GNG5	0	3861	Gng5	0	3861	0	1
GTF2H1	0	3885	Gtf2h1	0	3885	0	1
HAGH	0	3890	Hagh	0	3890	0	1
NCKAP1L	0	3901	Nckap1l	0	3901	0	1
UBE2K	0	3903	Ube2k	0	3903	0	1
HINT1	0	3904	Hint1	0	3904	0	1
ZBTB48	0	3905	Zbtb48	0	3905	0	1
HSPA5	0	3908	Hspa5	0	3908	0	1
LCK	0	3911	Lck	0	3911	0	1
LIPE	0	3912	Lipe	0	3912	0	1
PHF2	0	3934	Phf2	0	3934	0	1
RALA	0	3942	Rala	0	3942	0	1
SKIL	0	3948	Skil	0	3948	0	1
STAT2	0	3952	Stat2	0	3952	0	1
TP53BP2	0	3959	Trp53bp2	0	3959	0	1
VAV1	0	3961	Vav1	0	3961	0	1
MLF2	0	3968	Mlf2	0	3968	0	1
RQCD1	0	3973	Rqcd1	0	3973	0	1
SMC3	0	3974	Smc3	0	3974	0	1
PDLIM7	0	3980	Pdlim7	0	3980	0	1
ZRANB2	0	3984	Zranb2	0	3984	0	1
MED6	0	3990	Med6	0	3990	0	1
ACOT8	0	3991	Acot8	0	3991	0	1
HDAC5	0	3995	Hdac5	0	3995	0	1
GNE	0	3996	Gne	0	3996	0	1
FRAT1	0	3999	Frat1	0	3999	0	1
CHAF1A	0	4003	Chaf1a	0	4003	0	1
PARP2	0	4004	Parp2	0	4004	0	1
HMGXB4	0	4007	Hmgxb4	0	4007	0	1
SMC4	0	4015	Smc4	0	4015	0	1
AP1M1	0	4017	Ap1m1	0	4017	0	1
UBA2	0	4018	Uba2	0	4018	0	1
SAE1	0	4019	Sae1	0	4019	0	1
IDH3A	0	4037	Idh3a	0	4037	0	1
IFI35	0	4040	Ifi35	0	4040	0	1
IFNGR2	0	4041	Ifngr2	0	4041	0	1
IL12RB1	0	4042	Il12rb1	0	4042	0	1
IMPA1	0	4043	Impa1	0	4043	0	1
INPP5A	0	4045	Inpp5a	0	4045	0	1
INPP5D	0	4046	Inpp5d	0	4046	0	1
INSIG1	0	4047	Insig1	0	4047	0	1
KARS	0	4053	Kars	0	4053	0	1
KLC1	0	4056	Klc1	0	4056	0	1
LAMP1	0	4061	Lamp1	0	4061	0	1
LGALS3BP	0	4067	Lgals3bp	0	4067	0	1
LMAN1	0	4070	Lman1	0	4070	0	1
LYL1	0	4078	Lyl1	0	4078	0	1
MEF2A	0	4080	Mef2a	0	4080	0	1
ALDH6A1	0	4082	Aldh6a1	0	4082	0	1
MRE11A	0	4083	Mre11a	0	4083	0	1
NFIC	0	4088	Nfic	0	4088	0	1
RBL2	0	4098	Rbl2	0	4098	0	1
REST	0	4099	Rest	0	4099	0	1
SDCBP	0	4110	Sdcbp	0	4110	0	1
SOS1	0	4117	Sos1	0	4117	0	1
TAF13	0	4126	Taf13	0	4126	0	1
TCF20	0	4131	Tcf20	0	4131	0	1
TERF2	0	4133	Terf2	0	4133	0	1
TFCP2	0	4134	Tfcp2	0	4134	0	1
KLF10	0	4135	Klf10	0	4135	0	1
TP53BP1	0	4137	Trp53bp1	0	4137	0	1
TRAF1	0	4138	Traf1	0	4138	0	1
RNF103	0	4146	Rnf103	0	4146	0	1
ST8SIA4	0	4147	St8sia4	0	4147	0	1
FARSB	0	4160	Farsb	0	4160	0	1
SCAMP2	0	4163	Scamp2	0	4163	0	1
SCAMP3	0	4164	Scamp3	0	4164	0	1
SNUPN	0	4166	Snupn	0	4166	0	1
ERAL1	0	4167	Eral1	0	4167	0	1
PDCD7	0	4170	Pdcd7	0	4170	0	1
COL4A3BP	0	4173	Col4a3bp	0	4173	0	1
ARPC5	0	4176	Arpc5	0	4176	0	1
ARPC4	0	4177	Arpc4	0	4177	0	1
ARPC3	0	4178	Arpc3	0	4178	0	1
ARPC1B	0	4179	Arpc1b	0	4179	0	1
ACTR2	0	4181	Actr2	0	4181	0	1
TSFM	0	4184	Tsfm	0	4184	0	1
ARPC2	0	4187	Arpc2	0	4187	0	1
ARL4A	0	4194	Arl4a	0	4194	0	1
RASGRP1	0	4195	Rasgrp1	0	4195	0	1
ZNF263	0	4197	Zfp263	0	4197	0	1
PDIA6	0	4198	Pdia6	0	4198	0	1
NAMPT	0	4201	Nampt	0	4201	0	1
YAF2	0	4203	Yaf2	0	4203	0	1
CEBPZ	0	4210	Cebpz	0	4210	0	1
PLXNC1	0	4211	Plxnc1	0	4211	0	1
RCL1	0	4217	Rcl1	0	4217	0	1
TNK2	0	4224	Tnk2	0	4224	0	1
TXNDC9	0	4225	Txndc9	0	4225	0	1
RNF41	0	4226	Rnf41	0	4226	0	1
TSHZ1	0	4227	Tshz1	0	4227	0	1
ALG3	0	4228	Alg3	0	4228	0	1
MPHOSPH10	0	4229	Mphosph10	0	4229	0	1
NME6	0	4231	Nme6	0	4231	0	1
USPL1	0	4235	Uspl1	0	4235	0	1
TOPORS	0	4237	Topors	0	4237	0	1
PLIN3	0	4247	Plin3	0	4247	0	1
RASGRP2	0	4250	Rasgrp2	0	4250	0	1
HNRNPR	0	4251	Hnrnpr	0	4251	0	1
SLC35B1	0	4252	Slc35b1	0	4252	0	1
ZMPSTE24	0	4277	Zmpste24	0	4277	0	1
AKAP8	0	4278	Akap8	0	4278	0	1
STUB1	0	4281	Stub1	0	4281	0	1
SMNDC1	0	4290	Smndc1	0	4290	0	1
BCAS2	0	4291	Bcas2	0	4291	0	1
SF3A1	0	4294	Sf3a1	0	4294	0	1
MAEA	0	4298	Maea	0	4298	0	1
PAK4	0	4300	Pak4	0	4300	0	1
KATNB1	0	4302	Katnb1	0	4302	0	1
GOLGA3	0	4308	Golga3	0	4308	0	1
CAPRIN1	0	4310	Caprin1	0	4310	0	1
SMAD5	0	4313	Smad5	0	4313	0	1
SMAD7	0	4314	Smad7	0	4314	0	1
MAN1A1	0	4316	Man1a	0	4316	0	1
MANBA	0	4317	Manba	0	4317	0	1
MCM6	0	4322	Mcm6	0	4322	0	1
MCM7	0	4323	Mcm7	0	4323	0	1
MDH1	0	4324	Mdh1	0	4324	0	1
MEF2D	0	4327	Mef2d	0	4327	0	1
MFAP3	0	4333	Mfap3	0	4333	0	1
CTAGE5	0	4336	Ctage5	0	4336	0	1
MLLT1	0	4339	Mllt1	0	4339	0	1
AFF1	0	4340	Aff1	0	4340	0	1
MTF1	0	4347	Mtf1	0	4347	0	1
MTHFR	0	4349	Mthfr	0	4349	0	1
NAB1	0	4352	Nab1	0	4352	0	1
NAB2	0	4353	Nab2	0	4353	0	1
HNRNPM	0	4354	Hnrnpm	0	4354	0	1
TSPAN31	0	4359	Tspan31	0	4359	0	1
SLC25A1	0	4362	Slc25a1	0	4362	0	1
TBCD	0	4368	Tbcd	0	4368	0	1
CCT3	0	4373	Cct3	0	4373	0	1
TSNAX	0	4374	Tsnax	0	4374	0	1
UCHL3	0	4377	Uchl3	0	4377	0	1
UQCRFS1	0	4378	Uqcrfs1	0	4378	0	1
MANF	0	4383	Manf	0	4383	0	1
CLPP	0	4385	Clpp	0	4385	0	1
TCIRG1	0	4392	Tcirg1	0	4392	0	1
ALKBH1	0	4393	Alkbh1	0	4393	0	1
CDC123	0	4394	Cdc123	0	4394	0	1
TAX1BP1	0	4395	Tax1bp1	0	4395	0	1
SPATA2	0	4407	Spata2	0	4407	0	1
SNAPC5	0	4414	Snapc5	0	4414	0	1
DSCR3	0	4415	Dscr3	0	4415	0	1
LANCL1	0	4417	Lancl1	0	4417	0	1
EMC8	0	4424	Emc8	0	4424	0	1
TFG	0	4426	Tfg	0	4426	0	1
AGFG2	0	4430	Agfg2	0	4430	0	1
MICU1	0	4431	Micu1	0	4431	0	1
IRF9	0	4436	Irf9	0	4436	0	1
NOD1	0	4440	Nod1	0	4440	0	1
GNB2L1	0	4446	Gnb2l1	0	4446	0	1
PIAS3	0	4447	Pias3	0	4447	0	1
PRMT5	0	4454	Prmt5	0	4454	0	1
CD2BP2	0	4455	Cd2bp2	0	4455	0	1
ACAA2	0	4456	Acaa2	0	4456	0	1
TAB1	0	4461	Tab1	0	4461	0	1
HAX1	0	4463	Hax1	0	4463	0	1
TMEM50A	0	4469	Tmem50a	0	4469	0	1
CD7	0	4471	Cd7	0	4471	0	1
DYNC1LI2	0	4474	Dync1li2	0	4474	0	1
LASP1	0	4480	Lasp1	0	4480	0	1
NEDD8	0	4485	Nedd8	0	4485	0	1
NFRKB	0	4492	Nfrkb	0	4492	0	1
NSF	0	4502	Nsf	0	4502	0	1
NUCB1	0	4507	Nucb1	0	4507	0	1
OAS3	0	4510	Oas3	0	4510	0	1
ORC2	0	4512	Orc2	0	4512	0	1
PA2G4	0	4513	Pa2g4	0	4513	0	1
PCM1	0	4518	Pcm1	0	4518	0	1
PHYH	0	4530	Phyh	0	4530	0	1
PIN1	0	4531	Pin1	0	4531	0	1
PITPNB	0	4533	Pitpnb	0	4533	0	1
POLD2	0	4538	Pold2	0	4538	0	1
POLE	0	4539	Pole	0	4539	0	1
POLR2H	0	4540	Polr2h	0	4540	0	1
POLR2J	0	4542	Polr2j	0	4542	0	1
PPARD	0	4544	Ppard	0	4544	0	1
PPP1R2	0	4546	Ppp1r2	0	4546	0	1
PPP5C	0	4550	Ppp5c	0	4550	0	1
PSME1	0	4560	Psme1	0	4560	0	1
RALGDS	0	4562	Ralgds	0	4562	0	1
S100A1	0	4566	S100a1	0	4566	0	1
SRSF7	0	4571	Srsf7	0	4571	0	1
TACC1	0	4575	Tacc1	0	4575	0	1
TESK1	0	4577	Tesk1	0	4577	0	1
TFDP2	0	4578	Tfdp2	0	4578	0	1
TNFAIP3	0	4582	Tnfaip3	0	4582	0	1
TSG101	0	4584	Tsg101	0	4584	0	1
VARS	0	4587	Vars	0	4587	0	1
MAP3K12	0	4592	Map3k12	0	4592	0	1
MOGS	0	4593	Mogs	0	4593	0	1
AIMP2	0	4594	Aimp2	0	4594	0	1
PCGF3	0	4605	Pcgf3	0	4605	0	1
TUBGCP3	0	4609	Tubgcp3	0	4609	0	1
RBM14	0	4614	Rbm14	0	4614	0	1
EMG1	0	4617	Emg1	0	4617	0	1
C1D	0	4619	C1d	0	4619	0	1
ZER1	0	4621	Zer1	0	4621	0	1
MCRS1	0	4622	Mcrs1	0	4622	0	1
SLC30A9	0	4627	Slc30a9	0	4627	0	1
PIBF1	0	4628	Pibf1	0	4628	0	1
ZNHIT1	0	4630	Znhit1	0	4630	0	1
TIMM44	0	4631	Timm44	0	4631	0	1
[truncated: 5,430 more rows]
