# Supplementary material for: Chromatin Signature Identifies Monoallelic Gene Expression Across Mammalian Cell Types
Source: G3 (Bethesda). 2015 Jun 18;5(8):1713–20. doi: 10.1534/g3.115.018853 (PMC4528328; doi:10.1534/g3.115.018853)
Supplement: Supporting Information [file supp_g3.115.018853_TableS6.zip › TableS6.ods]

## Sheet: Legends
Legend for sheets "GO_UP" and "GO_DOWN"
Subcategory	GO subcategories
Subcategory_alternative_name_sample_name	GO subcategory ID
expected_sample_name	Expected number of genes in the named sample
observed_sample_name	Observed number of genes in the named sample
p_value_fdr_sample_name	FDR corrected pvalues in the named sample
enrichment_sample_name	over (up) or under (down) represented in the named sample
Sample Names	Bcell
	C2C12
	C2C12EqS
	CH12
	Erythroblast
	ESBruce4
	G1E_ER
	G1E
	Heart
	Kidney
	Liver
	MEF
	Megakaryocyte
	MEL
	SmIntestine
	Spleen
	Thymus
Legend for sheet "FIG2B_DATA"
Subcategory	GO subcategories
mlog10p_Bcell	minus log 10 of the FDR corrected P value for the named sample
mlog10p_Heart
mlog10p_Kidney
mlog10p_Liver
mlog10p_SmIntestine
mlog10p_Spleen
mlog10p_Thymus

## Sheet: GO_UP
Subcategory	Subcategory_alternative_name	expected_Bcell	observed_Bcell	p_value_fdr_Bcell	enrichment_Bcell	expected_C2C12	observed_C2C12	p_value_fdr_C2C12	enrichment_C2C12	expected_C2C12EqS	observed_C2C12EqS	p_value_fdr_C2C12EqS	enrichment_C2C12EqS	expected_CH12	observed_CH12	p_value_fdr_CH12	enrichment_CH12	expected_Erythroblast	observed_Erythroblast	p_value_fdr_Erythroblast	enrichment_Erythroblast	expected_ESBruce4	observed_ESBruce4	p_value_fdr_ESBruce4	enrichment_ESBruce4	expected_G1E_ER	observed_G1E_ER	p_value_fdr_G1E_ER	enrichment_G1E_ER	expected_G1E	observed_G1E	p_value_fdr_G1E	enrichment_G1E	expected_Heart	observed_Heart	p_value_fdr_Heart	enrichment_Heart	expected_Liver	observed_Liver	p_value_fdr_Liver	enrichment_Liver	expected_MEF	observed_MEF	p_value_fdr_MEF	enrichment_MEF	expected_Megakaryocyte	observed_Megakaryocyte	p_value_fdr_Megakaryocyte	enrichment_Megakaryocyte
regulation of vesicle-mediated transport	GO:0060627	7.59821	15	0.0489291	up	NA	NA	NA	NA	NA	NA	NA	NA	NA	NA	NA	NA	NA	NA	NA	NA	NA	NA	NA	NA	NA	NA	NA	NA	NA	NA	NA	NA	12.999	22	0.0316027	up	12.0556	20	0.0467247	up	NA	NA	NA	NA	NA	NA	NA	NA
cyclic nucleotide metabolic process	GO:0009187	3.59915	9	0.0487947	up	NA	NA	NA	NA	4.25884	11	0.0200204	up	NA	NA	NA	NA	6.25475	17	0.000185682	up	3.34445	12	0.000398142	up	4.74849	14	0.000918395	up	4.22227	12	0.00386558	up	9.48575	25	2.92195E-005	up	7.41881	25	4.75826E-008	up	1.43863	6	0.0146311	up	11.462	26	0.000138901	up
substrate-specific transporter activity	GO:0022892	21.3283	33	0.0487947	up	NA	NA	NA	NA	NA	NA	NA	NA	23.1087	43	0.000588131	up	41.93	60	0.00804567	up	NA	NA	NA	NA	32.5089	56	0.000316789	up	32.1948	63	0.000001202	up	37.416	85	8.93987E-013	up	38.2069	69	4.39847E-006	up	NA	NA	NA	NA	46.3357	74	0.000134712	up
transporter activity	GO:0005215	23.7278	36	0.0481783	up	NA	NA	NA	NA	NA	NA	NA	NA	26.0155	46	0.00111246	up	45.4049	63	0.0131346	up	NA	NA	NA	NA	35.4311	58	0.000918395	up	35.1856	66	3.14756E-006	up	41.2806	90	2.25391E-012	up	41.7308	74	3.87212E-006	up	NA	NA	NA	NA	50.2376	77	0.000374493	up
intermediate filament cytoskeleton	GO:0045111	2.39944	7	0.0475704	up	NA	NA	NA	NA	NA	NA	NA	NA	NA	NA	NA	NA	NA	NA	NA	NA	3.2051	10	0.00424648	up	NA	NA	NA	NA	NA	NA	NA	NA	NA	NA	NA	NA	NA	NA	NA	NA	NA	NA	NA	NA	NA	NA	NA	NA
regulation of adenylate cyclase activity	GO:0045761	2.39944	7	0.0475704	up	NA	NA	NA	NA	NA	NA	NA	NA	NA	NA	NA	NA	4.86481	13	0.00170879	up	1.95093	6	0.0297936	up	3.28742	8	0.0481682	up	3.16671	8	0.0373045	up	4.91854	16	0.00007246	up	4.08034	13	0.000375431	up	NA	NA	NA	NA	8.04777	20	0.000233809	up
apical junction complex	GO:0043296	1.33302	5	0.0460463	up	NA	NA	NA	NA	NA	NA	NA	NA	NA	NA	NA	NA	NA	NA	NA	NA	NA	NA	NA	NA	NA	NA	NA	NA	NA	NA	NA	NA	NA	NA	NA	NA	NA	NA	NA	NA	NA	NA	NA	NA	NA	NA	NA	NA
axoneme	GO:0005930	1.33302	5	0.0460463	up	NA	NA	NA	NA	NA	NA	NA	NA	NA	NA	NA	NA	2.31658	6	0.0444204	up	NA	NA	NA	NA	NA	NA	NA	NA	NA	NA	NA	NA	NA	NA	NA	NA	1.48376	5	0.0325263	up	NA	NA	NA	NA	NA	NA	NA	NA
negative regulation of angiogenesis	GO:0016525	1.33302	5	0.0460463	up	NA	NA	NA	NA	NA	NA	NA	NA	NA	NA	NA	NA	2.54823	8	0.00494812	up	1.39352	6	0.0063143	up	NA	NA	NA	NA	1.75928	6	0.0216923	up	NA	NA	NA	NA	NA	NA	NA	NA	NA	NA	NA	NA	NA	NA	NA	NA
positive regulation of acute inflammatory response	GO:0002675	1.33302	5	0.0460463	up	NA	NA	NA	NA	NA	NA	NA	NA	NA	NA	NA	NA	NA	NA	NA	NA	NA	NA	NA	NA	NA	NA	NA	NA	1.05557	4	0.048064	up	0.87831	4	0.0227139	up	NA	NA	NA	NA	NA	NA	NA	NA	NA	NA	NA	NA
positive regulation of phagocytosis	GO:0050766	1.33302	5	0.0460463	up	NA	NA	NA	NA	NA	NA	NA	NA	NA	NA	NA	NA	NA	NA	NA	NA	NA	NA	NA	NA	NA	NA	NA	NA	NA	NA	NA	NA	NA	NA	NA	NA	NA	NA	NA	NA	NA	NA	NA	NA	NA	NA	NA	NA
biological regulation	GO:0065007	276.068	311	0.0449315	up	NA	NA	NA	NA	NA	NA	NA	NA	NA	NA	NA	NA	481.616	612	1.26006E-012	up	284.975	359	2.71136E-006	up	NA	NA	NA	NA	349.745	397	0.00882509	up	402.266	454	0.00533761	up	410.26	469	0.00142654	up	120.665	178	0.000000029	up	540.664	615	0.000304112	up
positive regulation of inflammatory response	GO:0050729	2.93264	8	0.0444332	up	NA	NA	NA	NA	NA	NA	NA	NA	NA	NA	NA	NA	NA	NA	NA	NA	0.69676	4	0.00975711	up	NA	NA	NA	NA	NA	NA	NA	NA	3.16192	8	0.0334114	up	NA	NA	NA	NA	NA	NA	NA	NA	NA	NA	NA	NA
regulation of localization	GO:0032879	39.3241	55	0.0442129	up	NA	NA	NA	NA	NA	NA	NA	NA	40.6946	56	0.0465385	up	64.4008	96	0.000141646	up	NA	NA	NA	NA	NA	NA	NA	NA	NA	NA	NA	NA	62.887	84	0.0149191	up	57.8667	86	0.000552741	up	NA	NA	NA	NA	NA	NA	NA	NA
sensory organ development	GO:0007423	11.0641	20	0.0437367	up	NA	NA	NA	NA	NA	NA	NA	NA	NA	NA	NA	NA	20.6175	31	0.0339084	up	14.2139	31	0.000215495	up	17.1676	30	0.0103606	up	16.0095	28	0.0125371	up	18.7958	34	0.00246785	up	NA	NA	NA	NA	7.0133	21	9.61496E-005	up	25.6065	43	0.00179195	up
regulation of calcium ion transport	GO:0051924	4.13236	10	0.043484	up	NA	NA	NA	NA	NA	NA	NA	NA	NA	NA	NA	NA	NA	NA	NA	NA	4.04121	11	0.00744155	up	NA	NA	NA	NA	NA	NA	NA	NA	NA	NA	NA	NA	NA	NA	NA	NA	NA	NA	NA	NA	NA	NA	NA	NA
synapse	GO:0045202	14.7965	25	0.0426601	up	NA	NA	NA	NA	NA	NA	NA	NA	NA	NA	NA	NA	27.3356	42	0.00899455	up	17.2797	28	0.0242252	up	21.7335	33	0.0400629	up	22.1669	39	0.00239121	up	29.5112	52	0.000256941	up	27.2641	46	0.00133161	up	NA	NA	NA	NA	34.6298	49	0.0272937	up
canonical Wnt receptor signaling pathway	GO:0060070	3.46585	9	0.0394872	up	NA	NA	NA	NA	NA	NA	NA	NA	NA	NA	NA	NA	NA	NA	NA	NA	5.01667	14	0.00186871	up	NA	NA	NA	NA	NA	NA	NA	NA	NA	NA	NA	NA	NA	NA	NA	NA	NA	NA	NA	NA	NA	NA	NA	NA
striated muscle tissue development	GO:0014706	10.9308	20	0.0386289	up	NA	NA	NA	NA	NA	NA	NA	NA	NA	NA	NA	NA	NA	NA	NA	NA	12.1236	21	0.0279844	up	NA	NA	NA	NA	NA	NA	NA	NA	NA	NA	NA	NA	NA	NA	NA	NA	6.20408	15	0.00932227	up	NA	NA	NA	NA
positive regulation of defense response	GO:0031349	5.99859	13	0.0386284	up	NA	NA	NA	NA	4.12575	10	0.0357128	up	NA	NA	NA	NA	NA	NA	NA	NA	2.92639	8	0.0225021	up	NA	NA	NA	NA	5.10192	11	0.0377537	up	NA	NA	NA	NA	NA	NA	NA	NA	NA	NA	NA	NA	NA	NA	NA	NA
positive regulation of developmental process	GO:0051094	21.5949	34	0.0359298	up	NA	NA	NA	NA	23.956	37	0.0297821	up	NA	NA	NA	NA	37.0652	64	2.63489E-005	up	22.9931	47	0.000018562	up	NA	NA	NA	NA	27.7966	40	0.0425842	up	NA	NA	NA	NA	NA	NA	NA	NA	11.4191	25	0.00219727	up	44.3847	60	0.0331471	up
actomyosin structure organization	GO:0031032	2.26613	7	0.0358382	up	NA	NA	NA	NA	NA	NA	NA	NA	NA	NA	NA	NA	NA	NA	NA	NA	NA	NA	NA	NA	NA	NA	NA	NA	NA	NA	NA	NA	NA	NA	NA	NA	NA	NA	NA	NA	NA	NA	NA	NA	NA	NA	NA	NA
intermediate filament	GO:0005882	2.26613	7	0.0358382	up	NA	NA	NA	NA	NA	NA	NA	NA	NA	NA	NA	NA	NA	NA	NA	NA	2.92639	10	0.00212393	up	NA	NA	NA	NA	NA	NA	NA	NA	NA	NA	NA	NA	NA	NA	NA	NA	0.899142	4	0.0421479	up	NA	NA	NA	NA
positive regulation of angiogenesis	GO:0045766	1.73293	6	0.0352558	up	NA	NA	NA	NA	NA	NA	NA	NA	NA	NA	NA	NA	2.54823	7	0.0228791	up	1.25417	8	2.75614E-005	up	NA	NA	NA	NA	2.11114	6	0.048064	up	NA	NA	NA	NA	NA	NA	NA	NA	0.899142	4	0.0421479	up	NA	NA	NA	NA
growth factor binding	GO:0019838	2.79934	8	0.0340995	up	NA	NA	NA	NA	NA	NA	NA	NA	NA	NA	NA	NA	NA	NA	NA	NA	3.90186	13	0.000480966	up	NA	NA	NA	NA	3.16671	8	0.0373045	up	7.02648	14	0.0289449	up	NA	NA	NA	NA	NA	NA	NA	NA	4.87744	11	0.023347	up
apoptosis involved in morphogenesis	GO:0060561	0.799812	4	0.0325506	up	NA	NA	NA	NA	NA	NA	NA	NA	NA	NA	NA	NA	NA	NA	NA	NA	NA	NA	NA	NA	NA	NA	NA	NA	NA	NA	NA	NA	NA	NA	NA	NA	NA	NA	NA	NA	NA	NA	NA	NA	NA	NA	NA	NA
ectoderm development	GO:0007398	7.19831	15	0.0325506	up	NA	NA	NA	NA	NA	NA	NA	NA	NA	NA	NA	NA	11.5829	23	0.00271362	up	NA	NA	NA	NA	NA	NA	NA	NA	NA	NA	NA	NA	NA	NA	NA	NA	NA	NA	NA	NA	NA	NA	NA	NA	NA	NA	NA	NA
gap junction	GO:0005921	0.799812	4	0.0325506	up	NA	NA	NA	NA	0.931622	4	0.0445981	up	NA	NA	NA	NA	NA	NA	NA	NA	NA	NA	NA	NA	NA	NA	NA	NA	NA	NA	NA	NA	NA	NA	NA	NA	NA	NA	NA	NA	NA	NA	NA	NA	NA	NA	NA	NA
mammary gland alveolus development	GO:0060749	0.799812	4	0.0325506	up	NA	NA	NA	NA	NA	NA	NA	NA	NA	NA	NA	NA	NA	NA	NA	NA	NA	NA	NA	NA	NA	NA	NA	NA	NA	NA	NA	NA	NA	NA	NA	NA	NA	NA	NA	NA	NA	NA	NA	NA	NA	NA	NA	NA
nephron development	GO:0072006	0.799812	4	0.0325506	up	NA	NA	NA	NA	1.73015	6	0.0296341	up	NA	NA	NA	NA	1.38995	5	0.0166968	up	1.53287	7	0.00200607	up	NA	NA	NA	NA	1.2315	5	0.0189751	up	2.45927	9	0.00157065	up	NA	NA	NA	NA	0.989056	8	2.08178E-005	up	NA	NA	NA	NA
nerve development	GO:0021675	0.799812	4	0.0325506	up	NA	NA	NA	NA	NA	NA	NA	NA	1.45338	7	0.00211302	up	NA	NA	NA	NA	NA	NA	NA	NA	NA	NA	NA	NA	NA	NA	NA	NA	NA	NA	NA	NA	NA	NA	NA	NA	NA	NA	NA	NA	NA	NA	NA	NA
positive regulation of tissue remodeling	GO:0034105	0.799812	4	0.0325506	up	NA	NA	NA	NA	NA	NA	NA	NA	NA	NA	NA	NA	NA	NA	NA	NA	NA	NA	NA	NA	NA	NA	NA	NA	NA	NA	NA	NA	NA	NA	NA	NA	NA	NA	NA	NA	NA	NA	NA	NA	NA	NA	NA	NA
voltage-gated calcium channel activity	GO:0005245	0.799812	4	0.0325506	up	NA	NA	NA	NA	NA	NA	NA	NA	0.436013	3	0.0265785	up	NA	NA	NA	NA	NA	NA	NA	NA	NA	NA	NA	NA	NA	NA	NA	NA	1.58096	5	0.0453524	up	0.741881	4	0.00794553	up	NA	NA	NA	NA	0.975487	4	0.0250668	up
voltage-gated potassium channel activity	GO:0005249	0.799812	4	0.0325506	up	NA	NA	NA	NA	0.532355	4	0.00524702	up	0.726689	4	0.0206131	up	0.694973	3	0.0417235	up	NA	NA	NA	NA	1.09581	5	0.0108376	up	1.05557	5	0.00865169	up	2.28361	7	0.019095	up	1.11282	6	0.000512241	up	NA	NA	NA	NA	NA	NA	NA	NA
cAMP metabolic process	GO:0046058	3.33255	9	0.0321334	up	NA	NA	NA	NA	3.72649	9	0.0453965	up	NA	NA	NA	NA	5.55978	15	0.000609498	up	2.78704	9	0.0056276	up	4.38323	13	0.00136853	up	4.04635	12	0.00243411	up	7.20214	19	0.000339931	up	5.93505	19	8.47868E-006	up	1.16888	5	0.0256892	up	9.75487	23	0.000191181	up
regulation of cell proliferation	GO:0042127	41.057	58	0.032107	up	NA	NA	NA	NA	NA	NA	NA	NA	NA	NA	NA	NA	71.5822	105	0.000124448	up	45.4288	82	1.40492E-006	up	NA	NA	NA	NA	NA	NA	NA	NA	NA	NA	NA	NA	NA	NA	NA	NA	22.2088	45	7.92868E-005	up	84.3797	105	0.0367878	up
defense response	GO:0006952	22.1281	35	0.0319063	up	NA	NA	NA	NA	15.8376	31	0.00277473	up	NA	NA	NA	NA	29.8838	53	7.34868E-005	up	13.5172	33	1.15732E-005	up	21.1856	37	0.00359419	up	22.1669	47	3.97246E-006	up	25.471	44	0.0013094	up	29.6752	44	0.0178675	up	NA	NA	NA	NA	41.946	64	0.00158733	up
anchored to plasma membrane	GO:0046658	1.19972	5	0.0307341	up	NA	NA	NA	NA	NA	NA	NA	NA	NA	NA	NA	NA	NA	NA	NA	NA	0.975465	5	0.00600574	up	NA	NA	NA	NA	NA	NA	NA	NA	NA	NA	NA	NA	NA	NA	NA	NA	NA	NA	NA	NA	NA	NA	NA	NA
epithelium development	GO:0060429	18.1291	30	0.0307341	up	NA	NA	NA	NA	NA	NA	NA	NA	NA	NA	NA	NA	36.3702	57	0.00138468	up	25.9195	54	2.2219E-006	up	NA	NA	NA	NA	NA	NA	NA	NA	NA	NA	NA	NA	NA	NA	NA	NA	13.4871	34	1.06943E-005	up	41.7021	56	0.0458208	up
meiotic prophase I	GO:0007128	1.19972	5	0.0307341	up	NA	NA	NA	NA	NA	NA	NA	NA	NA	NA	NA	NA	NA	NA	NA	NA	NA	NA	NA	NA	NA	NA	NA	NA	NA	NA	NA	NA	NA	NA	NA	NA	NA	NA	NA	NA	NA	NA	NA	NA	NA	NA	NA	NA
prophase	GO:0051324	1.19972	5	0.0307341	up	NA	NA	NA	NA	NA	NA	NA	NA	NA	NA	NA	NA	NA	NA	NA	NA	NA	NA	NA	NA	NA	NA	NA	NA	NA	NA	NA	NA	NA	NA	NA	NA	NA	NA	NA	NA	NA	NA	NA	NA	NA	NA	NA	NA
muscle organ development	GO:0007517	12.797	23	0.0304152	up	NA	NA	NA	NA	NA	NA	NA	NA	NA	NA	NA	NA	NA	NA	NA	NA	14.4926	25	0.0183276	up	NA	NA	NA	NA	NA	NA	NA	NA	NA	NA	NA	NA	NA	NA	NA	NA	7.0133	18	0.0024549	up	24.6311	36	0.0426658	up
apical part of cell	GO:0045177	9.86435	19	0.0297372	up	NA	NA	NA	NA	NA	NA	NA	NA	NA	NA	NA	NA	18.0693	29	0.0180492	up	NA	NA	NA	NA	NA	NA	NA	NA	NA	NA	NA	NA	NA	NA	NA	NA	21.1436	35	0.00771601	up	NA	NA	NA	NA	NA	NA	NA	NA
cartilage development	GO:0051216	3.86576	10	0.0297183	up	NA	NA	NA	NA	NA	NA	NA	NA	NA	NA	NA	NA	NA	NA	NA	NA	5.43473	14	0.003936	up	NA	NA	NA	NA	NA	NA	NA	NA	NA	NA	NA	NA	7.41881	15	0.0198059	up	NA	NA	NA	NA	9.511	19	0.00845633	up
muscle structure development	GO:0061061	16.5294	28	0.0297183	up	NA	NA	NA	NA	NA	NA	NA	NA	NA	NA	NA	NA	NA	NA	NA	NA	17.9764	31	0.00855003	up	NA	NA	NA	NA	NA	NA	NA	NA	NA	NA	NA	NA	NA	NA	NA	NA	8.63176	19	0.0078692	up	31.4595	45	0.0297582	up
gonad development	GO:0008406	5.73199	13	0.0293427	up	NA	NA	NA	NA	6.38826	13	0.0453965	up	NA	NA	NA	NA	NA	NA	NA	NA	NA	NA	NA	NA	NA	NA	NA	NA	NA	NA	NA	NA	9.48575	17	0.0396915	up	NA	NA	NA	NA	3.32682	9	0.028231	up	NA	NA	NA	NA
response to external stimulus	GO:0009605	25.0608	39	0.0282872	up	NA	NA	NA	NA	NA	NA	NA	NA	NA	NA	NA	NA	42.3933	74	3.36448E-006	up	21.0422	40	0.000430726	up	NA	NA	NA	NA	28.5004	41	0.0397228	up	34.6054	59	0.000226128	up	38.7633	58	0.00519063	up	9.89056	22	0.00388022	up	52.1886	83	5.36952E-005	up
myofibril assembly	GO:0030239	2.13283	7	0.0278539	up	NA	NA	NA	NA	NA	NA	NA	NA	NA	NA	NA	NA	NA	NA	NA	NA	NA	NA	NA	NA	NA	NA	NA	NA	NA	NA	NA	NA	NA	NA	NA	NA	NA	NA	NA	NA	NA	NA	NA	NA	NA	NA	NA	NA
negative regulation of catalytic activity	GO:0043086	9.06454	18	0.0278539	up	NA	NA	NA	NA	NA	NA	NA	NA	NA	NA	NA	NA	NA	NA	NA	NA	NA	NA	NA	NA	NA	NA	NA	NA	NA	NA	NA	NA	14.2286	23	0.0438107	up	NA	NA	NA	NA	NA	NA	NA	NA	NA	NA	NA	NA
positive regulation of cell adhesion	GO:0045785	2.66604	8	0.0278539	up	NA	NA	NA	NA	NA	NA	NA	NA	NA	NA	NA	NA	5.32812	11	0.0339275	up	NA	NA	NA	NA	NA	NA	NA	NA	NA	NA	NA	NA	NA	NA	NA	NA	NA	NA	NA	NA	NA	NA	NA	NA	NA	NA	NA	NA
positive regulation of homeostatic process	GO:0032846	2.66604	8	0.0278539	up	NA	NA	NA	NA	NA	NA	NA	NA	NA	NA	NA	NA	3.70652	9	0.0210712	up	NA	NA	NA	NA	NA	NA	NA	NA	NA	NA	NA	NA	NA	NA	NA	NA	2.78205	7	0.0472089	up	NA	NA	NA	NA	NA	NA	NA	NA
regulation of transporter activity	GO:0032409	2.13283	7	0.0278539	up	NA	NA	NA	NA	NA	NA	NA	NA	NA	NA	NA	NA	NA	NA	NA	NA	NA	NA	NA	NA	NA	NA	NA	NA	NA	NA	NA	NA	NA	NA	NA	NA	NA	NA	NA	NA	NA	NA	NA	NA	NA	NA	NA	NA
negative regulation of cell communication	GO:0010648	14.13	25	0.0278432	up	NA	NA	NA	NA	NA	NA	NA	NA	NA	NA	NA	NA	23.6291	40	0.00196485	up	16.5829	31	0.00281536	up	NA	NA	NA	NA	NA	NA	NA	NA	22.1334	37	0.00612309	up	22.071	37	0.00513969	up	NA	NA	NA	NA	27.8014	40	0.0392194	up
response to wounding	GO:0009611	19.4621	32	0.027766	up	NA	NA	NA	NA	NA	NA	NA	NA	NA	NA	NA	NA	29.8838	44	0.0154751	up	14.632	30	0.000836	up	NA	NA	NA	NA	20.4077	32	0.0275917	up	26.7006	50	7.67158E-005	up	30.4171	50	0.00140372	up	7.91245	16	0.0288252	up	NA	NA	NA	NA
signal transduction	GO:0007165	66.2511	88	0.0268211	up	NA	NA	NA	NA	64.9474	84	0.0409579	up	NA	NA	NA	NA	113.976	162	6.40164E-006	up	65.0774	97	0.000306606	up	82.0028	103	0.0370492	up	82.3344	105	0.022688	up	98.3707	123	0.019951	up	101.081	133	0.00245839	up	28.6826	41	0.0487642	up	130.959	168	0.00160601	up
cardiac cell development	GO:0055006	1.59962	6	0.0260218	up	NA	NA	NA	NA	NA	NA	NA	NA	NA	NA	NA	NA	NA	NA	NA	NA	NA	NA	NA	NA	NA	NA	NA	NA	NA	NA	NA	NA	NA	NA	NA	NA	NA	NA	NA	NA	NA	NA	NA	NA	NA	NA	NA	NA
cardiac muscle cell development	GO:0055013	1.59962	6	0.0260218	up	NA	NA	NA	NA	NA	NA	NA	NA	NA	NA	NA	NA	NA	NA	NA	NA	NA	NA	NA	NA	NA	NA	NA	NA	NA	NA	NA	NA	NA	NA	NA	NA	NA	NA	NA	NA	NA	NA	NA	NA	NA	NA	NA	NA
epidermis development	GO:0008544	6.9317	15	0.0260218	up	NA	NA	NA	NA	NA	NA	NA	NA	NA	NA	NA	NA	10.8879	22	0.00271362	up	7.94307	15	0.0330168	up	NA	NA	NA	NA	NA	NA	NA	NA	NA	NA	NA	NA	NA	NA	NA	NA	NA	NA	NA	NA	NA	NA	NA	NA
exocrine system development	GO:0035272	1.59962	6	0.0260218	up	NA	NA	NA	NA	NA	NA	NA	NA	NA	NA	NA	NA	4.16984	9	0.0417235	up	2.92639	8	0.0225021	up	NA	NA	NA	NA	NA	NA	NA	NA	NA	NA	NA	NA	NA	NA	NA	NA	NA	NA	NA	NA	4.38969	11	0.00933891	up
regulation of inflammatory response	GO:0050727	6.9317	15	0.0260218	up	NA	NA	NA	NA	NA	NA	NA	NA	NA	NA	NA	NA	NA	NA	NA	NA	3.4838	11	0.00240451	up	NA	NA	NA	NA	NA	NA	NA	NA	7.55346	14	0.0499177	up	NA	NA	NA	NA	NA	NA	NA	NA	NA	NA	NA	NA
regulation of tissue remodeling	GO:0034103	1.59962	6	0.0260218	up	NA	NA	NA	NA	NA	NA	NA	NA	NA	NA	NA	NA	NA	NA	NA	NA	NA	NA	NA	NA	NA	NA	NA	NA	NA	NA	NA	NA	NA	NA	NA	NA	NA	NA	NA	NA	NA	NA	NA	NA	NA	NA	NA	NA
acetylcholine binding	GO:0042166	0.399906	3	0.0254649	up	NA	NA	NA	NA	NA	NA	NA	NA	NA	NA	NA	NA	NA	NA	NA	NA	NA	NA	NA	NA	0.913172	4	0.031151	up	0.879641	4	0.0246101	up	NA	NA	NA	NA	0.556411	3	0.0287193	up	NA	NA	NA	NA	NA	NA	NA	NA
cartilage development involved in endochondral bone morphogenesis	GO:0060351	0.399906	3	0.0254649	up	NA	NA	NA	NA	NA	NA	NA	NA	NA	NA	NA	NA	1.15829	4	0.0417235	up	NA	NA	NA	NA	0.547903	3	0.0370492	up	NA	NA	NA	NA	NA	NA	NA	NA	0.556411	3	0.0287193	up	NA	NA	NA	NA	1.46323	5	0.0272937	up
cohesin complex	GO:0008278	0.399906	3	0.0254649	up	NA	NA	NA	NA	NA	NA	NA	NA	NA	NA	NA	NA	NA	NA	NA	NA	NA	NA	NA	NA	NA	NA	NA	NA	NA	NA	NA	NA	NA	NA	NA	NA	NA	NA	NA	NA	NA	NA	NA	NA	NA	NA	NA	NA
collagen	GO:0005581	0.399906	3	0.0254649	up	NA	NA	NA	NA	NA	NA	NA	NA	NA	NA	NA	NA	NA	NA	NA	NA	0.975465	7	2.55632E-005	up	NA	NA	NA	NA	NA	NA	NA	NA	2.10794	7	0.0118453	up	1.48376	6	0.00608534	up	NA	NA	NA	NA	1.46323	5	0.0272937	up
fibrillar collagen	GO:0005583	0.399906	3	0.0254649	up	NA	NA	NA	NA	NA	NA	NA	NA	NA	NA	NA	NA	NA	NA	NA	NA	0.418056	3	0.0141431	up	NA	NA	NA	NA	NA	NA	NA	NA	NA	NA	NA	NA	1.11282	4	0.0483933	up	NA	NA	NA	NA	NA	NA	NA	NA
M band	GO:0031430	0.399906	3	0.0254649	up	NA	NA	NA	NA	NA	NA	NA	NA	NA	NA	NA	NA	NA	NA	NA	NA	NA	NA	NA	NA	NA	NA	NA	NA	NA	NA	NA	NA	NA	NA	NA	NA	NA	NA	NA	NA	NA	NA	NA	NA	NA	NA	NA	NA
positive regulation of bone remodeling	GO:0046852	0.399906	3	0.0254649	up	NA	NA	NA	NA	NA	NA	NA	NA	NA	NA	NA	NA	NA	NA	NA	NA	NA	NA	NA	NA	NA	NA	NA	NA	NA	NA	NA	NA	NA	NA	NA	NA	NA	NA	NA	NA	NA	NA	NA	NA	NA	NA	NA	NA
positive regulation of bone resorption	GO:0045780	0.399906	3	0.0254649	up	NA	NA	NA	NA	NA	NA	NA	NA	NA	NA	NA	NA	NA	NA	NA	NA	NA	NA	NA	NA	NA	NA	NA	NA	NA	NA	NA	NA	NA	NA	NA	NA	NA	NA	NA	NA	NA	NA	NA	NA	NA	NA	NA	NA
response to amphetamine	GO:0001975	0.399906	3	0.0254649	up	NA	NA	NA	NA	NA	NA	NA	NA	NA	NA	NA	NA	0.694973	3	0.0417235	up	NA	NA	NA	NA	NA	NA	NA	NA	NA	NA	NA	NA	1.05397	5	0.0069349	up	NA	NA	NA	NA	NA	NA	NA	NA	NA	NA	NA	NA
inflammatory response	GO:0006954	12.3971	23	0.0236008	up	NA	NA	NA	NA	NA	NA	NA	NA	NA	NA	NA	NA	NA	NA	NA	NA	7.10696	19	0.000398142	up	NA	NA	NA	NA	13.3705	25	0.00868306	up	14.7556	27	0.00682895	up	17.6197	29	0.0174541	up	NA	NA	NA	NA	NA	NA	NA	NA
transmembrane transport	GO:0055085	15.3297	27	0.023239	up	NA	NA	NA	NA	NA	NA	NA	NA	17.2952	33	0.00242095	up	30.3471	43	0.0301815	up	NA	NA	NA	NA	24.1077	46	0.000118046	up	23.7503	49	5.61688E-006	up	27.0519	53	1.05712E-005	up	28.006	54	8.7195E-006	up	NA	NA	NA	NA	35.1175	59	0.000185998	up
extracellular structure organization	GO:0043062	6.13189	14	0.0225886	up	NA	NA	NA	NA	NA	NA	NA	NA	NA	NA	NA	NA	13.2045	27	0.000706658	up	9.894	18	0.0280615	up	9.31435	20	0.00450745	up	NA	NA	NA	NA	16.1609	33	0.000340266	up	12.0556	20	0.0467247	up	NA	NA	NA	NA	17.071	33	0.000516589	up
meiotic cell cycle	GO:0051321	6.13189	14	0.0225886	up	NA	NA	NA	NA	NA	NA	NA	NA	NA	NA	NA	NA	NA	NA	NA	NA	NA	NA	NA	NA	NA	NA	NA	NA	NA	NA	NA	NA	NA	NA	NA	NA	NA	NA	NA	NA	NA	NA	NA	NA	NA	NA	NA	NA
neurological system process	GO:0050877	26.1272	41	0.0225018	up	30.8231	50	0.0108937	up	31.409	59	3.76652E-005	up	31.5383	55	0.000399029	up	52.3546	90	4.74792E-007	up	29.9607	55	6.42372E-005	up	39.0838	63	0.000780113	up	39.056	63	0.000723656	up	48.4827	94	0.000000001	up	46.924	89	8.50131E-009	up	12.1384	23	0.0145787	up	61.9435	96	3.52662E-005	up
anchoring junction	GO:0070161	5.46538	13	0.0221422	up	NA	NA	NA	NA	NA	NA	NA	NA	5.66817	13	0.0237435	up	NA	NA	NA	NA	NA	NA	NA	NA	NA	NA	NA	NA	NA	NA	NA	NA	NA	NA	NA	NA	NA	NA	NA	NA	NA	NA	NA	NA	12.4375	21	0.0371062	up
embryonic organ morphogenesis	GO:0048562	5.46538	13	0.0221422	up	NA	NA	NA	NA	NA	NA	NA	NA	7.12155	15	0.0265785	up	12.0462	25	0.000906421	up	8.22177	21	0.000349912	up	8.76645	20	0.00211071	up	8.97233	24	3.59934E-005	up	NA	NA	NA	NA	NA	NA	NA	NA	4.31588	14	0.00111178	up	15.1201	32	9.73818E-005	up
endocrine system development	GO:0035270	2.53274	8	0.0221422	up	NA	NA	NA	NA	NA	NA	NA	NA	NA	NA	NA	NA	4.16984	12	0.00123643	up	3.4838	12	0.000619361	up	3.28742	8	0.0481682	up	3.51856	10	0.00882509	up	4.74287	12	0.0081581	up	NA	NA	NA	NA	1.70837	7	0.00877334	up	6.0968	12	0.0486814	up
membrane depolarization	GO:0051899	2.53274	8	0.0221422	up	NA	NA	NA	NA	NA	NA	NA	NA	NA	NA	NA	NA	NA	NA	NA	NA	NA	NA	NA	NA	NA	NA	NA	NA	NA	NA	NA	NA	NA	NA	NA	NA	NA	NA	NA	NA	NA	NA	NA	NA	NA	NA	NA	NA
negative regulation of multicellular organismal process	GO:0051241	9.46444	19	0.0221422	up	NA	NA	NA	NA	7.98533	16	0.0298791	up	NA	NA	NA	NA	14.5944	28	0.00163994	up	7.52501	18	0.00224657	up	10.2275	18	0.0468214	up	10.0279	19	0.0212097	up	12.6477	25	0.00339343	up	NA	NA	NA	NA	4.13605	12	0.00708614	up	NA	NA	NA	NA
regulation of acute inflammatory response	GO:0002673	2.53274	8	0.0221422	up	NA	NA	NA	NA	NA	NA	NA	NA	NA	NA	NA	NA	NA	NA	NA	NA	NA	NA	NA	NA	NA	NA	NA	NA	NA	NA	NA	NA	NA	NA	NA	NA	NA	NA	NA	NA	NA	NA	NA	NA	NA	NA	NA	NA
substrate-specific transmembrane transporter activity	GO:0022891	18.2624	31	0.0221422	up	NA	NA	NA	NA	NA	NA	NA	NA	19.6206	38	0.000648297	up	36.3702	54	0.00573371	up	NA	NA	NA	NA	27.9431	52	7.27667E-005	up	28.3244	62	0.000000013	up	32.8488	78	7.94268E-013	up	33.0137	66	1.31603E-007	up	NA	NA	NA	NA	40.2389	69	1.86176E-005	up
negative regulation of signaling pathway	GO:0035467	12.2638	23	0.0220196	up	NA	NA	NA	NA	NA	NA	NA	NA	NA	NA	NA	NA	20.8492	34	0.00787378	up	15.1894	30	0.0015086	up	NA	NA	NA	NA	NA	NA	NA	NA	19.1472	32	0.0111066	up	NA	NA	NA	NA	NA	NA	NA	NA	24.3872	36	0.0374099	up
regulation of ion transmembrane transporter activity	GO:0032412	1.99953	7	0.0220196	up	NA	NA	NA	NA	NA	NA	NA	NA	NA	NA	NA	NA	NA	NA	NA	NA	NA	NA	NA	NA	NA	NA	NA	NA	NA	NA	NA	NA	NA	NA	NA	NA	NA	NA	NA	NA	NA	NA	NA	NA	NA	NA	NA	NA
regulation of system process	GO:0044057	15.1964	27	0.0220196	up	17.7541	32	0.0168172	up	18.3663	33	0.00732657	up	15.8418	32	0.0010191	up	27.3356	53	4.09566E-006	up	15.1894	25	0.0279844	up	20.0898	34	0.00949239	up	19.528	34	0.00577417	up	29.8625	58	4.69266E-006	up	24.6675	49	1.07597E-005	up	NA	NA	NA	NA	34.6298	51	0.0115491	up
regulation of transmembrane transporter activity	GO:0022898	1.99953	7	0.0220196	up	NA	NA	NA	NA	NA	NA	NA	NA	NA	NA	NA	NA	NA	NA	NA	NA	NA	NA	NA	NA	NA	NA	NA	NA	NA	NA	NA	NA	NA	NA	NA	NA	NA	NA	NA	NA	NA	NA	NA	NA	NA	NA	NA	NA
regulation of biological quality	GO:0065008	75.8488	100	0.0219512	up	74.8385	99	0.0355822	up	77.7239	102	0.0191176	up	NA	NA	NA	NA	137.141	191	3.1211E-006	up	74.2747	98	0.0104536	up	99.7184	126	0.0173262	up	97.2882	119	0.0401176	up	118.221	165	3.91651E-005	up	120.37	159	0.000624414	up	NA	NA	NA	NA	157.297	200	0.000744664	up
ion transport	GO:0006811	23.5945	38	0.0217747	up	23.0557	37	0.0398396	up	23.5567	40	0.00706055	up	25.1434	46	0.000527038	up	40.7717	57	0.0158018	up	NA	NA	NA	NA	31.961	52	0.00209806	up	32.0189	55	0.000358073	up	41.6319	78	2.45128E-007	up	37.2795	73	6.56637E-008	up	NA	NA	NA	NA	47.7989	70	0.00286673	up
regulation of defense response	GO:0031347	10.7975	21	0.0217747	up	NA	NA	NA	NA	7.58606	17	0.0109982	up	NA	NA	NA	NA	NA	NA	NA	NA	6.4102	16	0.00266905	up	NA	NA	NA	NA	9.85197	19	0.0179541	up	NA	NA	NA	NA	NA	NA	NA	NA	NA	NA	NA	NA	NA	NA	NA	NA
A band	GO:0031672	1.06642	5	0.0213502	up	NA	NA	NA	NA	NA	NA	NA	NA	NA	NA	NA	NA	NA	NA	NA	NA	NA	NA	NA	NA	NA	NA	NA	NA	NA	NA	NA	NA	NA	NA	NA	NA	NA	NA	NA	NA	NA	NA	NA	NA	NA	NA	NA	NA
cation channel complex	GO:0034703	1.06642	5	0.0213502	up	NA	NA	NA	NA	NA	NA	NA	NA	1.01736	5	0.0138549	up	NA	NA	NA	NA	NA	NA	NA	NA	1.27844	5	0.0231198	up	1.2315	5	0.0189751	up	3.16192	12	0.000119901	up	2.22564	10	0.000043646	up	NA	NA	NA	NA	1.46323	5	0.0272937	up
chromosome organization involved in meiosis	GO:0070192	1.06642	5	0.0213502	up	NA	NA	NA	NA	NA	NA	NA	NA	NA	NA	NA	NA	NA	NA	NA	NA	NA	NA	NA	NA	NA	NA	NA	NA	NA	NA	NA	NA	NA	NA	NA	NA	NA	NA	NA	NA	NA	NA	NA	NA	NA	NA	NA	NA
collagen fibril organization	GO:0030199	1.06642	5	0.0213502	up	NA	NA	NA	NA	NA	NA	NA	NA	NA	NA	NA	NA	NA	NA	NA	NA	1.25417	5	0.0191198	up	NA	NA	NA	NA	NA	NA	NA	NA	NA	NA	NA	NA	NA	NA	NA	NA	NA	NA	NA	NA	2.43872	7	0.0225692	up
regulation of bone remodeling	GO:0046850	1.06642	5	0.0213502	up	NA	NA	NA	NA	NA	NA	NA	NA	NA	NA	NA	NA	NA	NA	NA	NA	NA	NA	NA	NA	NA	NA	NA	NA	NA	NA	NA	NA	NA	NA	NA	NA	NA	NA	NA	NA	NA	NA	NA	NA	NA	NA	NA	NA
regulation of bone resorption	GO:0045124	1.06642	5	0.0213502	up	NA	NA	NA	NA	NA	NA	NA	NA	NA	NA	NA	NA	NA	NA	NA	NA	NA	NA	NA	NA	NA	NA	NA	NA	NA	NA	NA	NA	NA	NA	NA	NA	NA	NA	NA	NA	NA	NA	NA	NA	NA	NA	NA	NA
regulation of transport	GO:0051049	29.0598	45	0.0213502	up	NA	NA	NA	NA	NA	NA	NA	NA	NA	NA	NA	NA	46.7948	67	0.00492494	up	NA	NA	NA	NA	36.8921	51	0.042464	up	NA	NA	NA	NA	45.8478	62	0.0289449	up	41.3599	63	0.00212889	up	NA	NA	NA	NA	NA	NA	NA	NA
striated muscle thin filament	GO:0005865	1.06642	5	0.0213502	up	NA	NA	NA	NA	NA	NA	NA	NA	0.726689	4	0.0206131	up	NA	NA	NA	NA	NA	NA	NA	NA	NA	NA	NA	NA	NA	NA	NA	NA	NA	NA	NA	NA	NA	NA	NA	NA	NA	NA	NA	NA	NA	NA	NA	NA
synapsis	GO:0007129	1.06642	5	0.0213502	up	NA	NA	NA	NA	NA	NA	NA	NA	NA	NA	NA	NA	NA	NA	NA	NA	NA	NA	NA	NA	NA	NA	NA	NA	NA	NA	NA	NA	NA	NA	NA	NA	NA	NA	NA	NA	NA	NA	NA	NA	NA	NA	NA	NA
trabecula formation	GO:0060343	1.06642	5	0.0213502	up	NA	NA	NA	NA	1.33089	5	0.0378207	up	NA	NA	NA	NA	NA	NA	NA	NA	1.39352	6	0.0063143	up	NA	NA	NA	NA	NA	NA	NA	NA	NA	NA	NA	NA	NA	NA	NA	NA	NA	NA	NA	NA	NA	NA	NA	NA
adherens junction	GO:0005912	5.33208	13	0.0200705	up	NA	NA	NA	NA	NA	NA	NA	NA	NA	NA	NA	NA	NA	NA	NA	NA	NA	NA	NA	NA	NA	NA	NA	NA	NA	NA	NA	NA	NA	NA	NA	NA	NA	NA	NA	NA	NA	NA	NA	NA	12.1936	21	0.0294416	up
apicolateral plasma membrane	GO:0016327	1.46632	6	0.0196829	up	NA	NA	NA	NA	NA	NA	NA	NA	NA	NA	NA	NA	NA	NA	NA	NA	NA	NA	NA	NA	NA	NA	NA	NA	NA	NA	NA	NA	NA	NA	NA	NA	NA	NA	NA	NA	NA	NA	NA	NA	NA	NA	NA	NA
cardiac myofibril assembly	GO:0055003	0.66651	4	0.0196829	up	NA	NA	NA	NA	NA	NA	NA	NA	NA	NA	NA	NA	NA	NA	NA	NA	NA	NA	NA	NA	NA	NA	NA	NA	NA	NA	NA	NA	NA	NA	NA	NA	NA	NA	NA	NA	NA	NA	NA	NA	NA	NA	NA	NA
glutamate receptor binding	GO:0035254	1.46632	6	0.0196829	up	NA	NA	NA	NA	NA	NA	NA	NA	NA	NA	NA	NA	NA	NA	NA	NA	NA	NA	NA	NA	NA	NA	NA	NA	NA	NA	NA	NA	NA	NA	NA	NA	2.78205	7	0.0472089	up	NA	NA	NA	NA	NA	NA	NA	NA
potassium channel activity	GO:0005267	1.46632	6	0.0196829	up	NA	NA	NA	NA	1.1978	5	0.0264577	up	1.45338	8	0.00019355	up	2.31658	8	0.00222662	up	NA	NA	NA	NA	2.92215	12	4.37029E-005	up	2.81485	12	2.51747E-005	up	3.6889	12	0.000743722	up	2.04017	9	0.000151798	up	0.359657	3	0.018394	up	2.68259	7	0.0392194	up
segment specification	GO:0007379	0.66651	4	0.0196829	up	NA	NA	NA	NA	NA	NA	NA	NA	NA	NA	NA	NA	NA	NA	NA	NA	NA	NA	NA	NA	NA	NA	NA	NA	NA	NA	NA	NA	1.58096	5	0.0453524	up	NA	NA	NA	NA	0.449571	3	0.0331722	up	NA	NA	NA	NA
negative regulation of cellular process	GO:0048523	97.1771	125	0.0183597	up	NA	NA	NA	NA	NA	NA	NA	NA	NA	NA	NA	NA	170.963	211	0.00205214	up	105.35	146	0.000186275	up	NA	NA	NA	NA	NA	NA	NA	NA	NA	NA	NA	NA	NA	NA	NA	NA	47.3848	66	0.0181191	up	NA	NA	NA	NA
regulation of ion transmembrane transport	GO:0034765	2.93264	9	0.0183597	up	NA	NA	NA	NA	3.19413	9	0.0225756	up	2.76142	9	0.00940396	up	NA	NA	NA	NA	NA	NA	NA	NA	NA	NA	NA	NA	NA	NA	NA	NA	NA	NA	NA	NA	3.7094	9	0.0283954	up	NA	NA	NA	NA	NA	NA	NA	NA
regulation of transmembrane transport	GO:0034762	2.93264	9	0.0183597	up	NA	NA	NA	NA	3.19413	9	0.0225756	up	2.76142	9	0.00940396	up	NA	NA	NA	NA	NA	NA	NA	NA	NA	NA	NA	NA	NA	NA	NA	NA	NA	NA	NA	NA	3.7094	9	0.0283954	up	NA	NA	NA	NA	NA	NA	NA	NA
biological adhesion	GO:0022610	17.0627	30	0.018129	up	NA	NA	NA	NA	21.028	34	0.0233791	up	NA	NA	NA	NA	31.0421	53	0.000234652	up	21.1815	34	0.0153241	up	22.464	34	0.038674	up	NA	NA	NA	NA	30.2139	50	0.00147779	up	30.6026	50	0.0015808	up	NA	NA	NA	NA	36.3369	61	0.000138901	up
cell adhesion	GO:0007155	17.0627	30	0.018129	up	NA	NA	NA	NA	21.028	34	0.0233791	up	NA	NA	NA	NA	31.0421	53	0.000234652	up	21.1815	34	0.0153241	up	22.464	34	0.038674	up	NA	NA	NA	NA	30.2139	50	0.00147779	up	30.6026	50	0.0015808	up	NA	NA	NA	NA	36.3369	61	0.000138901	up
cellular homeostasis	GO:0019725	22.3947	37	0.018129	up	NA	NA	NA	NA	NA	NA	NA	NA	NA	NA	NA	NA	39.1501	65	9.04592E-005	up	21.0422	33	0.0218378	up	29.952	47	0.00775467	up	30.7874	52	0.000882888	up	37.5917	64	0.000117323	up	35.7957	62	6.48449E-005	up	NA	NA	NA	NA	49.2621	72	0.00261842	up
cell surface receptor linked signaling pathway	GO:0007166	53.3208	75	0.0170204	up	NA	NA	NA	NA	58.1598	80	0.0164999	up	56.1004	76	0.0265785	up	97.5278	164	6.2223E-012	up	56.995	103	2.93779E-008	up	69.2184	104	0.000136891	up	70.1953	107	5.06268E-005	up	84.6691	129	5.76528E-006	up	86.2436	138	6.69019E-008	up	27.5137	41	0.0316901	up	113.888	168	3.91558E-007	up
response to organic nitrogen	GO:0010243	1.86623	7	0.0168457	up	NA	NA	NA	NA	NA	NA	NA	NA	NA	NA	NA	NA	NA	NA	NA	NA	NA	NA	NA	NA	NA	NA	NA	NA	NA	NA	NA	NA	NA	NA	NA	NA	NA	NA	NA	NA	NA	NA	NA	NA	NA	NA	NA	NA
cation transport	GO:0006812	19.862	34	0.0156437	up	19.4802	34	0.0196242	up	20.0964	39	0.000680572	up	20.9286	36	0.00873009	up	31.9687	49	0.00487538	up	17.9764	30	0.0144543	up	25.7514	46	0.000613312	up	25.5096	45	0.000882888	up	34.9567	69	1.75798E-007	up	29.6752	63	0.000000023	up	NA	NA	NA	NA	38.5318	56	0.0103448	up
M phase of meiotic cell cycle	GO:0051327	5.73199	14	0.0151354	up	NA	NA	NA	NA	NA	NA	NA	NA	NA	NA	NA	NA	NA	NA	NA	NA	NA	NA	NA	NA	NA	NA	NA	NA	NA	NA	NA	NA	NA	NA	NA	NA	NA	NA	NA	NA	NA	NA	NA	NA	NA	NA	NA	NA
meiosis	GO:0007126	5.73199	14	0.0151354	up	NA	NA	NA	NA	NA	NA	NA	NA	NA	NA	NA	NA	NA	NA	NA	NA	NA	NA	NA	NA	NA	NA	NA	NA	NA	NA	NA	NA	NA	NA	NA	NA	NA	NA	NA	NA	NA	NA	NA	NA	NA	NA	NA	NA
anatomical structure formation involved in morphogenesis	GO:0048646	25.1941	41	0.0151145	up	NA	NA	NA	NA	NA	NA	NA	NA	NA	NA	NA	NA	44.7099	64	0.00589358	up	31.7723	65	2.84349E-007	up	NA	NA	NA	NA	NA	NA	NA	NA	NA	NA	NA	NA	NA	NA	NA	NA	14.1165	26	0.0128351	up	NA	NA	NA	NA
cell development	GO:0048468	44.5229	65	0.0145012	up	NA	NA	NA	NA	55.8973	75	0.0296341	up	NA	NA	NA	NA	82.4701	126	2.20606E-006	up	56.995	94	9.2043E-006	up	64.4699	85	0.0233167	up	NA	NA	NA	NA	75.5346	103	0.00354695	up	73.0753	107	0.000173994	up	24.4567	56	8.95006E-008	up	94.6223	133	0.000134712	up
ossification	GO:0001503	8.26472	18	0.0145012	up	NA	NA	NA	NA	NA	NA	NA	NA	NA	NA	NA	NA	12.5095	24	0.00350494	up	9.47594	20	0.00517253	up	NA	NA	NA	NA	NA	NA	NA	NA	13.1746	24	0.0113772	up	12.7974	23	0.0141961	up	NA	NA	NA	NA	17.3149	31	0.00343018	up
extracellular matrix organization	GO:0030198	3.86576	11	0.0131729	up	NA	NA	NA	NA	NA	NA	NA	NA	NA	NA	NA	NA	8.33967	19	0.00126603	up	5.99214	12	0.039102	up	5.47903	13	0.0124886	up	NA	NA	NA	NA	10.5397	21	0.00713257	up	NA	NA	NA	NA	3.95622	10	0.0288783	up	10.4865	24	0.000231643	up
ion transmembrane transport	GO:0034220	11.5973	23	0.0131729	up	11.7128	22	0.0402593	up	NA	NA	NA	NA	12.499	25	0.00627325	up	21.5442	32	0.0360189	up	NA	NA	NA	NA	17.3503	34	0.000757135	up	17.4169	37	5.91905E-005	up	20.5525	40	0.000204859	up	20.5872	43	1.08507E-005	up	NA	NA	NA	NA	25.6065	46	0.000223368	up
anchored to membrane	GO:0031225	1.33302	6	0.0124425	up	NA	NA	NA	NA	NA	NA	NA	NA	NA	NA	NA	NA	NA	NA	NA	NA	0.975465	5	0.00600574	up	0.913172	4	0.031151	up	0.879641	4	0.0246101	up	NA	NA	NA	NA	NA	NA	NA	NA	NA	NA	NA	NA	NA	NA	NA	NA
regulation of calcium ion transport via voltage-gated calcium channel activity	GO:0051925	1.33302	6	0.0124425	up	NA	NA	NA	NA	NA	NA	NA	NA	NA	NA	NA	NA	NA	NA	NA	NA	NA	NA	NA	NA	NA	NA	NA	NA	NA	NA	NA	NA	NA	NA	NA	NA	NA	NA	NA	NA	NA	NA	NA	NA	NA	NA	NA	NA
regulation of striated muscle contraction	GO:0006942	1.33302	6	0.0124425	up	NA	NA	NA	NA	NA	NA	NA	NA	NA	NA	NA	NA	NA	NA	NA	NA	NA	NA	NA	NA	NA	NA	NA	NA	NA	NA	NA	NA	NA	NA	NA	NA	NA	NA	NA	NA	NA	NA	NA	NA	NA	NA	NA	NA
gland development	GO:0048732	10.131	21	0.0124021	up	NA	NA	NA	NA	NA	NA	NA	NA	NA	NA	NA	NA	18.0693	28	0.0309771	up	13.3778	27	0.00200512	up	NA	NA	NA	NA	NA	NA	NA	NA	17.7419	28	0.0332963	up	NA	NA	NA	NA	7.19313	17	0.00738207	up	22.1923	37	0.00487712	up
cell-cell signaling	GO:0007267	19.4621	34	0.0119604	up	24.9051	42	0.0131282	up	26.0854	61	5.0953E-009	up	24.1261	43	0.00154517	up	37.2969	64	3.28822E-005	up	23.9686	45	0.000225637	up	31.5957	57	7.27667E-005	up	31.843	62	1.79668E-006	up	37.2403	73	9.30767E-008	up	36.9086	71	2.22617E-007	up	9.98047	20	0.0145236	up	46.8234	75	0.000110107	up
skeletal system morphogenesis	GO:0048705	6.7984	16	0.011937	up	NA	NA	NA	NA	NA	NA	NA	NA	NA	NA	NA	NA	11.3512	21	0.0104645	up	8.63983	17	0.0185414	up	9.13172	17	0.0364607	up	8.97233	18	0.0146488	up	NA	NA	NA	NA	10.3863	22	0.00215033	up	5.39485	15	0.00320007	up	16.3394	33	0.000212132	up
bone development	GO:0060348	9.33114	20	0.0106281	up	NA	NA	NA	NA	NA	NA	NA	NA	NA	NA	NA	NA	15.2894	31	0.000275681	up	10.5908	21	0.00798245	up	NA	NA	NA	NA	NA	NA	NA	NA	14.7556	25	0.0227139	up	14.6521	25	0.0184871	up	NA	NA	NA	NA	20.2414	37	0.000743297	up
meiosis I	GO:0007127	3.19925	10	0.0104423	up	NA	NA	NA	NA	NA	NA	NA	NA	NA	NA	NA	NA	NA	NA	NA	NA	NA	NA	NA	NA	NA	NA	NA	NA	NA	NA	NA	NA	NA	NA	NA	NA	NA	NA	NA	NA	NA	NA	NA	NA	NA	NA	NA	NA
chemical homeostasis	GO:0048878	26.927	44	0.0103588	up	25.5215	42	0.0187505	up	NA	NA	NA	NA	NA	NA	NA	NA	48.1848	75	0.000237911	up	24.944	37	0.0297936	up	36.1616	57	0.00256965	up	35.7134	56	0.00325413	up	44.6181	75	3.95502E-005	up	45.0693	67	0.00272896	up	NA	NA	NA	NA	58.5292	83	0.00278608	up
cell fate commitment	GO:0045165	5.46538	14	0.0102708	up	NA	NA	NA	NA	8.25151	17	0.0218362	up	NA	NA	NA	NA	11.3512	26	9.54806E-005	up	8.77918	22	0.000320281	up	9.13172	21	0.00136853	up	8.44455	18	0.00841182	up	10.5397	23	0.00135991	up	NA	NA	NA	NA	3.77639	12	0.00353565	up	NA	NA	NA	NA
cellular chemical homeostasis	GO:0055082	20.6618	36	0.00950572	up	NA	NA	NA	NA	NA	NA	NA	NA	NA	NA	NA	NA	36.1386	62	0.000045839	up	19.2306	33	0.00706546	up	27.9431	46	0.0033442	up	28.8522	51	0.000314749	up	35.1324	63	2.72518E-005	up	33.0137	60	1.82505E-005	up	NA	NA	NA	NA	46.3357	70	0.00116776	up
metal ion transport	GO:0030001	16.7961	31	0.00812775	up	15.5348	27	0.0428897	up	15.8376	31	0.00277473	up	16.5685	28	0.0265785	up	24.7874	40	0.00469787	up	14.632	24	0.0320657	up	19.9071	37	0.00115973	up	20.0558	37	0.0012611	up	28.6329	55	1.28845E-005	up	23.9257	53	8.1228E-008	up	NA	NA	NA	NA	30.2401	43	0.0384558	up
striated muscle cell development	GO:0055002	5.33208	14	0.00800849	up	NA	NA	NA	NA	NA	NA	NA	NA	4.65081	11	0.0320533	up	NA	NA	NA	NA	NA	NA	NA	NA	NA	NA	NA	NA	NA	NA	NA	NA	NA	NA	NA	NA	NA	NA	NA	NA	NA	NA	NA	NA	NA	NA	NA	NA
muscle system process	GO:0003012	9.73105	21	0.00764372	up	NA	NA	NA	NA	NA	NA	NA	NA	NA	NA	NA	NA	12.5095	24	0.00350494	up	7.38566	17	0.00445964	up	9.13172	19	0.00887696	up	8.26862	17	0.0144972	up	16.1609	26	0.0332963	up	10.9427	22	0.00442955	up	2.96717	8	0.0378675	up	NA	NA	NA	NA
signaling process	GO:0023046	82.114	111	0.00753023	up	NA	NA	NA	NA	83.5798	114	0.00396929	up	89.3827	120	0.0047422	up	142.469	202	3.9167E-007	up	83.3325	127	8.9354E-006	up	105.745	138	0.00387678	up	106.085	142	0.00118094	up	127.882	172	0.000190166	up	129.087	187	4.07475E-007	up	35.606	52	0.018394	up	166.321	212	0.000411411	up
di-	tri-valent inorganic cation transport	GO:0015674	11.7306	24	0.00746371	NA	NA	NA	NA	GO:0015674	10.2478	19	0.0339461	NA	NA	NA	NA	GO:0015674	16.911	27	0.0248421	NA	NA	NA	NA	NA	NA	NA	NA	NA	NA	NA	NA	GO:0015674	18.0932	31	0.00907767	GO:0015674	15.0231	31	0.00033051	NA	NA	NA	NA	NA	NA	NA	NA
basement membrane	GO:0005604	2.53274	9	0.00690892	up	NA	NA	NA	NA	NA	NA	NA	NA	NA	NA	NA	NA	6.25475	15	0.00251937	up	4.73797	12	0.00889932	up	NA	NA	NA	NA	NA	NA	NA	NA	8.43177	17	0.0149035	up	NA	NA	NA	NA	NA	NA	NA	NA	6.58454	17	0.0004493	up
cellular ion homeostasis	GO:0006873	20.2619	36	0.00686611	up	NA	NA	NA	NA	NA	NA	NA	NA	NA	NA	NA	NA	34.9803	61	3.10216E-005	up	18.6732	33	0.00476569	up	27.2125	45	0.00345354	up	28.1485	51	0.000168292	up	34.4297	62	2.79563E-005	up	31.9009	60	5.56775E-006	up	NA	NA	NA	NA	45.604	70	0.000722739	up
ion transmembrane transporter activity	GO:0015075	14.3966	28	0.00655954	up	NA	NA	NA	NA	NA	NA	NA	NA	15.2605	34	8.17181E-005	up	27.1039	43	0.00459388	up	NA	NA	NA	NA	20.4551	42	4.16032E-005	up	21.4632	51	1.73019E-008	up	26.525	62	5.32996E-010	up	25.2239	57	9.83226E-009	up	NA	NA	NA	NA	30.9717	60	8.59648E-007	up
signal transmission	GO:0023060	81.7141	111	0.00655954	up	79.0304	102	0.047771	up	83.0474	114	0.00330476	up	88.9467	120	0.00393638	up	141.774	202	2.55531E-007	up	82.9145	127	7.26615E-006	up	105.197	138	0.00330366	up	105.557	142	0.00096156	up	127.179	172	0.000140745	up	128.345	186	4.26747E-007	up	35.4262	52	0.0180323	up	165.589	212	0.000318755	up
transmembrane transporter activity	GO:0022857	19.4621	35	0.00655954	up	NA	NA	NA	NA	NA	NA	NA	NA	21.3647	42	0.000198998	up	37.9918	58	0.00228611	up	NA	NA	NA	NA	29.4041	54	7.27667E-005	up	29.9078	65	7.54507E-009	up	35.3081	83	2.54642E-013	up	35.2393	72	1.0825E-008	up	NA	NA	NA	NA	42.6776	73	1.07313E-005	up
Wnt-protein binding	GO:0017147	0.533208	4	0.00655954	up	NA	NA	NA	NA	NA	NA	NA	NA	NA	NA	NA	NA	NA	NA	NA	NA	1.39352	5	0.027931	up	NA	NA	NA	NA	NA	NA	NA	NA	NA	NA	NA	NA	NA	NA	NA	NA	NA	NA	NA	NA	NA	NA	NA	NA
ion homeostasis	GO:0050801	21.5949	38	0.00617864	up	20.7131	34	0.0398396	up	NA	NA	NA	NA	NA	NA	NA	NA	37.5285	65	1.99991E-005	up	19.9273	34	0.00679041	up	28.8562	47	0.00365445	up	29.9078	53	0.000217136	up	36.362	65	2.13013E-005	up	34.312	62	0.00001553	up	NA	NA	NA	NA	48.7744	76	0.000236889	up
negative regulation of biological process	GO:0048519	106.775	140	0.00596759	up	NA	NA	NA	NA	NA	NA	NA	NA	NA	NA	NA	NA	186.948	241	4.68029E-005	up	113.99	166	3.5231E-006	up	NA	NA	NA	NA	NA	NA	NA	NA	NA	NA	NA	NA	NA	NA	NA	NA	50.9813	73	0.00772823	up	NA	NA	NA	NA
receptor activity	GO:0004872	16.3961	31	0.00596759	up	17.1376	37	0.000280536	up	17.3015	36	0.000351204	up	19.1846	43	4.66219E-006	up	31.9687	79	6.89389E-016	up	14.2139	30	0.000490959	up	20.6377	46	1.11373E-006	up	21.4632	47	1.45429E-006	up	33.3758	81	7.46126E-014	up	34.8684	84	1.48502E-014	up	7.10322	14	0.0459262	up	40.2389	90	1.02608E-014	up
skeletal system development	GO:0001501	16.3961	31	0.00596759	up	NA	NA	NA	NA	NA	NA	NA	NA	17.5859	29	0.03089	up	29.1888	55	6.55934E-006	up	19.5093	36	0.00155692	up	21.003	32	0.0409367	up	NA	NA	NA	NA	28.1059	46	0.0029596	up	27.0786	43	0.00621109	up	11.7788	29	0.000101888	up	37.3124	66	9.43637E-006	up
signaling	GO:0023052	115.173	150	0.00507859	up	NA	NA	NA	NA	120.179	146	0.0344517	up	124.264	153	0.0231154	up	200.152	284	2.55088E-010	up	120.54	175	2.11226E-006	up	149.212	194	0.000496906	up	148.307	199	5.41698E-005	up	176.54	229	0.000104858	up	177.495	253	6.27153E-009	up	53.3191	82	0.000476737	up	232.898	301	3.21985E-006	up
transmembrane receptor activity	GO:0004888	11.9972	25	0.00481413	up	13.3156	29	0.00167038	up	13.5751	30	0.000480679	up	14.6791	35	1.23702E-005	up	25.2507	67	1.27267E-015	up	10.3121	26	6.64362E-005	up	15.8892	38	1.78034E-006	up	16.5372	38	5.77385E-006	up	25.2953	68	3.70614E-014	up	25.9658	72	2.01102E-016	up	5.57468	12	0.0401212	up	31.7033	75	6.45043E-014	up
organ morphogenesis	GO:0009887	32.659	53	0.00450091	up	NA	NA	NA	NA	NA	NA	NA	NA	NA	NA	NA	NA	62.5475	103	5.92577E-007	up	43.0598	84	2.74691E-008	up	45.1107	73	0.000221743	up	43.6302	70	0.000360707	up	NA	NA	NA	NA	56.012	83	0.00079629	up	21.3996	48	2.39745E-006	up	72.6738	115	0.000001238	up
muscle cell development	GO:0055001	6.13189	16	0.00423941	up	NA	NA	NA	NA	NA	NA	NA	NA	5.23216	12	0.0296239	up	NA	NA	NA	NA	NA	NA	NA	NA	NA	NA	NA	NA	NA	NA	NA	NA	NA	NA	NA	NA	NA	NA	NA	NA	NA	NA	NA	NA	NA	NA	NA	NA
ion channel complex	GO:0034702	1.46632	7	0.00374876	up	NA	NA	NA	NA	NA	NA	NA	NA	1.59872	8	0.000527829	up	1.85326	6	0.0151672	up	0.975465	4	0.0330168	up	2.00898	8	0.00191543	up	2.11114	9	0.000411851	up	4.04023	16	2.33512E-006	up	2.59658	12	2.95971E-006	up	NA	NA	NA	NA	2.68259	8	0.00933891	up
muscle contraction	GO:0006936	8.39803	20	0.00320616	up	NA	NA	NA	NA	9.18313	17	0.0445981	up	6.83088	15	0.0206131	up	10.1929	21	0.0026959	up	5.99214	16	0.00135792	up	7.30538	17	0.00415833	up	6.50934	15	0.00865169	up	13.8773	24	0.0207651	up	9.08804	20	0.00223348	up	NA	NA	NA	NA	NA	NA	NA	NA
muscle myosin complex	GO:0005859	1.06642	6	0.00320616	up	NA	NA	NA	NA	0.931622	5	0.00937631	up	NA	NA	NA	NA	NA	NA	NA	NA	NA	NA	NA	NA	NA	NA	NA	NA	NA	NA	NA	NA	NA	NA	NA	NA	NA	NA	NA	NA	NA	NA	NA	NA	NA	NA	NA	NA
myosin II complex	GO:0016460	1.06642	6	0.00320616	up	NA	NA	NA	NA	1.06471	6	0.00253349	up	NA	NA	NA	NA	NA	NA	NA	NA	NA	NA	NA	NA	NA	NA	NA	NA	NA	NA	NA	NA	NA	NA	NA	NA	NA	NA	NA	NA	NA	NA	NA	NA	NA	NA	NA	NA
regulation of developmental process	GO:0050793	46.3891	71	0.00320616	up	NA	NA	NA	NA	52.0377	72	0.0212803	up	49.4148	69	0.0206131	up	81.3118	138	2.52606E-010	up	51.0029	88	3.42354E-006	up	NA	NA	NA	NA	NA	NA	NA	NA	NA	NA	NA	NA	69.7368	91	0.0173408	up	24.3667	50	1.53463E-005	up	95.5978	132	0.000305012	up
regulation of angiogenesis	GO:0045765	3.19925	11	0.00295984	up	NA	NA	NA	NA	NA	NA	NA	NA	NA	NA	NA	NA	5.55978	16	0.000123267	up	2.92639	14	2.06544E-006	up	NA	NA	NA	NA	3.87042	11	0.00577417	up	NA	NA	NA	NA	NA	NA	NA	NA	NA	NA	NA	NA	NA	NA	NA	NA
substrate-specific channel activity	GO:0022838	5.33208	15	0.00295234	up	NA	NA	NA	NA	5.72282	12	0.0454336	up	6.10419	23	7.7248E-008	up	11.1196	28	4.76469E-006	up	NA	NA	NA	NA	8.94908	27	4.67581E-007	up	9.50012	33	1.29248E-010	up	12.8233	41	9.97834E-012	up	9.27351	32	1.28632E-010	up	NA	NA	NA	NA	11.9497	30	2.07527E-006	up
cation transmembrane transporter activity	GO:0008324	12.1305	26	0.00266139	up	11.4662	22	0.0355822	up	11.7118	21	0.0338275	up	12.7897	29	0.000256476	up	22.0075	39	0.000937822	up	NA	NA	NA	NA	17.1676	40	1.85046E-006	up	17.5928	45	1.13777E-008	up	21.4308	52	4.67603E-009	up	19.2889	46	6.03513E-008	up	NA	NA	NA	NA	25.3627	49	1.31748E-005	up
embryonic organ development	GO:0048568	10.131	23	0.00258242	up	NA	NA	NA	NA	NA	NA	NA	NA	12.3537	23	0.0197905	up	21.3125	39	0.000464577	up	14.9107	35	1.48448E-005	up	15.3413	28	0.00750783	up	15.3057	31	0.000750584	up	NA	NA	NA	NA	NA	NA	NA	NA	7.19313	18	0.00320007	up	24.8749	45	0.000223368	up
epithelial cell differentiation	GO:0030855	6.3985	17	0.00250951	up	NA	NA	NA	NA	NA	NA	NA	NA	NA	NA	NA	NA	12.2778	24	0.00271362	up	8.36112	18	0.00665543	up	8.76645	16	0.0475275	up	NA	NA	NA	NA	NA	NA	NA	NA	NA	NA	NA	NA	4.22597	13	0.00292692	up	14.6323	26	0.00921957	up
blood vessel development	GO:0001568	15.463	31	0.00250188	up	NA	NA	NA	NA	NA	NA	NA	NA	NA	NA	NA	NA	28.0306	52	2.12178E-005	up	19.0912	48	2.53105E-008	up	NA	NA	NA	NA	NA	NA	NA	NA	NA	NA	NA	NA	NA	NA	NA	NA	NA	NA	NA	NA	35.1175	55	0.00205822	up
integral to membrane	GO:0016021	29.3264	50	0.00240979	up	28.8504	44	0.042232	up	30.6104	52	0.00142444	up	32.4103	64	1.24666E-006	up	53.0496	87	6.41759E-006	up	27.1737	44	0.00496339	up	39.9969	76	2.47756E-007	up	40.4635	79	2.8577E-008	up	49.5367	92	2.05033E-008	up	51.0043	96	3.05304E-009	up	NA	NA	NA	NA	63.6506	109	2.0654E-008	up
ion channel activity	GO:0005216	5.19878	15	0.00234248	up	NA	NA	NA	NA	NA	NA	NA	NA	5.95885	22	2.76416E-007	up	9.96127	27	1.16193E-006	up	NA	NA	NA	NA	8.03591	24	3.05472E-006	up	8.62048	29	6.09085E-009	up	11.945	38	7.51204E-011	up	8.53163	30	2.96541E-010	up	NA	NA	NA	NA	11.7058	30	0.000001238	up
voltage-gated cation channel activity	GO:0022843	1.73293	8	0.0021503	up	1.47951	6	0.0352959	up	1.33089	5	0.0378207	up	1.45338	8	0.00019355	up	1.6216	7	0.000527952	up	NA	NA	NA	NA	1.64371	8	0.000250029	up	1.58335	8	0.000168292	up	4.39155	15	6.56451E-005	up	2.22564	12	7.22776E-008	up	NA	NA	NA	NA	2.19485	9	9.27905E-005	up
angiogenesis	GO:0001525	8.66463	21	0.00201897	up	NA	NA	NA	NA	NA	NA	NA	NA	NA	NA	NA	NA	16.911	37	6.64731E-006	up	10.7301	31	5.78406E-007	up	NA	NA	NA	NA	NA	NA	NA	NA	NA	NA	NA	NA	NA	NA	NA	NA	NA	NA	NA	NA	20.973	34	0.0113709	up
myosin complex	GO:0016459	2.13283	9	0.00201897	up	NA	NA	NA	NA	2.12942	9	0.00138812	up	NA	NA	NA	NA	NA	NA	NA	NA	NA	NA	NA	NA	NA	NA	NA	NA	NA	NA	NA	NA	NA	NA	NA	NA	NA	NA	NA	NA	NA	NA	NA	NA	NA	NA	NA	NA
cell communication	GO:0007154	53.4541	81	0.00195085	up	NA	NA	NA	NA	61.487	95	0.000224934	up	NA	NA	NA	NA	96.6012	144	1.56419E-006	up	61.0362	103	1.08749E-006	up	73.6017	108	0.000250196	up	73.1861	107	0.000282641	up	87.6553	119	0.00178334	up	87.9129	127	6.78096E-005	up	26.7045	44	0.00673596	up	111.206	153	0.000110107	up
vasculature development	GO:0001944	15.8629	32	0.00195085	up	NA	NA	NA	NA	NA	NA	NA	NA	NA	NA	NA	NA	28.9572	54	1.10428E-005	up	19.9273	48	1.05475E-007	up	NA	NA	NA	NA	NA	NA	NA	NA	NA	NA	NA	NA	NA	NA	NA	NA	NA	NA	NA	NA	35.6053	56	0.00162745	up
blood vessel morphogenesis	GO:0048514	12.3971	27	0.0018266	up	NA	NA	NA	NA	NA	NA	NA	NA	NA	NA	NA	NA	22.7024	48	7.157E-007	up	15.05	41	2.84909E-008	up	NA	NA	NA	NA	NA	NA	NA	NA	NA	NA	NA	NA	NA	NA	NA	NA	NA	NA	NA	NA	28.0453	46	0.00202764	up
channel activity	GO:0015267	5.59868	16	0.00182218	up	NA	NA	NA	NA	6.12209	13	0.0374914	up	6.5402	24	7.19372E-008	up	11.1196	28	4.76469E-006	up	NA	NA	NA	NA	9.13172	28	2.01781E-007	up	9.67605	34	3.84489E-011	up	13.3503	43	2.1883E-012	up	9.45898	33	4.05548E-011	up	NA	NA	NA	NA	12.4375	31	1.6957E-006	up
passive transmembrane transporter activity	GO:0022803	5.59868	16	0.00182218	up	NA	NA	NA	NA	6.12209	13	0.0374914	up	6.5402	24	7.19372E-008	up	11.1196	28	4.76469E-006	up	NA	NA	NA	NA	9.13172	28	2.01781E-007	up	9.67605	34	3.84489E-011	up	13.3503	43	2.1883E-012	up	9.45898	33	4.05548E-011	up	NA	NA	NA	NA	12.4375	31	1.6957E-006	up
integral to plasma membrane	GO:0005887	12.797	28	0.00131425	up	14.1786	27	0.0177781	up	14.906	34	8.74238E-005	up	15.2605	43	3.07512E-009	up	22.9341	51	3.64776E-008	up	10.7301	24	0.000957306	up	16.4371	43	1.46358E-008	up	17.4169	45	7.79731E-009	up	25.6466	63	2.72098E-011	up	24.4821	61	2.42993E-011	up	NA	NA	NA	NA	30.2401	65	1.2956E-009	up
membrane	GO:0016020	138.234	181	0.00129411	up	137.348	172	0.0168172	up	144.268	197	3.76652E-005	up	148.245	198	9.65795E-005	up	242.777	326	9.46118E-009	up	141.303	180	0.00169539	up	183	235	0.000180958	up	180.15	241	6.11123E-006	up	217.997	284	5.78011E-006	up	222.935	281	6.81261E-005	up	NA	NA	NA	NA	285.574	372	3.12507E-008	up
cell-cell junction	GO:0005911	6.5318	18	0.00122612	up	NA	NA	NA	NA	NA	NA	NA	NA	6.68554	16	0.0075214	up	11.3512	19	0.0400954	up	NA	NA	NA	NA	NA	NA	NA	NA	NA	NA	NA	NA	NA	NA	NA	NA	NA	NA	NA	NA	NA	NA	NA	NA	15.1201	27	0.00742656	up
cation channel activity	GO:0005261	4.26566	14	0.000995801	up	4.19194	11	0.0355822	up	4.25884	10	0.0413648	up	4.65081	18	2.27812E-006	up	7.87636	25	3.64776E-008	up	NA	NA	NA	NA	6.3922	22	4.52151E-007	up	6.8612	26	1.68829E-009	up	9.48575	33	7.51204E-011	up	6.30599	25	2.96541E-010	up	NA	NA	NA	NA	9.26713	26	7.09486E-007	up
regulation of multicellular organismal process	GO:0051239	63.585	95	0.000995801	up	NA	NA	NA	NA	67.7422	107	2.87546E-005	up	66.274	92	0.00731662	up	106.794	184	1.45954E-014	up	62.9871	110	6.04577E-008	up	77.437	103	0.00953441	up	76.8806	112	0.000222559	up	93.9792	132	0.000230488	up	94.2189	136	3.42628E-005	up	28.6826	57	7.70646E-006	up	128.277	180	4.70237E-006	up
voltage-gated channel activity	GO:0022832	2.26613	10	0.000607386	up	NA	NA	NA	NA	NA	NA	NA	NA	2.03473	10	7.38242E-005	up	2.54823	8	0.00494812	up	NA	NA	NA	NA	2.37425	9	0.00136131	up	2.28707	9	0.000972818	up	5.26986	15	0.000706944	up	2.96752	13	2.81567E-006	up	NA	NA	NA	NA	3.41421	12	7.47103E-005	up
voltage-gated ion channel activity	GO:0005244	2.26613	10	0.000607386	up	NA	NA	NA	NA	NA	NA	NA	NA	2.03473	10	7.38242E-005	up	2.54823	8	0.00494812	up	NA	NA	NA	NA	2.37425	9	0.00136131	up	2.28707	9	0.000972818	up	5.26986	15	0.000706944	up	2.96752	13	2.81567E-006	up	NA	NA	NA	NA	3.41421	12	7.47103E-005	up
cellular developmental process	GO:0048869	94.1112	133	0.000506683	up	NA	NA	NA	NA	106.205	136	0.0115178	up	100.574	129	0.0142954	up	165.403	248	1.2377E-011	up	107.44	170	8.55147E-009	up	124.009	163	0.00106198	up	NA	NA	NA	NA	142.286	182	0.00136645	up	142.998	203	4.92902E-007	up	46.7554	90	1.44023E-008	up	189.732	246	3.52662E-005	up
extracellular matrix part	GO:0044420	3.06595	12	0.000478907	up	NA	NA	NA	NA	NA	NA	NA	NA	NA	NA	NA	NA	6.71807	16	0.00194582	up	5.43473	15	0.00141005	up	NA	NA	NA	NA	NA	NA	NA	NA	10.5397	24	0.000532128	up	7.04787	16	0.00524989	up	NA	NA	NA	NA	7.56003	19	0.000290265	up
cell differentiation	GO:0030154	88.7791	127	0.00046497	up	NA	NA	NA	NA	100.615	129	0.0143594	up	95.1962	126	0.00608982	up	156.832	240	2.75199E-012	up	101.727	164	4.3709E-009	up	116.703	155	0.000949658	up	111.89	134	0.0485922	up	136.138	179	0.000410645	up	136.506	199	8.92791E-008	up	43.8781	86	1.44023E-008	up	180.709	241	4.46008E-006	up
anatomical structure morphogenesis	GO:0009653	65.7179	100	0.000333713	up	83.7156	110	0.0287536	up	86.7739	112	0.0200204	up	NA	NA	NA	NA	126.485	210	1.15291E-014	up	83.1932	157	3.62996E-014	up	91.8651	141	1.13109E-006	up	88.4918	131	2.17878E-005	up	114.883	149	0.00254641	up	112.58	164	2.11359E-006	up	39.2026	80	1.31561E-008	up	143.397	200	1.74253E-006	up
cell junction	GO:0030054	9.86435	25	0.000285356	up	NA	NA	NA	NA	NA	NA	NA	NA	9.88297	21	0.00711749	up	17.606	32	0.00188626	up	NA	NA	NA	NA	NA	NA	NA	NA	12.6668	21	0.048064	up	NA	NA	NA	NA	NA	NA	NA	NA	NA	NA	NA	NA	22.924	42	0.000273163	up
developmental process	GO:0032502	155.164	207	0.000113576	up	NA	NA	NA	NA	174.613	206	0.0281714	up	NA	NA	NA	NA	277.526	390	7.30138E-014	up	175.166	256	6.69969E-010	up	206.194	243	0.0143268	up	198.447	230	0.0284728	up	236.968	284	0.00210562	up	239.071	301	3.41636E-005	up	76.6968	130	5.27429E-009	up	309.717	386	3.40272E-006	up
gated channel activity	GO:0022836	3.59915	14	0.000113201	up	3.69877	10	0.0402593	up	NA	NA	NA	NA	3.92412	17	5.41946E-007	up	6.48641	21	4.20334E-007	up	NA	NA	NA	NA	5.11376	18	4.35044E-006	up	5.80563	23	0.000000005	up	8.43177	28	1.52316E-008	up	5.19317	19	4.81385E-007	up	NA	NA	NA	NA	7.8039	25	1.82516E-008	up
system process	GO:0003008	41.3236	71	0.000113201	up	45.9881	70	0.00656683	up	47.5127	83	0.000008671	up	44.4734	70	0.0010191	up	72.9721	129	4.59564E-011	up	41.8056	78	7.35448E-007	up	54.0598	89	0.00001468	up	52.2507	85	3.79998E-005	up	74.305	134	2.60118E-011	up	65.471	115	0.000000005	up	18.4324	39	0.000108754	up	87.0623	132	2.07527E-006	up
intrinsic to plasma membrane	GO:0031226	14.2633	33	0.000109498	up	15.2883	29	0.0135026	up	16.1038	37	3.09282E-005	up	16.4232	45	3.12498E-009	up	24.0924	52	9.28355E-008	up	11.8449	29	4.20167E-005	up	17.5329	46	3.07721E-009	up	18.4725	48	1.94051E-009	up	27.4033	66	2.4522E-011	up	25.9658	63	4.03393E-011	up	NA	NA	NA	NA	31.2156	67	7.0947E-010	up
intrinsic to membrane	GO:0031224	31.4593	58	0.000105649	up	30.5765	47	0.0344967	up	32.4737	56	0.00063792	up	34.2997	68	4.16087E-007	up	55.3661	90	6.41759E-006	up	28.8459	50	0.000640274	up	42.0059	82	1.83255E-008	up	42.5746	86	1.10134E-009	up	52.3473	97	8.5305E-009	up	53.4154	100	1.74971E-009	up	NA	NA	NA	NA	65.6015	112	1.59026E-008	up
multicellular organismal development	GO:0007275	138.901	190	7.16222E-005	up	NA	NA	NA	NA	158.243	186	0.0413364	up	NA	NA	NA	NA	249.958	359	3.90114E-014	up	158.165	239	1.2364E-010	up	185.009	220	0.0148551	up	178.567	213	0.0141372	up	215.889	269	0.000298225	up	217	280	1.08507E-005	up	69.8633	123	2.3784E-009	up	279.477	358	5.78388E-007	up
cell surface	GO:0009986	19.7287	42	6.32387E-005	up	15.2883	28	0.0242284	up	15.8376	38	0.000007988	up	20.7833	52	4.74059E-009	up	26.1773	60	2.55088E-010	up	12.5417	29	0.000126292	up	17.8982	47	1.90682E-009	up	17.7687	46	0.000000005	up	24.2414	45	0.000229547	up	24.1111	48	1.25019E-005	up	NA	NA	NA	NA	33.6543	68	1.4159E-008	up
sarcolemma	GO:0042383	4.79887	17	6.28754E-005	up	NA	NA	NA	NA	6.52135	13	0.0497809	up	4.36013	12	0.00861611	up	7.87636	15	0.0254822	up	4.73797	15	0.000288041	up	NA	NA	NA	NA	NA	NA	NA	NA	NA	NA	NA	NA	7.78975	15	0.0287193	up	NA	NA	NA	NA	8.04777	15	0.0392194	up
membrane part	GO:0044425	81.1809	123	5.02046E-005	up	80.1401	104	0.0414649	up	84.1121	119	0.000776067	up	87.348	141	6.78617E-008	up	138.531	208	9.40836E-010	up	80.5455	113	0.00087666	up	105.563	171	5.6384E-010	up	104.325	178	1.62491E-012	up	127.706	185	7.27339E-007	up	132.426	191	4.07475E-007	up	NA	NA	NA	NA	167.296	248	5.8628E-011	up
tissue development	GO:0009888	39.8573	71	3.88086E-005	up	NA	NA	NA	NA	NA	NA	NA	NA	NA	NA	NA	NA	73.8988	118	4.68607E-007	up	51.4209	99	2.13804E-009	up	NA	NA	NA	NA	NA	NA	NA	NA	NA	NA	NA	NA	66.9547	88	0.0163802	up	25.4457	52	1.06943E-005	up	85.3551	120	0.000301041	up
anatomical structure development	GO:0048856	138.234	192	2.57274E-005	up	NA	NA	NA	NA	157.444	192	0.0131045	up	NA	NA	NA	NA	247.642	367	7.10157E-017	up	156.91	243	6.2373E-012	up	181.904	223	0.00359419	up	175.576	214	0.00577417	up	213.781	268	0.00021085	up	213.476	280	2.79586E-006	up	69.5936	125	4.32856E-010	up	279.477	368	1.11147E-008	up
I band	GO:0031674	4.39897	17	1.56778E-005	up	NA	NA	NA	NA	NA	NA	NA	NA	NA	NA	NA	NA	5.55978	12	0.0183754	up	3.90186	14	0.000106718	up	NA	NA	NA	NA	NA	NA	NA	NA	NA	NA	NA	NA	6.12052	15	0.00308107	up	NA	NA	NA	NA	NA	NA	NA	NA
extracellular space	GO:0005615	15.0631	37	8.11677E-006	up	17.6308	34	0.00435921	up	18.2332	46	7.3257E-008	up	13.9524	30	0.000529246	up	33.3587	81	1.03837E-015	up	16.0255	47	1.21085E-010	up	NA	NA	NA	NA	15.6576	27	0.0168125	up	27.9303	60	5.24071E-008	up	32.2718	45	0.0410099	up	9.08133	24	0.000162654	up	34.1421	76	3.11521E-012	up
extracellular matrix binding	GO:0050840	1.86623	11	6.3838E-006	up	NA	NA	NA	NA	NA	NA	NA	NA	NA	NA	NA	NA	3.01155	8	0.0171233	up	NA	NA	NA	NA	NA	NA	NA	NA	NA	NA	NA	NA	3.16192	8	0.0334114	up	NA	NA	NA	NA	NA	NA	NA	NA	3.41421	8	0.0486814	up
Z disc	GO:0030018	3.73246	16	6.3838E-006	up	NA	NA	NA	NA	NA	NA	NA	NA	NA	NA	NA	NA	4.86481	11	0.0171233	up	3.34445	12	0.000398142	up	NA	NA	NA	NA	NA	NA	NA	NA	NA	NA	NA	NA	5.56411	13	0.00973282	up	NA	NA	NA	NA	NA	NA	NA	NA
organ development	GO:0048513	98.6435	149	5.46129E-006	up	NA	NA	NA	NA	NA	NA	NA	NA	NA	NA	NA	NA	175.133	262	3.24862E-012	up	110.924	183	4.47131E-011	up	128.94	161	0.00949028	up	122.974	148	0.0322533	up	151.596	187	0.00566849	up	153.198	193	0.0015808	up	51.2511	98	4.37675E-009	up	198.999	265	1.3363E-006	up
multicellular organismal process	GO:0032501	178.758	243	4.80143E-006	up	NA	NA	NA	NA	193.777	245	0.00046921	up	187.776	223	0.0190796	up	319.224	464	4.64819E-020	up	192.724	289	1.04758E-012	up	236.512	307	0.000002542	up	228.707	299	1.79668E-006	up	273.154	368	6.57962E-010	up	275.423	378	2.42993E-011	up	82.8109	142	3.99547E-010	up	357.76	465	2.17597E-010	up
system development	GO:0048731	121.838	178	3.27763E-006	up	NA	NA	NA	NA	140.009	170	0.0225756	up	126.735	153	0.0382427	up	217.99	337	1.76059E-018	up	139.073	225	7.23511E-013	up	159.44	201	0.00171741	up	153.409	189	0.00679291	up	190.242	249	2.23574E-005	up	189.736	259	2.52834E-007	up	62.2206	117	3.51771E-010	up	248.505	345	3.43186E-011	up
proteinaceous extracellular matrix	GO:0005578	5.06548	21	0.000000203	up	NA	NA	NA	NA	9.18313	19	0.0147562	up	3.92412	11	0.0110584	up	10.8879	28	2.87585E-006	up	7.66436	22	3.63748E-005	up	5.66167	16	0.000616802	up	5.6297	14	0.00577417	up	15.8096	36	1.31768E-005	up	11.1282	30	1.0215E-006	up	NA	NA	NA	NA	11.9497	30	2.07527E-006	up
contractile fiber part	GO:0044449	7.59821	27	9.51264E-008	up	NA	NA	NA	NA	NA	NA	NA	NA	NA	NA	NA	NA	8.10801	16	0.0149878	up	6.13149	19	4.64474E-005	up	NA	NA	NA	NA	NA	NA	NA	NA	NA	NA	NA	NA	9.08804	21	0.000809875	up	1.8882	6	0.042133	up	10.4865	18	0.0486814	up
contractile fiber	GO:0043292	8.79793	30	4.13648E-008	up	NA	NA	NA	NA	10.2478	20	0.0208176	up	5.23216	12	0.0296239	up	9.49796	19	0.00603247	up	6.6889	20	0.000048445	up	NA	NA	NA	NA	NA	NA	NA	NA	NA	NA	NA	NA	10.2009	24	0.000228669	up	NA	NA	NA	NA	11.9497	20	0.0465756	up
extracellular matrix	GO:0031012	6.5318	26	0.00000001	up	NA	NA	NA	NA	12.1111	29	0.000143699	up	5.3775	15	0.00200428	up	14.5944	40	5.35827E-010	up	9.61529	29	5.56314E-007	up	7.67064	21	9.69829E-005	up	7.38898	18	0.00180487	up	19.4985	45	4.23885E-007	up	12.9829	34	3.69829E-007	up	NA	NA	NA	NA	14.8762	36	5.04633E-007	up
plasma membrane part	GO:0044459	49.8549	97	5.91537E-009	up	51.0431	82	0.000453578	up	53.1024	92	2.98758E-006	up	53.9203	115	2.37417E-014	up	83.6284	159	5.32188E-017	up	49.7487	86	4.23576E-006	up	60.8172	118	3.5291E-012	up	60.8711	127	9.20223E-016	up	84.1421	149	7.34738E-012	up	84.5744	153	4.39441E-013	up	NA	NA	NA	NA	105.353	194	3.07687E-019	up
myofibril	GO:0030016	7.59821	29	4.06447E-009	up	NA	NA	NA	NA	9.05004	18	0.0233791	up	4.2148	10	0.0417588	up	8.33967	16	0.0191419	up	5.85279	18	8.50166E-005	up	NA	NA	NA	NA	NA	NA	NA	NA	NA	NA	NA	NA	9.27351	22	0.000399334	up	NA	NA	NA	NA	10.4865	18	0.0486814	up
sarcomere	GO:0030017	6.26519	26	4.06447E-009	up	NA	NA	NA	NA	NA	NA	NA	NA	NA	NA	NA	NA	6.94973	16	0.00275861	up	5.01667	18	8.78318E-006	up	NA	NA	NA	NA	NA	NA	NA	NA	NA	NA	NA	NA	7.60428	19	0.000525331	up	NA	NA	NA	NA	8.77939	16	0.0392623	up
extracellular region part	GO:0044421	20.1286	53	3.65424E-009	up	27.3709	51	0.000453578	up	28.3479	71	9.18427E-012	up	18.8939	43	3.0834E-006	up	44.7099	108	1.51571E-020	up	23.9686	69	9.85416E-015	up	22.0988	43	0.000134628	up	21.8151	43	8.86157E-005	up	43.9155	95	8.93987E-013	up	42.8436	72	0.000040258	up	14.7459	33	0.00016052	up	45.604	100	1.35841E-015	up
extracellular region	GO:0005576	23.0612	59	1.38783E-009	up	30.8231	56	0.000384161	up	31.8082	81	2.08425E-013	up	22.818	53	6.17761E-008	up	50.5013	118	8.08901E-021	up	27.313	78	2.37037E-016	up	25.9341	51	1.57338E-005	up	25.6855	51	1.08754E-005	up	49.888	106	1.42933E-013	up	48.5932	76	0.000277964	up	16.2745	39	6.23752E-006	up	51.7008	111	1.99806E-016	up
plasma membrane	GO:0005886	77.5818	138	1.38783E-009	up	80.2634	122	6.27934E-005	up	83.7129	147	1.37537E-010	up	81.9705	146	2.48372E-011	up	137.141	252	3.1401E-024	up	80.6848	141	3.1752E-010	up	98.0747	165	4.51735E-011	up	97.4642	173	7.18169E-014	up	132.625	221	2.14128E-014	up	128.531	220	3.68943E-016	up	32.9985	50	0.0128351	up	167.296	280	1.07595E-020	up
[truncated: 16 more columns]

## Sheet: GO_DOWN
Subcategory	Subcategory_alternative_name	expected_Bcell	observed_Bcell	p_value_fdr_Bcell	enrichment_Bcell	expected_C2C12	observed_C2C12	p_value_fdr_C2C12	enrichment_C2C12	expected_C2C12EqS	observed_C2C12EqS	p_value_fdr_C2C12EqS	enrichment_C2C12EqS	expected_CH12	observed_CH12	p_value_fdr_CH12	enrichment_CH12	expected_Erythroblast	observed_Erythroblast	p_value_fdr_Erythroblast	enrichment_Erythroblast	expected_ESBruce4	observed_ESBruce4	p_value_fdr_ESBruce4	enrichment_ESBruce4	expected_G1E_ER	observed_G1E_ER	p_value_fdr_G1E_ER	enrichment_G1E_ER	expected_G1E	observed_G1E	p_value_fdr_G1E	enrichment_G1E	expected_Heart	observed_Heart	p_value_fdr_Heart	enrichment_Heart	expected_Liver	observed_Liver	p_value_fdr_Liver	enrichment_Liver	expected_MEF	observed_MEF	p_value_fdr_MEF	enrichment_MEF	expected_Megakaryocyte	observed_Megakaryocyte	p_value_fdr_Megakaryocyte	enrichment_Megakaryocyte
membrane-bounded organelle	GO:0043227	361.248	276	2.81629E-007	down	336.588	231	1.45326E-011	down	359.606	246	6.15973E-013	down	381.948	243	3.07675E-019	down	615.051	432	2.75797E-022	down	367.611	249	3.62996E-014	down	480.511	300	2.07446E-027	down	465.506	301	6.15837E-023	down	487.111	313	3.31608E-024	down	506.519	304	2.08341E-032	down	151.236	127	0.0318682	down	662.6	453	8.51346E-028	down
intracellular membrane-bounded organelle	GO:0043231	359.782	275	3.02071E-007	down	335.355	231	1.45326E-011	down	358.275	246	8.33717E-013	down	380.64	243	5.13325E-019	down	612.503	431	4.0696E-022	down	366.357	249	5.61379E-014	down	478.867	300	5.06032E-027	down	463.922	301	9.75827E-023	down	485.354	312	3.31608E-024	down	504.479	303	2.08341E-032	down	150.786	127	0.0331722	down	659.917	451	8.51346E-028	down
intracellular organelle	GO:0043229	393.108	316	9.57213E-006	down	370.37	264	2.0898E-011	down	395.008	285	9.24552E-012	down	413.631	268	5.50154E-020	down	668.564	494	1.10303E-019	down	402.867	295	3.42367E-011	down	519.595	331	3.64196E-028	down	502.803	332	1.98639E-023	down	534.012	360	4.83801E-023	down	548.435	356	7.62377E-028	down	NA	NA	NA	NA	719.422	513	8.11515E-026	down
organelle	GO:0043226	394.574	319	1.56778E-005	down	371.727	264	1.45326E-011	down	396.472	286	9.18427E-012	down	414.939	268	4.8866E-020	down	671.112	496	1.01886E-019	down	404.539	298	5.99475E-011	down	521.239	332	3.64196E-028	down	504.386	333	1.98639E-023	down	536.296	363	6.69643E-023	down	551.217	361	2.72223E-027	down	NA	NA	NA	NA	722.348	516	8.11515E-026	down
intracellular part	GO:0044424	453.36	380	6.28754E-005	down	429.921	328	0.000000001	down	457.293	351	2.70284E-010	down	477.725	334	3.27219E-018	down	773.736	596	5.81756E-019	down	468.502	371	1.27993E-008	down	600.684	407	1.26929E-027	down	580.563	406	7.11032E-023	down	621.316	453	6.27599E-020	down	637.276	439	2.66909E-027	down	NA	NA	NA	NA	836.724	624	1.49468E-025	down
intracellular	GO:0005622	456.693	385	0.000100495	down	433.126	336	8.79802E-009	down	460.487	357	8.69398E-010	down	481.068	338	4.74417E-018	down	779.759	605	2.56073E-018	down	470.871	373	0.000000012	down	604.155	408	3.64196E-028	down	584.609	411	1.0446E-022	down	625.708	461	4.77989E-019	down	641.356	445	7.80845E-027	down	NA	NA	NA	NA	842.821	630	1.49468E-025	down
molecular_function	GO:0003674	1024.29	982	0.000379007	down	NA	NA	NA	NA	NA	NA	NA	NA	NA	NA	NA	NA	1798.82	1762	0.00587074	down	1055.73	1020	0.00158271	down	NA	NA	NA	NA	NA	NA	NA	NA	NA	NA	NA	NA	NA	NA	NA	NA	NA	NA	NA	NA	NA	NA	NA	NA
mitochondrion	GO:0005739	119.172	80	0.000607386	down	109.73	77	0.00614203	down	117.917	80	0.000659701	down	127.025	66	2.59779E-009	down	198.067	91	2.17302E-020	down	118.589	51	1.99604E-012	down	158.161	66	1.97873E-018	down	153.585	78	2.91569E-012	down	160.555	75	4.89212E-015	down	170.633	66	1.5021E-022	down	NA	NA	NA	NA	209.73	120	2.96373E-013	down
ribonucleoprotein complex	GO:0030529	16.5294	3	0.000995801	down	NA	NA	NA	NA	NA	NA	NA	NA	NA	NA	NA	NA	28.2622	3	4.62549E-009	down	NA	NA	NA	NA	22.464	4	1.57449E-005	down	NA	NA	NA	NA	21.0794	3	8.45113E-006	down	22.071	4	1.29669E-005	down	NA	NA	NA	NA	29.5085	4	1.45927E-008	down
nucleus	GO:0005634	175.425	132	0.00182218	down	163.362	88	6.64364E-011	down	174.479	96	2.71056E-011	down	184.288	103	9.57001E-012	down	299.765	209	7.87013E-010	down	182.551	126	7.32582E-006	down	233.407	141	2.66872E-012	down	225.364	134	2.01064E-012	down	232.928	142	5.56004E-012	down	237.958	154	4.48649E-010	down	NA	NA	NA	NA	324.106	208	8.01755E-015	down
organelle lumen	GO:0043233	59.9859	34	0.00191884	down	55.6049	18	6.30852E-008	down	59.6238	18	1.64588E-009	down	62.9313	19	3.21231E-010	down	104.709	60	1.55879E-006	down	62.151	29	9.2043E-006	down	80.907	38	2.47756E-007	down	77.5843	34	4.48672E-008	down	81.1558	37	6.6177E-008	down	84.7599	33	1.08198E-010	down	NA	NA	NA	NA	110.962	59	3.04906E-008	down
intracellular organelle lumen	GO:0070013	59.8526	34	0.00195085	down	55.4816	18	6.30852E-008	down	59.4907	18	1.70369E-009	down	62.9313	19	3.21231E-010	down	104.246	59	1.04247E-006	down	62.0117	29	9.59982E-006	down	80.907	38	2.47756E-007	down	77.5843	34	4.48672E-008	down	80.6288	35	1.52316E-008	down	84.018	32	6.36695E-011	down	NA	NA	NA	NA	110.474	57	1.00983E-008	down
nuclear part	GO:0044428	69.317	42	0.00240979	down	63.7422	23	5.55487E-008	down	68.5408	22	2.70284E-010	down	73.3956	30	2.82494E-008	down	120.462	68	9.28355E-008	down	72.7418	32	2.73152E-007	down	93.5088	50	1.53839E-006	down	90.2511	45	2.11802E-007	down	91.1686	44	5.42498E-008	down	94.7753	44	0.000000005	down	NA	NA	NA	NA	128.764	69	2.21648E-009	down
cytoplasmic part	GO:0044444	260.605	213	0.00357821	down	245.722	195	0.00173626	down	262.185	203	0.00011889	down	274.107	188	2.65523E-009	down	440.613	317	3.66029E-013	down	263.236	187	1.16937E-007	down	343.535	226	2.07497E-014	down	333.032	239	1.94051E-009	down	365.026	249	3.25233E-013	down	377.988	236	1.18534E-019	down	NA	NA	NA	NA	478.72	356	6.14569E-012	down
cellular macromolecule metabolic process	GO:0044260	189.822	148	0.00374876	down	180.007	121	5.47162E-006	down	191.781	117	1.72328E-009	down	200.566	133	1.51719E-007	down	323.162	268	0.000788253	down	198.855	161	0.00517253	down	249.479	175	2.01781E-007	down	241.373	159	1.94051E-009	down	258.926	186	4.73503E-007	down	263.924	188	1.30877E-007	down	NA	NA	NA	NA	346.542	265	6.65336E-007	down
cellular protein metabolic process	GO:0044267	89.5789	60	0.00403415	down	84.7019	52	0.00111676	down	89.9681	50	2.12899E-005	down	95.3416	62	0.000794624	down	148.724	92	2.43509E-007	down	92.8085	58	0.00021111	down	115.79	66	6.90549E-007	down	112.77	62	2.06581E-007	down	124.193	76	4.43316E-006	down	124.265	80	2.28439E-005	down	NA	NA	NA	NA	160.955	103	5.04633E-007	down
intracellular organelle part	GO:0044446	166.228	127	0.00404428	down	156.458	95	2.16495E-007	down	166.893	102	5.02466E-008	down	174.696	92	8.04372E-013	down	282.854	178	8.48496E-014	down	172.239	105	1.75696E-008	down	220.988	120	1.15991E-015	down	212.873	113	8.02584E-016	down	223.618	131	7.94268E-013	down	233.321	134	2.34343E-014	down	NA	NA	NA	NA	308.498	191	6.91392E-016	down
membrane-enclosed lumen	GO:0031974	62.6519	38	0.00434379	down	57.8241	21	2.91442E-007	down	62.0194	18	2.70284E-010	down	65.838	23	3.68068E-009	down	109.342	66	5.9629E-006	down	64.7987	31	9.55548E-006	down	84.0118	41	4.47807E-007	down	80.751	38	2.11681E-007	down	84.4934	40	1.09403E-007	down	87.9129	34	3.80401E-011	down	NA	NA	NA	NA	115.351	63	4.81729E-008	down
protein metabolic process	GO:0019538	101.176	71	0.00612847	down	96.0448	61	0.00101964	down	102.212	66	0.000480679	down	106.533	73	0.0016115	down	168.878	115	5.22182E-006	down	104.653	76	0.00492637	down	130.401	79	1.52581E-006	down	127.372	81	1.50877E-005	down	139.827	96	0.000119525	down	142.256	94	1.42979E-005	down	NA	NA	NA	NA	184.367	133	5.52409E-005	down
nuclear lumen	GO:0031981	47.9887	28	0.00995638	down	44.8784	14	1.1311E-006	down	48.1782	12	3.93869E-009	down	50.8682	16	6.17761E-008	down	83.86	51	0.000131439	down	50.4455	23	5.26287E-005	down	65.2005	35	0.000136891	down	62.4545	30	1.45998E-005	down	65.1706	33	0.000030024	down	66.7693	28	1.30697E-007	down	NA	NA	NA	NA	89.501	49	3.21681E-006	down
cellular metabolic process	GO:0044237	278.601	236	0.0131729	down	261.996	220	0.0187505	down	278.156	227	0.00144021	down	295.472	229	1.96838E-005	down	472.813	426	0.0143424	down	285.393	249	0.0186521	down	363.442	298	0.00017193	down	350.977	277	0.000008795	down	384.7	324	0.000593174	down	405.809	307	5.23824E-009	down	NA	NA	NA	NA	513.594	438	0.000134712	down
macromolecule modification	GO:0043412	74.3825	51	0.0168377	down	70.6466	44	0.0058303	down	74.929	45	0.000787481	down	79.4998	59	0.0375447	down	122.084	82	0.000104324	down	77.201	53	0.00600574	down	96.431	61	0.0002617	down	94.1215	59	0.000222559	down	103.641	70	0.000785978	down	102.75	75	0.00580875	down	NA	NA	NA	NA	135.349	98	0.000857891	down
cytoplasm	GO:0005737	328.589	285	0.0170204	down	312.546	262	0.00554679	down	332.589	280	0.00228162	down	343.724	252	0.000000005	down	557.136	435	6.36386E-011	down	337.511	273	6.08159E-005	down	433.391	305	2.07497E-014	down	420.644	320	0.000000004	down	460.586	344	1.77857E-011	down	474.433	319	7.56188E-020	down	NA	NA	NA	NA	608.46	479	3.43186E-011	down
macromolecule metabolic process	GO:0043170	207.684	171	0.018129	down	195.912	138	0.000025699	down	208.816	142	5.71706E-007	down	219.46	158	7.97756E-006	down	353.278	311	0.0134944	down	215.996	187	0.0330168	down	270.116	198	1.31855E-006	down	262.661	188	2.5335E-007	down	281.235	217	3.15506E-005	down	289.89	220	4.39847E-006	down	NA	NA	NA	NA	381.172	312	8.87742E-005	down
macromolecule catabolic process	GO:0009057	18.2624	7	0.0193762	down	NA	NA	NA	NA	NA	NA	NA	NA	19.6206	8	0.0162148	down	28.7255	11	0.00040519	down	18.6732	6	0.00272347	down	23.5598	7	0.000406675	down	23.0466	9	0.00390547	down	23.5387	8	0.000895886	down	25.2239	6	1.99228E-005	down	NA	NA	NA	NA	32.435	16	0.00337085	down
nucleolus	GO:0005730	14.7965	5	0.0221422	down	NA	NA	NA	NA	NA	NA	NA	NA	NA	NA	NA	NA	25.4823	6	1.07888E-005	down	NA	NA	NA	NA	20.2724	3	1.87699E-005	down	19.3521	3	3.79998E-005	down	NA	NA	NA	NA	19.2889	3	2.58133E-005	down	NA	NA	NA	NA	27.5575	8	4.45399E-005	down
protein modification process	GO:0006464	71.4499	50	0.0241962	down	68.0574	41	0.00385475	down	72.2672	44	0.00142444	down	76.3023	57	0.0456819	down	117.45	81	0.000399836	down	73.8566	51	0.00811013	down	92.5956	60	0.000740799	down	90.4271	58	0.000592777	down	100.303	69	0.00157065	down	98.6701	72	0.00677201	down	NA	NA	NA	NA	129.74	92	0.000560131	down
endoplasmic reticulum	GO:0005783	28.26	15	0.0271751	down	NA	NA	NA	NA	NA	NA	NA	NA	NA	NA	NA	NA	NA	NA	NA	NA	NA	NA	NA	NA	NA	NA	NA	NA	NA	NA	NA	NA	NA	NA	NA	NA	41.5453	26	0.0170203	down	NA	NA	NA	NA	NA	NA	NA	NA
intracellular transport	GO:0046907	33.1922	19	0.0293427	down	32.7958	18	0.0360889	down	35.0024	21	0.0303356	down	35.7531	15	0.000529246	down	57.9144	29	3.78648E-005	down	36.7889	17	0.000952347	down	45.6586	24	0.00139393	down	44.3339	27	0.0127288	down	46.7261	20	3.86423E-005	down	47.4804	28	0.00442955	down	NA	NA	NA	NA	61.4557	30	0.000014702	down
cellular macromolecule localization	GO:0070727	21.3283	10	0.0293513	down	21.083	9	0.0331256	down	22.6251	12	0.0421859	down	23.5447	11	0.0190796	down	37.0652	17	0.000497484	down	22.8537	9	0.00347706	down	30.3173	16	0.0132287	down	29.7319	17	0.0248803	down	30.5652	15	0.00505761	down	30.2316	15	0.00524989	down	NA	NA	NA	NA	39.5072	17	0.0001415	down
organelle part	GO:0044422	171.693	141	0.0297183	down	162.253	102	6.66087E-007	down	173.015	109	1.41927E-007	down	178.911	97	2.79251E-012	down	290.267	189	1.4245E-012	down	177.395	119	2.49769E-006	down	226.832	129	2.49225E-014	down	218.327	121	1.21997E-014	down	232.928	141	2.99115E-012	down	241.111	148	3.73186E-012	down	NA	NA	NA	NA	318.253	207	7.67369E-014	down
macromolecular complex	GO:0032991	119.972	94	0.031319	down	114.909	62	2.29444E-007	down	122.841	68	1.19587E-007	down	127.461	78	3.81405E-006	down	202.7	140	9.81754E-007	down	124.859	89	0.00107982	down	156.883	102	2.82818E-006	down	150.594	91	1.05315E-007	down	168.46	131	0.00326738	down	170.447	127	0.000469715	down	NA	NA	NA	NA	222.167	161	7.39609E-006	down
primary metabolic process	GO:0044238	262.872	227	0.0313374	down	245.845	203	0.0133093	down	260.455	201	0.000103907	down	275.996	214	5.25773E-005	down	442.698	405	0.0416284	down	NA	NA	NA	NA	340.248	285	0.00136853	down	328.106	264	0.00010616	down	361.688	307	0.00164329	down	381.698	296	3.26067E-007	down	NA	NA	NA	NA	485.793	418	0.000515313	down
cellular protein localization	GO:0034613	21.0617	10	0.0321334	down	20.8364	9	0.0355822	down	22.3589	12	0.0453965	down	23.254	11	0.020966	down	36.6019	17	0.000647934	down	22.575	9	0.00395602	down	29.952	16	0.0155379	down	29.38	17	0.0284728	down	30.2139	15	0.00597655	down	29.8607	15	0.00613374	down	NA	NA	NA	NA	39.0195	17	0.000191343	down
translation	GO:0006412	12.3971	4	0.0321334	down	NA	NA	NA	NA	NA	NA	NA	NA	NA	NA	NA	NA	21.3125	5	7.55885E-005	down	13.2384	5	0.0242252	down	16.4371	3	0.000453843	down	16.0095	4	0.00226091	down	16.3366	6	0.0107916	down	17.4342	4	0.000507628	down	NA	NA	NA	NA	22.6801	5	3.57488E-005	down
transferase activity transferring phosphorus-containing groups	GO:0016772	41.1903	26	0.0360551	down	NA	NA	NA	NA	40.459	25	0.0270525	down	NA	NA	NA	NA	68.8023	49	0.0148128	down	41.6663	23	0.00395602	down	54.2424	36	0.0195329	down	53.1303	36	0.0246101	down	NA	NA	NA	NA	NA	NA	NA	NA	NA	NA	NA	NA	73.1616	51	0.01024	down
transferase activity	GO:0016740	68.2506	49	0.0386108	down	NA	NA	NA	NA	NA	NA	NA	NA	NA	NA	NA	NA	114.67	88	0.0100783	down	69.1186	44	0.0025376	down	88.395	65	0.0182133	down	85.677	59	0.00502204	down	NA	NA	NA	NA	98.8556	79	0.0462133	down	NA	NA	NA	NA	120.473	91	0.00721381	down
metabolic process	GO:0008152	310.46	274	0.0389444	down	NA	NA	NA	NA	NA	NA	NA	NA	328.173	269	0.000399029	down	NA	NA	NA	NA	NA	NA	NA	NA	404.718	347	0.00171741	down	391.968	331	0.000667728	down	428.967	373	0.00246785	down	460.152	359	1.08898E-008	down	135.501	165	0.00877334	up	576.757	518	0.00582979	down
kinase activity	GO:0016301	35.7249	22	0.0445649	down	NA	NA	NA	NA	35.934	22	0.0343025	down	NA	NA	NA	NA	NA	NA	NA	NA	36.6496	19	0.003611	down	47.6676	32	0.0334357	down	NA	NA	NA	NA	NA	NA	NA	NA	NA	NA	NA	NA	NA	NA	NA	NA	65.3577	46	0.0193574	down
[truncated: 8 more columns]

## Sheet: FIG2B_DATA
Subcategory	mlog10p_Bcell	mlog10p_Heart	mlog10p_Liver	mlog10p_SmIntestine	mlog10p_Spleen	mlog10p_Thymus
cell-cell signaling	1.922254296	7.031159023	6.652441674	3.959393705	7.41295951	11.95398505
receptor activity	2.224201023	13.12718783	13.8282677	12.43666014	12.22015181	7.081521962
transmembrane receptor activity	2.317482186	13.43107818	15.69658361	15.11155653	10.61908722	7.302859618
cell differentiation	3.332575067	3.386533461	7.049250196	11.43330213	10.51117864	11.70278461
anatomical structure morphogenesis	3.476626875	2.594071669	5.674979255	9.002429713	14.88340222	11.70278461
gated channel activity	3.946149737	7.817254474	6.317507447	2.128850474	5.365027252	2.996543776
intrinsic to membrane	3.976134609	8.069025513	8.757033926	5.908058838	9.608597307	8.941930973
anatomical structure development	4.589604101	3.676026395	5.553484579	9.872435223	12.82327513	13.574774
multicellular organismal process	5.318629398	9.181799188	10.61440624	15.49690147	17.43300188	21.20097253
extracellular region	8.857663729	12.84486749	3.556011447	17.67856107	21.63606665	15.01863132
plasma membrane	8.857663729	13.66932654	15.43304073	11.33056224	24.54994652	17.68653353
Subcategory	mlog10p_Bcell	mlog10p_Heart	mlog10p_Liver	mlog10p_SmIntestine	mlog10p_Spleen	mlog10p_Thymus
nuclear lumen	2.001898536	4.522531449	6.883734381	2.700906928	3.744266905	2.691926713
cellular protein metabolic process	2.394247958	5.353286594	4.64122975	4.598201538	2.245489599	2.326578178
cellular macromolecule metabolic process	2.426112363	6.324677265	6.883136669	3.159774052	3.868426243	1.554634024
cytoplasmic part	2.446334175	12.48780539	18.92615706	12.55255977	14.93166198	4.64328976
intracellular organelle lumen	2.709776122	7.817254474	10.19606856	4.197998432	5.293661218	3.896726647
organelle lumen	2.716961237	7.179292925	9.965780767	4.06890029	5.330919395	3.914245756
nucleus	2.739408724	11.25492208	9.348093296	4.715400094	7.987669044	3.654056081
intracellular	3.997855546	18.3205821	26.10743517	11.25738562	19.13806493	5.588151424
organelle	4.80471488	22.17415667	26.56507518	12.55255977	23.25260995	7.246965709
