# Supplementary material for: Chromatin Signature Identifies Monoallelic Gene Expression Across Mammalian Cell Types
Source: G3 (Bethesda). 2015 Jun 18;5(8):1713–20. doi: 10.1534/g3.115.018853 (PMC4528328; doi:10.1534/g3.115.018853)
Supplement: Supporting Information [file supp_g3.115.018853_TableS7.zip › TableS7/READ_ME.txt]

Table S7. Mouse chromatin signature and MaGIC predictions for biological replicates. The table indicates for each tissue or cell-type and for each gene, the genomic coordinates in mm8 and mm9 assembly, the quantile rank of H3K27me3 and H3K36me3 normalized to input (column names ending with "rank_K27divIN" and "rank_K36divIN", respectively), the expression quantile rank (column names ending with "rank_expr"), the prediction based on chromatin signature (column names ending with "isMAE", with value of 1 if gene was called MAE and 0 if it was called BAE), and whether genes passed the filter for gene length greater than 2.5 kb and expression greater than median (column names ending with "passFilter", with value of 1 if filter was passed, and 0 otherwise).
