# Supplementary material for: Chromatin Signature Identifies Monoallelic Gene Expression Across Mammalian Cell Types
Source: G3 (Bethesda). 2015 Jun 18;5(8):1713–20. doi: 10.1534/g3.115.018853 (PMC4528328; doi:10.1534/g3.115.018853)
Supplement: Supporting Information [file supp_g3.115.018853_TableS7.zip › TableS7/TableS7.tsv]

Gene	mm8_Chr	mm8_Start	mm8_End	mm9_Chr	mm9_Start	mm9_End	mm9_8wk_Bcellcd43n_rep1_rank_K27divIN	mm9_8wk_Bcellcd43n_rep1_rank_K36divIN	mm9_8wk_Bcellcd43n_rep1_rank_expr	mm9_8wk_Bcellcd43n_rep1_isMAE	mm9_8wk_Bcellcd43n_rep1_passFilter	mm9_8wk_Bcellcd43n_rep2_rank_K27divIN	mm9_8wk_Bcellcd43n_rep2_rank_K36divIN	mm9_8wk_Bcellcd43n_rep2_rank_expr	mm9_8wk_Bcellcd43n_rep2_isMAE	mm9_8wk_Bcellcd43n_rep2_passFilter	mm9_8wk_Heart_rep1_rank_K27divIN	mm9_8wk_Heart_rep1_rank_K36divIN	mm9_8wk_Heart_rep1_rank_expr	mm9_8wk_Heart_rep1_isMAE	mm9_8wk_Heart_rep1_passFilter	mm9_8wk_Heart_rep2_rank_K27divIN	mm9_8wk_Heart_rep2_rank_K36divIN	mm9_8wk_Heart_rep2_rank_expr	mm9_8wk_Heart_rep2_isMAE	mm9_8wk_Heart_rep2_passFilter	mm9_8wk_Kidney_rep1_rank_K27divIN	mm9_8wk_Kidney_rep1_rank_K36divIN	mm9_8wk_Kidney_rep1_rank_expr	mm9_8wk_Kidney_rep1_isMAE	mm9_8wk_Kidney_rep1_passFilter	mm9_8wk_Kidney_rep2_rank_K27divIN	mm9_8wk_Kidney_rep2_rank_K36divIN	mm9_8wk_Kidney_rep2_rank_expr	mm9_8wk_Kidney_rep2_isMAE	mm9_8wk_Kidney_rep2_passFilter	mm9_8wk_Liver_rep1_rank_K27divIN	mm9_8wk_Liver_rep1_rank_K36divIN	mm9_8wk_Liver_rep1_rank_expr	mm9_8wk_Liver_rep1_isMAE	mm9_8wk_Liver_rep1_passFilter	mm9_8wk_Liver_rep2_rank_K27divIN	mm9_8wk_Liver_rep2_rank_K36divIN	mm9_8wk_Liver_rep2_rank_expr	mm9_8wk_Liver_rep2_isMAE	mm9_8wk_Liver_rep2_passFilter	mm9_8wk_SmIntestine_rep1_rank_K27divIN	mm9_8wk_SmIntestine_rep1_rank_K36divIN	mm9_8wk_SmIntestine_rep1_rank_expr
0610005C13Rik	chr7	45435836	45443218	chr7	52823164	52830546	0.326346172045046	0.369783287593451	0.608571804198256	0	1	0.227399725339774	0.554908367665862	0.581094701783601	0	1	0.124564251945943	0.414545628193496	0.190192383540032	0	0	0.147569286687869	0.347705588368923	0.214054077742232	0	0	0.0595960078315267	0.315457714531302	0.969981156054165	0	1	0.358218432510885	0.606721698113208	0.967439414522985	0	1	0.143373996938634	0.644092954218656	0.979490775231167	0	1	0.293668469615018	0.52533975728376	0.982120163022043	0	1	0.177466433158202	0.629709461583367	0.978877251413296
0610007N19Rik	chr15	32185156	32189251	chr15	32170322	32174417	0.47066338601306	0.396446484338033	0.573425654060213	0	1	0.251432495146091	0.482312828526779	0.526315789473684	0	1	0.593142638842462	0.501551979370613	0.826241290152943	1	1	0.497137664697865	0.675692866878691	0.788509575353872	0	1	0.206007353994556	0.646196456711714	0.94780665235111	0	1	0.913461538461538	0.793722786647315	0.943117577457382	0	1	0.634955239111276	0.510877127881627	0.369604277137473	1	0	0.640561792645789	0.548475069315031	0.488671720934309	1	0	0.597961291481432	0.68211414971485	0.839914106665498
0610007P14Rik	chr12	86704557	86713648	chr12	87156404	87165495	0.351755465127283	0.797482729251443	0.847626977518734	0	1	0.406070938106739	0.839892030117914	0.843770542092116	0	1	0.586170669977556	0.741034334558999	0.686182567158947	0	1	0.411267605633803	0.697319400272603	0.667689206363118	0	1	0.369180077360202	0.788310013848431	0.87676935886761	0	1	0.280524310595065	0.683372641509434	0.84561111354573	0	1	0.372837330117352	0.825687647850086	0.905517332047855	0	1	0.345120676332894	0.92900322712604	0.923791577194443	0	1	0.136288113521038	0.823880731061116	0.913449318550331
0610009B22Rik	chr11	51528807	51532057	chr11	51498886	51502136	0.811630547932242	0.515378063783477	0.702484771462378	1	1	0.852157029881138	0.670455083581948	0.714623778430255	1	1	0.35055632491285	0.741368607038823	0.754590472851571	0	1	0.536665152203544	0.606860517946388	0.641877382882685	1	1	0.45771453130223	0.296738455661143	0.919277794820106	0	1	0.374909288824383	0.605610486211901	0.90477233884044	0	1	0.0812653648128392	0.516953476506331	0.922695998948245	0	1	0.757647379664561	0.573655742920776	0.8102020246286	1	1	0.195114284431272	0.579594952624725	0.96012095183838
0610009L18Rik	chr11	120164767	120167280	chr11	120209991	120212504	0.123615974259487	0.42003406832592	0.627196634383628	0	1	0.0714353364587773	0.0726428943505233	0.597046321048249	0	1	0.56721264505038	0.361778329592665	0.813883167535825	1	1	0.0581553839164016	0.318718764198092	0.84600552171436	0	1	0.455398500549162	0.129029177212168	0.74210088084491	0	1	0.455869013062409	0.246484941944848	0.718830798895657	0	1	0.91015353216754	0.117352381835892	0.17857925413033	1	0	0.598359165492478	0.107745102495341	0.174021648626145	1	0	0.276078854012304	0.420135614531411	0.257197949077523
0610009O20Rik	chr18	38376222	38388603	chr18	38409902	38422283	0.109444497019021	0.855209614838649	0.830623603137736	0	1	0.256168016290193	0.757778093479187	0.816030500898374	0	1	0.161644620600735	0.844420037247505	0.929488584074675	0	1	0.148341662880509	0.838982280781463	0.940049958368027	0	1	0.1735590468459	0.79504321665632	0.862088610368553	0	1	0.175344702467344	0.854045718432511	0.860598623953723	0	1	0.339486989192449	0.875597198385825	0.739383846794338	0	1	0.433934821144493	0.879005499750011	0.804110609579736	0	1	0.638870178274732	0.894696663523283	0.358999079714273
0610010F05Rik	chr11	23473775	23533631	chr11	23473775	23533631	0.580912274060755	0.645547459070692	0.520092905035278	0	1	0.590519486669508	0.689633944215561	0.524387571760375	0	1	0.0961272145551788	0.840647533546631	0.58240939567904	0	1	0.428805088596093	0.865924579736483	0.588500810727902	0	1	0.555584738073635	0.897187335848336	0.570927735658881	0	1	0.606494920174166	0.878583091436865	0.551689381655638	0	1	0.199035205714551	0.887564358272647	0.663306893378325	0	1	0.141448115994728	0.863688014181174	0.701652131995267	0	1	0.258431002739234	0.687278279222237	0.566764538323327
0610010K14Rik	chr11	70051399	70054109	chr11	70048705	70051416	0.157471373142803	0.638781111005962	0.941057890354529	0	1	0.0840081450963679	0.656793105081214	0.931241509268592	0	1	0.656272384317845	0.888161978893081	0.90139795784215	0	1	0.317355747387551	0.657610177192185	0.903808229983785	0	1	0.808032090158063	0.764839310443627	0.912572855953372	0	1	0.566536647314949	0.609125544267054	0.902844121127131	1	1	0.108910431838211	0.578783802588246	0.827512160918533	0	1	0.299190945866097	0.504431616744693	0.80042946667251	0	1	0.572050832996542	0.593380933135749	0.506025680354091
0610011F06Rik	chr17	25603099	25604763	chr17	26012444	26014108	0.48495315605186	0.480978518027822	0.86489329067882	1	0	0.029691717573519	0.254581616706919	0.827205399009597	0	0	0.814311637457619	0.595649682441144	0.88676103247294	1	0	0.564107223989096	0.358019082235348	0.875629957491564	1	0	0.79076930423571	0.477508237428967	0.992900652964635	1	0	0.287599782293179	0.503991291727141	0.993295061133266	0	0	0.17013776149172	0.343383273806763	0.985012489592007	0	0	0.533703013499386	0.338484614335712	0.981068407905693	1	0	0.122008172796264	0.408999056985046	0.97072614926158
0610012G03Rik	chr16	31866797	31868268	chr16	31947136	31948607	0.134711838743257	0.434655058200057	0.857793943643455	0	0	0.992162712506511	0.562224747833499	0.893772733248609	1	0	0.350986103815482	0.250990879136622	0.98176957798326	0	0	0.126805997273966	0.169445706497047	0.98474955081292	0	0	0.0824697960937873	0.0650637505372236	0.976116394232876	0	0	0.44983671988389	0.323748185776488	0.97686138744029	0	0	0.687021661487082	0.156570341852591	0.961917700162146	1	0	0.85537021044498	0.207399663651652	0.960164774968228	1	0	0.160761596838655	0.346266109838789	0.97287348262413
0610012H03Rik	chr2	105025180	105180699	chr2	105064498	105220017	0.574713731428031	0.300463707769471	0.208466628686621	1	0	0.567078657006204	0.17796088459535	0.220079758096323	1	0	0.736832051955494	0.224822119287522	0.41504886278978	1	0	0.826896865061336	0.300908677873694	0.446207108111661	1	0	0.546678764146889	0.521990353851297	0.80126210613962	1	1	0.674256168359942	0.72246915820029	0.831543888864543	0	1	0.56278120506517	0.540934180620622	0.510583285858276	1	1	0.693650288623244	0.568542338984592	0.813970813795521	1	1	0.798329516368045	0.212223270016615	0.246548928524475
0610030E20Rik	chr6	72276825	72282667	chr6	72297310	72303154	0.219101921075045	0.656004542443456	0.962136815811385	0	1	0.753989676563906	0.919638206184591	0.963977387264998	0	1	0.831837066042691	0.980421183324579	0.842455848196678	0	1	0.807860063607451	0.957564743298501	0.782681099084097	0	1	0.786662528055012	0.940451745379877	0.827380691528989	0	1	0.255306603773585	0.73825290275762	0.866470923353346	0	1	0.0952270513474651	0.637599146528132	0.914413427406985	0	1	0.684423435298396	0.724648879596382	0.862745957316272	0	1	0.495576810813238	0.850195338811801	0.810333494018143
0610031J06Rik	chr3	88410949	88414558	chr3	88128944	88132553	0.0670483580959591	0.674765780259298	0.951619264647881	0	1	0.0479945067954728	0.669981531467538	0.949559577545028	0	1	0.10949811374815	0.306145838307626	0.926070379946536	0	1	0.0530213539300318	0.477124034529759	0.935492352863842	0	1	0.0684781051525715	0.284656893176066	0.973224067662912	0	1	0.112119013062409	0.33685595065312	0.971690258118235	0	1	0.148731388283316	0.540006493807691	0.931592094307375	0	1	0.0716331075860188	0.424457979182764	0.931767386826767	0	1	0.27268849072702	0.658942925142575	0.899338270739296
0610031O16Rik	chr3	138148103	138177050	chr3	137873680	137902627	0.574784707107031	0.336472035582474	0.1399710767343	1	0	0.422503196476772	0.16171804707108	0.227047635742145	0	0	0.782675134902822	0.397163459242634	0.190192383540032	1	0	0.731303952748751	0.412948659700136	0.214054077742232	1	0	0.633971634592426	0.364261496585645	0.673430036373198	1	1	0.514377721335268	0.499160921625544	0.715500241027214	1	1	0.209239760656802	0.746092119300524	0.955738638853587	0	1	0.262397163765283	0.726148811417663	0.925018624830185	0	1	0.468611073689883	0.351026090080381	0.195933213550112
0610037L13Rik	chr4	107387830	107395734	chr4	107562503	107570407	0.0958171666508943	0.824122267436359	0.910381699460975	0	1	0.33226784107591	0.745915613013212	0.89118716858758	0	1	0.138914091972685	0.5564681724846	0.87571760375126	0	1	0.500999545661063	0.62189913675602	0.84688198431132	0	1	0.0731101666587078	0.649491428298553	0.83180682764363	0	1	0.22591618287373	0.711130261248186	0.820675752662255	0	1	0.117491534857832	0.74233498770815	0.857399535474824	0	1	0.229080496341075	0.755965637925549	0.80871203821377	0	1	0.312587004355831	0.756657236517131	0.567158946491958
0610038B21Rik	chr8	80413127	80414650	chr8	80040954	80042477	0.964038989306331	0.487981451689221	0.241553091721811	1	0	0.983804517687171	0.246105033858976	0.454664972172313	1	0	0.780669500023877	0.270617449023447	0.190192383540032	1	0	0.320081781008632	0.0582916855974557	0.214054077742232	0	0	0.401174729000525	0.201805071391051	0.175533546605899	0	0	0.609488388969521	0.36180152394775	0.641702090363294	1	0	0.952038591771418	0.09638665986363	0.17857925413033	1	0	0.916549247761465	0.066451524930685	0.174021648626145	1	0	0.955094526022722	0.486236472225964	0.409176563390157
0610039K10Rik	chr2	163336290	163337241	chr2	163470585	163471536	0.963045329800322	0.0661966499479512	0.942766992418599	1	0	0.0291234550362267	0.449400956575271	0.945308733949779	0	0	0.609330977508237	0.512439711570603	0.89267715500241	1	0	0.110972285324852	0.244979554747842	0.88676103247294	0	0	0.11253044267227	0.146769495248555	0.760857180419826	0	0	0.404481132075472	0.0971516690856313	0.784258731758622	0	0	0.379099216104643	0.062549283361937	0.17857925413033	0	0	0.322621699013681	0.327757829189582	0.796573031245892	0	0	0.229422066549912	0.246665768557187	0.132827906569087
0610040B10Rik	chr5	143594447	143597842	chr5	144090986	144094383	0.650279171004069	0.102867417431627	0.664095709715588	1	1	0.254818392764124	0.206847563574371	0.652876988474517	0	1	0.105343584356048	0.341005682632157	0.595424865243876	0	1	0.139663789186733	0.391231258518855	0.726938077917525	0	1	0.0567785683587221	0.0680005730385368	0.175533546605899	0	0	0.390239477503628	0.286556603773585	0.170121390069679	0	0	0.499002736676098	0.54956166798089	0.563653096104124	1	1	0.222989864097086	0.595654742966229	0.452429992550068	0	0	0.127396829673537	0.306884009160717	0.359744072921688
0610040F04Rik	chr6	108542812	108626711	chr6	108527029	108610928	0.651604050345415	0.421737484621936	0.407204522547	1	0	0.694322110148222	0.390159587062556	0.363030807660283	1	0	0.724607229836207	0.401891027171577	0.408869801481222	1	0	0.654248069059518	0.361063153112222	0.445549761163942	1	0	0.774986867866864	0.44587173487417	0.493273149568342	1	0	0.646816037735849	0.416772496371553	0.537183925675972	1	1	0.440604851802032	0.33169441996382	0.359130549103817	0	0	0.403027135130221	0.342120812690332	0.425916998992068	0	0	0.441735147514482	0.344469890879698	0.398483719707261
0610040J01Rik	chr5	64091629	64178754	chr5	64203733	64290858	0.430822371534021	0.253477808271032	0.375651869056488	0	0	0.465738504522423	0.393190320594781	0.289101187606819	0	0	0.603361826082804	0.345351224869873	0.381611814715807	1	0	0.757019536574284	0.467787369377556	0.214054077742232	1	0	0.411059643761043	0.555322095410916	0.654454621149043	0	1	0.617697750362845	0.719702467343977	0.630001314693895	0	1	0.455772531193469	0.577856115775314	0.75695692186336	0	1	0.550793145766101	0.667560565428844	0.663526009027565	0	1	0.356773990749472	0.63824150163905	0.752837547657654
0610043K17Rik	chr4	100851714	100897117	chr4	101026387	101071790	0.64038989306331	0.46039557111763	0.489679652920812	1	0	0.722451105744187	0.457072500828716	0.450370305447215	1	0	0.521560574948665	0.369180077360202	0.516236469608659	1	1	0.385506587914584	0.38246251703771	0.57644945001972	0	1	0.38746955732773	0.444964423857504	0.668609492089925	0	1	0.412191582002903	0.541182873730044	0.692712213506289	0	1	0.481654993274271	0.519087156176075	0.680134975239932	1	1	0.258079178219172	0.468796872869415	0.70498268986371	0	1	0.648614666127801	0.244240872962414	0.558087558613436
1010001N08Rik	chr18	11042034	11052565	chr18	11042034	11052565	0.978234125106464	0.118765969527775	0.438450414128577	1	0	0.962423639721551	0.302599801108112	0.349620929926815	1	0	0.863378062174681	0.533928656702163	0.668390376440685	1	1	0.800272603362108	0.558746024534303	0.705289451772646	1	1	0.933145504035146	0.147605176448116	0.483018537183926	1	0	0.973693759071118	0.295446298984035	0.170121390069679	1	0	0.593905097639037	0.500950878983255	0.568780402296332	1	1	0.631198581882642	0.499886368801418	0.507559489898769	1	1	0.943823252054425	0.685571871211101	0.71409790087208
1100001G20Rik	chr11	83563134	83568841	chr11	83560441	83566148	0.237815841771553	0.503075612756695	0.586704062404137	0	1	0.928540985935502	0.584268598759293	0.484245584819668	1	0	0.975025070435987	0.333938207344444	0.644988825101889	1	1	0.966742389822808	0.229895502044525	0.214054077742232	1	0	0.936392722410582	0.383028508667208	0.175533546605899	1	0	0.893187590711176	0.401260885341074	0.170121390069679	1	0	0.133888399276404	0.630734264112436	0.962750339629256	0	1	0.102086268805963	0.656242898050089	0.97708050308953	0	1	0.879204275001123	0.328797880461628	0.261404969542925
1110001A16Rik	chr17	78821556	78826105	chr17	79315838	79320388	0.0380902810636888	0.690687990915113	0.835137385512073	0	1	0.0535113889283516	0.733342804375621	0.808668215083921	0	1	0.0691944033236235	0.526192636454802	0.904290284412113	0	1	0.36637891867333	0.703725579282145	0.912791971602612	0	1	0.0700778377345876	0.46115276252328	0.907971427319339	0	1	0.566627358490566	0.837808417997097	0.907971427319339	0	1	0.786214573959831	0.947168236003525	0.932249441255094	0	1	0.397572837598291	0.614472069451389	0.876199658179587	0	1	0.380214648165611	0.629529839687458	0.877382882685481
1110001J03Rik	chr6	38464468	38469057	chr6	38484860	38489449	0.0695561654206492	0.583372764266112	0.645295587010824	0	1	0.97537529005067	0.952644788558981	0.652307287786494	0	1	0.851774031803639	0.925696003056206	0.957447740917656	0	1	0.495865515674693	0.78468877782826	0.967264122003593	0	1	0.564156439520558	0.857647676806265	0.9331697269819	0	1	0.803406204644412	0.682783018867924	0.933038257592357	1	1	0.60517649241616	0.521220835845818	0.893246855690433	1	1	0.449820462706241	0.426207899640925	0.857662474253911	0	1	0.13790471058422	0.513583905878127	0.881107848722556
1110004E09Rik	chr16	90814669	90823708	chr16	90926055	90935094	0.747468534115643	0.835005204883127	0.615101450545598	0	1	0.77046929014538	0.666382535398021	0.541215653621982	1	1	0.696958120433599	0.493481686643427	0.751259914983128	1	1	0.370286233530214	0.377010449795547	0.755642227967921	0	1	0.459290387278544	0.752781624564252	0.81484727639248	0	1	0.145954281567489	0.702920899854862	0.813050528068715	0	1	0.579665105060532	0.680272739923002	0.753933125903852	0	1	0.499068224171629	0.576291986727876	0.742582935273237	1	1	0.33355786070322	0.71296421033724	0.387352644725886
1110004F10Rik	chr7	115884528	115896359	chr7	123236893	123248724	0.892306236396328	0.64001135610864	0.869670011832245	1	1	0.679073732064214	0.822181181038973	0.88781278758929	0	1	0.376534071916336	0.985387517310539	0.88439458346115	0	1	0.669195820081781	0.974920490686052	0.881283141241948	0	1	0.804904254811136	0.95124397115706	0.882992243306017	0	1	0.436456821480406	0.895092525399129	0.877076120776546	0	1	0.127464168096851	0.895356927501276	0.85810070555239	0	1	0.119903640743603	0.8746875142039	0.819273412507121	0	1	0.118191207508195	0.823476581795321	0.77921907182611
1110006O24Rik	chr5	115892047	115892815	chr5	116081057	116081825	0.75645878678906	0.190167502602442	0.835663263070249	1	0	0.969361178197661	0.525690202206753	0.617292607037995	1	0	0.0945991117902679	0.088677713576238	0.190192383540032	0	0	0.168196274420718	0.297751022262608	0.214054077742232	0	0	0.070674752877131	0.0488515352657466	0.175533546605899	0	0	0.615770137880987	0.241291727140784	0.170121390069679	1	0	0.736560137297648	0.215965490050559	0.17857925413033	1	0	0.865369755920185	0.0591791282214445	0.174021648626145	1	0	0.492882482374601	0.474740670887781	0.433279284806521
1110007C09Rik	chr13	49214887	49227963	chr13	49298319	49311395	0.70431532128324	0.76284659789912	0.762084228055568	0	1	0.505919401430127	0.663043992991429	0.749550812919059	0	1	0.497827228881142	0.801919679098419	0.886016039265524	0	1	0.219082235347569	0.669831894593367	0.914194311757746	0	1	0.433551406332076	0.644859366792417	0.739865901222665	0	1	0.386066763425254	0.564541001451379	0.70923353345896	0	1	0.156825455726147	0.553968180342316	0.473465094877076	0	0	0.259760919958184	0.571928548702332	0.646785573425654	0	1	0.351609861242085	0.643405631146437	0.660896621236689
1110008F13Rik	chr2	156554562	156565001	chr2	156688857	156699298	0.559122740607552	0.892116967918993	0.881370787501643	0	1	0.0670313017947625	0.695056115925558	0.847583154388886	0	1	0.513681295067093	0.865574709899241	0.892940093781498	0	1	0.314311676510677	0.809904588823262	0.909811998772952	0	1	0.335896089011986	0.766439043025643	0.949033699986853	0	1	0.380488026124819	0.707365747460087	0.944169332573732	0	1	0.117700264390742	0.815854167633007	0.946886366624304	0	1	0.630107722376256	0.93313940275442	0.930408869801481	0	1	0.275584893798554	0.856886254434416	0.877645821464569
1110008J03Rik	chr5	120869678	120873206	chr5	121059068	121062598	0.380997444875556	0.437068231286079	0.666768920636312	0	1	0.387436662404698	0.54415873466875	0.682326131732328	0	1	0.662766821068717	0.509574518886395	0.798369779569657	1	1	0.0811449341208542	0.319082235347569	0.724440159516193	0	1	0.0733250561100234	0.549782722888114	0.367588413164468	0	0	0.102594339622642	0.51950290275762	0.637407423638196	0	1	0.350085811030196	0.491975509068139	0.627415750032867	0	1	0.143038952774874	0.433253033953002	0.700337438099829	0	1	0.529166105348242	0.588531141946203	0.363074630790131
1110008L16Rik	chr12	56220766	56300621	chr12	56403623	56483478	0.27287782719788	0.583798618340115	0.531267803146501	0	1	0.573732064213667	0.628166879765118	0.53998860598624	0	1	0.185903251993697	0.439425051334702	0.642885314869188	0	1	0.324988641526579	0.494048159927306	0.633857750120514	0	1	0.18222625471563	0.496203619693424	0.604759191901486	0	1	0.406113933236575	0.581005079825834	0.622288443840659	0	1	0.514448722111415	0.604851802031634	0.728296594942811	1	1	0.604563428935048	0.700468160538157	0.753933125903852	0	1	0.258610624635143	0.578157977457452	0.402866032692055
1110008P14Rik	chr2	32201109	32203924	chr2	32234620	32237435	0.112046938582379	0.505772688558721	0.915991060081511	0	1	0.679073732064214	0.685656106454515	0.885796923616285	0	1	0.366219378253188	0.382455470130366	0.912748148472764	0	1	0.336846887778283	0.344388914129941	0.929926815373154	0	1	0.499068812377632	0.388257485315887	0.938253210044261	1	1	0.098421625544267	0.385567851959361	0.94232876112012	0	1	0.33155526694188	0.352567373254789	0.895613304702222	0	1	0.348802327166947	0.316849234125722	0.911959332135501	0	1	0.520836139925457	0.565225200951996	0.802007099347035
1110017D15Rik	chr4	41693679	41706004	chr4	41452041	41464366	0.934773350998391	0.401249171950412	0.40571453613217	1	0	0.948146043472084	0.341004877586778	0.329637582716158	1	0	0.888066472470274	0.240867198319087	0.488715544064157	1	0	0.905497501135847	0.289618355293049	0.214054077742232	1	0	0.74862709517215	0.150303232892412	0.175533546605899	1	0	0.817262336719884	0.283699201741655	0.484026469170428	1	0	0.62345192263092	0.122129968922492	0.449099434681625	1	0	0.548634152993046	0.116403799827281	0.538104211402778	1	1	0.887377071264987	0.318783959764695	0.397081379552128
1110020A21Rik	chr17	84825507	84865749	chr17	85316521	85356763	0.850430585785937	0.466215576795685	0.270826942460231	1	0	0.638632381493583	0.380735899985793	0.235023445374469	1	0	0.322907215510243	0.260732534262929	0.190192383540032	0	0	0.628759654702408	0.372330758746025	0.214054077742232	1	0	0.278353469270808	0.203476433790172	0.377974494938428	0	0	0.681286284470247	0.347015602322206	0.350541215653622	1	0	0.485783199591818	0.383273806762837	0.607037994653578	1	1	0.393618471887641	0.417844643425299	0.437836890310706	0	0	0.506578651937671	0.378306165521577	0.329199351417678
1110025L11Rik	chr16	88952268	88952861	chr16	89063654	89064247	NA	NA	NA	NA	NA	0.679073732064214	0.562224747833499	0.0607169464043122	1	0	NA	NA	NA	NA	NA	0.969195820081781	0.0194229895502045	0.214054077742232	1	0	NA	NA	NA	NA	NA	0.0727276850507983	0.017575290275762	0.170121390069679	0	0	NA	NA	NA	NA	NA	NA	NA	NA	NA	NA	0.96387354618528	0.29527594413759	0.643805600595995
1110028F11Rik	chr11	87515718	87521522	chr11	87513025	87518829	0.0759912936500426	0.413788208573862	0.236513431789298	0	0	0.882488042809111	0.46562011649382	0.424251720057847	1	0	0.112793085334989	0.0713194212310778	0.190192383540032	0	0	0.489572921399364	0.121944570649705	0.214054077742232	1	0	0.286614774843608	0.177761329449405	0.175533546605899	0	0	0.625816400580552	0.410059869375907	0.170121390069679	1	0	0.169441996382021	0.38596409852034	0.527060782681099	0	1	0.518203718012818	0.56033816644698	0.622551382619747	1	1	0.384997081144191	0.649512775607347	0.474253911214339
1110028F18Rik	chr8	109476271	109483949	chr8	109111042	109118720	0.420862117914261	0.44497019021482	0.373197773785004	0	0	0.370057299805844	0.199318084955249	0.355230290547351	0	0	0.161262594909508	0.0825653025165942	0.469477190060914	0	0	0.685597455701954	0.197046796910495	0.214054077742232	1	0	0.0914235232319374	0.0799388758894036	0.175533546605899	0	0	0.767824746008708	0.340076197387518	0.170121390069679	1	0	0.0927686812931954	0.144835103669001	0.45343792453657	0	0	0.132312167628744	0.288850506795146	0.47591919014856	0	0	0.173694373344111	0.269971709551394	0.265568166878478
1110032A03Rik	chr9	50515057	50520382	chr9	50570932	50576257	0.922636509889278	0.772310021765875	0.798413602699505	0	1	0.134346734858171	0.552872093573898	0.725360445242999	0	1	0.436512105439091	0.73883768683444	0.800604759191901	0	1	0.311040436165379	0.762426169922762	0.804329725228976	0	1	0.403514636359295	0.746334941024784	0.945615495858714	0	1	0.725553338171263	0.784424891146589	0.937026162408519	0	1	0.251890161881349	0.773458880282017	0.921249835663263	0	1	0.132766692423072	0.710558610972228	0.89079276041895	0	1	0.103956172257398	0.626925322196776	0.848415793855997
1110032F04Rik	chr3	68957514	68960091	chr3	68673507	68676085	0.921832118860604	0.0600927415538942	0.579035014680748	1	1	0.951910782781645	0.086802102571388	0.424733774486174	1	0	0.992025213695621	0.413972589656654	0.190192383540032	1	0	0.996774193548387	0.351749204906861	0.214054077742232	1	0	0.981853779666683	0.383028508667208	0.434593978701959	1	0	0.952013788098694	0.204145500725689	0.170121390069679	1	0	0.978013822533513	0.0881302472285356	0.17857925413033	1	0	0.985864278896414	0.0915412935775647	0.174021648626145	1	0	0.985360815483407	0.354798149894472	0.209036329374644
1110034G24Rik	chr2	132381723	132442495	chr2	132516018	132576791	0.297293460774108	0.583467398504779	0.583285858275998	0	1	0.394279490457925	0.686745276317659	0.57644945001972	0	1	0.300510959362017	0.808939401174729	0.698672159165608	0	1	0.356428895956383	0.827305770104498	0.746614663219247	0	1	0.188577431832291	0.492192349935533	0.411017134843771	0	0	0.279662554426705	0.555061683599419	0.358604671545642	0	0	0.243796094438518	0.579850642423118	0.588194048818967	0	1	0.25407936002909	0.611154038452798	0.513957666856567	0	1	0.263415510350712	0.546858862095289	0.270081949252816
1110036E04Rik	chr9	63847834	63852106	chr9	63897635	63901907	0.0776473928267247	0.207343616920602	0.560147245716289	0	1	0.0553582421745513	0.290382156556329	0.438318944739033	0	0	0.579628480015281	0.309631822740079	0.190192383540032	1	0	0.308200817810086	0.420626987732849	0.214054077742232	0	0	0.0732534262929182	0.122821259729717	0.175533546605899	0	0	0.277122641509434	0.240429970972424	0.170121390069679	0	0	0.118697527714644	0.128391854909782	0.17857925413033	0	0	0.181809917731012	0.16112903958911	0.174021648626145	0	0	0.299384795006511	0.222057568817639	0.0801963276217187
1110037F02Rik	chr4	11413104	11478290	chr4	11413104	11478290	0.399167218699726	0.948329705687518	0.739602962443578	0	1	0.607188521096747	0.915186816309135	0.739865901222665	0	1	0.0871973640227305	0.745570889642328	0.750602568035409	0	1	0.438732394366197	0.904588823262154	0.730487751435207	0	1	0.137815768110405	0.738455661143212	0.607826810990841	0	1	0.504036647314949	0.905478955007257	0.551251150357159	0	1	0.285356463657869	0.911081218980472	0.655462553135545	0	1	0.180400890868597	0.915049315940185	0.642666199219948	0	1	0.301674974179352	0.905384166329876	0.793505412156536
1110038B12Rik	chr17	34558293	34560527	chr17	35087180	35089416	0.0777420270653923	0.489826819343238	0.967220298873746	0	0	0.416773215892409	0.643936165174978	0.970682326131732	0	0	0.0593094885631059	0.558903586266176	0.884043998422367	0	0	0.684734211721945	0.700636074511586	0.858144528682238	0	0	0.0658994317367843	0.427009216369801	0.9289627065165	0	0	0.564563679245283	0.667543541364296	0.938954380121828	0	0	0.589127510552438	0.708288881673547	0.899557386388536	0	0	0.118767328757784	0.598563701649925	0.967176475743898	0	0	0.10260900803808	0.824284880326912	0.88969718217275
1110038F14Rik	chr15	76775798	76777986	chr15	76778973	76781161	0.0973076559099082	0.478991199015804	0.898724746921425	0	0	0.0685703461665956	0.650187053085192	0.858670406240414	0	0	0.433814048994795	0.674776753736689	0.884263114071607	0	0	0.20726942298955	0.388028169014084	0.875191726193085	0	0	0.550427391242061	0.379256004966334	0.863710066172926	1	0	0.349578193033382	0.367924528301887	0.87931110039879	0	0	0.314624982605872	0.381302472285356	0.743196459091108	0	0	0.0532703058951866	0.197354665697014	0.817871072351987	0	0	0.590462077327226	0.535767210022902	0.880669617424076
1110051M20Rik	chr2	91078666	91245481	chr2	91117984	91284799	0.481120469385824	0.355020346361314	0.500328673473859	1	1	0.424918312260264	0.395960600464081	0.49712958499496	0	0	0.323862279738312	0.414354615347882	0.528068714667602	0	1	0.530577010449796	0.55474784189005	0.588807572636838	1	1	0.318561673272528	0.421374337424192	0.539857136596696	0	1	0.508209361393324	0.516237300435414	0.529690170471975	1	1	0.517463704253444	0.373162020501879	0.568692756036636	1	1	0.540884505249761	0.430389527748739	0.586835531793681	1	1	0.430463873546185	0.44622569491221	0.422980849292256
1110054M08Rik	chr16	24307904	24309004	chr16	24392641	24393741	0.998107315226649	0.998272925144317	0.856172487839082	0	0	0.178031917412511	0.449400956575271	0.847057276830711	0	0	0.91652738646674	0.654218996227496	0.954073359919365	1	0	0.334348023625625	0.423580190822353	0.95863096542355	0	0	0.811183802110692	0.248173439663817	0.93509794469521	1	0	0.115293904208999	0.0709814949201742	0.937508216836846	0	0	0.111902221809917	0.0831207384387031	0.910907577019151	0	0	0.0805872460342712	0.0704513431207672	0.947324597922784	0	0	0.124567784812969	0.3203556513539	0.899557386388536
1110057K04Rik	chr12	8234114	8311766	chr12	8214912	8292565	0.374420365288161	0.830273492949749	0.575047109864587	0	1	0.466614575934082	0.749585641899891	0.60594241640738	0	1	0.360584499307578	0.707129554462538	0.501906306148385	0	1	0.40222626079055	0.779781917310314	0.542442701257724	0	1	0.355140633207583	0.722362828900244	0.570270388711162	0	1	0.502358490566038	0.782247822931785	0.528989000394408	0	1	0.375527621874855	0.827032793728837	0.662036022612735	0	1	0.322985318849143	0.847597836461979	0.608659450457952	0	1	0.234047330369572	0.772419057883156	0.401814277575704
1110058L19Rik	chr1	23950214	23959915	chr1	24002777	24012479	0.192438724330463	0.638686476767294	0.642184144791621	0	1	0.808045650423829	0.735805275370555	0.617336430167843	0	1	0.312019483310253	0.734969676710759	0.824093956790394	0	1	0.241026805997274	0.706269877328487	0.875016433673693	0	1	0.307148655747099	0.839023924358913	0.8102020246286	0	1	0.325834542815675	0.794856676342525	0.796879793154827	0	1	0.584720998191011	0.811540423952874	0.793111003987905	0	1	0.506636061997182	0.803463478932776	0.785003724966037	0	1	0.580942116844043	0.737168260810993	0.585082606599763
1110059E24Rik	chr19	21664409	21719888	chr19	21671802	21727281	0.44071164947478	0.683353837418378	0.812787589289627	0	1	0.664867168631908	0.762513614623289	0.814934922652176	0	1	0.0876271429253617	0.560479442242491	0.549848810202025	0	1	0.414856883234893	0.821172194457065	0.57772032078531	0	1	0.0977030705314932	0.298505324483071	0.575967395591393	0	1	0.373049709724238	0.572931785195936	0.56054165388492	0	1	0.110209193376316	0.60327473444965	0.677067356150576	0	1	0.106540611790373	0.583200763601655	0.539857136596696	0	1	0.156540482284791	0.601643540347568	0.700249791840133
1110059G10Rik	chr9	122793786	122799698	chr9	122854206	122860118	0.0996025361975963	0.160878205734835	0.741969411455366	0	1	0.0698489368755031	0.878841691528153	0.812261711731452	0	1	0.770163793515114	0.947184948187766	0.797931548271178	0	1	0.631031349386642	0.856474329850068	0.812174065471756	0	1	0.757843464973019	0.925313977364978	0.799246242166616	0	1	0.718069666182874	0.718432510885341	0.785222840615277	0	1	0.425669094113827	0.84526183960295	0.80468031026776	0	1	0.251034043907095	0.783828007817826	0.764450677067356	0	1	0.355359468319188	0.790897660424806	0.863447127393838
1110065P20Rik	chr4	124351788	124353034	chr4	124526728	124527974	0.977713636793792	0.478068515188795	0.775450282659187	1	0	0.814864800871336	0.602405644741204	0.751479030632368	1	0	0.560861467933718	0.380497588462824	0.875761426881108	1	0	0.255611085870059	0.402953203089505	0.906963495332837	0	0	0.0725371281218662	0.218972350890597	0.939655550199395	0	0	0.287055515239477	0.25544267053701	0.933301196371445	0	0	0.17723456561065	0.0908669233266849	0.898549454402033	0	0	0.470614972046725	0.0542248079632744	0.880844909943468	0	0	0.266334366159235	0.507027706677444	0.791445725053683
1190002F15Rik	chr6	134894784	134917411	chr6	134879109	134901736	0.20500141951358	0.513248793413457	0.582497041938735	0	1	0.63290240090922	0.508310839607899	0.525526973136421	1	1	0.0863378062174681	0.253283033283988	0.190192383540032	0	0	0.45842798727851	0.494139027714675	0.540952714842894	0	1	0.105486843990258	0.0911131273578148	0.175533546605899	0	0	0.608535921625544	0.397269593613933	0.170121390069679	1	0	0.554803098473955	0.363792383691266	0.17857925413033	1	0	0.460524521612654	0.386573337575565	0.174021648626145	0	0	0.29098747137276	0.535273249809152	0.347517419694115
1190002N15Rik	chr9	94327215	94347433	chr9	94418282	94438500	0.910286741743163	0.597118387432573	0.571672728866296	1	1	0.412866410948525	0.625088791021452	0.577282089486831	0	1	0.885583305477293	0.998089871543861	0.760068364082563	0	1	0.605588368923217	0.971558382553385	0.67189622682852	0	1	0.978272288811423	0.906379829043503	0.391997896489767	0	0	0.945210449927431	0.541318940493469	0.482536482755598	1	0	0.682522380444362	0.850596038777309	0.828038038476708	0	1	0.528748693241216	0.75846552429435	0.652131995267102	0	1	0.478916879967668	0.626790605774844	0.78346991542136
1190003K10Rik	chr13	64496010	64512583	chr13	64582553	64599100	0.275906122835242	0.354783760764645	0.110697225995881	0	0	0.723445565184449	0.35828952976275	0.148560410184495	1	0	0.399192970727281	0.178620887254668	0.190192383540032	0	0	0.954111767378464	0.360245343025897	0.214054077742232	1	0	0.611097846330166	0.327372140776467	0.175533546605899	1	0	0.914051161103048	0.455483490566038	0.170121390069679	1	0	0.575629667424278	0.291015353216754	0.17857925413033	1	0	0.804622517158311	0.552929412299441	0.174021648626145	1	0	0.735641474695765	0.177735866002066	0.203777553792892
1190005I06Rik	chr8	123494578	123520359	chr8	123132501	123158282	0.808744203652882	0.226270464654112	0.435338971909374	1	0	0.585689255102524	0.29274991712838	0.360269950479863	1	0	0.787402702831765	0.240723938684877	0.504491870809413	1	1	0.36347114947751	0.178328032712403	0.214054077742232	0	0	0.579819492860895	0.177976218900721	0.614794688636662	1	1	0.309551886792453	0.128220246734398	0.170121390069679	0	0	0.210677675216847	0.36564775731713	0.573600946579605	0	1	0.319440025453389	0.224762510794964	0.701301546956484	0	1	0.819839238403161	0.184786025416498	0.224462071081117
1200014J11Rik	chr11	72864061	72899774	chr11	72861368	72897081	0.363395476483392	0.914829185199205	0.74994522108769	0	1	0.448595917980774	0.880475446322868	0.707568254524738	0	1	0.150303232892412	0.851678525380832	0.549059993864762	0	1	0.580054520672422	0.901590186278964	0.58346115079539	0	1	0.376199799436512	0.90826608089394	0.574608878566107	0	1	0.328329100145138	0.871734397677794	0.570840089399185	0	1	0.329607124634723	0.885245141240317	0.608659450457952	0	1	0.253852097631926	0.890823144402527	0.64029975020816	0	1	0.232251111410481	0.928465579954196	0.603225382356808
1300002E11Rik	chr16	21708329	21723022	chr16	21794419	21809112	0.547837607646447	0.767057821519826	0.849511372102196	0	1	0.165648529620685	0.719846569114931	0.870721766948595	0	1	0.283224296833962	0.720500453655508	0.55523905517332	0	1	0.241344843253067	0.786233530213539	0.570708620009641	0	1	0.400028651926842	0.708514397593238	0.729961873877032	0	1	0.345700290275762	0.728274673439768	0.758359262018493	0	1	0.154320701331231	0.723549329746278	0.733730663043955	0	1	0.176719240034544	0.732466706058815	0.687935492352864	0	1	0.209439130630024	0.72517849925906	0.702966825890705
1300002K09Rik	chr4	45870046	45908108	chr4	45861818	45899880	0.447761900255512	0.380335005204883	0.500635435382795	0	1	0.426007482123408	0.24861486006535	0.459836101494369	0	0	0.696790984193687	0.110118905496395	0.190192383540032	1	0	0.527260336210813	0.126624261699228	0.214054077742232	1	0	0.490950766439043	0.265173582923452	0.531749857574828	1	1	0.385930696661829	0.357900943396226	0.548709408825978	0	1	0.338095458973051	0.806345377800455	0.88676103247294	0	1	0.434934775692014	0.860506340620881	0.845698759805425	0	1	0.616237819390184	0.564955768108132	0.247118629212498
1300017J02Rik	chr9	103108679	103146447	chr9	103152859	103190627	0.60755181224567	0.35033595154727	0.40317279460099	1	0	0.286475351612445	0.201117582990008	0.369341338358386	0	0	0.681486079938876	0.109689126593763	0.522766115956002	1	1	0.693094048159927	0.144343480236256	0.214054077742232	1	0	0.572322238670551	0.145551788357767	0.433454577325913	1	0	0.54385885341074	0.176433236574746	0.421315570358035	1	0	0.528735099030567	0.900923048378867	0.944037863184189	0	1	0.338893686650607	0.911458570064997	0.929970638503002	0	1	0.748147649198437	0.140464322600925	0.271396643148254
1500009C09Rik	chr15	82080161	82088516	chr15	82082826	82091181	0.248130973786316	0.360130595249361	0.256715894649196	0	0	0.0931950561159256	0.364350996827201	0.279679214689513	0	0	0.815027935628671	0.0729191538130939	0.190192383540032	1	0	0.707087687414811	0.0787369377555657	0.214054077742232	1	0	0.745188863951101	0.125304426722697	0.175533546605899	1	0	0.743559506531205	0.0876269956458636	0.170121390069679	1	0	0.85903798877499	0.137483185676516	0.17857925413033	1	0	0.721739920912686	0.0656333803008954	0.380560059599457	1	0	0.90498001706408	0.17930755759127	0.216880669617424
1500009L16Rik	chr10	83152663	83192560	chr10	83185609	83225507	0.671051386391596	0.137361597425949	0.2513256496779	1	0	0.643462613060567	0.283823459771748	0.26447258863228	1	0	0.589179122295974	0.432811231555322	0.466146632192471	1	0	0.466969559291231	0.417037710131758	0.428458740523248	0	0	0.673988825748532	0.194045174537988	0.392392304658399	1	0	0.453782656023222	0.234669811320755	0.440816863140366	0	0	0.775917250336286	0.198061134560972	0.437880713440554	1	0	0.701968092359438	0.24071633107586	0.470266006398177	1	0	0.813776999416229	0.281198078045714	0.342784521670538
1500011K16Rik	chr2	127482817	127483929	chr2	127617113	127618224	0.820289580770323	0.231025835147156	0.714360839651168	1	0	0.854216981578823	0.449400956575271	0.751698146281607	1	0	0.568979513872308	0.674537987679671	0.960296244357772	0	0	0.168627896410722	0.59815992730577	0.966825890705114	0	0	0.464471610715821	0.383028508667208	0.965905604978308	0	0	0.766962989840348	0.437953555878084	0.9628818090188	1	0	0.0900783895356927	0.155364348995779	0.96564266619922	0	0	0.392527612381255	0.146266078814599	0.902405889828652	0	0	0.306816650949751	0.467353720418519	0.959989482448837
1500012F01Rik	chr2	166754138	166757067	chr2	166888433	166891362	0.742263650988928	0.596148386486231	0.985319251500942	1	1	0.814864800871336	0.984751621915992	0.980367237828126	0	1	0.365264314025118	0.935962943507951	0.834523861694202	0	1	0.348659700136302	0.929577464788732	0.821376922739822	0	1	0.596867389331933	0.881906308199226	0.82926508611245	0	1	0.768709179970972	0.87241473149492	0.856742188527105	0	1	0.0693909736073102	0.747390880838629	0.879705508567422	0	1	0.516317440116358	0.861142675332939	0.858056882422543	0	1	0.584399838340294	0.93021689343931	0.90052149524519
1500012K07Rik	chr7	75182214	75204932	chr7	82453587	82476305	0.801173464559478	0.295542727358758	0.43139489022306	1	0	0.430222095941658	0.433631671165412	0.300977255795609	0	0	0.760278878754596	0.274628718781338	0.190192383540032	1	0	0.877646524307133	0.412948659700136	0.214054077742232	1	0	0.827658660044888	0.183420085000716	0.175533546605899	1	0	0.933100507982583	0.429880261248186	0.170121390069679	1	0	0.892944941787652	0.316526740572383	0.17857925413033	1	0	0.934684787055134	0.340166356074724	0.174021648626145	1	0	0.89343931025192	0.168664960258656	0.37411805951181
1500015A07Rik	chr18	61851758	61853620	chr18	61886043	61887907	0.0441941894577458	0.115027917100407	0.846750514921776	0	0	0.472960174267178	0.134536155703935	0.782768745343792	1	0	0.487775177880712	0.65868392149372	0.190192383540032	0	0	0.291072239890959	0.737482962289868	0.214054077742232	0	0	0.116088056921828	0.298720213934387	0.578070905824094	0	0	0.249954644412192	0.431376995645864	0.433980454884088	0	0	0.641286701609537	0.341759821884132	0.633156580042947	1	0	0.151811281305395	0.175219308213263	0.174021648626145	0	0	0.0747676141721676	0.415151106919934	0.28590209912792
1500015L24Rik	chr19	20472310	20489808	chr19	20479777	20497275	0.713163622598656	0.558436642377212	0.12704325342916	1	0	0.695056115925558	0.493251882369655	0.123712695560717	1	0	0.873334606752304	0.757795711761616	0.190192383540032	0	0	0.973421172194457	0.80881417537483	0.214054077742232	0	0	0.962633112076787	0.827372140776467	0.175533546605899	0	0	0.940856313497823	0.616926705370102	0.170121390069679	1	0	0.754116610232386	0.520988914142585	0.17857925413033	1	0	0.609335939275487	0.537339211854007	0.174021648626145	1	0	0.852440612510665	0.193587498316045	0.447697094526491
1500015O10Rik	chr1	43675147	43687110	chr1	43787446	43799409	0.417810163717233	0.446862874988171	0.52789342214821	0	1	0.634891319789743	0.462944547047403	0.467855734256541	1	0	0.495511198128074	0.319755503557614	0.190192383540032	1	0	0.844116310767833	0.431122217174012	0.214054077742232	1	0	0.667733155054677	0.396853063368512	0.175533546605899	1	0	0.577966255442671	0.522314949201742	0.398264604058022	1	0	0.665197829212858	0.44593905097639	0.17857925413033	1	0	0.751261306304259	0.606586064269806	0.174021648626145	1	0	0.714625712874399	0.423638241501639	0.110565756606337
1500017E21Rik	chr19	36684561	36754623	chr19	36693907	36763969	0.662392353553516	0.226696318728116	0.317805337657215	1	0	0.416110242932235	0.159918549036321	0.354879705508567	0	0	0.532830332839883	0.744950097894083	0.190192383540032	0	0	0.414039073148569	0.708995910949568	0.659362811692011	0	1	0.653359438422234	0.270378682966429	0.451772645602349	1	0	0.621235486211901	0.252086357039187	0.504667163328805	1	1	0.216197411753792	0.252377197458138	0.603838906174679	0	1	0.294986591518567	0.317849188673242	0.52342346290372	0	1	0.587296241411828	0.269073600071849	0.275384547964416
1600002D24Rik	chr16	95946795	96033987	chr16	96063492	96150684	0.485852181319201	0.288113939623356	0.235461676672948	1	0	0.47071080172373	0.204621868636643	0.182567158946492	0	0	0.672890501886252	0.535934291581109	0.405451597353083	1	0	0.405043162199	0.526851431167651	0.479863271834874	0	0	0.53980230170479	0.172532352800726	0.367106358736141	1	0	0.396317126269956	0.21530297532656	0.355098821157807	0	0	0.485899160443434	0.196112992253815	0.444454182917744	1	0	0.5770192263988	0.236398345529749	0.497962224462071	1	0	0.442902689837891	0.239166554402982	0.249178316315351
1600002H07Rik	chr17	23942655	23948369	chr17	24352000	24357714	0.703771174410902	0.788587110816694	0.681668784784609	0	1	0.136240943315812	0.617180470710802	0.637407423638196	0	1	0.480898715438613	0.381882431593525	0.190192383540032	1	0	0.335801908223535	0.439527487505679	0.214054077742232	0	0	0.0790554414784394	0.442982665584261	0.175533546605899	0	0	0.109125544267054	0.414867561683599	0.412901529427232	0	0	0.0914699197550907	0.850317732733429	0.964722380472413	0	1	0.15767465115222	0.714831144038907	0.963013278408344	0	1	0.320086218510036	0.61349858547757	0.351592970769972
1600002K03Rik	chr10	79576072	79578248	chr10	79635688	79637864	0.167076748367559	0.689552380051103	0.856391603488321	0	0	0.993322915186816	0.803807358999858	0.74442350672685	0	0	0.846330165703644	0.690893462585359	0.556203164029975	1	0	0.170786006360745	0.294684234438891	0.635479205924887	0	0	0.779356286710281	0.806050331884819	0.803979140190192	0	0	0.095700290275762	0.544130986937591	0.820500460142863	0	0	0.432487592188877	0.380026902917575	0.573557123449757	0	0	0.24335257488296	0.266533339393664	0.561286647092335	0	0	0.144236382415016	0.427140868471867	0.496121653008458
1600010M07Rik	chr7	109789553	109797823	chr7	117141890	117150160	0.670436263840257	0.675925049682975	0.405363951093387	0	0	0.124828337358526	0.449400956575271	0.381042114027784	0	0	0.144883243398119	0.45164987345399	0.190192383540032	0	0	0.375465697410268	0.423761926397092	0.214054077742232	0	0	0.680817534979227	0.226660617926556	0.175533546605899	1	0	0.72877358490566	0.448793541364296	0.170121390069679	1	0	0.605640335822626	0.427895542464864	0.17857925413033	1	0	0.786964228898686	0.374301168128721	0.174021648626145	1	0	0.569985181193588	0.474111994252099	0.308339541610062
1600012H06Rik	chr17	14679759	14682515	chr17	15080188	15082944	0.251159269423678	0.588956184347497	0.9448705026513	0	1	0.879457309276886	0.621110953260406	0.953196897322407	1	1	0.958215940021967	0.995463444916671	0.879617862307726	0	1	0.213811903680145	0.934120854157201	0.86660239274289	0	1	0.944797287617592	0.97631440714388	0.928173890179237	0	1	0.878809869375907	0.859306966618287	0.925018624830185	0	1	0.738067628368663	0.696878333874484	0.94421315570358	0	1	0.282578064633426	0.458070087723285	0.895087427144047	0	1	0.13543490951547	0.687906955857919	0.951794557167273
1600014C10Rik	chr7	37892304	37906653	chr7	38968235	38982584	0.274581243493896	0.558625910854547	0.817432841053508	0	1	0.707297438083061	0.685987592934602	0.81208641921206	0	1	0.47562198557853	0.695430017668688	0.834217099785267	0	1	0.21094956837801	0.550159018627896	0.85555896402121	0	1	0.579055441478439	0.605749486652977	0.857881589903151	1	1	0.191718069666183	0.601551161103048	0.862702134186424	0	1	0.315367132056218	0.802124402801614	0.96226828520093	0	1	0.269760465433389	0.738057361029044	0.958806257942942	0	1	0.271318873770713	0.664511203915757	0.818046364871379
1600014C23Rik	chr17	45196444	45197425	chr17	45869812	45870793	0.414403331125201	0.040787356865714	0.0391559665191288	0	0	0.658805701567458	0.0475209546810626	0.0607169464043122	1	0	0.982617831049138	0.534740461296022	0.190192383540032	1	0	0.885574738755111	0.230667878237165	0.214054077742232	1	0	0.954777708800917	0.751754930519077	0.175533546605899	0	0	0.321026850507983	0.226097605224964	0.170121390069679	0	0	0.960990769516211	0.056496126907556	0.17857925413033	1	0	0.759420026362438	0.210217717376483	0.174021648626145	1	0	0.961650725223405	0.190264493241726	0.0208378982426925
1600015I10Rik	chr6	48859481	48863272	chr6	48879894	48883686	0.0887669158701618	0.091038137598183	0.0783119330382576	0	0	0.178860633612729	0.34341999337027	0.0607169464043122	0	0	0.564108686309154	0.241726756124349	0.190192383540032	1	0	0.563743752839618	0.288732394366197	0.214054077742232	1	0	0.0618881619788931	0.237572226732248	0.175533546605899	0	0	0.363298258345428	0.195074383164006	0.170121390069679	0	0	0.74859687369544	0.0947632079409991	0.17857925413033	1	0	0.752102177173765	0.270578610063179	0.174021648626145	1	0	0.575688176388702	0.12322062059365	0.201235812261712
1600016N20Rik	chr7	141061362	141065400	chr7	148395941	148399979	0.931390176966026	0.439055550298098	0.774486173802533	1	1	0.935952076526022	0.547473599469622	0.843814365221964	1	1	0.921923499355332	0.0834248603218566	0.190192383540032	1	0	0.834120854157201	0.103725579282144	0.214054077742232	1	0	0.641421135571367	0.414450121770689	0.474692142512818	1	0	0.329735123367199	0.205007256894049	0.54104036110259	0	1	0.58499930423489	0.320701331230577	0.17857925413033	1	0	0.684650697695559	0.230944047997818	0.174021648626145	1	0	0.312317571511967	0.463199964075621	0.183531267803146
1600019K03Rik	chr16	35422916	35429166	chr16	35503255	35509505	0.863442793602725	0.399451121415728	0.0811604364783733	1	0	0.758867263342331	0.130889804422977	0.141636355668522	1	0	0.0879136621937825	0.101523327443771	0.190192383540032	0	0	0.707950931394821	0.39409359382099	0.214054077742232	1	0	0.0710806551740605	0.0611241105964376	0.175533546605899	0	0	0.749365021770682	0.305039005805515	0.170121390069679	1	0	0.580244909318614	0.36564775731713	0.17857925413033	1	0	0.238080087268761	0.213535748375074	0.174021648626145	0	0	0.609726525663478	0.107593515649558	0.0436040141986941
1600020E01Rik	chr6	86492963	86530083	chr6	86477323	86514443	0.208006056591275	0.848064729819249	0.736666812743766	0	1	0.496377326324762	0.909977743050623	0.74464262237609	0	1	0.113270617449023	0.687311971730099	0.538016565143082	0	1	0.498455247614721	0.80368014538846	0.605854770147684	0	1	0.225633923881381	0.718494818776563	0.661816906963495	0	1	0.482946298984035	0.910468069666183	0.790525439326877	0	1	0.146991975509068	0.868917853332715	0.741224418247951	0	1	0.157129221399027	0.919549111404027	0.719312853323984	0	1	0.141003188288652	0.68112622928735	0.898900039440817
1600023N17Rik	chr5	45956948	45957956	chr5	46059939	46060947	0.149995268288067	0.20963849720829	0.0391559665191288	0	0	0.0446322867831605	0.0514040820192262	0.0607169464043122	0	0	0.893152189484743	0.920634162647438	0.190192383540032	0	0	0.367378464334393	0.569422989550204	0.214054077742232	0	0	0.844921445967241	0.842748674848384	0.175533546605899	0	0	0.542951741654572	0.232855587808418	0.170121390069679	1	0	0.272090542232942	0.162322000092769	0.17857925413033	0	0	0.0651788555065679	0.0694059360938139	0.174021648626145	0	0	0.1217387399524	0.318289999550945	0.42885314869188
1600027J07Rik	chr8	106233006	106236663	chr8	105867777	105871434	0.732610958644838	0.133907447714583	0.254875323195583	1	0	0.642704929677511	0.0431405976227684	0.0607169464043122	1	0	NA	NA	NA	NA	NA	0.958609722853249	0.181576556110859	0.214054077742232	1	0	NA	NA	NA	NA	NA	0.914844883889695	0.489182692307692	0.170121390069679	1	0	0.801011178626096	0.45985435317037	0.17857925413033	1	0	0.608085996091087	0.448615972001273	0.174021648626145	1	0	0.844986303830437	0.305357223045489	0.121609185328016
1600029I14Rik	chr9	99279772	99284103	chr9	99370839	99375170	0.77318538847355	0.804130784517839	0.52938340856304	0	1	0.135601647961358	0.257138798124734	0.49055611551777	0	0	0.69201566305334	0.259299937920825	0.190192383540032	1	0	0.643661971830986	0.2069741026806	0.214054077742232	1	0	0.653932476959076	0.364452509431259	0.175533546605899	1	0	0.333000725689405	0.19353229317852	0.170121390069679	0	0	0.2242682870263	0.0865995639871979	0.17857925413033	0	0	0.280078178264624	0.332848506886051	0.174021648626145	0	0	0.646773541694733	0.561183708294041	0.586528769884745
1600029O15Rik	chr9	58001033	58006945	chr9	58050703	58056615	0.726649001608782	0.269565628844516	0.60147245716289	1	1	0.939243263721173	0.492210067717952	0.490643761777466	1	0	0.890263120194833	0.210782675134903	0.190192383540032	1	0	0.721808268968651	0.169922762380736	0.214054077742232	1	0	0.78112315553221	0.0831860942648393	0.175533546605899	1	0	0.882302249637155	0.134025761973875	0.480476795652746	1	0	0.899624286840763	0.073101720859038	0.487488496428415	1	0	0.7728285077951	0.0874505704286169	0.174021648626145	1	0	0.950154923885222	0.198257667609682	0.111880450501775
1700001C02Rik	chr5	30742657	30760668	chr5	30768449	30786460	0.85397936973597	0.245008043910287	0.16775494105789	1	0	0.449258890940948	0.0579627788038074	0.123844164950261	0	0	0.655985865049425	0.0835203667446636	0.190192383540032	1	0	0.599863698318946	0.0992276238073603	0.214054077742232	1	0	0.426746573707082	0.0928561195740414	0.175533546605899	0	0	0.504898403483309	0.145500725689405	0.170121390069679	1	0	0.683612412449557	0.0923048378867294	0.17857925413033	1	0	0.582837143766192	0.12581246306986	0.174021648626145	1	0	0.909515469935785	0.239480892720823	0.104649634076866
1700001C19Rik	chr17	46875925	46900566	chr17	47549682	47574324	0.606984006813665	0.338080817639822	0.342127174722819	1	0	0.268077851967609	0.096746696974002	0.31346684780227	0	0	0.802253951578244	0.149706317749869	0.478197992900653	1	0	0.735165833711949	0.165197637437528	0.489197598492484	1	0	0.658803304522229	0.173917195931426	0.175533546605899	1	0	0.586810595065312	0.150081640058055	0.359524957272448	1	0	0.350248156222459	0.465374089707315	0.589990797142732	0	1	0.473069405936094	0.398345529748648	0.73934002366449	1	1	0.703489155328034	0.252952534914006	0.83649590253736
1700001D01Rik	chr8	64173663	64181014	chr8	63760318	63767669	0.546796631021103	0.255039273209047	0.228493799027127	1	0	0.488137519534025	0.398020552161765	0.139401376046277	1	0	0.527816245642519	0.658469032042405	0.190192383540032	0	0	0.51240345297592	0.839345751930941	0.214054077742232	0	0	0.247194498830046	0.207320567308151	0.556597572198606	0	1	0.45269412191582	0.424233490566038	0.614531749857575	0	1	0.403659724477017	0.429565378728141	0.384504141285771	0	0	0.815099313667561	0.575610199536385	0.174021648626145	1	0	0.609816336611433	0.601598634873591	0.343266576098865
1700001G11Rik	chr14	65249437	65251239	chr14	66914165	66915966	0.194142140626479	0.557726885587205	0.425040536395109	0	0	0.049580906378747	0.0612776436046787	0.525088741837942	0	0	0.258583639749773	0.27176352609713	0.190192383540032	0	0	0.187823716492503	0.237482962289868	0.214054077742232	0	0	0.094503605367461	0.216536937109021	0.175533546605899	0	0	0.420537010159652	0.283971335268505	0.170121390069679	0	0	0.934296581474094	0.0515793867990166	0.17857925413033	1	0	0.865597018317349	0.184037089223217	0.174021648626145	1	0	0.916879967668059	0.335937850824015	0.349577106796967
1700001G17Rik	chr1	33614369	33615258	chr1	33726668	33727557	0.395523800511025	0.543981262420744	0.271484289407949	0	0	0.988350617985509	0.449400956575271	0.528682238485473	1	0	0.609330977508237	0.184208012988874	0.190192383540032	1	0	0.143843707405725	0.0766924125397547	0.214054077742232	0	0	0.904183181318944	0.340552027123824	0.175533546605899	1	0	0.194530116110305	0.257642416545718	0.170121390069679	0	0	0.25344403729301	0.0538986038313465	0.17857925413033	0	0	0.422798963683469	0.0541793554838416	0.174021648626145	0	0	0.134222461718083	0.166576855718712	0.125377974494938
1700001K19Rik	chr12	111115495	111130426	chr12	111905898	111920829	0.330273492949749	0.506103908394057	0.48779525833735	0	0	0.2016858455273	0.477529952171236	0.487137911389631	0	0	0.357814813046177	0.218566448593668	0.638765940663482	0	1	0.121717401181281	0.182962289868242	0.525001095578246	0	1	0.163817391719593	0.284370373907645	0.574740347955651	0	1	0.133390783744557	0.406839622641509	0.610500021911565	0	1	0.458068556055476	0.50006957651097	0.434900740610894	0	0	0.504113449388664	0.453115767465115	0.174021648626145	1	0	0.418968072208002	0.496474920292784	0.204084315701827
1700001K23Rik	chr19	53302049	53308517	chr19	53323225	53329695	0.797766631967446	0.890934039935649	0.74972610543845	0	1	0.512762229483355	0.698347303120708	0.674744730268636	0	1	0.707965235662098	0.482020915906595	0.190192383540032	1	0	0.495592912312585	0.485211267605634	0.214054077742232	1	0	0.145933814048995	0.496872164653073	0.175533546605899	0	0	0.578918722786647	0.632937227866473	0.378456549366756	0	0	0.644417644603182	0.563569738856162	0.17857925413033	1	0	0.725285214308441	0.507522385346121	0.174021648626145	1	0	0.172437020072747	0.543311329651084	0.202068451728822
1700001L05Rik	chr15	83181613	83195063	chr15	83184276	83197727	0.513012207816788	0.394340872527681	0.607257110302818	1	1	0.494198986598475	0.553819197802718	0.618432008414041	1	1	0.656869299460389	0.410773124492622	0.190192383540032	1	0	0.795274875056792	0.449977283053158	0.214054077742232	1	0	0.598252232462633	0.606991070149468	0.548183531267803	1	1	0.719521044992743	0.708000725689405	0.520706428853149	0	1	0.64362911081219	0.691961593765945	0.484552346728603	0	0	0.455615653833917	0.74905686105177	0.530566633068934	0	1	0.378306165521577	0.655844447438143	0.560716946404312
1700001L19Rik	chr13	69064809	69081602	chr13	68736315	68753108	0.408441374089145	0.199252389514526	0.241421622332267	0	0	0.803475872519771	0.198607756783634	0.203426968754108	1	0	0.799293252471229	0.161835633446349	0.190192383540032	1	0	0.850159018627896	0.217401181281236	0.214054077742232	1	0	0.723986438087961	0.174442481256865	0.175533546605899	1	0	0.644094702467344	0.26864114658926	0.170121390069679	1	0	0.738531471775129	0.177930330720349	0.17857925413033	1	0	0.881869005954275	0.190218626426072	0.174021648626145	1	0	0.742242579370425	0.147424671067403	0.157193566764538
1700001O22Rik	chr2	30617571	30625673	chr2	30651082	30659184	0.836140815747137	0.498296583703984	0.105569919803672	1	0	0.86200691386087	0.141378983757162	0.387177352206495	1	0	0.788644286328256	0.199703930089299	0.190192383540032	1	0	0.698818718764198	0.251385733757383	0.214054077742232	1	0	0.521274055680245	0.159209206819159	0.175533546605899	1	0	0.584361393323657	0.191582002902758	0.170121390069679	1	0	0.945266478037015	0.181780230994016	0.17857925413033	1	0	0.953093041225399	0.130084996136539	0.174021648626145	1	0	0.930351609861242	0.199829359198886	0.0460581094701784
1700001P01Rik	chr11	97587570	97592008	chr11	97632794	97637232	0.0558815179331882	0.527207343616921	0.346421841447916	0	0	0.407278495998485	0.644315006866506	0.471712169683159	0	0	0.967623322668449	0.893343202330357	0.190192383540032	0	0	0.692230804179918	0.21240345297592	0.214054077742232	1	0	0.977006828709231	0.993648822883339	0.175533546605899	0	0	0.163552249637155	0.632302249637155	0.170121390069679	0	0	0.342664316526741	0.440326545758152	0.541960646829397	0	1	0.77496477432844	0.571201309031408	0.664972172312547	1	1	0.238492972293323	0.501639049800171	0.354529120469784
1700003D09Rik	chr11	98166807	98174373	chr11	98212031	98219597	0.561133718179237	0.211365572063973	0.396073447565625	1	0	0.86013638300895	0.460150589572382	0.326000262938779	1	0	0.827085621508046	0.256386992025214	0.190192383540032	1	0	0.325079509313948	0.18836892321672	0.214054077742232	0	0	0.688553555226589	0.35055632491285	0.86809237915772	1	1	0.498684687953556	0.511928519593614	0.910206406941584	1	1	0.555127788858481	0.0993552576650123	0.57031421184101	1	1	0.791282214444798	0.264578882778056	0.60191068846137	1	1	0.722753603664287	0.859580582873052	0.98220780928174
1700003E16Rik	chr6	83122061	83128633	chr6	83106397	83112969	0.949323365193527	0.480978518027822	0.358823787194881	1	0	0.935099682720083	0.283089453994412	0.449099434681625	1	0	0.788453273482642	0.232462633112077	0.190192383540032	1	0	0.801908223534757	0.20358927760109	0.214054077742232	1	0	0.425409483787785	0.0798911226780001	0.430474604496253	0	0	0.237617924528302	0.235531567489115	0.513563258687936	0	1	0.560137297648314	0.128531007931722	0.17857925413033	1	0	0.434843870733149	0.111494932048543	0.443709189710329	0	0	0.73721316628497	0.236651847860254	0.548753231955826
1700003F12Rik	chr2	154240344	154241489	chr2	154374639	154375784	0.955285322229583	0.328333491057064	0.286252684166703	1	0	0.140171425865416	0.256002273050149	0.0607169464043122	0	0	0.997373573372809	0.979466119096509	0.190192383540032	0	0	0.854702407996365	0.437664697864607	0.214054077742232	1	0	0.994460627477198	0.941836588510577	0.175533546605899	0	0	0.819756894049347	0.133572206095791	0.170121390069679	1	0	0.983487174729811	0.109629389118234	0.17857925413033	1	0	0.953638470978592	0.218853688468706	0.174021648626145	1	0	0.989671740985226	0.429251425748799	0.0208378982426925
1700003G13Rik	chr9	45069260	45073074	chr9	45126348	45130162	0.650326488123403	0.0870634995741459	0.337525746088786	1	0	0.864137898375716	0.356584742150874	0.319733555370525	1	0	0.896041258774653	0.316985817296213	0.190192383540032	1	0	0.803498409813721	0.247114947751022	0.214054077742232	1	0	0.888114225681677	0.294876080416408	0.175533546605899	1	0	0.83857946298984	0.242539005805515	0.170121390069679	1	0	0.92161046430725	0.290899392365138	0.17857925413033	1	0	0.905958820053634	0.122039907276942	0.174021648626145	1	0	0.937087430957834	0.10458484889308	0.115298654629914
1700003G18Rik	chr7	115872910	115884298	chr7	123225275	123236663	0.54211223620706	0.303728589003501	0.568254524738157	1	1	0.964412558602074	0.482312828526779	0.571409790087208	1	1	0.804641612148417	0.366744663578626	0.69481572373899	1	1	0.934893230349841	0.709541117673785	0.214054077742232	1	0	0.70495678334368	0.146769495248555	0.605898593277532	1	1	0.890239477503628	0.456594702467344	0.516455585257899	1	1	0.48629342733893	0.427199777355165	0.397519610850607	1	0	0.481296304713422	0.381778100995409	0.469915421359394	1	0	0.874983160447259	0.285643719969464	0.782856391603488
1700003H04Rik	chr3	124557912	124573113	chr3	124268808	124284009	0.929970663386013	0.320336897889656	0.229633200403173	1	0	0.803523227731212	0.294549415163139	0.184845961698585	1	0	0.647557423236713	0.319373477866387	0.190192383540032	1	0	0.835143116765107	0.481349386642435	0.214054077742232	1	0	0.8581252089203	0.427534501695239	0.175533546605899	1	0	0.949065674891147	0.453782656023222	0.170121390069679	1	0	0.835845818451691	0.319680875736351	0.17857925413033	1	0	0.586882414435707	0.266078814599336	0.174021648626145	1	0	0.398850419866182	0.330504288472765	0.58070029361497
1700003L19Rik	chr16	12724967	12762231	chr16	12811482	12848746	0.342386675499196	0.168732847544242	0.112231035540558	0	0	0.334706634465123	0.245962968224653	0.135457294359963	0	0	0.636144405711284	0.249988061697149	0.190192383540032	1	0	0.836710586097228	0.397819173103135	0.214054077742232	1	0	0.783152667016857	0.356668735972494	0.175533546605899	1	0	0.791455007256894	0.440266690856313	0.170121390069679	1	0	0.82712556241013	0.255021104874994	0.17857925413033	1	0	0.858006454252079	0.459251852188537	0.174021648626145	1	0	0.415330728815843	0.11167991378149	0.218063894123318
1700003M02Rik	chr4	34900219	34919093	chr4	34658580	34677455	0.651651367464749	0.0879625248414876	0.160787063412069	1	0	0.926930908746508	0.491878581237865	0.209386914413427	1	0	0.829998567403658	0.223771548636646	0.190192383540032	1	0	0.753657428441617	0.180190822353476	0.214054077742232	1	0	0.694642089680531	0.19531063464018	0.175533546605899	1	0	0.751315312046444	0.343205732946299	0.170121390069679	1	0	0.751287165452943	0.230553365183914	0.48017003374381	1	0	0.627312394891141	0.321212672151266	0.448442087733906	1	0	0.867169607975212	0.183573577619112	0.65388492046102
1700003M07Rik	chr4	129462677	129467442	chr4	129637617	129642382	0.803326393489164	0.556969811677865	0.405013366054604	1	0	0.47165790595255	0.298266799261259	0.0607169464043122	0	0	0.976839692469319	0.354615347882145	0.190192383540032	1	0	0.934075420263517	0.108450704225352	0.214054077742232	1	0	0.928322429683396	0.510529583114465	0.175533546605899	1	0	0.66686320754717	0.12300435413643	0.170121390069679	1	0	0.840716174219583	0.0819611299225382	0.17857925413033	1	0	0.868142357165583	0.0792236716512886	0.174021648626145	1	0	0.952220575688176	0.300956486595716	0.0698102458477585
1700003P14Rik	chr13	119675051	119707502	chr13	119344974	119377436	0.891407211128986	0.34356960348254	0.167886410447434	1	0	0.405336932329403	0.312828526779372	0.183750383452386	0	0	0.420323766773316	0.387517310539134	0.190192383540032	0	0	0.793593820990459	0.452567014993185	0.214054077742232	1	0	0.885965331168521	0.694092927749391	0.473245979227836	1	0	0.846425979680697	0.760477140783745	0.41123625049301	0	0	0.828192402245002	0.499118697527715	0.17857925413033	1	0	0.291850370437707	0.28330530430435	0.174021648626145	0	0	0.849656473124074	0.270959629978894	0.51347561242824
1700006A11Rik	chr3	124393176	124418050	chr3	124104072	124128946	0.903520393678433	0.512680987981452	0.142907226434112	1	0	0.822678410759104	0.428848794809869	0.208028397388141	1	0	0.456401317988635	0.379638030657562	0.190192383540032	0	0	0.76501590186279	0.360608814175375	0.214054077742232	1	0	0.883482164175541	0.398309536316317	0.175533546605899	1	0	0.935413642960813	0.500498911465893	0.170121390069679	1	0	0.6768866830558	0.294865253490422	0.438844822297208	1	0	0.4256170174083	0.400299986364256	0.463122836232964	0	0	0.683955274147919	0.445776640172437	0.645646172049608
1700006E09Rik	chr11	101803145	101808352	chr11	101848369	101853578	0.868411091132772	0.105185956278982	0.134931416801788	1	0	0.975990907799403	0.517024198513046	0.382050046014286	1	0	0.548612769208729	0.328351081610238	0.190192383540032	1	0	0.446887778282599	0.433757383007724	0.214054077742232	0	0	0.708227878324817	0.163411489422664	0.175533546605899	1	0	0.931830551523948	0.398040638606676	0.170121390069679	1	0	0.926805510459669	0.1881348856626	0.17857925413033	1	0	0.690241352665788	0.382709876823781	0.174021648626145	1	0	0.888499708114419	0.133908123400242	0.15758797493317
1700006F04Rik	chr14	118884408	118886746	chr14	120148448	120150786	0.870540361502792	0.189505062931769	0.106271089881239	1	0	0.387436662404698	0.345361557039352	0.0607169464043122	0	0	0.329974690797956	0.0976791939257915	0.190192383540032	0	0	0.814016356201727	0.190731485688323	0.214054077742232	1	0	0.622606370278401	0.11446444773411	0.175533546605899	1	0	0.770228592162554	0.0815039912917271	0.170121390069679	1	0	0.657312491302936	0.259729115450624	0.17857925413033	1	0	0.978341893550293	0.624539793645743	0.174021648626145	1	0	0.131326058646549	0.0728591315281333	0.181164818791358
1700006H21Rik	chr13	108807781	108812553	chr13	108477476	108482248	0.629790858332545	0.181129932809691	0.286647092335335	1	0	0.109390538428754	0.059525500781361	0.168938165563785	0	0	0.883243398118523	0.517597058402178	0.190192383540032	1	0	0.924352567014993	0.412948659700136	0.214054077742232	1	0	0.852084427677761	0.491714817821499	0.175533546605899	1	0	0.863207547169811	0.228183962264151	0.170121390069679	1	0	0.666589359432256	0.277007282341482	0.17857925413033	1	0	0.871869460479069	0.458206445161584	0.174021648626145	1	0	0.912928285958058	0.415465445237775	0.24199132302029
1700007F19Rik	chr3	58229635	58251736	chr3	57945628	57967729	0.85923156998202	0.451452635563547	0.262325255269731	1	0	0.817800823980679	0.116872661836435	0.123055348612998	1	0	0.811470321379113	0.499641850914474	0.190192383540032	1	0	0.790368014538846	0.461063153112222	0.214054077742232	1	0	0.718208299508142	0.474905687407478	0.395284631228362	1	0	0.802612481857765	0.522587082728592	0.466935448529734	1	0	0.598311610000464	0.324388886311981	0.17857925413033	1	0	0.646334257533749	0.485250670424072	0.174021648626145	1	0	0.829987875522026	0.15258880057479	0.220342696875411
1700007G11Rik	chr5	98569605	99042321	chr5	98758322	99231038	0.611195230434371	0.282199299706634	0.374819229589377	1	0	0.569872614481224	0.313444144528105	0.327490249353609	1	0	0.593333651688076	0.289097941836588	0.52408080985144	1	1	0.856519763743753	0.376056338028169	0.539857136596696	1	1	0.838594145456282	0.3815481591137	0.55694815723739	1	1	0.90021770682148	0.4466618287373	0.528024891537754	1	1	0.770397513799341	0.319448954033118	0.624216661553968	1	1	0.649652288532339	0.337257397391028	0.606205355186467	1	1	0.545376981454039	0.370155821994701	0.590648144090451
1700007J10Rik	chr11	59542111	59556349	chr11	59539418	59553656	0.460490205356298	0.829421784801741	0.651036417020904	0	1	0.0727139271676848	0.697779040583416	0.666111573688593	0	1	0.292464543240533	0.788166754214221	0.807528813707875	0	1	0.242071785552022	0.849750113584734	0.81208641921206	0	1	0.285182178501504	0.76529296595196	0.763398921951006	0	1	0.314087445573295	0.777258708272859	0.762215697445112	0	1	0.565355535971056	0.816318011039473	0.730575397694903	0	1	0.675469296850143	0.893868460524522	0.799684473465095	0	1	0.266020027841394	0.864160941218735	0.305491038169946
1700007K13Rik	chr2	28284009	28288333	chr2	28317520	28321844	0.839358379861834	0.37640768430018	0.310004820544283	1	0	0.704716579059525	0.146067149689823	0.165739077084885	1	0	0.649921207201184	0.10123680817535	0.190192383540032	1	0	0.663243980009087	0.130508859609269	0.214054077742232	1	0	0.111790267895516	0.0972494150231603	0.175533546605899	0	0	0.621779753265602	0.14994557329463	0.455760550418511	1	0	0.470661904541027	0.0947632079409991	0.634646566457776	0	1	0.785827916912868	0.119767283305304	0.619177001621456	1	1	0.673492298711213	0.293232745071624	0.707655900784434
1700007L15Rik	chr16	33299600	33300483	chr16	33379939	33380822	0.912274060755181	0.986041449796536	0.0391559665191288	0	0	0.854216981578823	0.185348297580149	0.614400280468031	1	0	0.102597774700349	0.158063129745475	0.190192383540032	0	0	0.0873239436619718	0.364516129032258	0.214054077742232	0	0	0.0838068860130844	0.0983954920968435	0.74104912572856	0	0	0.0794629898403483	0.299210812772134	0.801787983697796	0	0	0.572174034046106	0.335961779303307	0.17857925413033	1	0	0.0665424298895505	0.0134312076723785	0.174021648626145	0	0	0.192150523148772	0.0714895145718263	0.74635172444016
1700007P06Rik	chr1	188825925	188828640	chr1	188949016	188951731	0.792940285795401	0.591463991672187	0.097857048950436	1	0	0.142633896860349	0.02973907278496	0.0607169464043122	0	0	0.376534071916336	0.27534501695239	0.190192383540032	0	0	0.794547932757837	0.244025442980463	0.214054077742232	1	0	0.600090731101667	0.239840504273912	0.175533546605899	1	0	0.914368650217707	0.517643323657475	0.170121390069679	1	0	0.635651004220975	0.319959181780231	0.17857925413033	1	0	0.931912185809736	0.470024089814099	0.174021648626145	1	0	0.868561677668508	0.142440163455925	0.0534203952846312
1700008A04Rik	chr11	32720375	32724594	chr11	32720375	32724594	0.780874420365288	0.0512444402384783	0.388798808010868	1	0	0.427901690581048	0.0851446701709523	0.246548928524475	0	0	0.986485841172819	0.520772646960508	0.190192383540032	1	0	0.542457973648342	0.177555656519764	0.214054077742232	1	0	0.976648679623705	0.751754930519077	0.175533546605899	0	0	0.754898403483309	0.10263969521045	0.426881107848723	1	0	0.79808896516536	0.0439027784220047	0.17857925413033	1	0	0.925094313894823	0.139334575701104	0.174021648626145	1	0	0.627643809780412	0.241546544523777	0.733949778693194
1700008J07Rik	chr7	127301585	127304017	chr7	134653951	134656383	0.0763698306047128	0.432525787830037	0.776502037775538	0	0	0.963536487190415	0.696239996211583	0.750865506814497	1	0	0.776968626140108	0.499116565589036	0.782637275954249	1	0	0.320899591094957	0.281326669695593	0.68929400937815	0	0	0.649706317749869	0.367699727806695	0.840045576055042	1	0	0.220019956458636	0.172804789550073	0.860291862044787	0	0	0.976483139292175	0.335961779303307	0.619308471011	1	0	0.354392982137176	0.105608835962002	0.771637670362417	0	0	0.660379900309848	0.432731599982038	0.666505981857224
1700008K24Rik	chr17	48577830	48579100	chr17	49251588	49252858	0.0427746758777326	0.0467256553421028	0.0391559665191288	0	0	0.0463844296064782	0.104134109958801	0.0607169464043122	0	0	0.986438087961415	0.506948092259204	0.190192383540032	1	0	0.843480236256247	0.246069968196274	0.214054077742232	1	0	0.984504082899575	0.762093500787928	0.175533546605899	0	0	0.650852685050798	0.088760885341074	0.170121390069679	1	0	0.718261514912566	0.0860429518994388	0.17857925413033	1	0	0.775919276396527	0.168560519976365	0.174021648626145	1	0	0.832435223853788	0.437828371278459	0.0208378982426925
1700008O03Rik	chr7	44228085	44243072	chr7	51615414	51630400	0.809406643323554	0.254376833538374	0.321486480564442	1	0	0.647369418004451	0.254581616706919	0.150532451027652	1	0	0.715366983429636	0.161214841698104	0.190192383540032	1	0	0.378600636074512	0.147796456156293	0.941364652263465	0	1	0.502363783964472	0.132753927701638	0.460405802182392	1	0	0.368831640058055	0.169403120464441	0.170121390069679	0	0	0.549886358365416	0.0670253722343337	0.512423857311889	1	1	0.791191309485932	0.225717012863052	0.174021648626145	1	0	0.746059544658494	0.159144999775473	0.350278276874534
1700008P02Rik	chr3	6598485	6603516	chr3	6615412	6620443	0.991719504116589	0.493470237531939	0.422674087383321	1	0	0.0840081450963679	0.366718757399252	0.167579648538499	0	0	0.824578577909364	0.939234038489088	0.190192383540032	0	0	0.882916855974557	0.494320763289414	0.214054077742232	1	0	0.993553316460532	0.99393534215176	0.175533546605899	0	0	0.965665820029028	0.831594702467344	0.170121390069679	0	0	0.928173848508743	0.52889744422283	0.550856742188527	1	1	0.578610063178946	0.590177719194582	0.490687584907314	1	0	0.491310790785397	0.328618258565719	0.81059643279723
1700009J07Rik	chr10	77296548	77299240	chr10	77356164	77358856	0.472579729346077	0.480126809879815	0.55694815723739	1	1	0.464886110716484	0.387128853530331	0.405276304833691	0	0	0.886586122916766	0.164223294016523	0.190192383540032	1	0	0.502317128577919	0.150204452521581	0.214054077742232	1	0	0.58595578052624	0.0677618069815195	0.175533546605899	1	0	0.0968341799709724	0.103864296081277	0.480871203821377	0	0	0.710724059557493	0.114894011781623	0.17857925413033	1	0	0.300031816735603	0.0698377346484251	0.174021648626145	0	0	0.798778571107818	0.081458529794782	0.053595687804023
1700009N14Rik	chr4	39638963	39640449	chr4	39397325	39398811	0.873876218415823	0.0398173559193716	0.242604846838161	1	0	0.364422029644362	0.0404413505706303	0.0607169464043122	0	0	0.0934052815051812	0.0480874838832911	0.190192383540032	0	0	0.687710131758292	0.0539981826442526	0.214054077742232	1	0	0.199059261735352	0.0528389284179361	0.175533546605899	0	0	0.28238388969521	0.069121915820029	0.170121390069679	0	0	0.454728883528921	0.104341574284522	0.17857925413033	0	0	0.892073087586928	0.221376301077224	0.174021648626145	1	0	0.920562216534196	0.572814226054156	0.148954818353127
1700009P17Rik	chr1	172958335	172963642	chr1	173051791	173057098	0.317639822087631	0.568467871675972	0.569525395503747	0	1	0.859828574134583	0.525690202206753	0.475480958850081	1	0	0.492813141683778	0.723747672030944	0.190192383540032	0	0	0.142866878691504	0.499795547478419	0.214054077742232	0	0	0.784250990879137	0.860369609856263	0.746746132608791	0	1	0.241291727140784	0.411057692307692	0.686401682808186	0	1	0.554663945452015	0.573867062479707	0.17857925413033	1	0	0.540089086859688	0.475205672469433	0.546167667294798	1	1	0.578068166509498	0.475526516682384	0.185065077347824
1700010B08Rik	chr2	173362353	173365025	chr2	173544915	173547587	0.0755654395760386	0.723999242926091	0.0391559665191288	0	0	0.0562579911919307	0.104134109958801	0.0607169464043122	0	0	0.707965235662098	0.127095172150327	0.190192383540032	1	0	0.915629259427533	0.0883689232167197	0.214054077742232	1	0	0.247194498830046	0.272336564633972	0.175533546605899	0	0	0.454916545718432	0.216368831640058	0.170121390069679	0	0	0.837793960758848	0.309754626837979	0.17857925413033	1	0	0.747352393073042	0.250261351756738	0.174021648626145	1	0	0.136535093627913	0.101688445821546	0.23160524124633
1700010I02Rik	chr3	7908375	7937960	chr3	7925302	7954887	0.720639727453393	0.40787356865714	0.225820588106403	1	0	0.741582611166359	0.442936970213572	0.124720627547219	1	0	0.883147891695717	0.694092927749391	0.190192383540032	1	0	0.932621535665607	0.463652885052249	0.214054077742232	1	0	0.986581347595626	0.964495487321522	0.175533546605899	0	0	0.978183962264151	0.830642235123367	0.170121390069679	0	0	0.606336100932325	0.475161185583747	0.17857925413033	1	0	0.185264306167901	0.31566746966047	0.174021648626145	0	0	0.777672998338497	0.367416588082087	0.436872781454051
1700010I14Rik	chr17	8826506	8846493	chr17	9181197	9201184	0.322797388095013	0.547222485095107	0.533064551470266	0	1	0.70308282426481	0.671402187810769	0.505499802795916	0	1	0.698677236044124	0.224201327539277	0.190192383540032	1	0	0.611812812358019	0.303362108132667	0.214054077742232	1	0	0.43374241917769	0.547251802683731	0.175533546605899	0	0	0.470201378809869	0.588443396226415	0.170121390069679	0	0	0.531518159469363	0.572892991326128	0.17857925413033	1	0	0.669696831962184	0.567701468115086	0.174021648626145	1	0	0.254434415555256	0.438412142440163	0.480739734431833
1700010J16Rik	chr10	112131035	112189709	chr10	112163981	112222655	0.497728778271979	0.350525220024605	0.131425566413953	1	0	0.586494293697021	0.465359662830895	0.135632586879355	1	0	0.361372427295736	0.251229645193639	0.60743240282221	0	1	0.829077691958201	0.372239890958655	0.517025285945922	1	1	0.831335657322955	0.365789599350556	0.396161093825321	1	0	0.818691037735849	0.447795718432511	0.428502563653096	1	0	0.558467461385036	0.301590982884178	0.453174985757483	1	0	0.258351893095768	0.281828098722785	0.485516455585258	0	0	0.64978220845121	0.304054964300148	0.64687321968535
1700010K23Rik	chr16	66575377	66582886	chr16	66657362	66664871	0.977760953913126	0.272783192959213	0.347342127174723	1	0	0.307358999857934	0.127859070890752	0.3785880187563	0	0	0.0787927988157204	0.355809178167232	0.190192383540032	0	0	0.678418900499773	0.627737392094503	0.214054077742232	0	0	0.38801871925887	0.544816388902154	0.175533546605899	0	0	0.949292452830189	0.148766328011611	0.170121390069679	1	0	0.466997541629946	0.390695301266292	0.17857925413033	0	0	0.0641789009590473	0.156629244125267	0.174021648626145	0	0	0.772396605146167	0.48284610894068	0.672027696218064
1700011A15Rik	chr15	101275778	101281943	chr15	101278175	101284340	0.430136273303681	0.593309359326204	0.1028528857531	0	0	0.128072169342236	0.0400151536676611	0.258644112362505	0	0	0.740604555656368	0.0882001814622033	0.190192383540032	1	0	0.56937755565652	0.129895502044525	0.214054077742232	1	0	0.383028508667208	0.0945991117902679	0.175533546605899	0	0	0.637382075471698	0.12871915820029	0.585477014768395	1	1	0.646273018229046	0.0453638851523726	0.17857925413033	1	0	0.698650061360847	0.128766874232989	0.174021648626145	1	0	0.829449009834299	0.0910683012259194	0.0743240282220956
1700011B04Rik	chr13	35189087	35195479	chr13	35273491	35279883	0.252342197407022	0.142613797671998	0.10180113063675	0	0	0.844816972107781	0.22863096083724	0.237126955607169	1	0	0.282436368845805	0.235471085430495	0.190192383540032	0	0	0.853521126760563	0.3240345297592	0.214054077742232	1	0	0.451291724368464	0.342295019340051	0.175533546605899	0	0	0.545355587808418	0.490180515239477	0.170121390069679	1	0	0.50415139848787	0.284475161185584	0.17857925413033	1	0	0.944093450297714	0.442002636243807	0.174021648626145	1	0	0.62602721271723	0.310880596344694	0.157719444322714
1700011E24Rik	chr17	87297896	87336067	chr17	87788910	87827081	0.409293082237153	0.431957982398032	0.430080196327622	0	0	0.176753326703604	0.409954065444902	0.383364739909724	0	0	0.519793706126737	0.265030323289241	0.190192383540032	1	0	0.276283507496592	0.299954566106315	0.214054077742232	0	0	0.487655794852204	0.150589752160833	0.175533546605899	1	0	0.627086357039187	0.238842525399129	0.363249923309523	1	0	0.602532584999304	0.244028016141751	0.500591612252947	1	1	0.70910413163038	0.301577201036317	0.174021648626145	1	0	0.519646144865059	0.26525663478378	0.19150707743547
1700011H14Rik	chr14	48148309	48167379	chr14	49846033	49865103	0.807372007192202	0.422305290053942	0.175029580612647	1	0	0.564900317279917	0.329308140360847	0.35588763749507	1	0	0.44408098944654	0.339382073444439	0.190192383540032	0	0	0.747342117219446	0.405270331667424	0.214054077742232	1	0	0.595291533355618	0.83415309679576	0.906612910294053	0	1	0.626496734397678	0.870056240928882	0.897585345545379	0	1	0.684725636625075	0.367340785750731	0.17857925413033	1	0	0.780828144175265	0.507795100222717	0.174021648626145	1	0	0.680542458125646	0.461987516278234	0.286647092335335
1700011I03Rik	chr18	57659194	57856434	chr18	57693479	57890719	0.683069934702375	0.286694426043342	0.308690126648845	1	0	0.581427286072832	0.159681772979116	0.281475963013278	1	0	0.629100807029273	0.618165321617879	0.390595556334633	0	0	0.76715129486597	0.661426624261699	0.214054077742232	1	0	0.7864953918151	0.387039778425099	0.385512073272273	1	0	0.804109216255443	0.407587989840348	0.3626802226215	1	0	0.808989285217311	0.310404007607032	0.375169814628161	1	0	0.813144857051952	0.458933684832508	0.370787501643367	1	0	0.775382819165656	0.391351205711976	0.307506902142951
1700011L22Rik	chr8	82106502	82144655	chr8	81734328	81772482	0.75820952020441	0.389277940758967	0.227135282001841	1	0	0.752237533740588	0.2955438746034	0.189578859722161	1	0	0.259013418652404	0.329210639415501	0.190192383540032	0	0	0.548114493412085	0.426033621081327	0.214054077742232	1	0	0.573754835012655	0.309536316317272	0.175533546605899	1	0	0.805787373004354	0.413597605224964	0.170121390069679	1	0	0.558328308363097	0.393431977364442	0.17857925413033	1	0	0.701559020044543	0.48225080678151	0.174021648626145	1	0	0.606538237011092	0.309757959495262	0.270125772382664
1700012A03Rik	chr6	31980450	31989078	chr6	32000287	32008915	0.379199394340873	0.083041544430775	0.430693720145493	0	0	0.102808164038452	0.0622247478334991	0.236557254919146	0	0	0.936201709564968	0.353660283654076	0.190192383540032	1	0	0.933121308496138	0.392957746478873	0.214054077742232	1	0	0.881667542142209	0.589561147987202	0.175533546605899	1	0	0.944031204644412	0.4331912191582	0.170121390069679	1	0	0.601512129505079	0.14771093278909	0.17857925413033	1	0	0.90309531384937	0.462547156947411	0.174021648626145	1	0	0.368763752301406	0.0696483901387579	0.213068057320654
1700012B07Rik	chr11	109604380	109644136	chr11	109649604	109689360	0.882984763887575	0.300984196082142	0.238792234541391	1	0	0.586115452005493	0.368920774731259	0.207721635479206	1	0	0.758989542046703	0.254524616780478	0.54336298698453	1	1	0.740935938209905	0.234120854157201	0.55291642929138	1	1	0.681868105630104	0.255670693854162	0.416407379815066	1	0	0.628492380261248	0.257483671988389	0.419957053332749	1	0	0.412008905793404	0.179368245280393	0.582628511328279	0	1	0.535066587882369	0.262851688559611	0.583987028353565	1	1	0.63725358121155	0.184471687098657	0.26999430299312
1700012B09Rik	chr9	14508588	14521423	chr9	14562637	14575474	0.917668212359232	0.541686382133056	0.260616153205662	1	0	0.806790737320642	0.200928162144244	0.191419431175775	1	0	0.847428489565923	0.146506852585836	0.190192383540032	1	0	0.934620626987733	0.228805088596093	0.214054077742232	1	0	0.677092784489757	0.158636168282317	0.175533546605899	1	0	0.918133164005805	0.305039005805515	0.170121390069679	1	0	0.814416253072963	0.121295050790853	0.17857925413033	1	0	0.896777419208218	0.251488568701423	0.174021648626145	1	0	0.912434325744308	0.328348825721855	0.0698540689776064
1700012D01Rik	chr10	127070071	127071800	chr10	127104178	127105907	0.10755181224567	0.54074003974638	0.7486743503221	0	0	0.833735852630582	0.285267793720699	0.67487619965818	1	0	0.30275536029798	0.706986294828327	0.190192383540032	0	0	0.0374829622898682	0.154475238527942	0.214054077742232	0	0	0.767465737070818	0.282125972971682	0.5768876813182	1	0	0.107492743105951	0.126859579100145	0.170121390069679	0	0	0.376594461709727	0.0617375574006215	0.80021035102327	0	0	0.109313213035771	0.161038134630244	0.821990446557693	0	0	0.613363869055638	0.353630607571063	0.068802313861256
1700012D14Rik	chr7	110908853	110913856	chr7	118261186	118266189	0.129696224093877	0.987650231853885	0.674613260879092	0	1	0.0546715916086565	0.572098309418952	0.688811954949823	0	1	0.975645862184232	0.997469079795616	0.679433805162365	0	1	0.250522489777374	0.86928668786915	0.611639423287611	0	1	0.97368798051669	0.989160021011413	0.494894605372716	0	0	0.585313860667634	0.717162554426705	0.468162496165476	0	0	0.134676933067396	0.697945173709356	0.812919058679171	0	1	0.354847506931503	0.545475205672469	0.790393969937333	0	1	0.667160626880417	0.697112578023261	0.63096542355055
1700012I11Rik	chr15	67056437	67206763	chr15	67058330	67208656	0.588672281631494	0.272546607362544	0.1558788728691	1	0	0.90102760808827	0.47492541554198	0.13488759367194	1	0	0.793610620314216	0.57700205338809	0.190192383540032	1	0	0.888777828259882	0.576556110858701	0.214054077742232	1	0	0.874647820065899	0.46239434601977	0.175533546605899	1	0	0.861982946298984	0.429063860667634	0.170121390069679	1	0	0.657358875643583	0.458973050698084	0.3647837328542	1	0	0.72510340439071	0.551338575519295	0.359393487882905	1	0	0.640846019129732	0.290448605685033	0.295893772733249
1700013D24Rik	chr6	124313211	124322705	chr6	124297611	124307104	0.657944544336141	0.368505725371439	0.265568166878478	1	0	0.128995595965336	0.0910640716010797	0.15736885928393	0	0	0.57038823360871	0.226732247743661	0.190192383540032	1	0	0.796592457973648	0.423489323034984	0.214054077742232	1	0	0.456568454228547	0.223317893128313	0.175533546605899	0	0	0.64450290275762	0.417452830188679	0.170121390069679	1	0	0.877545340692982	0.369219351546918	0.17857925413033	1	0	0.786873323939821	0.353165765192491	0.174021648626145	1	0	0.632987561183708	0.263999281512416	0.184539199789649
1700013F07Rik	chr3	108665639	108672753	chr3	108340501	108347615	0.928314564209331	0.467351187659695	0.09925938910557	1	0	0.957617085760288	0.440379788795757	0.267058153293308	1	0	0.918294255288668	0.410725371281219	0.190192383540032	1	0	0.857791912766924	0.244207178555202	0.214054077742232	1	0	0.873453989780813	0.407955685019818	0.175533546605899	1	0	0.966346153846154	0.449360486211901	0.527805775888514	1	1	0.781019527807412	0.339533373533095	0.17857925413033	1	0	0.579019135493841	0.423571655833826	0.432358999079714	1	0	0.78984238178634	0.291256904216624	0.581226171173145
1700013G24Rik	chr4	136725371	136727537	chr4	137009210	137011376	0.987082426421879	0.357433519447336	0.244182479512687	1	0	0.7053795520197	0.111284746886395	0.0607169464043122	1	0	0.30275536029798	0.191776896996323	0.190192383540032	0	0	0.50552021808269	0.301862789641072	0.214054077742232	1	0	0.415572322238671	0.129029177212168	0.175533546605899	0	0	0.56449564586357	0.0928655660377359	0.170121390069679	1	0	0.82297416392226	0.198571362308085	0.17857925413033	1	0	0.90159538202809	0.246716058360984	0.174021648626145	1	0	0.82051282051282	0.425344649512776	0.0208378982426925
1700015E13Rik	chr1	172145535	172148800	chr1	172238991	172242256	0.231522664900161	0.108876691587016	0.26171173145186	0	0	0.93865132357816	0.562224747833499	0.421578509137123	1	0	0.886896518790889	0.521847094217086	0.190192383540032	1	0	0.21462971376647	0.313993639254884	0.214054077742232	0	0	0.0580917816723175	0.900816579914999	0.175533546605899	0	0	0.445981494920174	0.560458998548621	0.170121390069679	0	0	0.119857136230808	0.497332900412821	0.17857925413033	0	0	0.357029225944275	0.652743057133767	0.174021648626145	0	0	0.73159998203781	0.511742781445058	0.340374249528901
1700015F17Rik	chr5	5443832	5485149	chr5	5437826	5479143	0.572347875461342	0.144411848206681	0.375783338446032	1	0	0.898849268361983	0.383861343940901	0.206538410973312	1	0	0.492240103146937	0.399885392292632	0.190192383540032	1	0	0.726033621081327	0.358246251703771	0.214054077742232	1	0	0.876271429253617	0.391671839931235	0.175533546605899	1	0	0.845065312046444	0.454236211901306	0.170121390069679	1	0	0.613618442413841	0.367132056217821	0.17857925413033	1	0	0.621153583928003	0.435571110404073	0.174021648626145	1	0	0.901567201041807	0.304459113565944	0.419737937683509
1700015G11Rik	chr7	51879698	51883735	chr7	59267049	59271086	0.934844326677392	0.0856913031134665	0.268898724746921	1	0	0.936520339063314	0.525690202206753	0.0607169464043122	1	0	0.824578577909364	0.549185807745571	0.190192383540032	1	0	0.93139482053612	0.539527487505679	0.214054077742232	1	0	0.906117186380784	0.725777183515591	0.175533546605899	0	0	0.994013062409289	0.746326197387518	0.170121390069679	0	0	0.831671227793497	0.73094763207941	0.17857925413033	0	0	0.178037361938094	0.635107495113858	0.174021648626145	0	0	0.888364991692487	0.659975751044052	0.282746833778869
1700016D06Rik	chr8	11654895	11678722	chr8	11654923	11678750	0.326014952209709	0.27713636793792	0.454182917743985	0	0	0.546242363972155	0.194393142965383	0.448792672772689	1	0	0.679671457905544	0.0918294255288668	0.190192383540032	1	0	0.603952748750568	0.106905951840073	0.214054077742232	1	0	0.61611193352753	0.160976075641087	0.175533546605899	1	0	0.597695936139332	0.129943759071118	0.170121390069679	1	0	0.690987522612366	0.203441718075978	0.17857925413033	1	0	0.875051134039362	0.253806645152493	0.174021648626145	1	0	0.856347388746688	0.187255826485249	0.135019063061484
1700016G22Rik	chr13	5854754	5857338	chr13	5854754	5857338	0.761758304154443	0.0516229771931485	0.266663745124677	1	0	0.883008950134962	0.628640431879528	0.223804724133398	1	0	0.62327491523805	0.316460531970775	0.190192383540032	1	0	0.344616083598364	0.348046342571558	0.214054077742232	0	0	0.667685401843274	0.280359104149754	0.175533546605899	1	0	0.480361030478955	0.183508708272859	0.170121390069679	1	0	0.514796604666265	0.299410918873788	0.17857925413033	1	0	0.584518885505204	0.370846779691832	0.174021648626145	1	0	0.577933450087566	0.332525034801742	0.369166045838994
1700016H13Rik	chr5	103888889	103896034	chr5	104077605	104084751	0.745717800700293	0.374633292325163	0.394451991761252	1	0	0.796372590803618	0.313160013259459	0.186905648801437	1	0	0.907740795568502	0.33250561100234	0.190192383540032	1	0	0.903952748750568	0.220695138573376	0.214054077742232	1	0	0.679146172580106	0.325867914617258	0.175533546605899	1	0	0.575426342525399	0.110418178519594	0.170121390069679	1	0	0.82508465142168	0.245581891553412	0.17857925413033	1	0	0.71124039816372	0.243307122403527	0.174021648626145	1	0	0.792177466433158	0.206744802191387	0.290722643411192
1700016K19Rik	chr11	75816106	75819764	chr11	75813413	75817071	0.141809406643324	0.449276048074193	0.290021473333625	0	0	0.738551877634134	0.449400956575271	0.405407774223235	1	0	0.655460579723986	0.104197507282365	0.190192383540032	1	0	0.820263516583371	0.199863698318946	0.214054077742232	1	0	0.595601929229741	0.0584976839692469	0.175533546605899	1	0	0.50371915820029	0.0996915820029028	0.170121390069679	1	0	0.965026207152465	0.101257015631523	0.17857925413033	1	0	0.914912958501886	0.228216899231853	0.174021648626145	1	0	0.631326058646549	0.115002918855809	0.0659976335509882
1700016L04Rik	chr10	14395806	14449217	chr10	14425414	14478825	0.876218415822845	0.489874136462572	0.782330514045313	1	1	0.796325235592177	0.476156651039447	0.773828826854814	1	1	0.161931139869156	0.274055680244496	0.960603006266708	0	1	0.841890049977283	0.451476601544752	0.962925632148648	1	1	0.630151377680149	0.369323336994413	0.972698190104737	1	1	0.928973149492017	0.5134706095791	0.975941101713484	1	1	0.638109374275245	0.353958903474187	0.963057101538192	1	1	0.1279487296032	0.24912503977092	0.950041631973356	0	1	0.838115766311913	0.273474336521622	0.932643849423726
1700016L21Rik	chr1	80324955	80354684	chr1	80442506	80472235	0.837749597804486	0.432431153591369	0.23309522766116	1	0	0.880617511957191	0.414216034474594	0.188790043384899	1	0	0.649634687932763	0.430829473282078	0.190192383540032	1	0	0.824625170377101	0.427941844616084	0.214054077742232	1	0	0.838068860130844	0.476481543383793	0.175533546605899	1	0	0.939450290275762	0.566899492017417	0.170121390069679	1	0	0.63421308966093	0.400204091098845	0.17857925413033	1	0	0.550565883368938	0.475069315031135	0.174021648626145	1	0	0.609681620189501	0.211100633167183	0.35970024979184
1700016P04Rik	chr6	13363336	13365996	chr6	13363336	13365996	0.0550298097851803	0.0639727453392637	0.0923353345895964	0	0	0.265212861675427	0.142326087985983	0.211008370217801	0	0	0.901341865240437	0.696790984193687	0.190192383540032	1	0	0.868059972739664	0.135847342117219	0.214054077742232	1	0	0.811183802110692	0.816770927844898	0.175533546605899	0	0	0.979567307692308	0.716187409288824	0.170121390069679	1	0	NA	NA	NA	NA	NA	0.755556565610654	0.450797691014045	0.174021648626145	1	0	0.879473707844986	0.589855853428533	0.281826548052062
1700017B05Rik	chr9	57050459	57060736	chr9	57100128	57110406	0.380476956562884	0.896375508659033	0.82926508611245	0	1	0.275962494672539	0.842330823507127	0.80656470485122	0	1	0.649873453989781	0.677092784489757	0.735176826328936	0	1	0.13943661971831	0.445388459791004	0.76563390157325	0	1	0.397258965665441	0.77245594766248	0.687453437924537	0	1	0.165048984034833	0.619693396226415	0.665936281169201	0	1	0.125005798042581	0.591632264947354	0.80976379333012	0	1	0.481069042316258	0.613244852506704	0.77689644594417	0	1	0.323903183798105	0.734922987112129	0.709803234146983
1700017G19Rik	chr3	40696413	40714461	chr3	40403786	40421834	0.273540266868553	0.103080344468629	0.141022831850651	0	0	0.536676611261069	0.134962352606904	0.145799553004076	1	0	0.674060455565637	0.302946373143594	0.190192383540032	1	0	0.395320308950477	0.21308496138119	0.214054077742232	0	0	0.769065469652834	0.274819731626952	0.175533546605899	1	0	0.728274673439768	0.178020682148041	0.170121390069679	1	0	0.742288603367503	0.359571408692425	0.17857925413033	1	0	0.701195400209081	0.369619562747148	0.174021648626145	1	0	0.61596838654632	0.339799721586061	0.10986458652877
1700017J07Rik	chr2	168669473	168670111	chr2	168803768	168804406	0.999337560329327	0.338530330273493	0.265524343748631	1	0	0.991026187431927	0.307311644646493	0.0607169464043122	1	0	0.0899192970727281	0.142686595673559	0.190192383540032	0	0	0.47228532485234	0.0194229895502045	0.214054077742232	1	0	0.575282937777566	0.0308485745666396	0.175533546605899	1	0	0.568486937590711	0.106562953555878	0.170121390069679	1	0	0.978384897258685	0.565425112482026	0.17857925413033	1	0	0.981409935912004	0.229557747375119	0.174021648626145	1	0	0.9391306300238	0.468094660739144	0.0208378982426925
1700017N19Rik	chr10	100022073	100048079	chr10	100055019	100081025	0.794596384972083	0.0912747231948519	0.148648056444191	1	0	0.83316759009329	0.378368139413742	0.157456505543626	1	0	0.945561339000048	0.569457045986343	0.190192383540032	1	0	0.962607905497501	0.542389822807815	0.214054077742232	1	0	0.977555990640371	0.73912420610286	0.175533546605899	0	0	0.962490928882438	0.426705370101597	0.170121390069679	1	0	0.944802634630549	0.507769377058305	0.17857925413033	1	0	0.805463388027817	0.514953865733376	0.174021648626145	1	0	0.880371817324532	0.408347927612376	0.349138875498488
1700018A04Rik	chr13	31572956	31589978	chr13	31657360	31674382	0.827197880193054	0.207154348443267	0.269468425434945	1	0	0.859591798077378	0.226263200265189	0.14930540339191	1	0	0.875029845757127	0.120958884484982	0.190192383540032	1	0	0.949568378009995	0.244434348023626	0.214054077742232	1	0	0.780765006446684	0.308414115849291	0.175533546605899	1	0	0.874637155297533	0.311683599419448	0.170121390069679	1	0	0.546685838860801	0.161116007235957	0.17857925413033	1	0	0.61251761283578	0.251488568701423	0.174021648626145	1	0	0.915577708922718	0.317526606493332	0.31727946009904
1700018B24Rik	chr3	48701925	48705295	chr3	48409652	48413022	0.147936973597047	0.296157849910097	0.0391559665191288	0	0	0.156390585783966	0.132002651891841	0.0607169464043122	0	0	0.339453703261544	0.10357671553412	0.190192383540032	0	0	0.701862789641072	0.20736029077692	0.214054077742232	1	0	0.496752781624564	0.117090874361301	0.175533546605899	1	0	0.9488162191582	0.528755442670537	0.170121390069679	1	0	0.345377800454567	0.0783431513521035	0.17857925413033	0	0	0.476205627016954	0.483114403890732	0.174021648626145	1	0	0.116035744757286	0.201109165207239	0.402778386432359
1700018C11Rik	chr4	63093451	63108790	chr4	63268124	63283463	0.866565723478755	0.603861076937636	0.508479775625575	1	1	0.893829615949235	0.270706066202586	0.367895175073404	1	0	0.576763287331073	0.302516594240963	0.190192383540032	1	0	0.765924579736483	0.279509313948205	0.214054077742232	1	0	0.749486652977413	0.296404183181319	0.175533546605899	1	0	0.668949564586357	0.273584905660377	0.170121390069679	1	0	0.833155526694188	0.357716035066562	0.17857925413033	1	0	0.915458388255079	0.486477887368756	0.174021648626145	1	0	0.697651443710988	0.301899501549239	0.144572505368333
1700018L02Rik	chr19	29113479	29114726	chr19	29121972	29123219	0.958976057537617	0.863915964796063	0.442394495814891	0	0	0.0530378368139414	0.385518776341336	0.743503221000044	0	0	0.737930375817774	0.303805930948856	0.546518252333582	1	0	0.600272603362108	0.179872785097683	0.214054077742232	1	0	0.481352370946946	0.250465593811184	0.619045532231912	1	0	0.396997460087083	0.242539005805515	0.586265831105658	0	0	0.886822208822302	0.466487313882833	0.927867128270301	1	0	0.746284259806372	0.0916776510158629	0.759586309654235	1	0	0.537743050877902	0.151151825407517	0.394846399929883
1700019E08Rik	chr2	45518613	45520456	chr2	45552124	45553967	0.965316551528343	0.979085833254472	0.0391559665191288	0	0	0.0132594592034853	0.562224747833499	0.253429159910601	0	0	0.0315171195262881	0.0868630915429063	0.190192383540032	0	0	0.266174466151749	0.550522489777374	0.214054077742232	0	0	0.0400649443675087	0.0589274628718781	0.175533546605899	0	0	0.55878084179971	0.247029208998549	0.170121390069679	1	0	0.40333503409249	0.3633285402848	0.17857925413033	0	0	0.184537066496977	0.479069133221217	0.174021648626145	0	0	0.468611073689883	0.319659616507252	0.383627678688812
1700019G24Rik	chr6	5913896	5927393	chr6	5913896	5927393	0.556260054887858	0.41745528532223	0.117665103641702	1	0	0.491547094757778	0.25001183880286	0.405320127963539	1	0	0.797669643283511	0.397020199608424	0.190192383540032	1	0	0.920308950477056	0.450545206724216	0.214054077742232	1	0	0.882336087101858	0.483310252614488	0.175533546605899	1	0	0.769865747460087	0.467343976777939	0.170121390069679	1	0	0.806577299503688	0.308641402662461	0.17857925413033	1	0	0.899504567974183	0.522430798600064	0.174021648626145	1	0	0.734878081638152	0.321725268310207	0.241684561111355
1700019L03Rik	chr2	32599421	32606414	chr2	32632932	32639925	0.139396233557301	0.118387432573105	0.495508129190587	0	0	0.446843775157456	0.439929914287067	0.512029449143258	0	1	0.376534071916336	0.193782531875269	0.190192383540032	0	0	0.1955474784189	0.277283053157656	0.214054077742232	0	0	0.355761424955828	0.266176400362924	0.175533546605899	0	0	0.151396952104499	0.299981857764877	0.681099084096586	0	1	0.535971056171436	0.270258360777402	0.17857925413033	1	0	0.717694650243171	0.207445116131085	0.174021648626145	1	0	0.667991378148996	0.604876734473932	0.54656207546343
1700019N19Rik	chr19	58839052	58847664	chr19	58860292	58868904	0.334532033689789	0.0579634711838743	0.717516105000219	0	1	0.759056684188095	0.321636596107402	0.6776370568386	1	1	0.672198080320902	0.144262451649873	0.190192383540032	1	0	0.800999545661063	0.205656519763744	0.214054077742232	1	0	0.71555799627525	0.175994460627477	0.461413734168894	1	0	0.615384615384615	0.178564949201742	0.460581094701784	1	0	0.694559116842154	0.166566167261932	0.17857925413033	1	0	0.727966910594973	0.0934502977137403	0.174021648626145	1	0	0.877048812250213	0.17171853248911	0.129146763661861
1700019O17Rik	chr1	88257499	88259220	chr1	88322903	88324624	0.982208763130501	0.660783571496167	0.113414260046453	1	0	0.0309229530709855	0.492352133352275	0.335115473947149	0	0	0.333699441287427	0.0637266606179266	0.190192383540032	0	0	0.15406633348478	0.0584734211721945	0.214054077742232	0	0	0.0790554414784394	0.0936440475621986	0.175533546605899	0	0	0.564563679245283	0.357039187227866	0.170121390069679	1	0	0.730043137436801	0.198687323159701	0.17857925413033	1	0	0.570474069360484	0.0567246943320758	0.174021648626145	1	0	0.722192285239571	0.112106515784274	0.0208378982426925
1700020A23Rik	chr2	130096699	130097514	chr2	130230994	130231810	0.293105895713069	0.157897227216807	0.0391559665191288	0	0	0.829805370080977	0.0453899701662168	0.0607169464043122	1	0	0.30275536029798	0.0626283367556468	0.190192383540032	0	0	0.212085415720127	0.092548841435711	0.214054077742232	0	0	0.247194498830046	0.175612434936249	0.175533546605899	0	0	0.815674891146589	0.0637699564586357	0.170121390069679	1	0	0.947353773366112	0.171830789925321	0.17857925413033	1	0	0.678582791691287	0.0557474660242716	0.174021648626145	1	0	0.423278997709821	0.0938973460864879	0.0208378982426925
1700020D05Rik	chr19	5502770	5503787	chr19	5502768	5503787	0.678007002933661	0.815226649001609	0.75038345238617	0	0	0.119808684945778	0.845906141970924	0.784039616109383	0	0	0.0893462585358865	0.44338856788119	0.190192383540032	0	0	0.669422989550204	0.620626987732849	0.214054077742232	0	0	0.418413638317177	0.419129936488229	0.175533546605899	0	0	0.629172714078374	0.716074020319303	0.170121390069679	0	0	0.455239111276033	0.637784683890719	0.17857925413033	0	0	0.0934502977137403	0.628244170719513	0.174021648626145	0	0	0.898603439759307	0.589855853428533	0.212454533502783
1700020G17Rik	chr10	110205283	110300617	chr10	110238229	110333563	0.767909529667834	0.430254566102016	0.197554669354485	1	0	0.426883553535067	0.377231614339158	0.189666505981857	0	0	0.48815720357194	0.419368702545246	0.403873964678557	1	0	0.742208087233076	0.479327578373467	0.214054077742232	1	0	0.608280406857361	0.353612530442672	0.175533546605899	1	0	0.597015602322206	0.319416727140784	0.170121390069679	1	0	0.536620436940489	0.305626420520432	0.17857925413033	1	0	0.520521794463888	0.378982773510295	0.368158113852491	1	0	0.676051910727918	0.23638241501639	0.269117840396161
1700020I14Rik	chr2	119285736	119292183	chr2	119420031	119426480	0.136225986561938	0.67748651462099	0.869231780533766	0	1	0.509636785528247	0.739996211583085	0.891932161794995	0	1	0.0993744329306146	0.946134377536889	0.948946053727157	0	1	0.248886869604725	0.951794638800545	0.95398571365967	0	1	0.314216131034812	0.728905018862518	0.880231386125597	0	1	0.408291001451379	0.859125544267054	0.875016433673693	0	1	0.276033211187903	0.853703789600631	0.869407073053157	0	1	0.481569019590019	0.884687059679106	0.811385249134493	0	1	0.459944317212268	0.920382594638286	0.916955168938166
1700020L24Rik	chr11	83253888	83257427	chr11	83251195	83254734	0.0688464086306426	0.184063594208385	0.543450633244226	0	1	0.710635980489653	0.463607520007577	0.477715938472326	1	0	0.783773458765102	0.24435318275154	0.656558131381743	1	1	0.279373012267151	0.259631985461154	0.608922389237039	0	1	0.675039396399408	0.0726326345446731	0.68399141066655	1	1	0.444076560232221	0.268369013062409	0.375125991498313	0	0	0.443944524328587	0.0615520200380352	0.590911082869539	0	1	0.148675060224535	0.0938593700286351	0.601998334721066	0	1	0.167227985091383	0.246396335713323	0.60699417152373
1700020M21Rik	chr9	120762471	120763948	chr9	120822891	120824368	0.976483391691114	0.656099176682124	0.0391559665191288	1	0	0.0436851825543401	0.0440640242458683	0.0607169464043122	0	0	0.81693806408481	0.462919631345208	0.190192383540032	1	0	0.0745570195365743	0.364606996819627	0.214054077742232	0	0	0.554319277971444	0.266606179265556	0.175533546605899	1	0	0.0743378084179971	0.15021770682148	0.170121390069679	0	0	0.103158773598033	0.0534115682545573	0.17857925413033	0	0	0.17542384437071	0.0737693741193582	0.174021648626145	0	0	0.275495082850599	0.135053212986663	0.0774354704412989
1700020N01Rik	chr10	21282560	21311791	chr10	21312950	21342181	0.367795968581433	0.136983060471279	0.157412682413778	0	0	0.239404271440072	0.207984088648956	0.15609798851834	0	0	0.736927558378301	0.600401126975789	0.190192383540032	1	0	0.715174920490686	0.603725579282144	0.214054077742232	1	0	0.588224058067905	0.406570841889117	0.175533546605899	1	0	0.646634615384615	0.374546444121916	0.170121390069679	1	0	0.431513521035298	0.283501090032005	0.17857925413033	0	0	0.44957047406936	0.381891732193991	0.174021648626145	0	0	0.439938928555391	0.36175849836095	0.121083307769841
1700020N18Rik	chr1	93235285	93236435	chr1	93301456	93302606	0.0329800321756411	0.0351566196649948	0.230728778649371	0	0	0.0568736089406639	0.380191315054222	0.531530741925588	0	0	0.581562485077121	0.127501074447257	0.190192383540032	1	0	0.396001817355747	0.152089959109496	0.214054077742232	0	0	0.129005300606466	0.0572322238670551	0.175533546605899	0	0	0.300208635703919	0.246734397677794	0.170121390069679	0	0	0.942390648916926	0.175309615473816	0.17857925413033	1	0	0.833780282714422	0.100677241943548	0.174021648626145	1	0	0.27713413265077	0.108244645022228	0.0208378982426925
1700021F05Rik	chr10	43213535	43229409	chr10	43244926	43260800	0.0732942178480174	0.618624018169774	0.606775055874491	0	1	0.110858549983426	0.631387034143107	0.621762566282484	0	1	0.202210973687981	0.570698629482833	0.884657522240238	0	1	0.240527033166742	0.648250795093139	0.912485209693676	0	1	0.153144548970918	0.552313643092498	0.841272623690784	0	1	0.416817851959361	0.764559143686502	0.848065208817214	0	1	0.297346815715015	0.624889837190964	0.875673780621412	0	1	0.317031044043453	0.584564337984637	0.86511240632806	0	1	0.247474067088778	0.760204768961336	0.691704281519786
1700021F07Rik	chr2	173165530	173171441	chr2	173348092	173354003	0.849531560518596	0.360840352039368	0.317542398878128	1	0	0.594686745276318	0.26949850831084	0.148166002015864	1	0	0.895850245929039	0.167948044505993	0.190192383540032	1	0	0.541935483870968	0.0759654702407996	0.214054077742232	1	0	0.74683634974452	0.334057590372953	0.175533546605899	1	0	0.295627721335268	0.17343976777939	0.170121390069679	0	0	0.675912611902222	0.0947632079409991	0.17857925413033	1	0	0.949615926548793	0.124017090132267	0.174021648626145	1	0	0.695271453590193	0.117742152768422	0.0629738375914808
1700021K19Rik	chr16	32741448	32788113	chr16	32821787	32868452	0.318964701428977	0.909576984953156	0.91791927779482	0	1	0.129137661599659	0.892266893971682	0.920417196196152	0	1	0.271524760040113	0.778186333030896	0.72470309829528	0	1	0.294820536119945	0.761608359836438	0.749682282308602	0	1	0.268086528819063	0.788119001002817	0.643630308076603	0	1	0.279934687953556	0.810549709724238	0.651255532670143	0	1	0.421958346862099	0.799990723131871	0.537797449493843	0	1	0.352347620562702	0.817326485159765	0.599500416319734	0	1	0.352867214513449	0.889667250437828	0.540470660414567
1700021N21Rik	chr4	133720840	133722247	chr4	134004679	134006086	0.947004826346172	0.695064824453487	0.262369078399579	1	0	0.997750627456552	0.901548515414121	0.0607169464043122	0	0	0.781529057829139	0.136574184613915	0.190192383540032	1	0	0.251294865970014	0.0464788732394366	0.214054077742232	0	0	0.669476147270904	0.188887827706413	0.175533546605899	1	0	0.860985123367199	0.453737300435414	0.170121390069679	1	0	0.845795259520386	0.303191242636486	0.17857925413033	1	0	0.702399890914049	0.507249670469524	0.174021648626145	1	0	0.74776595266963	0.377385603305043	0.0208378982426925
1700022A21Rik	chr5	24155517	24158925	chr5	24151270	24154678	0.767294407116495	0.10177912368695	0.24093956790394	1	0	0.717076289245631	0.0804801818440119	0.204237696656295	1	0	0.913471180936918	0.126211737739363	0.190192383540032	1	0	0.227850976828714	0.0799636528850522	0.214054077742232	0	0	0.820256912277351	0.230409245021728	0.175533546605899	1	0	0.290547895500726	0.11497641509434	0.170121390069679	0	0	0.632218563013127	0.215965490050559	0.17857925413033	1	0	0.787964183446207	0.120676332893959	0.174021648626145	1	0	0.603507117517625	0.0998248686514886	0.192032954993646
1700022H16Rik	chr12	9591243	9596593	chr12	9572041	9577391	0.636888426232611	0.0864956941421406	0.0823436609842675	1	0	0.757541317421982	0.274328739877824	0.0607169464043122	1	0	0.858984766725562	0.253139773649778	0.190192383540032	1	0	0.797614720581554	0.315220354384371	0.214054077742232	1	0	0.775750919249319	0.290196265698868	0.175533546605899	1	0	0.880918904208999	0.329531023222061	0.170121390069679	1	0	0.948235075838397	0.215965490050559	0.17857925413033	1	0	0.971728557792828	0.504158901868097	0.174021648626145	1	0	0.931608963132606	0.406080201176523	0.125071212586003
1700022I11Rik	chr4	42991045	42995425	chr4	42982817	42987197	0.38355256931958	0.344137408914545	0.0861124501511898	0	0	0.076952218591656	0.426054837334849	0.394758753670187	0	0	0.238479537748914	0.321999904493577	0.190192383540032	0	0	0.397501135847342	0.500704225352113	0.214054077742232	0	0	0.558378300940738	0.379924549925983	0.175533546605899	1	0	0.501768867924528	0.593568577648766	0.477978877251413	1	0	0.835521128067164	0.66345841643861	0.17857925413033	1	0	0.462047179673651	0.514953865733376	0.174021648626145	0	0	0.93169877408056	0.463334680497553	0.199395240808099
1700022P22Rik	chr1	192737436	192743556	chr1	192860700	192866820	0.949370682312861	0.540645405507713	0.211227485867041	1	0	0.150992091679689	0.460576786475352	0.414260046452518	0	0	0.620266462919631	0.468984289193448	0.190192383540032	1	0	0.324784189004998	0.299591094956838	0.214054077742232	0	0	0.911035767155341	0.698963755312545	0.175533546605899	1	0	0.88760885341074	0.524265239477504	0.170121390069679	1	0	0.55378264297973	0.538429426225706	0.17857925413033	1	0	0.753465751556747	0.612426707876915	0.174021648626145	0	0	0.529390632718128	0.546050563563698	0.212147771593847
1700023C21Rik	chr11	109661967	109664566	chr11	109707191	109709790	0.0453771174410902	0.0540124917195041	0.264209649853193	0	0	0.105649476724914	0.0804801818440119	0.213769227398221	0	0	0.281433551406332	0.352323193734779	0.190192383540032	0	0	0.858019082235348	0.116129032258065	0.214054077742232	1	0	0.600090731101667	0.312759658087006	0.175533546605899	1	0	0.575607764876633	0.0856767053701016	0.170121390069679	1	0	0.414954311424463	0.0965258128855698	0.17857925413033	0	0	0.377505567928731	0.438934593882096	0.174021648626145	0	0	0.948628137769994	0.358907000763393	0.280117445987992
1700023E05Rik	chr5	78090797	78136297	chr5	77445047	77490547	0.647250875366708	0.204977760953913	0.306498970156449	1	0	0.623312970592414	0.214708528673581	0.198606424470836	1	0	0.772933479776515	0.211928752208586	0.190192383540032	1	0	0.655747387551113	0.262880508859609	0.214054077742232	1	0	0.791795998280884	0.3181796475813	0.175533546605899	1	0	0.820074383164006	0.31336175616836	0.170121390069679	1	0	0.833619370100654	0.275198293056264	0.17857925413033	1	0	0.761056315622017	0.393573019408209	0.379289188833867	1	0	0.821366024518389	0.224123220620594	0.1929970638503
1700023F02Rik	chr10	65515965	65519421	chr10	65583356	65586812	0.175144317213968	0.336377401343806	0.0871642052675402	0	0	0.237510062982431	0.480702751337785	0.0607169464043122	0	0	0.0672842748674848	0.113127357814813	0.190192383540032	0	0	0.947342117219446	0.610835983643798	0.214054077742232	1	0	0.469223055250466	0.0629626092354711	0.175533546605899	0	0	0.772859216255443	0.165956095791001	0.170121390069679	1	0	0.771997773551649	0.215965490050559	0.408869801481222	1	0	0.179355483841644	0.100677241943548	0.174021648626145	0	0	0.169360995105303	0.166576855718712	0.760506595381042
1700023F06Rik	chr11	103015036	103024648	chr11	103060260	103069872	0.136722816314943	0.518974164852844	0.542486524387572	0	1	0.285173083297817	0.581900838187242	0.486568210701608	0	0	0.654935294398548	0.151425433360393	0.190192383540032	1	0	0.718627896410722	0.257019536574284	0.447960033305579	1	0	0.55083329353899	0.170860990401605	0.377536263639949	1	0	0.827603410740203	0.255215892597968	0.372233664928349	1	0	0.81200426735934	0.168282387865856	0.39957929795346	1	0	0.7781009954093	0.0732239443661652	0.174021648626145	1	0	0.838250482733845	0.255534599667699	0.35991936544108
1700023L04Rik	chr6	29935338	29943541	chr6	29935328	29943531	0.850951074098609	0.320242263650989	0.487839081467198	1	0	0.935265425960127	0.412321826016953	0.169069634953328	1	0	0.841984623465928	0.442337997230314	0.190192383540032	1	0	0.625988187187642	0.344661517492049	0.214054077742232	1	0	0.817129076930424	0.278305716059405	0.369166045838994	1	0	0.663007982583454	0.325653120464441	0.170121390069679	1	0	0.785240502806253	0.390138689178533	0.17857925413033	1	0	0.624448888686878	0.268260533612109	0.174021648626145	1	0	0.772059814091338	0.269657371233553	0.446820631929532
1700024G13Rik	chr14	31205510	31217382	chr14	33189687	33201559	0.637361597425949	0.386770133434277	0.275472194224112	1	0	0.6477719373017	0.14964246815362	0.14422192032955	1	0	0.759753593429158	0.123489804689365	0.190192383540032	1	0	0.792367105860972	0.225670149931849	0.214054077742232	1	0	0.599064037056492	0.080082135523614	0.49331697269819	1	0	0.873548621190131	0.23938679245283	0.170121390069679	1	0	0.837562039055615	0.124217264251589	0.17857925413033	1	0	0.799327303304395	0.289214126630608	0.412112713089969	1	0	0.910817728681126	0.153037855314563	0.246943336693107
1700024P04Rik	chr13	100084246	100084722	chr13	99754044	99754520	0.0329327150563074	0.0357717422163339	0.0391559665191288	0	0	0.0840081450963679	0.0401572193019842	0.0607169464043122	0	0	NA	NA	NA	NA	NA	0.639618355293049	0.530486142662426	0.214054077742232	1	0	NA	NA	NA	NA	NA	0.0769457547169811	0.744353229317852	0.170121390069679	0	0	0.82297416392226	0.215965490050559	0.17857925413033	1	0	0.0502704422526249	0.199559110949502	0.174021648626145	0	0	0.851138353765324	0.164421392967803	0.226806608527981
1700024P16Rik	chr4	104411387	104514795	chr4	104586060	104689468	0.434702375319391	0.226459733131447	0.299794031289715	0	0	0.48558033811621	0.20909693611782	0.271966343836277	1	0	0.661859510052051	0.332887636693568	0.522327884657522	1	1	0.865243071331213	0.4379827351204	0.546912660502213	1	1	0.707774222816484	0.503748627095172	0.578202375213638	1	1	0.648358127721335	0.546988388969521	0.523116700994785	1	1	0.36578691033907	0.592977410826105	0.685218458302292	0	1	0.464069815008409	0.70728603245307	0.6299136684342	0	1	0.626970227670753	0.413669226278683	0.552522021122749
1700025C18Rik	chr2	164769897	164781955	chr2	164904192	164916250	0.886675499195609	0.33718179237248	0.104956395985801	1	0	0.80484917365156	0.337074395037174	0.274288969718217	1	0	0.950766439043026	0.122104961558665	0.190192383540032	1	0	0.803089504770559	0.0696501590186279	0.214054077742232	1	0	0.82245356000191	0.162408671983191	0.175533546605899	1	0	0.787758526850508	0.12214259796807	0.170121390069679	1	0	0.933624008534719	0.0690198988821374	0.17857925413033	1	0	0.895277487386937	0.139334575701104	0.174021648626145	1	0	0.959046207732723	0.186806771745476	0.0929488584074675
1700025F24Rik	chr10	118816503	118829924	chr10	118850499	118863920	0.942557017128797	0.542727358758399	0.183312152153907	1	0	0.7221196192641	0.442818582184969	0.331960208598098	1	0	0.547872594431976	0.269304235709852	0.190192383540032	1	0	0.674466151749205	0.344729668332576	0.214054077742232	1	0	0.728546869776992	0.326536459576907	0.175533546605899	1	0	0.618060595065312	0.272541727140784	0.170121390069679	1	0	0.619833944060485	0.374089707314811	0.17857925413033	1	0	0.367483296213808	0.415708376891959	0.174021648626145	0	0	0.498540572095738	0.135210382145584	0.139927253604452
1700025G04Rik	chr1	153646741	153852538	chr1	153731653	153937450	0.445206775811489	0.313428598466925	0.349664753056663	0	0	0.377989297722214	0.229057157740209	0.328936412638591	0	0	0.393868487655795	0.739458478582685	0.636969192339717	0	1	0.489641072239891	0.752044525215811	0.635829790963671	0	1	0.551358578864429	0.319564490712	0.427801393575529	1	0	0.725145137880987	0.430787373004354	0.485954686883737	1	0	0.655410733336426	0.399647479011086	0.490906700556554	1	0	0.768919594563883	0.483023498931867	0.497655462553136	1	0	0.48812250213301	0.517355965692218	0.328936412638591
1700025K24Rik	chr17	53828628	53846120	chr17	54491907	54509399	0.61857670105044	0.398930633103057	0.139839607344757	1	0	0.764526211109533	0.32203911540465	0.188307988956571	1	0	0.778210209636598	0.605033188481925	0.190192383540032	1	0	0.618764198091777	0.34884143571104	0.214054077742232	1	0	0.974666921350461	0.725777183515591	0.175533546605899	0	0	0.902394775036285	0.428383526850508	0.170121390069679	1	0	0.691636903381418	0.362748736026717	0.17857925413033	1	0	0.494932048543248	0.426094268442344	0.174021648626145	1	0	0.498001706408011	0.208316493780592	0.607870634120689
1700025M24Rik	chr5	73547714	73563319	chr5	73659818	73675423	0.66896943314091	0.331598372291095	0.214864805644419	1	0	0.512856939906237	0.334943410522328	0.29479819448705	1	0	0.337758464256721	0.490712000382026	0.409088917130461	0	0	0.716992276238074	0.683280327124035	0.214054077742232	0	0	0.575808223103004	0.17148178214985	0.175533546605899	1	0	0.775308417997097	0.315221335268505	0.170121390069679	1	0	0.66345841643861	0.28037014703836	0.17857925413033	1	0	0.596018362801691	0.402390800418163	0.174021648626145	1	0	0.600161659706318	0.234720912479231	0.122091239756343
1700025N23Rik	chr6	38993485	38997193	chr6	39013877	39017585	0.766253430491152	0.180987981451689	0.087953021604803	1	0	0.621963347066345	0.16867926315291	0.0607169464043122	1	0	0.0850723461152763	0.181557709755981	0.190192383540032	0	0	0.0880963198546115	0.32839618355293	0.214054077742232	0	0	0.0993266797192111	0.276204574757652	0.504754809588501	0	1	0.517960812772134	0.440584179970972	0.170121390069679	1	0	0.318961918456329	0.393756667748968	0.17857925413033	0	0	0.118630971319485	0.262556247443298	0.174021648626145	0	0	0.549373568638017	0.383021240289191	0.120053464218414
1700026D08Rik	chr7	83651802	83671024	chr7	90924126	90943349	0.815061039083941	0.34532033689789	0.117226872343223	1	0	0.49490931477009	0.270706066202586	0.141724001928218	1	0	0.83897617114751	0.251707177307674	0.190192383540032	1	0	0.894048159927306	0.288823262153567	0.214054077742232	1	0	0.703643570030084	0.241201470798911	0.175533546605899	1	0	0.792543541364296	0.259207184325109	0.170121390069679	1	0	0.832088686859316	0.292267730414212	0.17857925413033	1	0	0.929957729194128	0.423889823189855	0.174021648626145	1	0	0.939063271812834	0.316875477120661	0.427713747315833
1700026D11Rik	chr2	132182168	132215498	chr2	132316463	132349793	0.539746380240371	0.443124822560802	0.408387747052895	1	0	0.836553487711323	0.525216650092343	0.262412901529427	1	0	0.81901532878086	0.305811565827802	0.190192383540032	1	0	0.565606542480691	0.201635620172649	0.214054077742232	1	0	0.800105057065088	0.244305429540137	0.489241421622332	1	0	0.561910377358491	0.192353047895501	0.170121390069679	1	0	0.753188923419454	0.234240920265318	0.17857925413033	1	0	0.691241307213308	0.207672378528249	0.174021648626145	1	0	0.729219991917015	0.17683775652252	0.202594329286998
1700026L06Rik	chr2	28514088	28521660	chr2	28547599	28555171	0.472698022144412	0.381754518784896	0.551338796616854	1	1	0.656011744092437	0.498934507742577	0.480915026951225	1	0	0.899097464304474	0.255527434219951	0.190192383540032	1	0	0.395411176737846	0.163925488414357	0.214054077742232	0	0	0.847165846903204	0.349935533164605	0.175533546605899	1	0	0.289323294629898	0.30964259796807	0.509400061352382	0	1	0.754302147594972	0.321768171065448	0.17857925413033	1	0	0.862778964592519	0.319894550247716	0.174021648626145	1	0	0.829134671516458	0.232610355202299	0.332617555545817
1700027A15Rik	chr1	72949242	72958715	chr1	73062609	73072082	0.7107031323933	0.437162865524747	0.271571935667645	1	0	0.447269972060425	0.277359473410049	0.199921118366274	0	0	0.795234229501934	0.495153049042548	0.190192383540032	1	0	0.811994547932758	0.608541572012722	0.214054077742232	1	0	0.712955446253761	0.586122916766152	0.175533546605899	1	0	0.709089259796807	0.408064223512337	0.170121390069679	1	0	0.705969664641217	0.342177280949951	0.17857925413033	1	0	0.778510067724194	0.639198218262806	0.174021648626145	1	0	0.703264627958148	0.245004266020028	0.261229677023533
1700027F09Rik	chr5	64733947	64747077	chr5	64846051	64859181	0.917810163717233	0.548547364436453	0.17730838336474	1	0	0.608088270114126	0.514017142586542	0.314693895438012	1	0	0.140012415834965	0.115515018384986	0.721635479205925	0	1	0.570331667423898	0.350522489777374	0.768482405013366	1	1	0.281743947280455	0.0675230409245022	0.632323940575836	0	1	0.421965711175617	0.271135703918723	0.624961654761383	0	1	0.468899299596456	0.270745396354191	0.701433016346027	0	1	0.601063588018726	0.315849279578201	0.761207765458609	1	1	0.691207508195249	0.423728052449594	0.778824663657478
1700027H10Rik	chr3	45512778	45535504	chr3	45220505	45243231	0.878253051954197	0.36926279928078	0.283316534466892	1	0	0.587204621868637	0.405052801060757	0.220561812524651	1	0	0.447208824793467	0.433670789360585	0.190192383540032	0	0	0.939027714675148	0.600045433893685	0.214054077742232	1	0	0.956831096891266	0.586313929611766	0.175533546605899	1	0	0.981540275761974	0.597401124818578	0.170121390069679	1	0	0.9413701934227	0.560438795862517	0.17857925413033	1	0	0.614381164492523	0.414549338666424	0.174021648626145	1	0	0.807759665903274	0.431137455655844	0.582891450107367
1700027J07Rik	chr10	43434572	43454251	chr10	43465963	43485642	0.383363300842245	0.502555124444024	0.687278145405145	0	1	0.803333806885448	0.678529147132642	0.676453832332705	1	1	0.536531206723652	0.326226063702784	0.190192383540032	1	0	0.33362108132667	0.346478873239437	0.214054077742232	0	0	0.719020104102001	0.177450933575283	0.175533546605899	1	0	0.498049709724238	0.335268505079826	0.170121390069679	1	0	0.575676051764924	0.251379934134236	0.17857925413033	1	0	0.660606336075633	0.374028453252125	0.174021648626145	1	0	0.54569131977188	0.316718307961741	0.428195801744161
1700028B04Rik	chr7	28205700	28206252	chr7	29281959	29282511	0.991199015803918	0.871936216523138	0.44857355712345	0	0	0.923994885637164	0.210091395558081	0.424427012577238	1	0	NA	NA	NA	NA	NA	0.154884143571104	0.0511131303952749	0.963670625356063	0	0	NA	NA	NA	NA	NA	0.0878537735849057	0.0583272859216255	0.862088610368553	0	0	0.671668444733058	0.0485875968273111	0.789780446119462	1	0	0.845893368483251	0.0298622789873188	0.782286690915465	1	0	0.374017692756747	0.0644618078943823	0.932424733774486
1700028D13Rik	chr5	112447065	112450305	chr5	112635782	112639022	0.832213494842434	0.448850194000189	0.0882597835137385	1	0	0.464886110716484	0.0434720841028555	0.447346509487708	0	0	0.964280597870207	0.373334606752304	0.190192383540032	1	0	0.662880508859609	0.1335302135393	0.214054077742232	1	0	0.954204670264075	0.385463922448785	0.175533546605899	1	0	0.713534107402032	0.247029208998549	0.170121390069679	1	0	0.702490839092722	0.0876200194814231	0.17857925413033	1	0	0.860369983182583	0.171833098495523	0.174021648626145	1	0	0.846064035205892	0.373231846962145	0.0718261098207634
1700028E10Rik	chr5	151637053	151682462	chr5	152171249	152216658	0.782010031229299	0.525172707485568	0.568166878478461	1	1	0.743476819624	0.599753752900507	0.5768876813182	1	1	0.325366505897522	0.434888496251373	0.40869450896183	0	0	0.818173557473876	0.621035892776011	0.214054077742232	1	0	0.57466214602932	0.455111981280741	0.175533546605899	1	0	0.699020319303338	0.543314586357039	0.170121390069679	1	0	0.416345841643861	0.541398024027088	0.53170603444498	0	1	0.15717467387846	0.503795282032635	0.480564441912441	0	0	0.566864250752167	0.451973595581301	0.6585301722249
1700028I16Rik	chr10	82241921	82254041	chr10	82274867	82286987	0.448992145358191	0.432336519352702	0.243656601954512	0	0	0.405834162049534	0.449400956575271	0.336254875323196	0	0	0.722697101380068	0.13595339286567	0.190192383540032	1	0	0.560835983643798	0.249750113584734	0.214054077742232	1	0	0.528341530967958	0.122821259729717	0.175533546605899	1	0	0.397133526850508	0.215439042089985	0.170121390069679	0	0	0.634816086089336	0.189642376733615	0.17857925413033	1	0	0.681741739011863	0.320439980000909	0.412857706297384	1	0	0.713907225290763	0.277942431182361	0.0927297427582278
1700028K03Rik	chr5	107775012	107791844	chr5	107963729	107980561	0.898883315983723	0.636793791993943	0.608615627328104	1	1	0.567031301794762	0.584363309182175	0.572768307112494	1	1	0.764481161358101	0.498400267417984	0.190192383540032	1	0	0.632985006815084	0.665879145842799	0.214054077742232	0	0	0.714579055441478	0.427391242061029	0.484026469170428	1	0	0.770727503628447	0.535604136429608	0.377448617380253	1	0	0.672758476738253	0.609119161371121	0.17857925413033	1	0	0.649879550929503	0.599518203718013	0.358604671545642	1	0	0.792267277381113	0.494903228703579	0.349029317673868
1700028M03Rik	chr3	83641293	83660045	chr3	83359288	83378040	0.873048168827482	0.450553610296205	0.11919891318638	1	0	0.508452905242222	0.132357815977648	0.163679389982033	1	0	0.654099613198988	0.321474619168139	0.190192383540032	1	0	0.919809177646524	0.430304407087687	0.214054077742232	1	0	0.863998853922926	0.379876796714579	0.175533546605899	1	0	0.722514513788099	0.273902394775036	0.170121390069679	1	0	0.76237302286748	0.242659678092676	0.41697708050309	1	0	0.663015317485569	0.377551020408163	0.460887856610719	1	0	0.490143248461988	0.101194485607796	0.188570927735659
1700028P14Rik	chr19	23625856	23719909	chr19	23633249	23727302	0.81210371912558	0.216191918236018	0.64327972303782	1	1	0.779040583416205	0.286593739641048	0.617862307726018	1	1	0.822549066424717	0.354758607516355	0.872606161532057	1	1	0.838300772376193	0.355747387551113	0.8886454270564	1	1	0.860011460770737	0.421422090635595	0.853586923178053	1	1	0.854045718432511	0.284651669085631	0.842981725754853	1	1	0.812236189062572	0.279743958439631	0.845698759805425	1	1	0.807099677287396	0.329848643243489	0.829089793593058	1	1	0.780726570568952	0.162827248641609	0.77093650028485
1700029H14Rik	chr8	13550698	13562438	chr8	13550721	13562461	0.205214346550582	0.116967918993092	0.648319382970332	0	1	0.0672917554576881	0.4795662262632	0.569481572373899	0	1	0.792655556086147	0.249558282794518	0.190192383540032	1	0	0.384325306678782	0.182916855974557	0.214054077742232	0	0	0.509765531732009	0.22272097798577	0.175533546605899	1	0	0.227957184325109	0.157519956458636	0.170121390069679	0	0	0.684632867943782	0.223294215872721	0.17857925413033	1	0	0.763828916867415	0.186900595427481	0.174021648626145	1	0	0.697920876554852	0.252907629440029	0.0464525176388098
1700029I15Rik	chr2	92183756	92184440	chr2	92223074	92223760	0.884806472981925	0.701121415728211	0.784434024278014	1	0	0.466851351991287	0.977790405834162	0.571628905736448	0	0	0.344061888161979	0.381691418747911	0.190192383540032	0	0	0.69786460699682	0.620081781008632	0.214054077742232	0	0	0.11253044267227	0.614918103242443	0.175533546605899	0	0	0.55878084179971	0.643686502177068	0.170121390069679	0	0	0.0843731156361612	0.570898464678325	0.787194881458434	0	0	0.22271714922049	0.809508658697332	0.782637275954249	0	0	0.953455476222552	0.846782522789528	0.552741136771988
1700029J03Rik	chr16	93285354	93347412	chr16	93397059	93459117	0.471704362638403	0.177817734456326	0.172312546562075	0	0	0.494483117867121	0.257967514324951	0.179937771155616	1	0	0.884102955923786	0.211594479728762	0.512905911740216	1	1	0.819900045433894	0.191322126306224	0.479644156185635	1	0	0.833580058258918	0.238575044171721	0.395591393137298	1	0	0.802340348330914	0.189178156748911	0.354485297339936	1	0	0.881951853054409	0.17245697852405	0.17857925413033	1	0	0.920276351074951	0.23344393436662	0.174021648626145	1	0	0.740895415151107	0.228613768018321	0.246636574784171
1700029J07Rik	chr8	47452422	47474069	chr8	47038959	47060606	0.910665278697833	0.58611715718747	0.623866076515185	1	1	0.804328266325709	0.558175877255292	0.589289627065165	1	1	0.4435318275154	0.537557900768827	0.436303080766028	0	0	0.73062244434348	0.617673784643344	0.214054077742232	0	0	0.624015090014803	0.600401126975789	0.525220211227486	1	1	0.739794992743106	0.698430696661829	0.452079407511284	0	0	0.663620761630873	0.571362308084791	0.393531706034445	1	0	0.471478569155947	0.483387118767329	0.174021648626145	0	0	0.573173469845974	0.376801832143338	0.345852140759893
1700029M20Rik	chr4	134898730	134902274	chr4	135182569	135186113	0.479606321567143	0.507239519258068	0.15101450545598	1	0	0.81739830468343	0.386110716484349	0.26320171786669	1	0	0.842844181271191	0.117807172532353	0.190192383540032	1	0	0.592821444797819	0.149477510222626	0.214054077742232	1	0	0.928799961797431	0.249773172245834	0.175533546605899	1	0	0.76088534107402	0.181513062409289	0.170121390069679	1	0	0.590890115497008	0.0585602300663296	0.17857925413033	1	0	0.856301986273351	0.179719103677106	0.174021648626145	1	0	0.638825272800754	0.25701648030895	0.0208378982426925
1700029N11Rik	chr13	44450698	44468539	chr13	44535095	44552936	0.63248793413457	0.321472508753667	0.195319689732241	1	0	0.24534735047592	0.381588293791732	0.233840220868574	0	0	0.256482498448021	0.296165417124302	0.190192383540032	0	0	0.754520672421627	0.523557473875511	0.214054077742232	1	0	0.348502936822501	0.249773172245834	0.576142688110785	0	1	0.721879535558781	0.55419992743106	0.598448661203383	1	1	0.32269585787838	0.389118233684308	0.17857925413033	0	0	0.799713649379574	0.604245261579019	0.174021648626145	1	0	0.448381157663119	0.454218869280165	0.552609667382444
1700030A11Rik	chr17	28632853	28634360	chr17	29042209	29043716	0.751206586543011	0.914166745528532	0.339936018230422	0	0	0.442889615002131	0.32807690486338	0.0607169464043122	0	0	0.604651162790698	0.205291055823504	0.190192383540032	1	0	0.0895502044525216	0.174534302589732	0.214054077742232	0	0	0.8085334988778	0.396853063368512	0.175533546605899	1	0	0.786783381712627	0.426342525399129	0.170121390069679	1	0	0.978941509346445	0.741778375620391	0.17857925413033	0	0	0.621949002318076	0.414299350029544	0.174021648626145	1	0	0.743275405271903	0.734384121424402	0.406678644988825
1700030F18Rik	chr15	99746381	99759692	chr15	99748778	99762089	0.704883126715246	0.400066243967067	0.359437311012753	1	0	0.68589288251172	0.126533124970403	0.284675051492178	1	0	0.183754357480541	0.0831383410534358	0.190192383540032	0	0	0.437846433439346	0.116129032258065	0.214054077742232	0	0	0.175684064753355	0.0780287474332649	0.175533546605899	0	0	0.491201015965167	0.300571480406386	0.170121390069679	1	0	0.180017626049446	0.294030335358783	0.17857925413033	0	0	0.449206854233898	0.167265124312531	0.174021648626145	0	0	0.745947280973551	0.193250707261215	0.108988123931811
1700030J22Rik	chr8	119855575	119864920	chr8	119493498	119502843	0.834200813854453	0.178007002933661	0.25237740479425	1	0	0.143723066723493	0.185727139271677	0.329330820807222	0	0	0.596437610429301	0.183300701972208	0.190192383540032	1	0	0.633848250795093	0.303475692866879	0.214054077742232	1	0	0.229740700062079	0.25509765531732	0.175533546605899	0	0	0.326015965166909	0.449609941944848	0.170121390069679	0	0	0.4526183960295	0.333155526694188	0.17857925413033	0	0	0.338166446979683	0.160719967274215	0.174021648626145	0	0	0.746149355606448	0.36934752346311	0.275603663613655
1700030K09Rik	chr8	75372868	75389529	chr8	74967778	74984440	0.101684489448282	0.863395476483392	0.899338270739296	0	1	0.604583984467491	0.969929440734953	0.907445549761164	0	1	0.137768014899002	0.43030418795664	0.644068539375082	0	1	0.171785552021808	0.561199454793276	0.589289627065165	0	1	0.100807029272719	0.561864285373191	0.552215259213813	0	1	0.284152757619739	0.696026850507983	0.558306674262676	0	1	0.175471960666079	0.6503084558653	0.765502432183707	0	1	0.432843961638107	0.737921003590746	0.717340812480827	0	1	0.250841977637074	0.598140913377341	0.376309216004207
1700030L20Rik	chr3	136372656	136386736	chr3	136098233	136112313	0.695277751490489	0.430822371534021	0.117445987992462	1	0	0.953142018279112	0.48278638064119	0.190060914150489	1	0	0.477627620457476	0.335609569743565	0.190192383540032	1	0	0.814016356201727	0.450113584734212	0.214054077742232	1	0	0.528842939687694	0.419129936488229	0.175533546605899	1	0	0.744874818577649	0.447115384615385	0.170121390069679	1	0	0.627719281970407	0.300454566538337	0.17857925413033	1	0	0.661469933184855	0.503295304758875	0.174021648626145	1	0	0.617562530872513	0.162580268534734	0.325649677899996
1700030M09Rik	chr8	124430364	124433629	chr8	124068287	124071552	0.523469291189552	0.0684915302356393	0.169770805030895	1	0	0.950797935312781	0.578372874934887	0.0607169464043122	1	0	0.864619645671171	0.0985626283367557	0.190192383540032	1	0	0.701135847342117	0.0793730122671513	0.214054077742232	1	0	0.867938493863712	0.0905400888209732	0.175533546605899	1	0	0.551206458635704	0.0831821480406386	0.170121390069679	1	0	0.885569831624843	0.0523447284196855	0.51198562601341	1	1	0.928775964728876	0.22271714922049	0.490380822998379	1	0	0.933629709461583	0.206161031029683	0.384460318155923
1700030O20Rik	chr10	116127176	116133287	chr10	116160122	116166233	0.831125201097757	0.342244724141194	0.218195363512862	1	0	0.814864800871336	0.504285646635412	0.407073053157457	1	0	0.844085764767681	0.552719545389427	0.190192383540032	1	0	0.599273057701045	0.426624261699228	0.214054077742232	1	0	0.897163459242634	0.108328160068765	0.175533546605899	1	0	0.768709179970972	0.315878991291727	0.170121390069679	1	0	0.788441022310868	0.0869706387123707	0.17857925413033	1	0	0.837575564747057	0.153220308167811	0.174021648626145	1	0	0.921999191701468	0.174480219138713	0.718962268285201
1700031A10Rik	chr17	36531844	36541485	chr17	37060736	37070377	0.783808081763982	0.103293271505631	0.14273193391472	1	0	0.598119998105792	0.200572998058436	0.162715281125378	1	0	0.609330977508237	0.845375101475574	0.190192383540032	0	0	0.411949114039073	0.625034075420264	0.214054077742232	0	0	0.835919965617688	0.343823122104962	0.175533546605899	1	0	0.658336357039187	0.257778483309144	0.170121390069679	1	0	0.7580128948467	0.137483185676516	0.606205355186467	1	1	0.811872187627835	0.295122948956866	0.174021648626145	1	0	0.935515739368629	0.271992455880372	0.420395284631228
1700031M16Rik	chr15	98226478	98244167	chr15	98228875	98246566	0.678811393962336	0.115926942367749	0.222928261536439	1	0	0.70912061372354	0.355684993133494	0.148297471405408	1	0	0.808557375483501	0.161787880234946	0.190192383540032	1	0	0.842480690595184	0.150795093139482	0.214054077742232	1	0	0.818060264552791	0.20151855212263	0.175533546605899	1	0	0.855043541364296	0.326696298984035	0.170121390069679	1	0	0.895774386567095	0.205134746509578	0.17857925413033	1	0	0.875505658833689	0.258033725739739	0.174021648626145	1	0	0.858682473393507	0.126094570928196	0.131951443972128
1700031P21Rik	chr12	53521603	53523942	chr12	53700970	53703309	0.367180846030094	0.387243304627614	0.104474341557474	0	0	0.978453378794336	0.602405644741204	0.0607169464043122	1	0	0.0506661572990784	0.0841650350986104	0.190192383540032	0	0	0.0779645615629259	0.322171740118128	0.214054077742232	0	0	0.0608375913280168	0.11307960460341	0.175533546605899	0	0	0.892144412191582	0.54013969521045	0.170121390069679	1	0	0.09863630038499	0.101257015631523	0.17857925413033	0	0	0.237648288714149	0.400299986364256	0.174021648626145	0	0	0.771925097669406	0.423907674345503	0.473070686708445
1700034E13Rik	chr18	52771588	52789100	chr18	52805873	52823385	0.510646351850099	0.328617393773067	0.234672860335685	1	0	0.415068428280532	0.122318511152152	0.166045838993821	0	0	0.621173773936297	0.73071964089585	0.190192383540032	0	0	0.72994093593821	0.664016356201726	0.214054077742232	0	0	0.787259443197555	0.460770736832052	0.175533546605899	1	0	0.865702104499274	0.477866473149492	0.170121390069679	1	0	0.82726471543207	0.44389813998794	0.17857925413033	1	0	0.793486659697286	0.326439707286032	0.174021648626145	1	0	0.758453455476223	0.339171044950379	0.275822779262895
1700034F02Rik	chr11	29447949	29478352	chr11	29447949	29478352	0.701712879719883	0.315557868836945	0.502125421797625	1	1	0.652554813657243	0.481223658663636	0.479600333055787	1	0	0.345207965235662	0.401126975789122	0.883211358955257	0	1	0.637301226715129	0.478600636074512	0.885753100486437	1	1	0.580153765340719	0.415500692421565	0.870677943818748	1	1	0.753038824383164	0.527984397677794	0.857136596695736	1	1	0.505867619091795	0.341017672433786	0.890661291029405	1	1	0.693513931184946	0.452115812917595	0.847539331259039	1	1	0.778526202344066	0.293951232655261	0.945878434637802
1700034G24Rik	chr5	112823238	112830299	chr5	113011955	113019016	0.307750544146872	0.190924576511782	0.110478110346641	0	0	0.142633896860349	0.134536155703935	0.293089092422981	0	0	0.794995463444917	0.0736115753784442	0.190192383540032	1	0	0.819582008178101	0.178078146297138	0.214054077742232	1	0	0.536937109020582	0.0616493959218757	0.175533546605899	1	0	0.318033381712627	0.092230587808418	0.170121390069679	0	0	0.899299596456236	0.0911452293705645	0.17857925413033	1	0	0.893413935730194	0.104313440298168	0.174021648626145	1	0	0.889936683281692	0.0916071669136468	0.481703843288488
1700034H15Rik	chr1	193594687	193608142	chr1	193717950	193731406	0.363821330557396	0.276852465221917	0.540689776063807	0	1	0.692664677747786	0.385660841975659	0.494850782242868	1	0	0.636144405711284	0.346592808366363	0.190192383540032	1	0	0.465470240799637	0.363062244434348	0.214054077742232	0	0	0.261305572799771	0.17176830141827	0.175533546605899	0	0	0.420990566037736	0.270954281567489	0.170121390069679	0	0	0.559766222923141	0.225752585926991	0.17857925413033	1	0	0.737239216399255	0.236761965365211	0.38494237258425	1	0	0.76509946562486	0.336386905563788	0.328848766378895
1700034J05Rik	chr6	146908471	146911591	chr6	146899822	146902943	0.398646730387054	0.0752342197407022	0.236075200490819	0	0	0.159444996921911	0.0667708481318369	0.0607169464043122	0	0	0.118093691800774	0.606370278401222	0.190192383540032	0	0	0.475783734666061	0.750908677873694	0.214054077742232	0	0	0.216990592617354	0.582995081419225	0.50541215653622	0	1	0.0703918722786647	0.470292089985486	0.170121390069679	0	0	0.138828331555267	0.614082285820307	0.17857925413033	0	0	0.228466887868733	0.517931003136221	0.174021648626145	0	0	0.853653060308052	0.531770622838924	0.0463648713791139
1700034K08Rik	chr9	92783686	92809504	chr9	92874753	92900571	0.445396044288824	0.0939244818775433	0.354879705508567	0	0	0.852109674669697	0.385566131552777	0.354748236119024	1	0	0.729716823456377	0.344443913853207	0.190192383540032	1	0	0.750477055883689	0.301044979554748	0.214054077742232	1	0	0.927988157203572	0.69655221813667	0.175533546605899	1	0	0.826106676342525	0.445573294629898	0.170121390069679	1	0	0.717148290737047	0.360962938911823	0.402296332004032	1	0	0.536793782100814	0.322848961410845	0.174021648626145	1	0	0.314293412366968	0.278324127711168	0.317980630176607
1700034O15Rik	chr6	41614037	41615324	chr6	41634429	41635716	0.285961010693669	0.521907826251538	0.0391559665191288	0	0	0.863995832741393	0.360562579911919	0.285639160348832	1	0	0.964041831813189	0.381691418747911	0.190192383540032	1	0	0.277919127669241	0.0194229895502045	0.214054077742232	0	0	0.977006828709231	0.778019196790984	0.175533546605899	0	0	0.911601959361393	0.281340711175617	0.170121390069679	1	0	0.97068509671135	0.411730599749525	0.17857925413033	1	0	0.989409572292169	0.309804099813645	0.174021648626145	1	0	0.0817728681126229	0.166576855718712	0.25237740479425
1700034P13Rik	chr1	9732861	9756470	chr1	9737728	9761337	0.139680136273304	0.107220592410334	0.48038914939305	0	0	0.738551877634134	0.496708812804849	0.403830141548709	1	0	0.554987822931092	0.258726899383984	0.503790700731846	1	1	0.353021353930032	0.228055429350295	0.433848985494544	0	0	0.537438517740318	0.373191347118094	0.483193829703317	1	0	0.414459361393324	0.339033018867925	0.396029624435777	0	0	0.330720348810242	0.53620297787467	0.463517244401595	0	0	0.241352665787919	0.440616335621108	0.526315789473684	0	1	0.59122547038484	0.412187345637433	0.416407379815066
1700036G14Rik	chr3	85403445	85417954	chr3	85121440	85135949	0.608829374467682	0.171950411658938	0.122178886016039	1	0	0.704716579059525	0.230241038026235	0.125290328235243	1	0	0.579365837352562	0.257485315887493	0.190192383540032	1	0	0.794275329395729	0.30552021808269	0.214054077742232	1	0	0.719449883004632	0.327372140776467	0.175533546605899	1	0	0.834043904208999	0.384388606676343	0.170121390069679	1	0	0.757224361055708	0.313001530683241	0.17857925413033	1	0	0.902140811781283	0.603858915503841	0.174021648626145	1	0	0.906641519601239	0.335398985136288	0.0613523817871072
1700037C18Rik	chr16	3821025	3823917	chr16	3905797	3908689	0.0250780732469007	0.571401533074666	0.097944695210132	0	0	0.0988066486716863	0.508855424539471	0.684867873263509	0	1	0.689436989637553	0.523566209827611	0.190192383540032	1	0	0.168627896410722	0.490686051794639	0.622814321398834	0	1	0.277111885774318	0.664223294016523	0.758885139576669	0	1	0.432556240928882	0.570981494920174	0.676059424164074	0	1	0.0701331230576557	0.434342965814741	0.550549980279592	0	1	0.0943593473023953	0.279169128675969	0.174021648626145	0	0	0.42790426152948	0.528178184920742	0.260309391296726
1700037H04Rik	chr2	130837765	130851461	chr2	130972060	130985756	0.52067758114886	0.585927888710135	0.67465708400894	1	1	0.209073258512099	0.658710991144575	0.618300539024497	0	1	0.364094360345733	0.526670168568836	0.652526403435733	0	1	0.139618355293049	0.509268514311677	0.704632104824927	0	1	0.10894895181701	0.425194594336469	0.762303343704807	0	1	0.11896770682148	0.517915457184325	0.778693194267935	0	1	0.739551927269354	0.597430307528178	0.388535869231781	1	0	0.476523794372983	0.450752238534612	0.40869450896183	1	0	0.240064663882527	0.64219318334905	0.133090845348175
1700039E15Rik	chr7	45150914	45157035	chr7	52538242	52544363	0.743683164568941	0.108971325825684	0.422805556772865	1	0	0.387436662404698	0.403655822323247	0.510627108988124	0	1	0.678907406523089	0.0481829903060981	0.190192383540032	1	0	0.279327578373467	0.0800999545661063	0.214054077742232	0	0	0.614273434888496	0.0770259299937921	0.175533546605899	1	0	0.440175979680697	0.174664368650218	0.170121390069679	0	0	0.804861078899763	0.14819796836588	0.17857925413033	1	0	0.447934184809781	0.0665878823689832	0.174021648626145	0	0	0.913242624275899	0.136198302573084	0.184057145361322
1700039E22Rik	chr19	44881803	44889249	chr19	44902982	44910428	0.928125295731996	0.27964417526261	0.225513826197467	1	0	0.953923379267888	0.349718236491926	0.253341513650905	1	0	0.98140012415835	0.272479824268182	0.190192383540032	1	0	0.982371649250341	0.214084507042254	0.214054077742232	1	0	0.911346163029464	0.963062890979418	0.557868442964196	0	1	0.396090348330914	0.80705732946299	0.604803015031333	0	1	0.976622292314115	0.171668444733058	0.17857925413033	1	0	0.976501068133267	0.176355620199082	0.174021648626145	1	0	0.97063182001886	0.190444115137635	0.0907577019150708
1700040L02Rik	chr10	67826312	67937232	chr10	67893703	68004623	0.404466736065108	0.379625248414876	0.396248740085017	0	0	0.362598854003883	0.431074489747597	0.367938998203252	0	0	0.358913136908457	0.413733823599637	0.461282264779351	0	0	0.751249432076329	0.603998182644253	0.525833735045357	1	1	0.359104149754071	0.519316174012702	0.476006836408256	0	0	0.661738026124819	0.651805152394775	0.472150400981638	0	0	0.48861264437126	0.356556426550397	0.393356413515053	1	0	0.468569610472251	0.41720830871324	0.408080985143959	0	0	0.413624320804706	0.426512191836185	0.409264209649853
1700041C23Rik	chr9	56973411	56984243	chr9	57023081	57033915	0.929544809312009	0.472603387905744	0.21972917305754	1	0	0.466851351991287	0.370412463891651	0.390157325036154	0	0	0.749653789217325	0.235232319373478	0.580042946667251	1	1	0.961290322580645	0.457791912766924	0.214054077742232	1	0	0.815911370039635	0.248674848383554	0.175533546605899	1	0	0.74541908563135	0.267416545718432	0.170121390069679	1	0	0.801660559395148	0.2893687091238	0.17857925413033	1	0	0.884073451206763	0.513794827507841	0.174021648626145	1	0	0.83470295028964	0.113678207373479	0.24093956790394
1700041M19Rik	chr16	76886819	76893473	chr16	77004472	77011126	0.636533547837608	0.470710703132393	0.236381962399755	1	0	0.974380830610409	0.581521996495714	0.0607169464043122	1	0	0.504608184900435	0.408767489613677	0.190192383540032	1	0	0.725988187187642	0.45542935029532	0.214054077742232	1	0	0.638890215366983	0.459600783152667	0.175533546605899	1	0	0.786511248185776	0.282021044992743	0.170121390069679	1	0	0.673825316573125	0.352312259381233	0.17857925413033	1	0	0.710513158492796	0.537611926730603	0.174021648626145	1	0	0.175041537563429	0.19300372715434	0.181296288180902
1700042G07Rik	chr4	115671303	115672229	chr4	115845976	115846902	0.612378158417715	0.0448093120090849	0.364520794075113	1	0	0.0320594781455699	0.0232514088175404	0.0607169464043122	0	0	0.0682154624898524	0.129602215749009	0.190192383540032	0	0	0.429827351203998	0.379282144479782	0.214054077742232	0	0	0.0977030705314932	0.162790697674419	0.175533546605899	0	0	0.397927249637155	0.47564404934688	0.170121390069679	0	0	0.685560554756714	0.305023424092027	0.17857925413033	1	0	0.573473933003045	0.158174628425981	0.174021648626145	1	0	0.0966365799991019	0.329022407831515	0.0208378982426925
1700042G15Rik	chr4	57453845	57458346	chr4	57372663	57377164	0.117677675783098	0.072111289864673	0.215960383890617	0	0	0.0737794194251077	0.0761945352085997	0.331390507910075	0	0	0.761902487942314	0.0850723461152763	0.190192383540032	1	0	0.691594729668333	0.0915038618809632	0.214054077742232	1	0	0.527625232796906	0.125304426722697	0.175533546605899	1	0	0.674596335268505	0.169607220609579	0.170121390069679	1	0	0.803144858295839	0.248295375481238	0.453306455147027	1	0	0.936480159992728	0.269283214399345	0.529295762303344	1	1	0.744981813283039	0.154295208585927	0.661685437573951
1700042O10Rik	chr11	11768125	11785324	chr11	11768125	11785324	0.871202801173465	0.441184820668118	0.123449756781629	1	0	0.280011365250746	0.236562958753611	0.234059336517814	0	0	0.649133279213027	0.687216465307292	0.190192383540032	0	0	0.601817355747388	0.702726033621081	0.214054077742232	0	0	0.696241822262547	0.641086863091543	0.524036986721592	0	1	0.522496371552975	0.696979317851959	0.487619965817959	0	0	0.464400018553736	0.945637552762188	0.84837197072615	0	1	0.349665924276169	0.95327485114313	0.673517682632894	0	1	0.681440567605191	0.875477120661009	0.62842368201937
1700044C05Rik	chr14	117249587	117281874	chr14	118765099	118797387	0.687375792561749	0.358379861834012	0.119023620666988	1	0	0.654780508594971	0.0587678173983047	0.223497962224462	1	0	0.795281982713337	0.146936631488468	0.528375476576537	1	1	0.762335302135393	0.164198091776465	0.487926727726894	1	0	0.821402989351034	0.202258726899384	0.517419694114554	1	1	0.780252177068215	0.247324020319303	0.491388754984881	1	0	0.718215130571919	0.119439677164989	0.554800823874841	1	1	0.903868005999727	0.297691014044816	0.522021122748587	1	1	0.777987336656338	0.221024742916161	0.563039572286253
1700045H11Rik	chr4	149672024	149698749	chr4	150202333	150229058	0.809785180278225	0.164143086968865	0.903589114334546	1	1	0.577733579580433	0.173698915565658	0.876374950698979	1	1	0.582350413065279	0.349553507473378	0.886717209343091	1	1	0.723443889141299	0.389959109495684	0.9003462027258	1	1	0.23733346067523	0.168282316985817	0.861957140979009	0	1	0.604771407837446	0.316536647314949	0.861475086550682	1	1	0.206224778514773	0.187114430168375	0.817783426092291	0	1	0.369255942911686	0.21462660788146	0.840746746132609	0	1	0.477120661008577	0.251874803538551	0.667601560103423
1700047G03Rik	chr15	11911786	11914808	chr15	11896816	11899838	0.90210088009842	0.444733604618151	0.293877908760244	1	0	0.949850831083961	0.3875550504333	0.357728208948683	1	0	0.909555417601834	0.159256960030562	0.902537359218195	1	1	0.578555202180827	0.091163107678328	0.892282746833779	1	1	0.442815529344348	0.181939735447209	0.851395766685657	0	1	0.363661103047896	0.347877358490566	0.881064025592708	0	1	0.881534393988589	0.444547520756992	0.934922652175818	1	1	0.135721103586201	0.127880550884051	0.916122529471055	0	1	0.795096322241681	0.473056715613633	0.913712257329419
1700047L14Rik	chr5	109004143	109009219	chr5	109192860	109197936	0.0884830131541592	0.0915113087915208	0.220517989394803	0	0	0.923994885637164	0.0323909646256571	0.0607169464043122	1	0	NA	NA	NA	NA	NA	0.992049068605179	0.691549295774648	0.214054077742232	1	0	NA	NA	NA	NA	NA	0.977458272859216	0.886769775036285	0.170121390069679	0	0	0.870889187810195	0.614685282248713	0.17857925413033	1	0	0.811031316758329	0.675582928048725	0.366317542398878	1	0	0.880506533746464	0.510036373433922	0.214864805644419
1700047M11Rik	chr1	184137508	184139964	chr1	184230964	184233420	0.480907542348822	0.0776473928267247	0.220561812524651	1	0	0.0325330302599801	0.517024198513046	0.0607169464043122	0	0	0.609330977508237	0.230648011078745	0.526096673824445	1	0	0.758223534756929	0.357292139936393	0.214054077742232	1	0	0.247194498830046	0.383028508667208	0.175533546605899	0	0	0.190924346879536	0.705914368650218	0.170121390069679	0	0	0.72412913400436	0.518623312769609	0.579122660940444	1	0	0.913231216762874	0.85041589018681	0.602217450370305	0	0	0.367057344290269	0.351632313979074	0.186949471931285
1700048O20Rik	chr9	121785972	121795712	chr9	121846392	121856134	0.331551055171761	0.47719314848112	0.740567071300232	0	1	0.210588625278212	0.570488232229957	0.715938472325694	0	1	0.89229263167948	0.392125495439568	0.190192383540032	1	0	0.831349386642435	0.279327578373467	0.214054077742232	1	0	0.788262260637028	0.301370517167279	0.175533546605899	1	0	0.725235849056604	0.285649492017417	0.170121390069679	1	0	0.304884271070087	0.515515561946287	0.17857925413033	0	0	0.200627244216172	0.464160719967274	0.364564617204961	0	0	0.670034577214963	0.301607615968387	0.169551689381656
1700049E15Rik	chr6	147647410	147659544	chr6	147638762	147650896	0.866423772120753	0.425854074003975	0.260177921907183	1	0	0.651134157314012	0.352843680447033	0.206669880362856	1	0	0.75867914617258	0.380640848097035	0.190192383540032	1	0	0.92044525215811	0.479373012267151	0.214054077742232	1	0	0.94159782245356	0.410486605224201	0.175533546605899	1	0	0.631349782293179	0.29186320754717	0.170121390069679	1	0	0.929171111832645	0.432533976529524	0.17857925413033	1	0	0.749943184400709	0.449934093904823	0.174021648626145	1	0	0.44721361533971	0.369661861780951	0.172049607782988
1700049E22Rik	chr6	100493497	100499524	chr6	100477393	100483420	0.790101258635374	0.235189741648528	0.189447390332618	1	0	0.526258464744045	0.333072879670408	0.197861431263421	1	0	0.604030371042453	0.14669786543145	0.190192383540032	1	0	0.49263970922308	0.13314402544298	0.214054077742232	1	0	0.595196026932811	0.110978463301657	0.175533546605899	1	0	0.573339985486212	0.100870827285922	0.170121390069679	1	0	0.615288278677119	0.101257015631523	0.17857925413033	1	0	0.576155629289578	0.137084677969183	0.174021648626145	1	0	0.941712694777493	0.149063720867574	0.0930803277970113
1700051A21Rik	chr11	72083038	72084751	chr11	72080345	72082058	0.928456515567332	0.303397369168165	0.111573688592839	1	0	0.959037742103518	0.153620305914666	0.0607169464043122	1	0	0.914068096079461	0.219043980707703	0.190192383540032	1	0	0.923080417991822	0.357292139936393	0.214054077742232	1	0	0.60083090587842	0.131703357050762	0.175533546605899	1	0	0.935867198838897	0.251859579100145	0.170121390069679	1	0	0.794610139616865	0.0904494642608655	0.17857925413033	1	0	0.900413617562838	0.14826598790964	0.174021648626145	1	0	0.972517849925906	0.314023979523104	0.0691090757701915
1700052I22Rik	chr12	81842281	81843295	chr12	82024418	82025434	0.135776473928267	0.441918236017791	0.0391559665191288	0	0	0.944925889094095	0.525027229246579	0.0607169464043122	1	0	0.873334606752304	0.486008309058784	0.190192383540032	1	0	0.576783280327124	0.209722853248523	0.214054077742232	1	0	0.828279451793133	0.503342724798243	0.175533546605899	1	0	0.927136248185776	0.298779934687954	0.170121390069679	1	0	0.128762929634955	0.30694837422886	0.17857925413033	0	0	0.414003908913231	0.163742557156493	0.174021648626145	0	0	0.605707485742512	0.547218105887108	0.212848941671414
1700052K11Rik	chr11	104995110	104997523	chr11	105040334	105042747	0.95644459165326	0.787143938677013	0.63648713791139	0	0	0.103044940095658	0.562224747833499	0.733555370524563	0	0	0.948187765627238	0.991452175158779	0.718611683246417	0	0	0.167378464334393	0.78905043162199	0.214054077742232	0	0	0.977006828709231	0.986270951721503	0.665059818572242	0	0	0.76233671988389	0.53011611030479	0.485384986195714	1	0	0.979312584071617	0.62528410408646	0.673868267671677	1	0	0.858415526566974	0.544111631289487	0.491870809413208	1	0	0.0804257038933046	0.422380888230275	0.738025329769052
1700052N19Rik	chr10	5891400	5913936	chr10	5891400	5913936	0.477855588151793	0.96252484148765	0.854813970813796	0	1	0.0765260216886868	0.858881469905763	0.839782637275954	0	1	0.137385989207774	0.419511962179457	0.533984837197073	0	1	0.279145842798728	0.619491140390731	0.500679258512643	0	1	0.0749247886920395	0.545914712764433	0.565712783206977	0	1	0.239568214804064	0.767280478955007	0.543187694465139	0	1	0.105431606289717	0.807690523679206	0.609272974275823	0	1	0.285441570837689	0.817281032680333	0.624435777203208	0	1	0.132920202972742	0.761147783914859	0.549016170734914
1700054A03Rik	chr19	53129563	53137704	chr19	53150741	53158882	0.908772593924482	0.410050156146494	0.103028178272492	1	0	0.804470331960032	0.375597859544443	0.193566764538323	1	0	0.566520223485029	0.324483071486557	0.190192383540032	1	0	0.828169014084507	0.502453430258973	0.214054077742232	1	0	0.234492144596724	0.321379112745332	0.175533546605899	0	0	0.359034833091437	0.212264150943396	0.170121390069679	0	0	0.952595203859177	0.215965490050559	0.17857925413033	1	0	0.915867460569974	0.232671242216263	0.415750032867347	1	0	0.469531635906417	0.433741973146527	0.0875586134361716
1700054K19Rik	chr6	112176484	112178290	chr6	112160701	112162512	0.0340210088009842	0.10497302924198	0.296419650291424	0	0	0.0562579911919307	0.176398162617796	0.0607169464043122	0	0	0.098801394393773	0.621746812473139	0.190192383540032	0	0	0.234438891412994	0.52005906406179	0.214054077742232	0	0	0.627095172150327	0.125638699202521	0.175533546605899	1	0	0.842253265602322	0.37386611030479	0.170121390069679	1	0	0.127232246393618	0.279512036736398	0.17857925413033	0	0	0.405936093813918	0.194582064451616	0.174021648626145	0	0	0.0914499977547263	0.330055233732992	0.0418510890047767
1700054M17Rik	chr2	117996354	117999607	chr2	118130649	118133902	0.0462761427084319	0.459401911611621	0.558569613041763	0	1	0.986456409527869	0.800018942084576	0.417196196152329	0	0	0.51019531063464	0.0844754309727329	0.190192383540032	1	0	0.0995456610631531	0.169513857337574	0.214054077742232	0	0	0.395396590420706	0.091542906260446	0.175533546605899	0	0	0.594679789550073	0.205732946298984	0.170121390069679	1	0	0.0425344403729301	0.124379609443852	0.17857925413033	0	0	0.0963138039180037	0.0655879278214627	0.441298917568693	0	0	0.594817908303022	0.254569131977188	0.233445812699943
1700055C04Rik	chr9	63836470	63839471	chr9	63886271	63889272	0.607078641052333	0.520346361313523	0.272097813225821	1	0	0.114552256475825	0.0735899985793437	0.353871773522065	0	0	0.464590993744329	0.0830428346306289	0.190192383540032	0	0	0.698909586551567	0.219309404815993	0.214054077742232	1	0	0.0483262499403085	0.134043264409532	0.175533546605899	0	0	0.248911465892598	0.123820754716981	0.170121390069679	0	0	0.703464910246301	0.282573403219073	0.17857925413033	1	0	0.537021044497977	0.347575110222263	0.174021648626145	1	0	0.544658493870403	0.336880865777538	0.147377185678601
1700055N04Rik	chr19	3958807	3970438	chr19	3958807	3970438	0.405649664048453	0.484858521813192	0.399316359174372	0	0	0.374911208978548	0.415778756452148	0.402690740172663	0	0	0.425958645718925	0.128838164366554	0.190192383540032	0	0	0.0961381190368015	0.154157201272149	0.214054077742232	0	0	0.238384031326107	0.164796332553364	0.445856523072878	0	0	0.099827648766328	0.177793904208999	0.508129190586792	0	1	0.315506285078158	0.124913029361288	0.484902931767387	0	0	0.320030907686014	0.107495113858461	0.174021648626145	0	0	0.496115676500965	0.114059903902286	0.179280424207897
1700056E22Rik	chr1	185734287	185735254	chr1	185856910	185857877	0.039107599129365	0.280448566291284	0.0391559665191288	0	0	0.0911114268125207	0.0751053653454563	0.49861957140979	0	0	0.979824268182035	0.916813905735161	0.190192383540032	0	0	0.503452975920036	0.193684688777828	0.214054077742232	1	0	0.98801394393773	0.858937013514159	0.175533546605899	0	0	0.839350507982583	0.194575471698113	0.170121390069679	1	0	0.94586947446542	0.215965490050559	0.17857925413033	1	0	0.169537748284169	0.0572701240852689	0.174021648626145	0	0	0.965737123355337	0.597961291481432	0.113830579780008
1700057G04Rik	chr9	92113147	92161647	chr9	92204214	92252714	0.907542348821804	0.301433708715813	0.364082562776634	1	0	0.787990718378558	0.32945020599517	0.249265962575047	1	0	0.191490377727902	0.599828088438948	0.672246811867304	0	1	0.495774647887324	0.712630622444343	0.692361628467505	0	1	0.490282221479394	0.495558951339478	0.490380822998379	1	0	0.877494557329463	0.608762699564586	0.488496428414917	1	0	0.5112482026068	0.459019435038731	0.564529558701082	1	1	0.340257261033589	0.466024271624017	0.549848810202025	0	1	0.69994162288383	0.398131932282545	0.551119680967615
1700057H15Rik	chr4	123951928	123988262	chr4	124126868	124163202	0.598135705498249	0.116400113561086	0.234103159647662	1	0	0.243311076383956	0.180328645167401	0.290634997151497	0	0	0.892173248650972	0.140251181891982	0.190192383540032	1	0	0.774647887323944	0.0964561562925943	0.214054077742232	1	0	0.891027171577289	0.17878802349458	0.175533546605899	1	0	0.821117561683599	0.156612844702467	0.170121390069679	1	0	0.758662275615752	0.0947632079409991	0.388185284192997	1	0	0.814144811599473	0.116540157265579	0.366098426749638	1	0	0.844514796353676	0.116911401499843	0.111792804242079
1700060C16Rik	chr6	143550574	143608510	chr6	143541872	143599808	0.535487839500331	0.276805148102583	0.217932424733774	1	0	0.670928635696358	0.181441492636265	0.190411499189272	1	0	0.786399885392293	0.31459815672604	0.190192383540032	1	0	0.862698773284871	0.365243071331213	0.214054077742232	1	0	0.778186333030896	0.324029415978225	0.175533546605899	1	0	0.73680152394775	0.325879898403483	0.170121390069679	1	0	0.409805649612691	0.263973282619788	0.17857925413033	0	0	0.551861279032771	0.332712149447752	0.174021648626145	1	0	0.600969958237909	0.231712245722754	0.139182260397038
1700060C20Rik	chr2	157883448	157887175	chr2	158017743	158021470	0.958502886344279	0.570928361881329	0.297427582277926	1	0	0.17426717810295	0.0577733579580433	0.257614268811078	0	0	0.906021679957977	0.642996991547682	0.190192383540032	1	0	0.446478873239437	0.455656519763744	0.214054077742232	0	0	0.757318179647581	0.268373048087484	0.175533546605899	1	0	0.499047532656023	0.111620101596517	0.170121390069679	1	0	0.638016605593951	0.126211790899392	0.17857925413033	1	0	0.742352620335439	0.142493523021681	0.174021648626145	1	0	0.74067088778122	0.158291795769904	0.0471098645865288
1700061F12Rik	chr2	9107367	9115337	chr2	9111141	9119111	0.798216144601117	0.754424150657708	0.580831763004514	0	1	0.837926788843112	0.359094568357248	0.569393926114203	1	1	0.745212740556802	0.262594909507664	0.190192383540032	1	0	0.964311676510677	0.601590186278964	0.214054077742232	1	0	0.833675564681725	0.107635738503414	0.175533546605899	1	0	0.851460449927431	0.431875907111756	0.170121390069679	1	0	0.54956166798089	0.444315599053759	0.17857925413033	1	0	0.668310531339485	0.398572792145812	0.174021648626145	1	0	0.374017692756747	0.336678791144641	0.506244796003331
1700061G19Rik	chr17	56560756	56573962	chr17	57015055	57028261	0.427037001987319	0.29530614176209	0.519917612515886	0	1	0.597906899654307	0.373964104749728	0.519786143126342	1	1	0.516283845088582	0.125638699202521	0.794206582234103	1	1	0.397682871422081	0.127078600636075	0.627503396292563	0	1	0.521990353851297	0.112029033952533	0.477102414654455	1	0	0.307646952104499	0.116427793904209	0.660808974976993	0	1	0.674683426875087	0.073101720859038	0.537140102546124	1	1	0.682832598518249	0.085223398936412	0.597484552346729	1	1	0.656562935021779	0.172684000179622	0.726806608527981
1700061I17Rik	chr3	117052525	117069769	chr3	116763439	116780683	0.72962998012681	0.0667644553799565	0.175906043209606	1	0	0.189799687455604	0.128664109485249	0.235374030413252	0	0	0.483262499403085	0.648918389761711	0.190192383540032	0	0	0.903271240345298	0.77373920945025	0.214054077742232	0	0	0.670311828470465	0.428298553077694	0.175533546605899	1	0	0.842162554426705	0.535059869375907	0.170121390069679	1	0	0.239204044714504	0.300802449093186	0.17857925413033	0	0	0.583428025998818	0.555565656106541	0.174021648626145	1	0	0.621312137949616	0.254838564821052	0.245190411499189
1700063A18Rik	chr1	97821064	97852164	chr1	97887235	97918335	0.786552474685341	0.453771174410902	0.137254042683728	1	0	0.772032012122934	0.507837287493489	0.299355799991235	1	0	0.662766821068717	0.670837113795903	0.190192383540032	0	0	0.772467060427079	0.512267151294866	0.214054077742232	1	0	0.96900816579915	0.793706126737023	0.175533546605899	0	0	0.896816037735849	0.460631349782293	0.170121390069679	1	0	0.613780787606104	0.438285634769702	0.17857925413033	1	0	0.151652197627381	0.406913322121722	0.174021648626145	0	0	0.642013561453141	0.198998607930307	0.517814102283185
1700063D05Rik	chr9	40957223	40968696	chr9	41014237	41025710	0.341676918709189	0.364909624302072	0.439677461764319	0	0	0.370933371217502	0.30392574702846	0.359831719181384	0	0	0.492813141683778	0.48498161501361	0.190192383540032	1	0	0.440436165379373	0.480736029077692	0.214054077742232	0	0	0.554581920634163	0.260995176925648	0.175533546605899	1	0	0.713670174165457	0.275036284470247	0.170121390069679	1	0	0.48439166937242	0.184934366157985	0.17857925413033	1	0	0.287827826007909	0.218035543838916	0.70542092116219	0	1	0.636984148367686	0.272666037990031	0.73828826854814
1700063O14Rik	chr5	92841441	92842500	chr5	92195267	92196326	0.239140721112899	0.359657424056023	0.311626276348657	0	0	0.969361178197661	0.590850973149595	0.0607169464043122	1	0	0.19256482498448	0.196886490616494	0.190192383540032	0	0	0.999636528850522	0.998318945933667	0.214054077742232	0	0	0.707057924645432	0.233823599637076	0.175533546605899	1	0	0.974374092888244	0.279481132075472	0.170121390069679	1	0	NA	NA	NA	NA	NA	0.331394027544203	0.144220717240125	0.174021648626145	0	0	0.960213750056132	0.319659616507252	0.104693457206714
1700064M15Rik	chr12	100027102	100029024	chr12	100864262	100866184	0.599791804674931	0.172045045897606	0.105175511635041	1	0	0.837926788843112	0.536984420135436	0.377229501731014	1	0	0.1721742037152	0.431975550355761	0.190192383540032	0	0	0.68400726942299	0.737937301226715	0.214054077742232	0	0	0.567021632204766	0.172484599589322	0.175533546605899	1	0	0.902757619738752	0.325154208998549	0.170121390069679	1	0	0.727399230019945	0.180411892944942	0.17857925413033	1	0	0.883323485296123	0.244716149265942	0.174021648626145	1	0	0.880326911850555	0.170618348376667	0.114509838292651
1700065D16Rik	chr9	95664769	95667234	chr9	95755836	95758301	0.660925522854169	0.399025267341724	0.350672685043166	1	0	0.248804280911114	0.589572382440688	0.389894386257066	0	0	0.791676615252376	0.597058402177546	0.190192383540032	1	0	0.133439345751931	0.284416174466152	0.214054077742232	0	0	0.469223055250466	0.21102144119192	0.175533546605899	0	0	0.207456458635704	0.101868650217707	0.170121390069679	0	0	0.344635651004221	0.284475161185584	0.17857925413033	0	0	0.593927548747784	0.258397345575201	0.174021648626145	1	0	0.415510350711752	0.31887377071265	0.134975239931636
1700065I17Rik	chr18	56713716	56720148	chr18	56748001	56754433	0.0925996025361976	0.584129838175452	0.0890924229808493	0	0	0.149358336884974	0.376095089264574	0.34550155572111	0	0	0.900434554223771	0.464208968053102	0.190192383540032	1	0	0.209132212630622	0.260790549750114	0.214054077742232	0	0	0.737500596915143	0.875746143928179	0.175533546605899	0	0	0.16686320754717	0.485803701015965	0.170121390069679	0	0	0.692541398024027	0.542835938587133	0.17857925413033	1	0	0.598359165492478	0.321985364301623	0.174021648626145	1	0	0.694912209798374	0.437109883694822	0.203032560585477
1700065J11Rik	chr6	35260997	35266981	chr6	35280845	35286829	0.953818491530236	0.461720450458976	0.154958587142294	1	0	0.653999147606194	0.211156887815504	0.273675445900346	1	0	0.609330977508237	0.604173630676663	0.632543056225076	1	1	0.664561562925943	0.752385279418446	0.622025505061572	0	1	0.506661572990784	0.171672794995463	0.175533546605899	1	0	0.405705732946299	0.158472423802612	0.554143476927122	0	1	0.590472656431189	0.28016141750545	0.722073710504404	1	1	0.451797645561565	0.331439480023635	0.691090757701915	0	1	0.811554178454354	0.436391396111186	0.596871028528858
1700065J18Rik	chr1	194542428	194543463	chr1	194667898	194668933	0.942320431532128	0.206870445727264	0.167250975064639	1	0	0.923994885637164	0.54460860917744	0.0607169464043122	1	0	0.584308294732821	0.143641659901628	0.190192383540032	1	0	0.901999091322126	0.325170377101318	0.214054077742232	1	0	0.0449835251420658	0.0558235041306528	0.175533546605899	0	0	0.215529753265602	0.081277213352685	0.170121390069679	0	0	0.875481237534208	0.189897490607171	0.17857925413033	1	0	0.463751647652379	0.0309076860142721	0.174021648626145	0	0	0.106381067852171	0.0934258386097265	0.107235198737894
1700065O20Rik	chr18	49928661	49943286	chr18	49962985	49977610	0.756695372385729	0.487744866092552	0.261755554581708	1	0	0.86383008950135	0.588009660463134	0.257197949077523	1	0	0.531278353469271	0.25743756267609	0.190192383540032	1	0	0.768968650613358	0.314311676510677	0.214054077742232	1	0	0.609354854113939	0.364977794756697	0.175533546605899	1	0	0.844067489114659	0.334951015965167	0.170121390069679	1	0	0.376316155665847	0.282016791131314	0.17857925413033	0	0	0.508204172537612	0.46920594518431	0.174021648626145	1	0	0.729713952130765	0.234676007005254	0.34230246724221
1700066B17Rik	chr1	39786973	39791876	chr1	39899272	39904175	0.352701807513959	0.409411375035488	0.166571716551996	0	0	0.6867926315291	0.400435667945257	0.172575485341163	1	0	0.167375005969151	0.575712716680197	0.190192383540032	0	0	0.407542026351658	0.652067242162653	0.214054077742232	0	0	0.490807506804833	0.0873167470512392	0.175533546605899	1	0	0.582388425253991	0.332297714078374	0.170121390069679	1	0	0.810056125052182	0.330766733150888	0.17857925413033	1	0	0.767737830098632	0.23444388891414	0.174021648626145	1	0	0.77053302797611	0.232700166150254	0.112888382488277
1700066B19Rik	chr18	35852962	35856843	chr18	35886642	35890523	0.957745812434939	0.518311725182171	0.643542661816907	1	1	0.307358999857934	0.473694180044514	0.487576142688111	0	0	0.150303232892412	0.409531540996132	0.190192383540032	0	0	0.0729213993639255	0.274557019536574	0.214054077742232	0	0	0.228164844085765	0.322214793944893	0.175533546605899	0	0	0.117312227866473	0.149174528301887	0.170121390069679	0	0	0.0436476645484484	0.127093093371678	0.17857925413033	0	0	0.0912685787009681	0.154811144947957	0.174021648626145	0	0	0.169967219003997	0.396605146167318	0.326044086068627
1700066M21Rik	chr1	57322165	57329966	chr1	57434463	57442266	0.923772120753289	0.643985994132677	0.78241816030501	1	1	0.783847137377468	0.714945304730786	0.734607125640913	1	1	0.760613151234421	0.772121675182656	0.50900565318375	0	1	0.53905043162199	0.744434348023626	0.214054077742232	0	0	0.646506852585836	0.78773697531159	0.532538673912091	0	1	0.755896226415094	0.728365384615385	0.573776239098996	0	1	0.572174034046106	0.864186650586762	0.844252596520443	0	1	0.643425298850052	0.800463615290214	0.729348350059161	0	1	0.554178454353586	0.549687906955858	0.453569393926114
1700066N21Rik	chr5	88983148	89053912	chr5	88337612	88408376	0.744534872716949	0.338270086117157	0.200096410885665	1	0	0.800445138987546	0.3894019036795	0.176738682676717	1	0	0.505849768396925	0.405806790506662	0.190192383540032	1	0	0.867060427078601	0.466197183098592	0.214054077742232	1	0	0.907979561625519	0.530251659424096	0.175533546605899	1	0	0.977685050798258	0.575358309143686	0.170121390069679	1	0	0.848787049492091	0.460550118280069	0.17857925413033	1	0	0.308485977910095	0.35198400072724	0.174021648626145	0	0	0.578629484934214	0.316875477120661	0.496647530566633
1700066O22Rik	chr18	57629790	57659121	chr18	57664075	57693406	0.914166745528532	0.504211223620706	0.186686533152198	1	0	0.806388218023393	0.408486053890231	0.226959989482449	1	0	0.568669117998185	0.480970345255718	0.190192383540032	1	0	0.843843707405725	0.570967741935484	0.214054077742232	1	0	0.718160546296738	0.373573372809321	0.175533546605899	1	0	0.844475689404935	0.559824020319303	0.170121390069679	1	0	0.73087805556844	0.394197318985111	0.17857925413033	1	0	0.731216762874415	0.472069451388573	0.174021648626145	1	0	0.759261754007814	0.180564910862634	0.221175336342522
1700067G17Rik	chr1	90847283	90853381	chr1	90912687	90918785	0.810684205545566	0.336779596858143	0.280643323546168	1	0	0.0840081450963679	0.0617985509305299	0.142249879486393	0	0	0.592665106728428	0.362303614918103	0.190192383540032	1	0	0.690640617900954	0.345184007269423	0.214054077742232	1	0	0.75316365025548	0.332481734396638	0.175533546605899	1	0	0.712128084179971	0.37413824383164	0.170121390069679	1	0	0.74669511572893	0.320747715571223	0.17857925413033	1	0	0.881732648515977	0.343984364347075	0.174021648626145	1	0	0.431811037765504	0.41982127621357	0.17985012489592
1700067K01Rik	chr8	86891810	86894875	chr8	86525604	86528669	0.887763792940286	0.750402195514337	0.592050484245585	0	1	0.303499550125491	0.601411185300942	0.304746044962531	0	0	0.176830141827038	0.642232940165226	0.190192383540032	0	0	0.105542935029532	0.592049068605179	0.214054077742232	0	0	0.109951769256482	0.526670168568836	0.55164555852579	0	1	0.435595065312046	0.500226777939042	0.484990578027083	0	0	0.775035947864001	0.543392550674892	0.17857925413033	1	0	0.213353938457343	0.371892186718785	0.381392699066567	0	0	0.698100498450761	0.588216803628362	0.178929839169113
1700067P10Rik	chr17	47552823	47554112	chr17	48226581	48227870	0.905318444213116	0.0727973880950128	0.193654410798019	1	0	0.898375716247573	0.656035421698158	0.0607169464043122	1	0	0.919726851630772	0.0679528198271334	0.190192383540032	1	0	0.674329850068151	0.0757383007723762	0.214054077742232	1	0	0.944749534406189	0.188887827706413	0.175533546605899	1	0	0.356132075471698	0.185685776487663	0.170121390069679	0	0	0.653578551880885	0.0947632079409991	0.17857925413033	1	0	0.0716331075860188	0.100677241943548	0.174021648626145	0	0	0.621761192689389	0.431676321343572	0.0871203821376923
1700069L16Rik	chr5	113953422	113985771	chr5	114142432	114174781	0.658465032648812	0.237957793129554	0.368990753319602	1	0	0.862054269072311	0.349955012549131	0.165169376396862	1	0	0.85702688505802	0.153287808605129	0.578728252771813	1	1	0.76133575647433	0.157473875511131	0.214054077742232	1	0	0.670264075259061	0.0837591328016809	0.403567202769622	1	0	0.504354136429608	0.102503628447025	0.342214820982515	1	0	0.743633749246254	0.0630827032793729	0.17857925413033	1	0	0.762601699922731	0.174719330939503	0.642052675402077	1	1	0.807714760429296	0.0947505500920562	0.195670274771024
1700069P05Rik	chr6	118212313	118214073	chr6	118196712	118198472	0.0723478754613419	0.0466073625437683	0.279153337131338	0	0	0.0455083581948193	0.0746318132310461	0.0607169464043122	0	0	0.988252709994747	0.792822692326059	0.190192383540032	0	0	0.829123125851886	0.193684688777828	0.214054077742232	1	0	0.992789265078077	0.678501504226159	0.175533546605899	1	0	0.281295355587808	0.122278664731495	0.170121390069679	0	0	0.861171668444733	0.0142631847488288	0.17857925413033	1	0	0.915503840734512	0.0492023089859552	0.174021648626145	1	0	0.811554178454354	0.113902734743365	0.0208378982426925
1700071M16Rik	chr17	43051390	43054560	chr17	43725288	43728458	0.230718273871487	0.580959591180089	0.67570883912529	0	1	0.122176445517829	0.150707960411043	0.60721328717297	0	1	0.840074495009789	0.53044267226971	0.190192383540032	1	0	0.784461608359836	0.341821899136756	0.214054077742232	1	0	0.558378300940738	0.626283367556468	0.175533546605899	0	0	0.597287735849057	0.493083272859216	0.395109338708971	1	0	0.742706062433322	0.464260865531796	0.17857925413033	1	0	0.281919003681651	0.403118040089087	0.174021648626145	0	0	0.53513853338722	0.33701558219947	0.139357552916429
1700072B07Rik	chr9	58168640	58172320	chr9	58218310	58221990	0.96001703416296	0.608498154632346	0.208773390595556	1	0	0.204574513425202	0.0305441113794573	0.377448617380253	0	0	0.91005682632157	0.15660665679767	0.190192383540032	1	0	0.744343480236256	0.272080872330759	0.214054077742232	1	0	0.925982522324626	0.241655126307244	0.175533546605899	1	0	0.877812046444122	0.147859216255443	0.170121390069679	1	0	0.914699197550907	0.40143327612598	0.17857925413033	1	0	0.733080314531158	0.0932230353165765	0.174021648626145	1	0	0.707440837038035	0.0843324801293278	0.0656470485122047
1700072O05Rik	chr6	120520414	120539823	chr6	120504813	120524222	0.365288161256743	0.40498722437778	0.414742100880845	0	0	0.575081687739736	0.492399488563716	0.286121214777159	1	0	0.491643188004393	0.271381500405902	0.190192383540032	1	0	0.33430258973194	0.268696047251249	0.550199395240808	0	1	0.617401270235423	0.142686595673559	0.526228143213988	1	1	0.582637880986938	0.182601596516691	0.493930496516061	1	0	0.616447887193284	0.15691822440744	0.65300845786406	1	1	0.808826871505841	0.302349893186673	0.819361058766817	1	1	0.763033813821905	0.197000314338318	0.884701345370086
1700073E17Rik	chr6	145344783	145349382	chr6	145336144	145340743	0.0468676067001041	0.0400539415160405	0.462114904246461	0	0	0.0910640716010797	0.314201827911162	0.436434550155572	0	0	0.531278353469271	0.223771548636646	0.190192383540032	1	0	0.718582462517038	0.284120854157201	0.214054077742232	1	0	0.445298696337329	0.059476624803018	0.175533546605899	0	0	0.446616473149492	0.112255079825835	0.170121390069679	0	0	0.6905236792059	0.0895449696182569	0.17857925413033	1	0	0.681559929094132	0.365187946002454	0.174021648626145	1	0	0.747900669091562	0.122097983744218	0.700688023138613
1700074P13Rik	chr6	40850066	40870164	chr6	40870458	40890556	0.844705214346551	0.279454906785275	0.265086112450151	1	0	0.350333854240659	0.46562011649382	0.237565186905649	0	0	0.206461009502889	0.268659567355905	0.190192383540032	0	0	0.645024988641527	0.212062698773285	0.214054077742232	1	0	0.908719736402273	0.419129936488229	0.175533546605899	1	0	0.7677793904209	0.481494920174165	0.170121390069679	1	0	0.707430771371585	0.454102694930192	0.17857925413033	1	0	0.331394027544203	0.42141266306077	0.174021648626145	0	0	0.734294310476447	0.323094885266514	0.549454402033393
1700080E11Rik	chr9	105001443	105003182	chr9	105045673	105047412	0.349768146115265	0.574761048547364	0.110828695385424	0	0	0.442889615002131	0.397807453710281	0.0607169464043122	0	0	0.914068096079461	0.15660665679767	0.190192383540032	1	0	0.7284870513403	0.141594729668333	0.214054077742232	1	0	0.894656415643952	0.778019196790984	0.175533546605899	0	0	0.115747460087083	0.127358490566038	0.170121390069679	0	0	0.880699475856951	0.180411892944942	0.17857925413033	1	0	0.368960501795373	0.0717694650243171	0.174021648626145	0	0	0.914769410391127	0.143068840091607	0.0208378982426925
1700080N15Rik	chr2	4049336	4058413	chr2	4053110	4062187	0.281063688842623	0.115737673890414	0.22249003023796	0	0	0.638253539802055	0.123360325803855	0.161093825321004	1	0	0.957762284513634	0.755694570459863	0.190192383540032	0	0	0.966606088141754	0.625670149931849	0.214054077742232	1	0	0.98223580535791	0.965665441000907	0.175533546605899	0	0	0.926433236574746	0.366473149492017	0.170121390069679	1	0	0.744886126443713	0.400644742334988	0.17857925413033	1	0	0.883414390254988	0.530930412253988	0.174021648626145	1	0	0.832502582064754	0.29527594413759	0.258819404881897
1700081H04Rik	chr5	119369265	119375573	chr5	119558244	119564552	0.294217848017413	0.0661493328286174	0.256978833428283	0	0	0.702917081024767	0.373253776578112	0.0607169464043122	1	0	0.794231412062461	0.222959744042787	0.190192383540032	1	0	0.830395274875057	0.231803725579282	0.214054077742232	1	0	0.621603552838928	0.192158922687551	0.175533546605899	1	0	0.635068940493469	0.327512699564586	0.170121390069679	1	0	0.864464956630641	0.258175240038963	0.17857925413033	1	0	0.732262169901368	0.0868369619562747	0.174021648626145	1	0	0.672773811127577	0.266379271633212	0.140102546123844
1700084C01Rik	chr1	171765613	171771328	chr1	171859069	171864784	0.607031323932999	0.181650421122362	0.274113677198826	1	0	0.956812047165791	0.420277501539044	0.209912791971603	1	0	0.680268373048088	0.168807602311255	0.190192383540032	1	0	0.612812358019082	0.135029532030895	0.214054077742232	1	0	0.490712000382026	0.104985435270522	0.175533546605899	1	0	0.89606767053701	0.143958635703919	0.170121390069679	1	0	0.664733985806392	0.206874159283826	0.17857925413033	1	0	0.464433434843871	0.142175355665652	0.174021648626145	0	0	0.68408999056985	0.343481970452198	0.135720233139051
1700084E18Rik	chr2	30059205	30059640	chr2	30092717	30093151	0.976365098892779	0.600454244345604	0.0391559665191288	1	0	0.0309229530709855	0.562224747833499	0.798851833997984	0	0	0.576811040542476	0.023112554319278	0.190192383540032	1	0	0.0693775556565198	0.0532485233984552	0.214054077742232	0	0	0.033952533307865	0.0521942600639893	0.175533546605899	0	0	0.295945210449927	0.0767870101596517	0.170121390069679	0	0	0.0403079920218934	0.0408646041096526	0.17857925413033	0	0	0.0793145766101541	0.0327257851915822	0.174021648626145	0	0	0.124073824599219	0.194216174951727	0.464788115167185
1700085C21Rik	chr12	83851367	83858003	chr12	84033506	84040142	0.782246616825968	0.408985520961484	0.13593934878829	1	0	0.71792868305157	0.0612302883932377	0.0607169464043122	1	0	0.687789503844134	0.911274533212359	0.190192383540032	0	0	0.618764198091777	0.823580190822353	0.214054077742232	0	0	0.568191585884151	0.375005969151425	0.175533546605899	1	0	0.696752539912917	0.401374274310595	0.170121390069679	1	0	0.525256273482072	0.118349645159794	0.17857925413033	1	0	0.864574337530112	0.392800327257852	0.174021648626145	1	0	0.48580987022318	0.207171404194171	0.063499715149656
1700086L19Rik	chr12	75203113	75214787	chr12	75385262	75396937	0.851329611053279	0.339642282577837	0.180113063675008	1	0	0.910498650376474	0.205048065539613	0.340900127087077	1	0	0.933718542571988	0.322238670550595	0.578202375213638	1	1	0.927396637891867	0.205656519763744	0.619264647881152	1	1	0.950432166563201	0.39379685783869	0.46702309478943	1	0	0.927703193033382	0.389604499274311	0.48293089092423	1	0	0.876664038220697	0.203766408460504	0.712783206976642	1	1	0.887414208445071	0.490068633243943	0.769008282571541	1	1	0.937895729489425	0.211010822219229	0.635610675314431
1700086O06Rik	chr18	38364378	38376539	chr18	38398058	38410219	0.428977003880004	0.424481877543295	0.89968885577808	0	1	0.425391864374674	0.520599516976843	0.83943205223717	0	1	0.105104818299031	0.620361969342438	0.845304351636794	0	1	0.325261244888687	0.711222171740118	0.836364433147815	0	1	0.0965092402464066	0.182942552886682	0.852666637451247	0	1	0.602095428156749	0.452149854862119	0.833121521539068	1	1	0.410756528595946	0.482953754812375	0.873614093518559	0	1	0.268578700968138	0.461251761283578	0.866120338314562	0	1	0.525124612690287	0.486101755804033	0.808010868136202
1700088E04Rik	chr15	78961909	78968506	chr15	78965084	78971681	0.451074098608877	0.373852559856156	0.875586134361716	0	1	0.464886110716484	0.395652791589714	0.832288882071958	0	1	0.284871782627382	0.324339811852347	0.92791095140015	0	1	0.284279872785098	0.346069968196274	0.9384723256935	0	1	0.308700635117712	0.2878802349458	0.906087032735878	0	1	0.526487663280116	0.371008708272859	0.90350146807485	1	1	0.705459436894105	0.256551788116332	0.743853806038827	1	1	0.616290168628699	0.28016908322349	0.625049301021079	1	1	0.677848129687009	0.25982307243253	0.576361803760025
1700092C02Rik	chr8	80520243	80525028	chr8	80148070	80152855	0.916911138449891	0.260693668969433	0.120951838380297	1	0	0.509636785528247	0.197400198891888	0.331565800429467	1	0	0.971825605271954	0.854472088247935	0.190192383540032	0	0	0.917333030440709	0.33652885052249	0.214054077742232	1	0	0.985411393916241	0.800391576333508	0.175533546605899	0	0	0.924482946298984	0.305039005805515	0.170121390069679	1	0	0.766501229185027	0.367781436986873	0.17857925413033	1	0	0.797327394209354	0.669901368119631	0.174021648626145	1	0	0.853361174727199	0.186223000583771	0.204544458565231
1700092C10Rik	chr14	68118128	68125173	chr14	69782855	69789900	0.960300936878963	0.121131825494464	0.174284587405232	1	0	0.801652696879292	0.0295970071506369	0.149787457820238	1	0	0.858650494245738	0.0987536411823695	0.190192383540032	1	0	0.974829622898682	0.425283961835529	0.214054077742232	1	0	0.937825318752686	0.1322286423762	0.175533546605899	1	0	0.975145137880987	0.163915094339623	0.170121390069679	1	0	0.813534950600677	0.344566074493251	0.17857925413033	1	0	0.617335575655652	0.370210444979774	0.174021648626145	1	0	0.967623153262383	0.282320714895146	0.230071431701652
1700092E19Rik	chr13	26290623	26319871	chr13	26375027	26404275	0.73890413551623	0.306898835998864	0.115517770279153	1	0	0.824170099919496	0.426930908746508	0.216793023357728	1	0	0.471037677283797	0.491141779284657	0.48950436040142	0	0	0.799681962744207	0.536937755565652	0.214054077742232	1	0	0.896327778043073	0.673988825748532	0.175533546605899	1	0	0.929880261248186	0.532338534107402	0.170121390069679	1	0	0.590750962475068	0.358411800176261	0.17857925413033	1	0	0.222126266987864	0.300895413844825	0.174021648626145	0	0	0.486730432439714	0.376083344559702	0.709496472238047
1700092K14Rik	chr11	114014347	114015289	chr11	114059571	114060513	0.470899971609728	0.140555502980979	0.0391559665191288	0	0	0.0342378178718568	0.0751053653454563	0.158157675621193	0	0	0.456926603314073	0.565756172102574	0.190192383540032	0	0	0.0549750113584734	0.332530667878237	0.214054077742232	0	0	0.0967480063034239	0.0511914426245165	0.175533546605899	0	0	0.07052793904209	0.181694484760522	0.170121390069679	0	0	0.537014703835985	0.0385453870773227	0.17857925413033	1	0	0.765692468524158	0.124017090132267	0.174021648626145	1	0	0.823970542009071	0.0651129372670528	0.0208378982426925
1700092M07Rik	chr19	8807762	8808269	chr19	8815207	8815715	0.0554556638591843	0.0852654490394625	0.541829177439853	0	0	0.249277833025524	0.594970876544964	0.236294316140059	0	0	0.427295735638222	0.753497922735304	0.190192383540032	0	0	0.326397092230804	0.700545206724216	0.214054077742232	0	0	0.0790554414784394	0.360488992884771	0.175533546605899	0	0	0.530342888243832	0.354612663280116	0.170121390069679	1	0	0.142353541444408	0.542975091609073	0.17857925413033	0	0	0.066269715012954	0.214808417799191	0.174021648626145	0	0	0.0585567380663703	0.759396470429745	0.0208378982426925
1700093K21Rik	chr11	23416202	23419942	chr11	23416202	23419942	0.454859468155579	0.15217185577742	0.322538235680792	0	0	0.254818392764124	0.418738457167211	0.341908059073579	0	0	0.459242634067141	0.180483262499403	0.190192383540032	0	0	0.725079509313948	0.210131758291686	0.214054077742232	1	0	0.316412778759372	0.228260350508572	0.175533546605899	0	0	0.201333454281567	0.36626904934688	0.170121390069679	0	0	0.415325386149636	0.317245697852405	0.17857925413033	0	0	0.635243852552157	0.342438980046362	0.174021648626145	1	0	0.596075261574386	0.195563339171045	0.830053902449713
1700094D03Rik	chr3	90148722	90154273	chr3	89866717	89872269	0.119381092079114	0.617393773067096	0.94250405363951	0	1	0.880735899985793	0.989013590945684	0.926903019413647	0	1	0.405472518026837	0.714913327921303	0.723782812568474	0	1	0.84311676510677	0.854929577464789	0.64455059380341	0	1	0.614273434888496	0.862231985100998	0.682632893641264	0	1	0.520682148040639	0.917861030478955	0.69924185985363	0	1	0.274548912287212	0.815204786863955	0.763267452561462	0	1	0.537793736648334	0.867187855097496	0.684385818835181	0	1	0.576002514706543	0.736539584175311	0.599325123800342
1700094J05Rik	chr10	75832730	75845223	chr10	75851759	75864252	0.0925522854168638	0.971751679757736	0.577325912616679	0	1	0.320452715821376	0.913197897428612	0.629037205837241	0	1	0.174729000525285	0.645145886060838	0.775143520750252	0	1	0.169695592912313	0.749341208541572	0.742582935273237	0	1	0.122009455135858	0.845661620743995	0.556466102809063	0	1	0.0809143686502177	0.72419267053701	0.529777816731671	0	1	0.462730182290459	0.888723966788812	0.471142468995136	0	0	0.444275260215445	0.812599427298759	0.503308646303519	0	1	0.312093044142081	0.888858951906237	0.360839651167886
1700094M24Rik	chr6	52422028	52429663	chr6	52442444	52450079	0.360272546607363	0.475820952020441	0.122748586704062	0	0	0.0760524695742767	0.42378178718568	0.135413471230115	0	0	0.838498639033475	0.410152332744377	0.190192383540032	1	0	0.567287596547024	0.446547024079964	0.214054077742232	1	0	0.82355188386419	0.443913853206628	0.175533546605899	1	0	0.913597605224964	0.479499274310595	0.170121390069679	1	0	0.874391205529013	0.319680875736351	0.17857925413033	1	0	0.888141448115995	0.504658879141857	0.174021648626145	1	0	0.671291930486326	0.429655575014594	0.115079538980674
1700095B10Rik	chr5	113033594	113042004	chr5	113222311	113230721	0.587820573483486	0.174813097378632	0.079977211972479	1	0	0.577046929014538	0.128616754273808	0.414917393400237	1	0	0.751969819970393	0.654792034764338	0.865682107016083	0	1	0.474920490686052	0.469786460699682	0.894035672027696	1	1	0.848168664342677	0.0926651067284275	0.175533546605899	1	0	0.760477140783745	0.0827739477503628	0.170121390069679	1	0	0.651143373996939	0.082100282944478	0.17857925413033	1	0	0.847734193900277	0.22767146947866	0.174021648626145	1	0	0.772396605146167	0.119583277201491	0.0425960822121916
1700096J18Rik	chr11	109162956	109169741	chr11	109208180	109214965	0.29142613797672	0.462430207248983	0.50690214295105	0	1	0.456954112800114	0.188379031112374	0.287479731802445	0	0	0.437896948569791	0.630294637314359	0.190192383540032	0	0	0.129532030895048	0.526306224443435	0.214054077742232	0	0	0.283463062890979	0.286065612912468	0.175533546605899	0	0	0.366427793904209	0.223603047895501	0.412463298128752	0	0	0.249918827403868	0.164107797207663	0.17857925413033	0	0	0.416821962638062	0.227944184355257	0.174021648626145	0	0	0.336342000089811	0.24958462436571	0.131206450764714
1700096K18Rik	chr5	25040082	25041530	chr5	25035835	25037284	0.460111668401628	0.0173417242358285	0.83754765765371	0	0	0.805938343514704	0.163138703414311	0.749068758490731	1	0	0.802015185521226	0.66625280550117	0.5821902800298	1	0	0.329282144479782	0.435960926851431	0.755948989876857	0	0	0.839191060598825	0.397449978511055	0.629563083395416	1	0	0.917861030478955	0.257256894049347	0.359568780402296	1	0	0.899438749478176	0.0881302472285356	0.537885095753539	1	0	0.661265397027408	0.212217626471524	0.174021648626145	1	0	0.432596883560106	0.337554447887197	0.47911827862746
1700100L14Rik	chr13	71040612	71043476	chr13	70712118	70714982	0.931153591369357	0.422778461247279	0.152986546299137	1	0	0.963394421556092	0.509684140739688	0.203251676234717	1	0	0.749486652977413	0.260111742514684	0.190192383540032	1	0	0.522875965470241	0.212062698773285	0.214054077742232	1	0	0.955207487703548	0.429492383362781	0.175533546605899	1	0	0.623730043541364	0.337672351233672	0.170121390069679	1	0	0.691451366018832	0.328586669140498	0.17857925413033	1	0	0.949365937911913	0.397345575201127	0.174021648626145	1	0	0.0869369976200099	0.0904396245902375	0.0796704500635435
1700101E01Rik	chr2	28777490	28877075	chr2	28811000	28910586	0.694899214535819	0.268004163906501	0.3891932161795	1	0	0.781976606525548	0.259695979542549	0.250230071431702	1	0	0.857886442863283	0.14545628193496	0.408080985143959	1	0	0.795456610631531	0.152339845524761	0.214054077742232	1	0	0.730146602359009	0.117568406475335	0.175533546605899	1	0	0.745283018867924	0.194892960812772	0.395153161838819	1	0	0.607820399833016	0.173894893084095	0.369297515228538	1	0	0.706922412617608	0.230444070724058	0.174021648626145	1	0	0.825497328124298	0.162108761057973	0.0940882597835137
1700101I11Rik	chr6	129497876	129498977	chr6	129482201	129483302	0.0863537427841393	0.350194000189268	0.0391559665191288	0	0	0.941942510773311	0.104134109958801	0.471887462202551	1	0	0.459290387278544	0.580392531397736	0.893422148209825	0	0	0.132712403452976	0.727078600636075	0.863973004952014	0	0	0.696719354376582	0.140251181891982	0.934528244007187	1	0	0.758662917271408	0.550480769230769	0.94526491081993	1	0	0.0901711582169859	0.197875597198386	0.623296375827162	0	0	0.878687332393982	0.428798690968592	0.844603181559227	1	0	0.0764291167093269	0.185190174682294	0.25386739120908
1700101O22Rik	chr12	7398046	7406338	chr12	7378844	7387136	0.864814990063405	0.504400492098041	0.158508260659976	1	0	0.25884358573661	0.387862859307667	0.232437880713441	0	0	0.778210209636598	0.444582398166277	0.190192383540032	1	0	0.928350749659246	0.339323034984098	0.214054077742232	1	0	0.978702067714054	0.770545819206342	0.175533546605899	0	0	0.961765239477504	0.513153120464441	0.170121390069679	1	0	0.927802773783571	0.344566074493251	0.17857925413033	1	0	0.819144584337076	0.432503068042362	0.174021648626145	1	0	0.602900893618932	0.157034442498541	0.318813269643718
1700102H20Rik	chr17	3514305	3516345	chr17	3557823	3559863	0.59319106652787	0.605801078830321	0.0391559665191288	1	0	0.655869678458114	0.569162286309608	0.507778605548008	1	0	0.436750871496108	0.867484838355379	0.190192383540032	0	0	0.151135847342117	0.607564743298501	0.214054077742232	0	0	0.728427486748484	0.307291915381309	0.175533546605899	1	0	0.913688316400581	0.458159470246734	0.170121390069679	1	0	0.0891043183821142	0.241105802681015	0.17857925413033	0	0	0.0989500477251034	0.403118040089087	0.174021648626145	0	0	0.469127486640621	0.507880910683012	0.890398352250318
1700102P08Rik	chr9	108250928	108255860	chr9	108295164	108300098	0.47248509510741	0.882322324216902	0.669223015907796	0	1	0.726357910688071	0.92193493393948	0.6797405670713	0	1	0.131416837782341	0.523948235518839	0.190192383540032	0	0	0.155792821444798	0.545706497046797	0.581883518120864	0	1	0.101905353134998	0.603552838928418	0.527586660239274	0	1	0.495056240928882	0.786738026124819	0.461106972259959	0	0	0.0789461477805093	0.638573217681711	0.664621587273763	0	1	0.542338984591609	0.872733057588291	0.659143696042771	0	1	0.617495172661547	0.837127845884413	0.543100048205443
1700104L18Rik	chr12	55155240	55163946	chr12	55334601	55343307	0.507168543579067	0.509747326582758	0.447828563916035	1	0	0.901382772174078	0.411658853056779	0.215609798851834	1	0	0.494580010505706	0.270808461869061	0.958148910995223	1	1	0.781190368014539	0.356224443434802	0.964722380472413	1	1	0.687789503844134	0.217324865097178	0.957184802138569	1	1	0.841777031930334	0.453533200290276	0.963363863447127	1	1	0.743494596224315	0.456700218006401	0.452210876900828	1	0	0.735375664742512	0.540657242852598	0.9596827205399	1	1	0.873052225066236	0.341281602227312	0.816381085937158
1700105P06Rik	chr19	7450046	7450601	chr19	7457492	7458047	0.897369168165042	0.107883032081007	0.0806345589201981	1	0	0.978453378794336	0.403655822323247	0.432402822209562	1	0	0.0575903729525811	0.130390143737166	0.190192383540032	0	0	0.961154020899591	0.532803271240345	0.214054077742232	1	0	0.156439520557758	0.0314216131034812	0.175533546605899	0	0	0.718681966618287	0.214191763425254	0.170121390069679	1	0	0.0515098102880468	0.073101720859038	0.17857925413033	0	0	0.0737239216399255	0.136902868051452	0.174021648626145	0	0	0.597422425793704	0.523822353944946	0.19691923397169
1700106J16Rik	chr11	88110237	88111455	chr11	88107544	88108763	0.11713352891076	0.170885776473928	0.0391559665191288	0	0	0.0488232229956907	0.149405692096415	0.0607169464043122	0	0	0.867484838355379	0.21102144119192	0.190192383540032	1	0	0.95542935029532	0.193684688777828	0.214054077742232	1	0	0.700635117711666	0.0563965426674944	0.175533546605899	1	0	0.828261066763425	0.385341074020319	0.170121390069679	1	0	0.991650818683612	0.140637320840484	0.17857925413033	1	0	0.995954729330485	0.659629107767829	0.174021648626145	1	0	0.896043827742602	0.157146706183484	0.0920504842455848
1700108F19Rik	chr14	75411722	75421263	chr14	77077374	77086915	0.615359136935743	0.341251064635185	0.137341688943424	1	0	0.252900506700762	0.413268930245774	0.130943511985626	0	0	0.389713958263693	0.595005014087197	0.190192383540032	0	0	0.444888686960473	0.615538391640164	0.214054077742232	0	0	0.539157633350843	0.282125972971682	0.175533546605899	1	0	0.668110486211901	0.351619194484761	0.170121390069679	1	0	0.558652998747623	0.288278677118605	0.17857925413033	1	0	0.268283259851825	0.27076041998091	0.174021648626145	0	0	0.58660020656518	0.450806053257892	0.196459091108287
1700108J01Rik	chr14	121365086	121368818	chr14	122629126	122632860	0.797009558058105	0.505678054320053	0.1505762741575	1	0	0.744116114978453	0.602405644741204	0.41951882203427	1	0	0.656272384317845	0.412062461200516	0.190192383540032	1	0	0.761790095411177	0.535847342117219	0.214054077742232	1	0	0.645145886060838	0.442529010075928	0.175533546605899	1	0	0.597423802612482	0.482333998548621	0.170121390069679	1	0	0.763579015724291	0.350433693585046	0.17857925413033	1	0	0.468615062951684	0.595654742966229	0.374950698978921	0	0	0.786788809555885	0.299968566168216	0.781848459616986
1700109G14Rik	chr14	60247092	60259444	chr14	61911819	61924171	0.430964322892022	0.481901201854831	0.144879267277269	0	0	0.455415068428281	0.124591561301321	0.126166790832201	0	0	0.580822310300368	0.171290769304236	0.190192383540032	1	0	0.684961381190368	0.277555656519764	0.214054077742232	1	0	0.534501695239005	0.183849863903348	0.175533546605899	1	0	0.689268867924528	0.386248185776488	0.170121390069679	1	0	0.666403822069669	0.255368987429844	0.17857925413033	1	0	0.688741420844507	0.40152720330894	0.174021648626145	1	0	0.754501773766222	0.252256500067358	0.301021078925457
1700109G15Rik	chr11	84533170	84536627	chr11	84530477	84533934	0.229440711649475	0.51604050345415	0.263859064814409	0	0	0.795662262632003	0.236562958753611	0.184758315438889	1	0	0.167183993123538	0.0746382694236187	0.190192383540032	0	0	0.439073148568832	0.321649250340754	0.214054077742232	0	0	0.247194498830046	0.0299651401556755	0.175533546605899	0	0	0.81136611030479	0.116813316400581	0.170121390069679	1	0	0.32522380444362	0.215965490050559	0.17857925413033	0	0	0.1214262988046	0.251488568701423	0.174021648626145	0	0	0.295702546140375	0.0735551663747811	0.104079933388843
1700109H08Rik	chr5	3577721	3590347	chr5	3571715	3584341	0.114791331503738	0.96853411564304	0.806520881721373	0	1	0.434105223279822	0.976369749490931	0.822209562206933	0	1	0.096915142543336	0.693567642423953	0.610500021911565	0	1	0.577646524307133	0.846978646069968	0.54336298698453	0	1	0.120624612005157	0.93925791509479	0.616942021999211	0	1	0.525898040638607	0.966799709724238	0.694114553661422	0	1	0.1751936546222	0.928660884085533	0.7094526491082	0	1	0.237648288714149	0.98381891732194	0.601034225864411	0	1	0.53365665274597	0.951591899052495	0.539638020947456
1700109K24Rik	chr15	76911652	76923569	chr15	76914827	76926744	0.898741364625722	0.151864294501751	0.116175117226872	1	0	0.69285409859355	0.346711180565421	0.373723651343179	1	0	0.366505897521608	0.876080416408003	0.535913054910382	0	1	0.42267151294866	0.84166288050886	0.607782987860993	0	1	0.382216704073349	0.705267179217802	0.175533546605899	0	0	0.601483127721335	0.791046806966618	0.170121390069679	0	0	0.417690987522612	0.851245419546361	0.372540426837285	0	0	0.440752693059406	0.908458706422435	0.483500591612253	0	0	0.578629484934214	0.723337374825991	0.226521758183969
1700110C19Rik	chr17	10167958	10172669	chr17	10517466	10522177	0.0544146872338412	0.124680609444497	0.218633594811341	0	0	0.289577117961832	0.433252829473884	0.551689381655638	0	1	0.188959457523518	0.671457905544148	0.190192383540032	0	0	0.521263062244434	0.836665152203544	0.214054077742232	0	0	0.344300654218996	0.227376916097608	0.175533546605899	0	0	0.455188679245283	0.382755805515239	0.170121390069679	0	0	0.193585045688576	0.234426457627905	0.17857925413033	0	0	0.0783600745420663	0.358847325121585	0.174021648626145	0	0	0.760519107279177	0.142350352507971	0.0569700688023139
1700110K17Rik	chr9	40084042	40093908	chr9	40141056	40150922	0.222295826630075	0.177249929024321	0.258424996713265	0	0	0.113581474641284	0.12359710186106	0.468425434944564	0	0	0.219951291724368	0.592044314980182	0.406108944300802	0	0	0.620490686051795	0.642389822807815	0.541084184232438	0	1	0.247194498830046	0.234730910653741	0.537578333844603	0	1	0.366926705370102	0.582910014513788	0.598185722424296	0	1	0.667748967948421	0.254464492787235	0.17857925413033	1	0	0.927730557701923	0.47052406708786	0.174021648626145	1	0	0.557276932058018	0.509677129642103	0.522240238397826
1700112E06Rik	chr14	20808263	21844640	chr14	22838933	23875310	0.544903946247752	0.236254376833538	0.384416495026075	1	0	0.419235686887342	0.187668702940759	0.290897935930584	0	0	0.720882479346736	0.427534501695239	0.469652482580306	1	0	0.895456610631531	0.561562925942753	0.522985231605241	1	1	0.75703166037916	0.472470273625901	0.455453788509575	1	0	0.83830732946299	0.525716618287373	0.464963407686577	1	0	0.714736305023424	0.431745442738531	0.46448135325825	1	0	0.747511476751057	0.522930775873824	0.469433366931066	1	0	0.675198706722349	0.346804975526517	0.347123011525483
1700112H15Rik	chr1	186228628	186258479	chr1	186351719	186381570	0.310802498343901	0.348632535251254	0.121872124107104	0	0	0.541175356347966	0.303831036605578	0.169201104342872	1	0	0.885869824745714	0.422806933766296	0.190192383540032	1	0	0.849522944116311	0.403134938664244	0.214054077742232	1	0	0.933957308629005	0.334773888544005	0.37201454927911	1	0	0.968160377358491	0.396952104499274	0.384898549454402	1	0	0.855767892759404	0.268750869706387	0.17857925413033	1	0	0.818962774419345	0.349575019317304	0.174021648626145	1	0	0.80088912838475	0.188198841438771	0.259301459310224
1700112J05Rik	chr5	78081216	78093638	chr5	77435466	77447888	0.911327718368506	0.381991104381565	0.545685612866471	1	1	0.838566084197566	0.498934507742577	0.49436872781454	1	0	0.924167900291295	0.393868487655795	0.190192383540032	1	0	0.781599273057701	0.314175374829623	0.214054077742232	1	0	0.911083520366745	0.603696098562628	0.175533546605899	1	0	0.91228229317852	0.478637518142235	0.170121390069679	1	0	0.893872628600584	0.448443805371307	0.17857925413033	1	0	0.632834871142221	0.481069042316258	0.174021648626145	1	0	0.827473168979299	0.370110916520724	0.238616942021999
1700113A16Rik	chr3	88257486	88263712	chr3	87975481	87981707	0.0863064256648055	0.921832118860604	0.879048161619703	0	1	0.101837382203912	0.599564332054743	0.91454489679653	0	1	0.153144548970918	0.739553985005492	0.828257154125948	0	1	0.212721490231713	0.776874148114493	0.84837197072615	0	1	0.0980373430113175	0.438947519220668	0.744335860467155	0	1	0.558327285921626	0.713715529753266	0.799640650335247	0	1	0.123428730460597	0.661255160257897	0.658705464744292	0	1	0.180809963183492	0.688014181173583	0.618694947193129	0	1	0.136467735416947	0.664107054649962	0.581138524913449
1700113H08Rik	chr10	86487844	86660398	chr10	86520790	86693344	0.622220119239141	0.193574335194473	0.140321661773084	1	0	0.840270871809443	0.410735426433679	0.251194180288356	1	0	0.653263931999427	0.27520175731818	0.396336386344713	1	0	0.857428441617447	0.369741026805997	0.46404312195977	1	0	0.858889260302755	0.321952151282174	0.356150576274158	1	0	0.911919448476052	0.370283018867925	0.34423068495552	1	0	0.860429518994387	0.34519226309198	0.382970331741093	1	0	0.827916912867597	0.46425162492614	0.365791664840703	1	0	0.657505949975302	0.292469352014011	0.386520005258776
1700119H24Rik	chr16	34855601	34859076	chr16	34935940	34939415	0.429805053468345	0.710513863915965	0.225119418028836	0	0	0.232395700146801	0.0529194487853388	0.205837240895745	0	0	0.487870684303519	0.490282221479394	0.190192383540032	1	0	0.296388005452067	0.660018173557474	0.214054077742232	0	0	0.0908504846950957	0.424764815433838	0.560454007625225	0	1	0.138515965166909	0.727594339622642	0.527323721460187	0	1	0.064335080476831	0.520432302054826	0.17857925413033	0	0	0.0767465115222035	0.506886050634062	0.547044129891757	0	1	0.413803942700615	0.749472360680767	0.333099609974144
1700120C14Rik	chr15	99079821	99090075	chr15	99082218	99092472	0.200175073341535	0.36173937730671	0.234190805907358	0	0	0.525808590235355	0.514703793152436	0.495201367281651	1	0	0.109689126593763	0.361587316747051	0.639072702572418	0	1	0.204543389368469	0.558836892321672	0.714755247819799	0	1	0.0849052098753641	0.0683348455183611	0.175533546605899	0	0	0.243468795355588	0.174210812772134	0.170121390069679	0	0	0.124843452850318	0.19249501368338	0.17857925413033	0	0	0.215808372346712	0.129994091177674	0.174021648626145	0	0	0.143809780412232	0.340024248955948	0.200929050352776
1700120E14Rik	chr18	74621042	74656489	chr18	74655331	74690778	0.131588908867228	0.145216239235355	0.293702616240852	0	0	0.311549936070465	0.212766965004499	0.22354178535431	0	0	0.51721503271095	0.298887350174299	0.432052237170779	1	0	0.751930940481599	0.4430258973194	0.61654761383058	1	1	0.572656511150375	0.40523375196982	0.468600727463955	1	0	0.422532656023222	0.532837445573295	0.479819448705027	0	0	0.605872257525859	0.532353077601002	0.444673298566984	1	0	0.617335575655652	0.558701877187401	0.454489679652921	1	0	0.450267187570165	0.593964704297454	0.587142293702616
1700120G07Rik	chr7	135030107	135034345	chr7	142383447	142387685	0.0532790763698306	0.0675688464086306	0.084710109996056	0	0	0.0692096415210494	0.205663683288346	0.350278276874534	0	0	0.797001098323862	0.539086003533738	0.190192383540032	1	0	0.895683780099955	0.586892321671967	0.214054077742232	1	0	0.402655078554033	0.461343775368894	0.175533546605899	0	0	0.546534833091437	0.324791364296081	0.170121390069679	1	0	0.938679901665198	0.477805093000603	0.17857925413033	1	0	0.779373664833417	0.551861279032771	0.174021648626145	1	0	0.806951367371683	0.416004310925502	0.205048424558482
1700120K04Rik	chr7	127395051	127395593	chr7	134747416	134747959	0.0103387905744298	0.815652503075613	0.291248520969368	0	0	0.760619406165648	0.720391154046503	0.641132389675271	1	0	0.0572561004727568	0.399766009264123	0.190192383540032	0	0	0.114720581553839	0.206860517946388	0.214054077742232	0	0	0.227400792703309	0.48925552743422	0.175533546605899	0	0	0.0571707184325109	0.770591436865022	0.170121390069679	0	0	0.694744654204741	0.792059000881302	0.17857925413033	0	0	0.136607426935139	0.488705058860961	0.174021648626145	0	0	0.620638555839957	0.973371053931474	0.285025636530961
1700121N20Rik	chr12	106843701	106848716	chr12	107680861	107685876	0.0461815084697644	0.11105327907637	0.0825189535036592	0	0	0.246128711464697	0.190675758867263	0.228581445286822	0	0	0.968005348359677	0.221240628432262	0.190192383540032	1	0	0.638255338482508	0.0890958655156747	0.214054077742232	1	0	0.965760947423714	0.459290387278544	0.175533546605899	1	0	0.81767053701016	0.201378809869376	0.170121390069679	1	0	0.869288928057888	0.1751936546222	0.17857925413033	1	0	0.896959229125949	0.11772192173083	0.174021648626145	1	0	0.274282635053213	0.105123714580807	0.0551733204785486
1700122O11Rik	chr17	47499936	47501485	chr17	48173694	48175243	0.0803917857480837	0.741317308602252	0.241859853630746	0	0	0.131813231046077	0.610313965051854	0.0607169464043122	0	0	0.837257055536985	0.0545580440284609	0.190192383540032	1	0	0.0982280781462971	0.0428895956383462	0.214054077742232	0	0	0.38801871925887	0.169046368368273	0.175533546605899	0	0	0.338624818577649	0.165956095791001	0.170121390069679	0	0	0.909967994804954	0.215965490050559	0.17857925413033	1	0	0.486750602245352	0.100677241943548	0.174021648626145	1	0	0.135704342359334	0.11019803314024	0.143126342083352
1700123I01Rik	chr19	6184409	6224219	chr19	6184409	6224219	0.669395287214914	0.355777420270654	0.22989613918226	1	0	0.734810815930293	0.242506037789459	0.255883255182085	1	0	0.57342056253283	0.144166945227067	0.190192383540032	1	0	0.671149477510223	0.263607451158564	0.214054077742232	1	0	0.633900004775321	0.263979752638365	0.175533546605899	1	0	0.669629898403483	0.266464078374456	0.41802883561944	1	0	0.641866505867619	0.250892898557447	0.17857925413033	1	0	0.66683332575792	0.322348984137085	0.365616372321311	1	0	0.55426826530154	0.2235169967219	0.235680792322188
1700123L14Rik	chr6	96129965	96131668	chr6	96114496	96116199	0.44002555124444	0.0173417242358285	0.0391559665191288	0	0	0.923994885637164	0.0651607709428423	0.0607169464043122	1	0	0.0675707941359056	0.0311828470464639	0.190192383540032	0	0	0.643253066787824	0.302862335302135	0.214054077742232	1	0	0.0430733966859271	0.0404230934530347	0.175533546605899	0	0	0.513538642960813	0.0725235849056604	0.170121390069679	1	0	0.78016141750545	0.39489308409481	0.17857925413033	1	0	0.347416026544248	0.535293850279533	0.174021648626145	0	0	0.637320939422516	0.544793210292335	0.0693281914194312
1700123M08Rik	chr4	11893720	11921442	chr4	11893720	11921442	0.391596479606322	0.510930254566102	0.44156185634778	0	0	0.708149831888999	0.487995453899702	0.435777203207853	1	0	0.560861467933718	0.900243541378158	0.387966168543757	0	0	0.803134938664244	0.896183552930486	0.214054077742232	0	0	0.583209970870541	0.473711857122391	0.175533546605899	1	0	0.657792089985486	0.38189404934688	0.170121390069679	1	0	0.656663110533884	0.369775963634677	0.17857925413033	1	0	0.720239989091405	0.51824917049225	0.174021648626145	1	0	0.419282410525843	0.400781355247205	0.190411499189272
1700123O20Rik	chr14	53640375	53644947	chr14	55305007	55309579	0.159931863348159	0.687943597993754	0.897410053025987	0	1	0.138087796562012	0.749396221054127	0.903808229983785	0	1	0.886299603648345	0.968769399742133	0.841754678119111	0	1	0.0871422080872331	0.603771013175829	0.820062228844384	0	1	0.870206771405377	0.986843990258345	0.920767781234936	0	1	0.387699564586357	0.495555152394775	0.908409658617819	0	1	0.331184192216708	0.647664548448444	0.878127875892896	0	1	0.418071905822463	0.649561383573474	0.89776063806477	0	1	0.412052629215501	0.640082626072118	0.93785880187563
1700123O21Rik	chr16	5890907	5913817	chr16	5975679	5998589	0.210419229677297	0.354831077883978	0.147771593847233	0	0	0.312402329876403	0.232087891272435	0.135369648100267	0	0	0.592139821402989	0.299890167613772	0.190192383540032	1	0	0.776238073602908	0.404997728305316	0.214054077742232	1	0	0.715247600401127	0.441955971539086	0.175533546605899	1	0	0.881803338171263	0.539776850507983	0.170121390069679	1	0	0.77355164896331	0.253861496358829	0.17857925413033	1	0	0.903731648561429	0.360233625744284	0.174021648626145	1	0	0.666060442767973	0.321163949885491	0.139795784214909
1700124L16Rik	chr6	83727416	83728166	chr6	83711752	83712502	0.948495315605186	0.971183874325731	0.0391559665191288	0	0	0.846142918028129	0.621584505374816	0.445286822384855	1	0	0.964447734110119	0.72341339955112	0.190192383540032	0	0	0.988414357110404	0.853521126760563	0.214054077742232	0	0	0.969915476815816	0.703046654887541	0.175533546605899	1	0	0.974804970972424	0.583272859216255	0.170121390069679	1	0	0.945730321443481	0.254464492787235	0.17857925413033	1	0	0.961229035043862	0.145107040589064	0.174021648626145	1	0	0.980960079033634	0.577484395347793	0.147442920373373
1700125G02Rik	chr4	124393191	124397086	chr4	124568131	124572026	0.711886060376644	0.154206491908773	0.0857180419825584	1	0	0.882038168300421	0.104134109958801	0.0607169464043122	1	0	0.959791795998281	0.0672365216560814	0.190192383540032	1	0	0.973012267151295	0.0993639254884144	0.214054077742232	1	0	0.934100568263216	0.108328160068765	0.175533546605899	1	0	0.936139332365747	0.159651669085631	0.170121390069679	1	0	0.969154413470013	0.185746092119301	0.17857925413033	1	0	0.963047134221172	0.205808826871506	0.174021648626145	1	0	0.96668013830886	0.185010552786385	0.0465839870283536
1700125G22Rik	chr3	27345098	27348092	chr3	27052947	27055941	0.403567710797767	0.576937636036718	0.304789868092379	0	0	0.733413837192783	0.321399820050197	0.462246373636005	1	0	0.0677618069815195	0.336660140394442	0.190192383540032	0	0	0.558246251703771	0.693957292139936	0.214054077742232	0	0	0.136001146077074	0.0718685831622177	0.175533546605899	0	0	0.154617198838897	0.430923439767779	0.170121390069679	0	0	0.317918270791781	0.0597894150934644	0.17857925413033	0	0	0.0912231262215354	0.236625607926912	0.174021648626145	0	0	0.595266963042795	0.434191027886299	0.356325868793549
1700125H03Rik	chr8	71297447	71304699	chr8	70892357	70899609	0.684678716759724	0.147298192486041	0.334370480739734	1	0	0.250698489368755	0.140171425865416	0.368859283930058	0	0	0.700587364500263	0.494580010505706	0.190192383540032	1	0	0.692776010904134	0.678736937755566	0.214054077742232	0	0	0.617544529869634	0.550403514636359	0.175533546605899	1	0	0.735576923076923	0.593659288824383	0.170121390069679	1	0	0.906303631893873	0.511480124310033	0.17857925413033	1	0	0.847643288941412	0.525885187036953	0.174021648626145	1	0	0.672459472809736	0.308680228119808	0.122923879223454
1700125H20Rik	chr11	84987290	84997349	chr11	84984597	84994656	0.876549635658181	0.541307845178386	0.136421403216618	1	0	0.206705497940048	0.194535208599706	0.157500328673474	0	0	0.676376486318705	0.0905878420323767	0.190192383540032	1	0	0.326578827805543	0.091163107678328	0.214054077742232	0	0	0.278831001384843	0.167566018814765	0.175533546605899	0	0	0.763289187227866	0.281159288824383	0.757833384460318	1	1	0.551973653694513	0.195927454891229	0.871422937026162	1	1	0.76160174537521	0.22535339302759	0.90687584907314	1	1	0.790920113161794	0.126588531141946	0.535781585520838
1700126H18Rik	chr5	66445741	66470470	chr5	66557845	66582574	0.253761710987035	0.181887006719031	0.388229107322845	0	0	0.711796183169958	0.473930956101719	0.321880888733073	1	0	0.535934291581109	0.181891982235805	0.712432621937859	1	1	0.512448886869605	0.244797819173103	0.703755642227968	1	1	0.370373907645289	0.168903108734062	0.680003505850388	0	1	0.514150943396226	0.256531204644412	0.666023927428897	1	1	0.192309476320794	0.198849668351964	0.17857925413033	0	0	0.393391209490478	0.263442570792237	0.587142293702616	0	1	0.472046342449145	0.178050204319907	0.640913274026031
1700129C05Rik	chr14	58087149	58097003	chr14	59751876	59761730	0.567616163527964	0.102015709283619	0.262193785880188	1	0	0.725197708007766	0.282379125822797	0.0607169464043122	1	0	0.34876557948522	0.152953536125304	0.190192383540032	0	0	0.929622898682417	0.619354838709677	0.214054077742232	1	0	0.419941741082088	0.101260684781052	0.175533546605899	0	0	0.666999274310595	0.223512336719884	0.170121390069679	1	0	0.869613618442414	0.289577438656709	0.17857925413033	1	0	0.767396936502886	0.390550429525931	0.174021648626145	1	0	0.664915353181553	0.12025685931115	0.242867785617249
1810006J02Rik	chr1	99961872	99975061	chr1	100028043	100041232	0.865288161256743	0.382275007097568	0.144616328498181	1	0	0.481034237817872	0.324927783302552	0.40063105306981	1	0	0.696026932811232	0.903347500119383	0.190192383540032	0	0	0.576238073602908	0.7094956837801	0.214054077742232	0	0	0.93443484074304	0.79146172580106	0.175533546605899	0	0	0.770772859216255	0.453533200290276	0.170121390069679	1	0	0.845795259520386	0.466487313882833	0.443314781541698	1	0	0.667810554065724	0.428253261215399	0.494675489723476	1	0	0.527347433652162	0.292514257487988	0.532845435821026
1810007C17Rik	chr12	50353119	50356989	chr12	50577979	50581849	0.980055834200814	0.51504684394814	0.0863753889302774	1	0	0.974759672301937	0.307311644646493	0.0607169464043122	1	0	0.0930232558139535	0.260780287474333	0.190192383540032	0	0	0.787755565651976	0.539527487505679	0.214054077742232	1	0	0.410176209350079	0.119812807411298	0.175533546605899	0	0	0.985735667634253	0.37300435413643	0.170121390069679	1	0	0.932093325293381	0.471380861821049	0.17857925413033	1	0	0.0678150993136676	0.353165765192491	0.174021648626145	0	0	0.896043827742602	0.425905967937492	0.597090144178097
1810007D17Rik	chr19	58659578	58683003	chr19	58680818	58704243	0.802876880855493	0.287640768430018	0.154783294622902	1	0	0.651655064639864	0.120447980300232	0.158552083789824	1	0	0.703237667733155	0.190344300654219	0.703010649020553	1	1	0.661562925942753	0.246615174920491	0.705508567421885	1	1	0.818012511341388	0.278043073396686	0.556334633419519	1	1	0.73507801161103	0.145954281567489	0.544064157062097	1	1	0.697434945962243	0.284475161185584	0.768920636311845	1	1	0.560383618926412	0.217944638880051	0.84157938559972	1	1	0.789393327046567	0.217656832367866	0.874534379245366
1810008I18Rik	chr7	65683001	65685173	chr7	72948937	72951109	0.221515094161067	0.462643134285985	0.243744248214207	0	0	0.933252829473884	0.0542690723114079	0.238003418204128	1	0	0.809607946134378	0.353326011174251	0.190192383540032	1	0	0.376147205815538	0.151703771013176	0.214054077742232	0	0	0.704216608566926	0.121842318895946	0.175533546605899	1	0	0.82354408563135	0.44121915820029	0.170121390069679	1	0	0.0727306461338652	0.453360545479846	0.979096367062536	0	0	0.256988318712786	0.732239443661652	0.977869319426793	0	0	0.844043288876914	0.533746463693924	0.0598185722424296
1810009A15Rik	chr19	8955927	8957804	chr19	8963372	8965249	0.437919939434087	0.658677959685814	0.941715237302248	0	0	0.897475967230194	0.825046171331155	0.867303562820457	0	0	0.619908313834105	0.763860369609856	0.927165958192734	0	0	0.201363016810541	0.569786460699682	0.92769183575091	0	0	0.469223055250466	0.539587412253474	0.955782461983435	0	0	0.640012699564586	0.385295718432511	0.949384285025637	1	0	0.779929495802217	0.550814045178348	0.912748148472764	1	0	0.105813372119449	0.432253079405482	0.921425128182655	0	0	0.0574790066909156	0.401499842830841	0.90350146807485
1810010D01Rik	chr7	145015207	145017509	chr7	152391722	152394024	0.470616068893726	0.483533642471846	0.148867172093431	0	0	0.537315906615523	0.0833214945304731	0.573381830930365	1	0	0.927940403992168	0.580058258917912	0.190192383540032	1	0	0.211358473421172	0.320218082689686	0.214054077742232	0	0	0.737500596915143	0.302039062126928	0.175533546605899	1	0	0.187363933236575	0.316445936139332	0.170121390069679	0	0	0.955053573913447	0.313187068045828	0.17857925413033	1	0	0.879187309667742	0.344507067860552	0.174021648626145	1	0	0.944856077955903	0.51434729893574	0.0579341776589684
1810010H24Rik	chr11	106844312	106846530	chr11	106889536	106891756	0.784044667360651	0.585691303113466	0.71961961523292	1	0	0.205190131173936	0.269735284368045	0.586528769884745	0	0	0.835752829377776	0.521130796046034	0.190192383540032	1	0	0.254611540208996	0.218082689686506	0.214054077742232	0	0	0.289384461105009	0.291246836349745	0.597309259827337	0	0	0.612844702467344	0.358581277213353	0.170121390069679	1	0	0.0520432302054826	0.127928011503316	0.17857925413033	0	0	0.352756692877596	0.152447616017454	0.53065427932863	0	0	0.303044591135659	0.198482194979568	0.545882816950787
1810011H11Rik	chr14	31615054	31647060	chr14	33599148	33631154	0.491435601400587	0.198069461531182	0.401200753757833	1	0	0.193588104370886	0.0853814462281574	0.386739120908015	0	0	0.673797812902918	0.272527577479586	0.190192383540032	1	0	0.624670604270786	0.28537028623353	0.214054077742232	1	0	0.708514397593238	0.194498830046321	0.175533546605899	1	0	0.591028664731495	0.241382438316401	0.170121390069679	1	0	0.660559395148198	0.363421308966093	0.17857925413033	1	0	0.833371210399527	0.326121539930003	0.174021648626145	1	0	0.826350532129867	0.373927881808792	0.113370436916605
1810011O10Rik	chr8	25903160	25904491	chr8	25548087	25549418	0.807632251348538	0.516702943124823	0.708006485823217	1	0	0.0840081450963679	0.176398162617796	0.687716376703624	0	0	0.100759276061315	0.148751253521799	0.988693632499233	0	0	0.0860517946388005	0.127487505679237	0.987860993032122	0	0	0.0486127692087293	0.0999952246788597	0.96901704719751	0	0	0.440584179970972	0.210903483309144	0.969718217275078	0	0	0.129829769469827	0.130571918920173	0.963802094745607	0	0	0.183468933230308	0.163742557156493	0.955344230684956	0	0	0.579100992410975	0.411019803314024	0.986677768526228
1810012K16Rik	chr8	23864265	23865136	chr8	23509192	23510063	0.184016277089051	0.0542727358758399	0.665410403611026	0	0	0.722829947435715	0.524837808400815	0.279854507208905	1	0	NA	NA	NA	NA	NA	0.665606542480691	0.659518400726942	0.214054077742232	0	0	NA	NA	NA	NA	NA	0.0986937590711176	0.326083998548621	0.170121390069679	0	0	0.0779720766269307	0.183380490746324	0.17857925413033	0	0	0.111040407254216	0.212535793827553	0.174021648626145	0	0	0.507364497732274	0.209034981364228	0.70520180551295
1810013A23Rik	chr17	27999296	28000752	chr17	28408652	28410108	0.0289344184726034	0.478991199015804	0.597090144178097	0	0	0.0645214755883885	0.54226452621111	0.659012226653228	0	0	0.280382980755456	0.554223771548637	0.190192383540032	0	0	0.199182189913676	0.714447978191731	0.214054077742232	0	0	0.0470369132324149	0.147891695716537	0.175533546605899	0	0	0.0523403483309144	0.270591436865022	0.170121390069679	0	0	0.791084929727724	0.617885801753328	0.17857925413033	1	0	0.487341484477978	0.259488205081587	0.174021648626145	1	0	0.360007184875836	0.560914275450177	0.484026469170428
1810013L24Rik	chr16	8745969	8774794	chr16	8830192	8859017	0.319816409576985	0.87214914356014	0.919891318637977	0	1	0.135009707818345	0.932518823696548	0.912748148472764	0	1	0.585740891074925	0.996323002721933	0.922038652000526	0	1	0.713357564743298	0.998682417083144	0.919453087339498	0	1	0.51611670884867	0.982570077837735	0.865901222665323	0	1	0.60436320754717	0.987073657474601	0.852710460581095	0	1	0.489424370332576	0.990444825826801	0.89372891011876	0	1	0.69003681650834	0.947684196172901	0.838424120250668	0	1	0.433786878620504	0.963895998922269	0.873132039090232
1810018F18Rik	chr19	58752166	58754573	chr19	58773406	58775813	0.93394530141005	0.061819816409577	0.251369472807748	1	0	0.274186674243501	0.076857508168774	0.0607169464043122	0	0	0.509073110166659	0.113127357814813	0.190192383540032	1	0	0.687869150386188	0.308405270331667	0.214054077742232	1	0	0.714579055441478	0.188887827706413	0.175533546605899	1	0	0.919267053701016	0.540638606676343	0.170121390069679	1	0	0.847001252377197	0.418085254418108	0.17857925413033	1	0	0.996954683878006	0.931912185809736	0.174021648626145	0	0	0.9581031927792	0.29527594413759	0.308996888557781
1810019D21Rik	chr8	109024528	109027851	chr8	108659299	108662622	0.808578593735213	0.391975016560992	0.340330426399053	1	0	0.909362125301889	0.371241180091869	0.530478986809238	1	1	0.941645575664963	0.403801155627716	0.190192383540032	1	0	0.785143116765107	0.302248977737392	0.214054077742232	1	0	0.610811327061745	0.170622224344587	0.899075331960209	1	1	0.332819303338171	0.161375181422351	0.918839563521627	0	1	0.191474558189155	0.132334523864743	0.90924229808493	0	1	0.620517249215945	0.202627153311213	0.970857618651124	1	1	0.929184067537833	0.450222282096188	0.37814978745782
1810019J16Rik	chr4	132791038	132802866	chr4	133074877	133086705	0.444828238856818	0.604097662534305	0.468863666243043	0	0	0.956575271108586	0.51996022162239	0.384022086857443	1	0	0.897235089059739	0.212072011842796	0.190192383540032	1	0	0.824170831440254	0.17219445706497	0.214054077742232	1	0	0.636836827276634	0.70137529248842	0.78623077260178	0	1	0.307102685050798	0.655932510885341	0.793680704675928	0	1	0.565471496822673	0.483742288603367	0.491169639335641	1	0	0.291532203081678	0.445661560838144	0.429203733730663	0	0	0.495891149131079	0.648659571601778	0.61356764100092
1810020O05Rik	chr6	87641233	87656488	chr6	87625586	87640841	0.721775338317403	0.548736632913788	0.265611990008326	1	0	0.940237723161434	0.344651228867737	0.216354792059249	1	0	0.671457905544148	0.154386132467408	0.536745694377492	1	1	0.726715129486597	0.110313493866424	0.558262851132828	1	1	0.71391051048183	0.338809034907598	0.546912660502213	1	1	0.556240928882438	0.36438679245283	0.470003067619089	1	0	0.681617885801753	0.323994619416485	0.579867654147859	1	1	0.552383982546248	0.447593291214036	0.604058021823919	1	1	0.852216085140779	0.297498765099466	0.44708357070862
1810021B22Rik	chr15	88898963	88903620	chr15	88901627	88906284	0.842244724141194	0.452919466262894	0.575310048643674	1	1	0.115167874224558	0.0443718331202349	0.521714360839651	0	1	0.475001193830285	0.392221001862375	0.545554143476927	1	1	0.105088596092685	0.425034075420264	0.58578377667733	0	1	0.173750059691514	0.24683634974452	0.410096849116964	0	0	0.307873730043541	0.369466618287373	0.54634295981419	0	1	0.14124031726889	0.249223062294169	0.17857925413033	0	0	0.163401663560747	0.138243716194718	0.63648713791139	0	1	0.496609636714716	0.39063271812834	0.843376133923485
1810022K09Rik	chr3	14583032	14588000	chr3	14606288	14611256	0.939670672849437	0.94253335856913	0.812217888601604	0	1	0.10411043235308	0.772742340294549	0.881107848722556	0	1	0.844873692755838	0.989733059548255	0.913536964810027	0	1	0.91094956837801	0.979327578373467	0.91537753626364	0	1	0.902798338188243	0.976696432835108	0.935930584162321	0	1	0.961629172714078	0.988434325108853	0.935799114772777	0	1	0.249315830975463	0.943735794795677	0.931855033086463	0	1	0.16840143629835	0.760374528430526	0.884263114071607	0	1	0.119134222461718	0.912838475010104	0.944125509443885
1810026B05Rik	chr7	73413310	73431908	chr7	80684683	80703281	0.636604523516608	0.932762373426706	0.96901704719751	0	1	0.607709428422598	0.968177297911635	0.965598843069372	0	1	0.0976553173200898	0.996991547681582	0.792278364520794	0	1	0.546069968196274	0.998455247614721	0.77772908541128	0	1	0.878850102669405	0.980134664056158	0.758972785836364	0	1	0.932646952104499	0.995645863570392	0.786493711380867	0	1	0.224685746092119	0.90783431513521	0.844427889039835	0	1	0.147129675923822	0.868096904686151	0.751259914983128	0	1	0.720912479231218	0.987875522026135	0.903676760594242
1810032O08Rik	chr11	116487749	116491886	chr11	116532973	116537112	0.106321567142992	0.846266679284565	0.890398352250318	0	1	0.098096320500071	0.753610834872378	0.880494324904685	0	1	0.777470034859844	0.983286376008787	0.744905561155178	0	1	0.291503861880963	0.823125851885507	0.672202988737456	0	1	0.480397306718877	0.971013800678096	0.7985012489592	0	1	0.1654118287373	0.732674165457184	0.823436609842675	0	1	0.631383644881488	0.80040818219769	0.581138524913449	0	1	0.831689468660515	0.88823235307486	0.708839125290328	0	1	0.153217477210472	0.749068211414971	0.34528244007187
1810033B17Rik	chr8	3665761	3668905	chr8	3665761	3668905	0.726270464654112	0.0799659316740797	0.314343310399229	1	0	0.904105696831936	0.65009234266231	0.479074455497612	1	0	0.567809560192923	0.0367460961749678	0.190192383540032	1	0	0.758746024534303	0.0695820081781009	0.214054077742232	1	0	0.278114703213791	0.064848861085908	0.175533546605899	0	0	0.442262336719884	0.0999637155297533	0.170121390069679	0	0	0.693306739644696	0.176028572753838	0.17857925413033	1	0	0.908299622744421	0.475342029907731	0.174021648626145	1	0	0.883829538820782	0.123130809645696	0.0613962049169552
1810034E14Rik	chr13	64257917	64277363	chr13	64350007	64369453	0.569887385255986	0.55966688747989	0.459310223936194	1	0	0.323980679073732	0.524316901074963	0.458214645689995	0	0	0.159209206819159	0.446158254142591	0.638678294403786	0	1	0.495047705588369	0.598591549295775	0.796923616284675	1	1	0.211116947614727	0.444773411011891	0.623033437048074	0	1	0.354317851959361	0.546580188679245	0.56777247030983	0	1	0.372698177095413	0.664780370147038	0.710153819185766	0	1	0.35612017635562	0.698740966319713	0.783382269161664	0	1	0.276752436121963	0.522160851407787	0.64858232174942
1810041L15Rik	chr15	84206969	84274863	chr15	84209632	84277527	0.599365950600927	0.17961578499101	0.21442657434594	1	0	0.449921863901122	0.19609793057726	0.179324247337745	0	0	0.786256625758082	0.175015519793706	0.190192383540032	1	0	0.542026351658337	0.155883689232167	0.214054077742232	1	0	0.675660188147653	0.199847189723509	0.175533546605899	1	0	0.505896226415094	0.198657474600871	0.170121390069679	1	0	0.795537826429797	0.127649705459437	0.17857925413033	1	0	0.810644970683151	0.126403345302486	0.174021648626145	1	0	0.785666172706453	0.196730881494454	0.273193391472019
1810043G02Rik	chr10	77381778	77388567	chr10	77441394	77448183	0.231948518974165	0.519352701807514	0.608790919847496	0	1	0.221906520812615	0.514277596249467	0.668565668960077	0	1	0.406355952437801	0.440475621985579	0.642359437311013	0	1	0.18400726942299	0.28255338482508	0.659538104211403	0	1	0.191084475430973	0.595434792989829	0.740128840001753	0	1	0.243151306240929	0.386656386066763	0.780884350760331	0	1	0.520896145461292	0.426921471311285	0.473245979227836	1	0	0.689423208035998	0.424117085587019	0.468732196853499	1	0	0.680677174547577	0.368179981139701	0.110784872255576
1810043H04Rik	chr11	119915023	119916514	chr11	119960247	119961738	0.966168259676351	0.888520866849626	0.685218458302292	0	0	0.937443765686414	0.540370317753469	0.689776063806477	1	0	0.77037868296643	0.490759753593429	0.95587010824313	1	0	0.465788278055429	0.267060427078601	0.96117270695473	0	0	0.572322238670551	0.49090301322764	0.949603400674876	1	0	0.184824020319303	0.261248185776488	0.953810421140278	0	0	0.350804768310218	0.322139245790621	0.853148691879574	0	0	0.695877460115449	0.10599518203718	0.942898461808142	1	0	0.294355381921056	0.400377205981409	0.911696393356414
1810044D09Rik	chr6	91406490	91407259	chr6	91390980	91391749	0.910097473265828	0.636036718084603	0.61527674306499	1	0	0.0645214755883885	0.0720035989960695	0.725448091502695	0	0	NA	NA	NA	NA	NA	0.690686051794639	0.160835983643798	0.663087777729085	1	0	NA	NA	NA	NA	NA	0.472378447024673	0.282429245283019	0.905079100749375	1	0	0.25302657822719	0.0517185398209564	0.449712958499496	0	0	0.0878141902640789	0.0421344484341621	0.784696963057102	0	0	0.12537608334456	0.296645561093897	0.589026688286077
1810046K07Rik	chr9	51041916	51081147	chr9	51097790	51137022	0.509416106747421	0.441989211696792	0.699723914281958	1	1	0.493820144906947	0.481697210778046	0.644638240063105	1	1	0.762093500787928	0.260684781051526	0.410578903545291	1	0	0.820626987732849	0.358836892321672	0.214054077742232	1	0	0.849004345542238	0.316460531970775	0.175533546605899	1	0	0.814132801161103	0.350961538461538	0.170121390069679	1	0	0.71724105941834	0.37190964330442	0.42863403304264	1	0	0.693559383664379	0.384618880959956	0.488277312765678	1	0	0.764470788989178	0.511024293861422	0.46426223760901
1810053B23Rik	chr16	93232255	93247252	chr16	93343960	93358957	0.123544998580486	0.0713542159553326	0.179148954818353	0	0	0.315433063408628	0.165672207226405	0.171611376484509	0	0	0.7878802349458	0.171219139487131	0.190192383540032	1	0	0.888505224897774	0.187687414811449	0.214054077742232	1	0	0.757771835155914	0.200658994317368	0.175533546605899	1	0	0.793677431059506	0.250997822931785	0.170121390069679	1	0	0.503548402059465	0.175147270281553	0.17857925413033	1	0	0.651652197627381	0.260533612108541	0.174021648626145	1	0	0.594593380933136	0.306479859894921	0.0962794162759104
1810055G02Rik	chr19	3708332	3717881	chr19	3708332	3717881	0.150657707958739	0.484669253335857	0.522634646566458	0	1	0.242316616943695	0.438603968366719	0.496691353696481	0	0	0.749295640131799	0.449357719306623	0.658398702835357	1	1	0.357428441617447	0.356519763743753	0.621937858801876	0	1	0.391433073874218	0.558903586266176	0.59511810333494	0	1	0.101505805515239	0.527258708272859	0.556509925938911	0	1	0.515422793264994	0.786260958300478	0.892852447521802	0	1	0.291077678287351	0.727876005636107	0.90201148166002	0	1	0.365306030805155	0.762090798868382	0.921644243831894
1810058I24Rik	chr6	35182850	35192210	chr6	35202698	35212059	0.117914261379767	0.552025172707486	0.909329944344625	0	1	0.387436662404698	0.748070275133778	0.89881239318112	0	1	0.179838594145456	0.817917004918581	0.934090012708708	0	1	0.30222626079055	0.913993639254884	0.939261142030764	0	1	0.0727042643617783	0.376701208156249	0.915991060081511	0	1	0.408608490566038	0.663779027576197	0.917218107717253	0	1	0.150146110673037	0.608191474558189	0.903895876243481	0	1	0.47597836461979	0.630425889732285	0.914764012445769	0	1	0.25007858457946	0.596928465579954	0.784258731758622
1810062G17Rik	chr3	36667485	36673848	chr3	36374858	36381221	0.130926469196555	0.108829374467682	0.512467680441737	0	1	0.919212009281621	0.458469479566226	0.422586441123625	1	0	0.152237237954252	0.577455708896423	0.190192383540032	0	0	0.334620626987733	0.656565197637437	0.214054077742232	0	0	0.446158254142591	0.251707177307674	0.175533546605899	0	0	0.57510885341074	0.362164368650218	0.170121390069679	1	0	0.416345841643861	0.244468667377893	0.17857925413033	0	0	0.487477841916277	0.212944866142448	0.174021648626145	1	0	0.908931698774081	0.442678162468005	0.0498268986371007
1810062O18Rik	chr14	19334844	19359232	chr14	21365514	21389902	0.777846124727927	0.611195230434371	0.532670143301635	1	1	0.452431690107496	0.667187573992518	0.60467154564179	0	1	0.307196408958502	0.799579771739649	0.763661860730093	0	1	0.55881417537483	0.861971830985915	0.760944826679521	0	1	0.543574805405663	0.878659089823791	0.584425259652044	0	1	0.648176705370102	0.936955732946299	0.642403260440861	0	1	0.369219351546918	0.815112018182662	0.440159516192646	0	0	0.422639880005454	0.825394300259079	0.400017529251939	0	0	0.520836139925457	0.667385154250303	0.437223366492835
1810065E05Rik	chr11	58237305	58242218	chr11	58234612	58239525	0.885208668496262	0.172281631494275	0.509487707612078	1	1	0.8336411422077	0.436094142160345	0.481966782067575	1	0	0.736879805166897	0.13705171672795	0.190192383540032	1	0	0.919627442071786	0.210336210813267	0.214054077742232	1	0	0.637768014899002	0.0987775177880712	0.175533546605899	1	0	0.822024673439768	0.195595972423803	0.170121390069679	1	0	0.781205065169999	0.0977318057423814	0.17857925413033	1	0	0.941889005045225	0.22767146947866	0.174021648626145	1	0	0.718981543850195	0.323364318110378	0.112143389280862
2010001E11Rik	chr10	39609797	39616339	chr10	39640187	39646729	0.911233084129838	0.460253619759629	0.100617906130856	1	0	0.978453378794336	0.485367239664725	0.141198124370043	1	0	0.912898142400076	0.274915238049759	0.190192383540032	1	0	0.902476147205816	0.344525215810995	0.214054077742232	1	0	0.850389188672938	0.405711284083855	0.766729479819449	1	1	0.787758526850508	0.463806240928882	0.7327665541873	1	1	0.790621086321258	0.166009555174173	0.17857925413033	1	0	0.585246125176128	0.220217262851689	0.526009027564749	1	1	0.835152005029413	0.606740311643989	0.911827862745957
2010003K11Rik	chr19	4496787	4498583	chr19	4496787	4498583	0.0539415160405035	0.0494937068231286	0.34103159647662	0	0	0.980655396126344	0.163138703414311	0.0607169464043122	1	0	0.778210209636598	0.415596198844372	0.190192383540032	1	0	0.359427532939573	0.227532939572921	0.214054077742232	0	0	0.328088438947519	0.312759658087006	0.682238485472632	0	0	0.291500362844702	0.176251814223512	0.569656864893291	0	0	0.0663759914652813	0.156315227979034	0.886585739953548	0	0	0.279805463388028	0.275851097677378	0.892633331872562	0	0	0.429161614800844	0.622165341955184	0.987641877382883
2010009K17Rik	chr2	157761804	157783238	chr2	157896099	157917533	0.299422731144128	0.705640200624586	0.706604145668084	0	1	0.1468485106786	0.657811242127196	0.703098295280249	0	1	0.168091304140203	0.577384079079318	0.686357859678338	0	1	0.441980917764652	0.68023625624716	0.664490117884219	0	1	0.256386992025214	0.574041354281075	0.66510364170209	0	1	0.312386611030479	0.71185595065312	0.669266839037644	0	1	0.104040076070319	0.574191752864233	0.625838117358342	0	1	0.495113858460979	0.633743920730876	0.599062185021254	0	1	0.283084107952759	0.69432843863667	0.394232876112012
2010010A06Rik	chr18	75414024	75422682	chr18	75448313	75456971	0.31924860414498	0.484574619097189	0.511196809676147	0	1	0.798906094615712	0.491286641094852	0.419036767605942	1	0	0.463182274007927	0.26748961367652	0.190192383540032	0	0	0.0834166288050886	0.264516129032258	0.214054077742232	0	0	0.144405711284084	0.242586313929612	0.81865988868925	0	1	0.197432873730044	0.35980587808418	0.657609886498094	0	1	0.559163226494735	0.364163458416439	0.779701126254437	1	1	0.338439161856279	0.309804099813645	0.784214908628774	0	1	0.475099914679599	0.508105438052899	0.93465971339673
2010012O05Rik	chr19	46743216	46756693	chr19	46764395	46777872	0.102820100312293	0.619854263272452	0.71199439063938	0	1	0.548183927641237	0.60453662925605	0.758928962706517	1	1	0.695024115371759	0.496919917864476	0.902362066698804	1	1	0.129486597001363	0.431576556110859	0.668171260791446	0	1	0.303734301131751	0.455852156057495	0.652614049695429	0	1	0.24913824383164	0.464713352685051	0.652438757176037	0	1	0.142585463147641	0.502899021290412	0.751522853762216	0	1	0.199672742148084	0.515067496931958	0.69056488014374	0	1	0.304144775248103	0.555884862364722	0.543319163854682
2010015L04Rik	chr4	154252989	154286910	chr4	154783298	154817219	0.553326393489164	0.33642471846314	0.501117489811122	1	1	0.679073732064214	0.234834493536014	0.491870809413208	1	0	0.786734157872117	0.332983143116375	0.443709189710329	1	0	0.753884597910041	0.42839618355293	0.214054077742232	1	0	0.569743565254763	0.247504894704169	0.175533546605899	1	0	0.539051161103048	0.233309143686502	0.365704018581007	1	0	0.682777494317918	0.391159144672758	0.474429203733731	1	0	0.713876641970819	0.359665469751375	0.439107761076296	1	0	0.734563743320311	0.511428443127217	0.85345545378851
2010016I18Rik	chr3	106610041	106613969	chr3	106284903	106288831	0.237389987697549	0.505961957036056	0.847451684999343	0	1	0.307358999857934	0.566628782497514	0.864849467548972	0	1	0.880378205434315	0.63650255479681	0.190192383540032	1	0	0.828305315765561	0.498069059518401	0.214054077742232	1	0	0.863903347500119	0.588558330547729	0.175533546605899	1	0	0.509252539912917	0.205506168359942	0.170121390069679	1	0	0.158680829352011	0.161046430724987	0.61676672947982	0	1	0.387505113403936	0.354756601972638	0.726762785398133	0	1	0.591449997754726	0.623108356908707	0.883912529032824
2010106C02Rik	chr17	86193492	86195504	chr17	86684506	86686518	0.0702422636509889	0.552592978139491	0.56987598054253	0	0	0.0338116209688876	0.721267225458162	0.595030457075244	0	0	0.499068812377632	0.74475908504847	0.190192383540032	0	0	0.11531122217174	0.704588823262154	0.214054077742232	0	0	0.22396256148226	0.192493195167375	0.175533546605899	0	0	0.0749274310595065	0.19638969521045	0.170121390069679	0	0	0.085439955471033	0.301196715988682	0.17857925413033	0	0	0.110313167583292	0.148902322621699	0.174021648626145	0	0	0.688266199649737	0.498720193991648	0.160918532801613
2010107E04Rik	chr12	112409183	112414785	chr12	113199586	113205188	0.517885871108167	0.773445632629886	0.887462202550506	0	1	0.205616328076905	0.710801723729696	0.914019019238354	0	1	0.791676615252376	0.90110309918342	0.989482448836496	0	1	0.288141753748296	0.751385733757383	0.990578027082694	0	1	0.390286996800535	0.730528628050236	0.984223673254744	0	1	0.294221698113208	0.763606676342525	0.980411060957974	0	1	0.222644835103669	0.664873138828332	0.935492352863842	0	1	0.462751693104859	0.677423753465752	0.946316665936281	0	1	0.174974179352463	0.684718667205532	0.981594285463868
2010107G12Rik	chr6	34875456	34908151	chr6	34895294	34927999	0.404040881991104	0.389940380429639	0.259038520531136	0	0	0.362882985272529	0.292371075436852	0.347911827862746	0	0	0.842987440905401	0.238909316651545	0.190192383540032	1	0	0.692139936392549	0.237005906406179	0.214054077742232	1	0	0.762475526479156	0.333508428441813	0.175533546605899	1	0	0.550140602322206	0.269140058055152	0.170121390069679	1	0	0.811911498678046	0.236699290319588	0.17857925413033	1	0	0.824189809554111	0.355529294122994	0.174021648626145	1	0	0.559746733126768	0.727693205801787	0.703317410929489
2010107G23Rik	chr10	61503012	61506370	chr10	61570403	61573761	0.931200908488691	0.452209709472887	0.260835268854902	1	0	0.795141355306151	0.0335274897002415	0.433103992287129	1	0	0.953798767967146	0.26803877560766	0.190192383540032	1	0	0.957155838255338	0.108132666969559	0.214054077742232	1	0	0.699154768158159	0.430877226493482	0.597616021736272	1	1	0.229453918722787	0.229091074020319	0.718085805688242	0	1	0.807412217635326	0.148383505728466	0.17857925413033	1	0	0.882459888186901	0.0719058224626153	0.174021648626145	1	0	0.760698729175086	0.50774619426108	0.809676147070424
2010109A12Rik	chr5	94281721	94288678	chr5	93635543	93642500	0.103719125579635	0.183401154537712	0.558350497392524	0	1	0.814864800871336	0.505469526921438	0.481353258249704	1	0	0.344061888161979	0.535361253044267	0.190192383540032	0	0	0.215947296683326	0.49418446160836	0.214054077742232	0	0	0.69325724654983	0.530944080989447	0.175533546605899	1	0	0.577784833091437	0.371915820029028	0.170121390069679	1	0	0.155967345424185	0.295932093325293	0.17857925413033	0	0	0.12581246306986	0.165810644970683	0.174021648626145	0	0	0.37677937940635	0.26575059499753	0.42482142074587
2010109I03Rik	chr15	74705590	74708959	chr15	74708765	74712134	0.845414971136557	0.539367843285701	0.70498268986371	1	1	0.142136667140219	0.600108916986314	0.709627941627591	0	1	0.844873692755838	0.256004966333986	0.190192383540032	1	0	0.283689232167197	0.105270331667424	0.214054077742232	0	0	0.596867389331933	0.188887827706413	0.175533546605899	1	0	0.338624818577649	0.1341618287373	0.170121390069679	0	0	0.771997773551649	0.324783153207477	0.17857925413033	1	0	0.331394027544203	0.232171264942503	0.174021648626145	0	0	0.771273968296735	0.462122232700166	0.987860993032122
2010111I01Rik	chr13	63024556	63308878	chr13	63116293	63400964	0.358900350146683	0.552805905176493	0.514439721284894	0	1	0.185064166311503	0.518776341336364	0.500679258512643	0	1	0.333365168807602	0.839883482164176	0.678206757526623	0	1	0.419945479327578	0.853384825079509	0.628905736447697	0	1	0.395157824363688	0.567546917530204	0.565230728778649	0	1	0.49396770682148	0.689404934687954	0.626889872474692	0	1	0.276821744978895	0.599471218516629	0.71282703010649	0	1	0.433071224035271	0.68119630925867	0.708006485823217	0	1	0.360411334141632	0.585297947819839	0.3944958148911
2010300C02Rik	chr1	37556221	37664357	chr1	37668520	37776656	0.576038610769376	0.378584271789533	0.348481528550769	1	0	0.603352748970024	0.193611781976607	0.379289188833867	1	0	0.728714006016905	0.237954252423475	0.190192383540032	1	0	0.601681054066333	0.247751022262608	0.440773040010518	1	0	0.613390000477532	0.154529392101619	0.175533546605899	1	0	0.659606313497823	0.174981857764877	0.352031202068452	1	0	0.813117491534858	0.179182707917807	0.423594373110128	1	0	0.841689014135721	0.229398663697105	0.405802182391866	1	0	0.582603619381203	0.57802326103552	0.268854901617073
2010310C07Rik	chr6	42300277	42310165	chr6	42320669	42330557	0.957651178196271	0.721207532885398	0.25154476532714	1	0	0.707794667803192	0.361604394563622	0.469433366931066	1	0	0.502459290387279	0.722410582111647	0.190192383540032	0	0	0.560154475238528	0.750840527033167	0.214054077742232	0	0	0.454395683109689	0.240485172627859	0.175533546605899	0	0	0.600371915820029	0.320890783744557	0.170121390069679	1	0	0.306693260355304	0.294215872721369	0.17857925413033	0	0	0.387027862369892	0.453615744738876	0.174021648626145	0	0	0.743724460011675	0.531321568099151	0.321135895525658
2010320M18Rik	chr8	73705850	73706595	chr8	73300760	73301505	0.970024604902054	0.5535866376455	0.808186160655594	1	0	0.056968319363546	0.0429511767770043	0.732415969148517	0	0	0.937682059118476	0.33897617114751	0.930145931022394	1	0	0.151567469332122	0.171558382553385	0.922257767649766	0	0	0.864428632825557	0.367699727806695	0.940093781497875	1	0	0.401260885341074	0.151714441219158	0.94570314211841	0	0	0.0793636068463287	0.0419778282851709	0.872343222752969	0	0	0.0474523885277942	0.0763374392073088	0.879048161619703	0	0	0.509587318694149	0.126947774933764	0.920066611157369
2200002D01Rik	chr7	28956280	28957227	chr7	30032539	30033486	0.0437683353837418	0.685341156430397	0.552784959901836	0	0	0.0463844296064782	0.224747833499077	0.545729435996319	0	0	0.277350651831336	0.23375196981997	0.862044787238705	0	0	0.258791458427987	0.185801908223535	0.833165344668916	0	0	0.30454610572561	0.235089059739267	0.906744379683597	0	0	0.331594702467344	0.349963715529753	0.924142162233227	0	0	0.0671877174265968	0.205668166427014	0.935448529733994	0	0	0.301713558474615	0.0431798554611154	0.94018142775757	0	0	0.335488796084243	0.610400107773138	0.998422367325474
2210010C04Rik	chr6	40959874	40965116	chr6	40980266	40985508	0.0443361408157471	0.21746948045803	0.17432841053508	0	0	0.679073732064214	0.220983094189516	0.264034357333801	1	0	0.277350651831336	0.26748961367652	0.190192383540032	0	0	0.232894139027715	0.341821899136756	0.214054077742232	0	0	0.0608375913280168	0.394799675278162	0.175533546605899	0	0	0.707547169811321	0.32225145137881	0.170121390069679	1	0	0.485203395333735	0.335961779303307	0.17857925413033	1	0	0.615199309122313	0.599790918594609	0.174021648626145	1	0	0.431429341236697	0.376577304773452	0.302335772820895
2210015D19Rik	chr11	5662152	5684713	chr11	5662152	5684713	0.350619854263272	0.715813381281348	0.610719137560805	0	1	0.384476961689634	0.647535161244495	0.606030062667076	0	1	0.125495439568311	0.411537175875078	0.692799859765984	0	1	0.216174466151749	0.531894593366652	0.77093650028485	0	1	0.0659949381595912	0.438613246740843	0.620491695516894	0	1	0.183281930333817	0.625136066763425	0.618169069634953	0	1	0.174126814787328	0.52706526276729	0.50370305447215	0	1	0.189582291714013	0.558020089995909	0.53551864674175	0	1	0.153980870268086	0.555435807624949	0.68802313861256
2210016F16Rik	chr13	58389668	58394848	chr13	58481406	58486586	0.103884735497303	0.929639443550677	0.770980323414698	0	1	0.839513188426386	0.897097125538665	0.783776677330295	0	1	0.681939735447209	0.592235327825796	0.88759367194005	1	1	0.642071785552022	0.60726942298955	0.890705114159253	1	1	0.356549352943985	0.76982952103529	0.939611727069547	0	1	0.406204644412192	0.824791364296081	0.926683903764407	0	1	0.745025279465652	0.781158680829352	0.928393005828476	0	1	0.418344620699059	0.709513203945275	0.898943862570665	0	1	0.343212537608334	0.914320355651354	0.975721986064245
2210016L21Rik	chr5	115203200	115209539	chr5	115392210	115398549	0.17360651083562	0.923961389230624	0.83540032429116	0	1	0.0498650376473931	0.917365156035422	0.815811385249135	0	1	0.16226541234898	0.416694522706652	0.832376528331653	0	1	0.260926851431168	0.470195365742844	0.847276392479951	0	1	0.0612912468363497	0.666443818346784	0.89079276041895	0	1	0.315810957910015	0.688044267053701	0.895744774091766	0	1	0.598126072637877	0.687137622338698	0.782987860993032	0	1	0.212626698786419	0.625744284350711	0.79512686796091	0	1	0.409088867933001	0.782567695002021	0.562163109689294
2210018M11Rik	chr7	98465797	98531761	chr7	105739115	105805079	0.800747610485474	0.954812151036245	0.720846662868662	0	1	0.718639011223185	0.949140502912346	0.697445111529865	0	1	0.371519984718972	0.96323002721933	0.58324203514615	0	1	0.827260336210813	0.982371649250341	0.570971558788729	0	1	0.709326202187097	0.973735733728093	0.535606293001446	0	1	0.766872278664732	0.969793178519594	0.475480958850081	0	0	0.298622385082796	0.948977225288743	0.562206932819142	0	1	0.20785418844598	0.970183173492114	0.504579517069109	0	1	0.519376712021195	0.959405451524541	0.575529164292914
2210019I11Rik	chr5	147538946	147581870	chr5	148040173	148083097	0.933472130216712	0.340257405129176	0.353039134054954	1	0	0.916133920537955	0.165080267083393	0.2036022612735	1	0	0.880139439377298	0.0887732199990449	0.190192383540032	1	0	0.931576556110859	0.125442980463426	0.214054077742232	1	0	0.806265221336135	0.130270760708658	0.373767474473027	1	0	0.854227140783745	0.197432873730044	0.170121390069679	1	0	0.90565425112482	0.119671598868222	0.17857925413033	1	0	0.849461388118722	0.138539157311031	0.414084753933126	1	0	0.898783061655216	0.377071264987202	0.443446250931242
2210039B01Rik	chr12	74467320	74470824	chr12	74649469	74652973	0.862330841298382	0.0767956846787168	0.343617161137648	1	0	0.868755031491216	0.0833214945304731	0.0607169464043122	1	0	0.839787975741369	0.141922544291104	0.190192383540032	1	0	0.829509313948205	0.357292139936393	0.214054077742232	1	0	0.743374241917769	0.224225204144979	0.175533546605899	1	0	0.708408925979681	0.153301886792453	0.170121390069679	1	0	0.527621874855049	0.630363189387263	0.17857925413033	0	0	0.0986318803690741	0.556065633380301	0.757000744993207	0	1	0.726795096322242	0.339036328528448	0.54529120469784
2210404O07Rik	chr10	80796192	80798208	chr10	80855808	80857824	0.065818112993281	0.383457935080912	0.603882729304527	0	0	0.352464838755505	0.607851494056921	0.742363819623998	0	0	0.0904445823981663	0.411202903395253	0.190192383540032	0	0	0.0762380736029078	0.304475238527942	0.214054077742232	0	0	0.150327109498114	0.135571367174442	0.974407292168807	0	0	0.492244194484761	0.573884252539913	0.974626407818046	1	0	0.114476552715803	0.174544273853147	0.17857925413033	0	0	0.398845507022408	0.0589518658242807	0.174021648626145	0	0	0.643450536620414	0.940634963402039	0.998641482974714
2210407C18Rik	chr11	58424399	58429687	chr11	58421707	58426994	0.104428882369641	0.109917668212359	0.402909855821903	0	0	0.605365345456267	0.0505753658190084	0.436609842674964	1	0	0.492813141683778	0.32106871687121	0.654542267408738	1	1	0.823625624716038	0.60581553839164	0.797580963232394	1	1	0.710639415500692	0.155961988443723	0.175533546605899	1	0	0.641940312046444	0.161919448476052	0.170121390069679	1	0	0.869381696739181	0.291943040029686	0.17857925413033	1	0	0.943684377982819	0.38039180037271	0.174021648626145	1	0	0.643764874938255	0.698953702456329	0.97541522415531
2210408F21Rik	chr6	31150513	31267557	chr6	31170350	31287394	0.708006056591275	0.297388095012776	0.351505324510277	1	0	0.752095468106265	0.35549557228773	0.361496998115605	1	0	0.35991595434793	0.743899527243207	0.607958280380385	0	1	0.621263062244434	0.77219445706497	0.661860730093343	0	1	0.391862852776849	0.562055298218805	0.541478592401069	0	1	0.583182148040639	0.628855224963715	0.553442306849555	0	1	0.324087388097778	0.61881348856626	0.620404049257198	0	1	0.475705649743194	0.659288214172083	0.619439940400543	0	1	0.841259149490323	0.34608648794288	0.335772820894868
2210409D07Rik	chr18	57757447	57763954	chr18	57791732	57798239	0.772641241601211	0.420649190877259	0.208028397388141	1	0	0.342236113084245	0.0317990244826443	0.429554318769446	0	0	0.544100090731102	0.73788262260637	0.190192383540032	0	0	0.810086324398001	0.852839618355293	0.214054077742232	0	0	0.56267608996705	0.410200085955781	0.175533546605899	1	0	0.476959361393324	0.407837445573295	0.170121390069679	1	0	0.727004963124449	0.321837747576418	0.17857925413033	1	0	0.940002727148766	0.322030816781055	0.174021648626145	1	0	0.675468139566213	0.428981992904935	0.0599062185021254
2210414B05Rik	chr4	3583652	3590255	chr4	3583652	3590255	0.896280874420365	0.461341913504306	0.585082606599763	1	1	0.788795756973055	0.508855424539471	0.507910074937552	1	1	0.737285707463827	0.70096939019149	0.544765327139664	0	1	0.795411176737846	0.757950931394821	0.214054077742232	0	0	0.921780239721121	0.379542524234755	0.175533546605899	1	0	0.66901759796807	0.290547895500726	0.170121390069679	1	0	0.909063500162345	0.501136416345842	0.17857925413033	1	0	0.908049634107541	0.462183537111949	0.482843244664534	1	0	0.881876150702771	0.507072612151421	0.269074017266313
2210416O15Rik	chr11	87914252	87916302	chr11	87911559	87913609	0.847071070313239	0.452446295069556	0.0391559665191288	1	0	0.987024672065161	0.51861059809632	0.239712520268198	1	0	0.650470369132324	0.513299269375866	0.631710416757965	1	0	0.602317128577919	0.507678328032712	0.214054077742232	1	0	0.779356286710281	0.296595196026933	0.175533546605899	1	0	0.835812772133527	0.344294267053701	0.170121390069679	1	0	0.957233637923837	0.181501924950137	0.17857925413033	1	0	0.925685196127449	0.187446025180674	0.174021648626145	1	0	0.97476312362477	0.473348601194486	0.382050046014286
2210417A02Rik	chr5	149052188	149053488	chr5	149553415	149554715	0.989684867985237	0.160263083183496	0.284324466453394	1	0	0.93865132357816	0.264999763223943	0.446732985669837	1	0	0.85344539420276	0.528890692899098	0.190192383540032	1	0	0.321649250340754	0.237074057246706	0.214054077742232	0	0	0.627095172150327	0.375005969151425	0.175533546605899	1	0	0.454916545718432	0.305039005805515	0.170121390069679	0	0	0.0829120089057934	0.461477805093001	0.610500021911565	0	0	0.203672560338166	0.405117949184128	0.490030237959595	0	0	0.596748843684045	0.213121379496161	0.169398308427188
2210420H20Rik	chr18	82888932	82893467	chr18	82923896	82928431	0.397747705119712	0.777633197690925	0.325912616679083	0	0	0.57666808732301	0.398967656390586	0.1611814715807	1	0	0.620958884484982	0.0719163363736211	0.190192383540032	1	0	0.50068150840527	0.0840527033166742	0.214054077742232	1	0	0.506661572990784	0.173057638126164	0.175533546605899	1	0	0.272496371552975	0.0854499274310595	0.170121390069679	0	0	0.688158077832924	0.122385082796048	0.17857925413033	1	0	0.8616426526067	0.068746875142039	0.174021648626145	1	0	0.76096816201895	0.124657595760923	0.0757701915070774
2300002M23Rik	chr17	35175537	35176998	chr17	35704429	35705890	0.970852654490395	0.619948897511119	0.122529471054823	1	0	0.364422029644362	0.104134109958801	0.400587229939962	0	0	0.931139869156201	0.0613390000477532	0.190192383540032	1	0	0.973284870513403	0.0635620172648796	0.214054077742232	1	0	0.847165846903204	0.129029177212168	0.175533546605899	1	0	0.826877721335268	0.509116473149492	0.170121390069679	1	0	0.918966556890394	0.196391298297695	0.17857925413033	1	0	0.986591518567338	0.476614699331849	0.174021648626145	1	0	0.968431451793974	0.364093583007769	0.0208378982426925
2300003K06Rik	chr11	99653237	99654156	chr11	99698461	99699380	0.293366139869405	0.0173417242358285	0.0391559665191288	0	0	NA	NA	NA	NA	NA	0.969485697913185	0.246311064419082	0.190192383540032	1	0	0.173875511131304	0.0512039981826443	0.214054077742232	0	0	0.936106203142161	0.419129936488229	0.175533546605899	1	0	0.0314767779390421	0.078011611030479	0.170121390069679	0	0	0.928800037107472	0.278677118604759	0.17857925413033	1	0	0.809554111176765	0.0622471705831553	0.174021648626145	1	0	0.325923930127082	0.0401454937356864	0.121214777159385
2300005B03Rik	chr15	74570093	74573942	chr15	74573268	74577117	0.128655247468534	0.109278887101353	0.0858933345019501	0	0	0.886418525358716	0.483094189515556	0.175445900346203	1	0	0.758344873692756	0.0569218279929325	0.190192383540032	1	0	0.873512039981826	0.0773284870513403	0.214054077742232	1	0	0.79076930423571	0.0873167470512392	0.175533546605899	1	0	0.702558055152395	0.109034833091437	0.170121390069679	1	0	0.872211141518623	0.132844751611856	0.17857925413033	1	0	0.871005863369847	0.134584791600382	0.174021648626145	1	0	0.928959540167946	0.169226278683372	0.0208378982426925
2300009A05Rik	chr9	63192452	63197250	chr9	63242253	63247051	0.59319106652787	0.692675309927132	0.743415574740348	0	1	0.587938627645972	0.554718946820098	0.800517112932206	1	1	0.969724463970202	0.998185377966668	0.878084052763048	0	1	0.339936392548841	0.956065424806906	0.894517726456023	0	1	0.945656845422855	0.994890406379829	0.919847495508129	0	1	0.851460449927431	0.735440856313498	0.916779876418774	0	1	0.9710329792662	0.624449185954822	0.831938297033174	1	1	0.305395209308668	0.481159947275124	0.829528024891538	0	1	0.568480847815349	0.717185324891104	0.778693194267935
2310001H17Rik	chr6	129198315	129204175	chr6	129182640	129188500	0.170057726885587	0.528153686003596	0.855602787151058	0	1	0.241558933560638	0.637685277264763	0.897322406766291	0	1	0.0751158015376534	0.650159973258202	0.646829396555502	0	1	0.124170831440254	0.845842798727851	0.625531355449406	0	1	0.0583544243350365	0.130127501074447	0.68250142425172	0	1	0.426115747460087	0.614069303338171	0.76502037775538	0	1	0.169534765063315	0.718725358319032	0.956702747710241	0	1	0.198672787600564	0.8068269624108	0.933695604540076	0	1	0.110108222192285	0.611702366518479	0.852228406152767
2310001K24Rik	chr2	163163985	163164444	chr2	163298280	163298739	0.649711365572064	0.0173417242358285	0.0391559665191288	1	0	0.197708007766255	0.642112989534498	0.274814847276392	0	0	0.829282269232606	0.319898763191825	0.684692580744117	1	0	0.0527941844616084	0.0634711494775102	0.887418379420658	0	0	0.558378300940738	0.419129936488229	0.175533546605899	1	0	0.136112119013062	0.263742743105951	0.170121390069679	0	0	0.0201539960109467	0.0485875968273111	0.17857925413033	0	0	0.325712467615108	0.0554974773873915	0.174021648626145	0	0	0.187166015537294	0.0658987830616552	0.377799202419037
2310002D06Rik	chr12	81426053	81436802	chr12	81608192	81618941	0.826582757641715	0.378631588908867	0.487751435207503	1	0	0.834493536013638	0.438982810058247	0.263289364126386	1	0	0.716107158206389	0.279833818824316	0.190192383540032	1	0	0.720127214902317	0.351522035438437	0.214054077742232	1	0	0.764576667780908	0.168950861945466	0.175533546605899	1	0	0.615203193033382	0.486302612481858	0.170121390069679	1	0	0.751704624518763	0.270884549376131	0.17857925413033	1	0	0.851552202172629	0.293736648334167	0.414128577062974	1	0	0.890969509183169	0.140015267861152	0.0941320829133617
2310002J15Rik	chr2	25060827	25061906	chr2	25094338	25095417	0.993848774486609	0.956894104286931	0.401945746965248	0	0	0.679073732064214	0.0475209546810626	0.367851351943556	1	0	0.762547156296261	0.0594288715916145	0.190192383540032	1	0	0.584370740572467	0.0516583371194911	0.214054077742232	1	0	0.328088438947519	0.0822071534310682	0.175533546605899	0	0	0.269094702467344	0.185050798258345	0.170121390069679	0	0	0.579386799016652	0.0434389350155388	0.17857925413033	1	0	0.934548429616836	0.0435207490568611	0.174021648626145	1	0	0.449324172616642	0.382415016390498	0.0208378982426925
2310002L09Rik	chr4	73410601	73422077	chr4	73585274	73596750	0.816882748178291	0.312245670483581	0.327928480652088	1	0	0.679073732064214	0.436567694274755	0.452079407511284	1	0	0.791676615252376	0.944797287617592	0.82545247381568	0	1	0.814016356201727	0.901681054066333	0.872649984661905	0	1	0.968650016713624	0.768778950384413	0.175533546605899	0	0	0.915207728592163	0.337128084179971	0.170121390069679	1	0	0.291803887007746	0.30694837422886	0.17857925413033	0	0	0.388141448115995	0.294736602881687	0.174021648626145	0	0	0.614082356639274	0.246037091921505	0.737192690301941
2310003H01Rik	chr11	120185651	120194836	chr11	120230875	120240060	0.200600927415539	0.714109964985332	0.790788378105964	0	1	0.228441539991476	0.603731590661552	0.790963670625356	0	1	0.56625758082231	0.606943316938064	0.746527016959551	1	1	0.126487960018174	0.463902771467515	0.735658880757264	0	1	0.409889690081658	0.720500453655508	0.599456593189886	0	1	0.293541364296081	0.57656023222061	0.62268285200929	0	1	0.451969015260448	0.549886358365416	0.561943994040054	0	1	0.665197036498341	0.576473796645607	0.591568429817258	1	1	0.145942790426153	0.696483901387579	0.918488978482843
2310005A03Rik	chr2	154789231	154791520	chr2	154923526	154925815	0.890460868742311	0.127685246522192	0.298260221745037	1	0	0.596983473031207	0.421840223516598	0.228274683377887	1	0	0.150613628766535	0.134974452031899	0.190192383540032	0	0	0.504407087687415	0.344457064970468	0.214054077742232	1	0	0.0438135714626809	0.0406618595100521	0.175533546605899	0	0	0.234034833091437	0.144276124818578	0.170121390069679	0	0	0.0384526183960295	0.0934644464028944	0.17857925413033	0	0	0.0560429071405845	0.0799509113222126	0.419781760813357	0	0	0.664376487493825	0.354483811576631	0.178447784740786
2310005E17Rik	chr13	99524266	99535222	chr13	99194064	99205020	0.874420365288161	0.367748651462099	0.20084140409308	1	0	0.827248188663162	0.191291376615997	0.127700600376879	1	0	0.951196217945657	0.25633923881381	0.190192383540032	1	0	0.96501590186279	0.221263062244434	0.214054077742232	1	0	0.96323002721933	0.575569457045986	0.175533546605899	1	0	0.886248185776488	0.169176342525399	0.170121390069679	1	0	0.951342826661719	0.308966093046987	0.17857925413033	1	0	0.935684741602654	0.357324667060588	0.174021648626145	1	0	0.967533342314428	0.215142125825138	0.928831237126956
2310005G13Rik	chr16	56961917	56996297	chr16	57037079	57071459	0.850619854263272	0.106132298665657	0.15079538980674	1	0	0.880214992659942	0.39359283989203	0.195319689732241	1	0	0.919344825939544	0.60302755360298	0.190192383540032	1	0	0.929532030895048	0.511585642889596	0.214054077742232	1	0	0.971443579580727	0.741034334558999	0.175533546605899	0	0	0.844203555878084	0.361982946298984	0.170121390069679	1	0	0.730089521777448	0.409736073101721	0.17857925413033	1	0	0.762647152402164	0.391027680559975	0.378456549366756	1	0	0.633526426871436	0.258386097265257	0.366098426749638
2310007B03Rik	chr1	94981760	94991354	chr1	95047931	95057525	0.0675215292892969	0.0468439481404372	0.119111266926684	0	0	0.158119051001563	0.052185443008003	0.171392260835269	0	0	0.870875316365026	0.0860990401604508	0.190192383540032	1	0	0.713630168105407	0.0497046796910495	0.214054077742232	1	0	0.312544768635691	0.282890024354138	0.469389543801218	0	0	0.255624092888244	0.233581277213353	0.354134712301153	0	0	0.487151537640892	0.0947632079409991	0.17857925413033	1	0	0.712876687423299	0.141175401118131	0.174021648626145	1	0	0.401948897570614	0.503704701603125	0.225119418028836
2310007L24Rik	chr11	106190915	106193204	chr11	106236139	106238428	0.608261569035677	0.89602063026403	0.589245803935317	0	0	0.143320547426244	0.879102145191078	0.576405626889873	0	0	0.813857981949286	0.762093500787928	0.190192383540032	0	0	0.583825533848251	0.598409813721036	0.214054077742232	1	0	0.721837543574805	0.51556754691753	0.175533546605899	1	0	0.629875725689405	0.443940493468795	0.170121390069679	1	0	0.789855744700589	0.413423628183125	0.17857925413033	1	0	0.741420844507068	0.229103222580792	0.174021648626145	1	0	0.867394135345099	0.415420539763797	0.0969367632236294
2310008N11Rik	chr8	28280530	28290359	chr8	27925068	27934895	0.701665562600549	0.563026402952588	0.655506376265393	1	1	0.754771037552683	0.393000899749017	0.630395722862527	1	1	0.81390573516069	0.394441526192636	0.764976554625531	1	1	0.891094956837801	0.218514311676511	0.790393969937333	1	1	0.895659233083425	0.460006685449596	0.74253911214339	1	1	0.35205007256894	0.225780116110305	0.65769753275779	0	1	0.813442181919384	0.384271070086739	0.700074499320742	1	1	0.88095995636562	0.280805417935548	0.556422279679215	1	1	0.783286182585657	0.227221698325026	0.694508961830054
2310009A05Rik	chr9	72836849	72839907	chr9	72887524	72890582	0.96351850099366	0.651083562032743	0.750251982996626	1	1	0.780840081450964	0.596865085002604	0.769840922038652	1	1	0.878754596246598	0.873071964089585	0.90542968578816	0	1	0.294161744661518	0.583280327124035	0.87996844734651	0	1	0.861993219043981	0.678764146888878	0.92493097857049	1	1	0.201152031930334	0.429925616835994	0.918664271002235	0	1	0.0753281692100747	0.399230019945266	0.932030325605855	0	1	0.597291032225808	0.616790145902459	0.931548271177527	0	1	0.141676770398312	0.41191791279357	0.933257373241597
2310009B15Rik	chr1	140668389	140673265	chr1	140748555	140753431	0.099034730765591	0.56217469480458	0.550549980279592	0	1	0.930885068901833	0.575981436757115	0.665936281169201	1	1	0.835752829377776	0.957308629005301	0.608659450457952	0	1	0.693911858246252	0.928123580190822	0.66659362811692	0	1	0.961367651974595	0.910844754309727	0.600070117007757	0	1	0.704735123367199	0.613071480406386	0.56076076953416	0	1	0.628832506145925	0.786400111322418	0.58727376309216	0	1	0.797327394209354	0.951047679650925	0.367106358736141	0	0	0.808612869908842	0.650994656248597	0.377229501731014
2310010J17Rik	chr7	90000027	90005128	chr7	97273345	97278446	0.954197028484906	0.543389798429072	0.718743152635961	1	1	0.827982194440498	0.586802102571388	0.584337613392348	1	1	0.812306002578673	0.9820925457237	0.190192383540032	0	0	0.435211267605634	0.92994093593821	0.502476006836408	0	1	0.799293252471229	0.902249176257103	0.644594416933257	0	1	0.911352503628447	0.636157474600871	0.667908322012358	1	1	0.118326452989471	0.577253119346908	0.608527981068408	0	1	0.105313394845689	0.666378800963593	0.604627722511942	0	1	0.486865148861646	0.538281916565629	0.494894605372716
2310011J03Rik	chr10	79721383	79723677	chr10	79780999	79783293	0.72210655815274	0.823791047601022	0.823524256102371	0	0	0.364422029644362	0.69375384761093	0.870809413208291	0	0	0.85344539420276	0.612960221574901	0.90095972654367	1	0	0.218128123580191	0.398636983189459	0.899557386388536	0	0	0.686715056587555	0.845804880378205	0.886936324992331	0	0	0.389740566037736	0.46702648766328	0.89627065164994	0	0	0.525441810844659	0.59441532538615	0.852316052412463	1	0	0.185582473523931	0.328439616381074	0.90074061089443	0	0	0.358929453500382	0.734473932372356	0.962487400850169
2310014L17Rik	chr7	11827594	11831251	chr7	13512764	13516421	0.598183022617583	0.309832497397558	0.149875104079933	1	0	0.915660368423545	0.659042477624663	0.477014768394759	1	0	0.821976027887875	0.250632730051096	0.514352075025198	1	1	0.719445706497047	0.238482507950931	0.214054077742232	1	0	0.828064562341817	0.367699727806695	0.175533546605899	1	0	0.906159288824383	0.649401306240929	0.170121390069679	1	0	0.524235817987847	0.173802124402802	0.17857925413033	1	0	0.57288305077042	0.275396572883051	0.174021648626145	1	0	0.965557501459428	0.536395886658584	0.0920504842455848
2310015A10Rik	chr12	81039387	81051684	chr12	81221532	81233831	0.143465505820006	0.68888994038043	0.897935930584162	0	1	0.818913671449543	0.859639153288819	0.906306148385118	0	1	0.283940595005014	0.862040972255384	0.790481616197029	0	1	0.185188550658791	0.801181281235802	0.746921425128183	0	1	0.0986103815481591	0.503868010123681	0.467110741049126	0	0	0.242334905660377	0.531884978229318	0.512818265480521	0	1	0.0786678417366297	0.543578088037479	0.728647179981594	0	1	0.16608335984728	0.512431253124858	0.612340593365178	0	1	0.418563922942207	0.633526426871436	0.429116087470967
2310015B20Rik	chr10	69600023	69615068	chr10	69667414	69682459	0.91714772404656	0.102110343522286	0.299311976861387	1	0	0.722877302647156	0.201780555950182	0.25281563609273	1	0	0.465378921732487	0.325247122869013	0.788816337262807	0	1	0.53943661971831	0.356383462062699	0.749506989789211	1	1	0.549352943985483	0.286065612912468	0.718918445155353	1	1	0.243740928882438	0.355950653120464	0.769534160129716	0	1	0.710932789090403	0.324272925460365	0.498488102020246	1	0	0.70364983409845	0.396618335530203	0.818791358078794	1	1	0.889757061385783	0.358435493286632	0.502826591875192
2310015D24Rik	chr16	13427708	13433997	chr16	13514223	13520512	0.422210655815274	0.0523800511024889	0.120119198913186	0	0	0.895202917081025	0.476724913576739	0.260703799465358	1	0	0.319564490712	0.270569695812043	0.190192383540032	0	0	0.481985461154021	0.2620172648796	0.214054077742232	1	0	0.64944367508715	0.17644811613581	0.175533546605899	1	0	0.609896589259797	0.325154208998549	0.170121390069679	1	0	0.731109977271673	0.186511433739969	0.17857925413033	1	0	0.892777601018136	0.323939820917231	0.174021648626145	1	0	0.288495217567021	0.157999910189052	0.073359919365441
2310016D03Rik	chr12	30996610	31053410	chr12	31095423	31152223	0.755796347118387	0.338648623071827	0.11792804242079	1	0	0.210399204432448	0.294928256854667	0.127832069766423	0	0	0.499785110548684	0.179170049185808	0.190192383540032	1	0	0.796183552930486	0.257246706042708	0.214054077742232	1	0	0.547920347643379	0.219091733919106	0.175533546605899	1	0	0.682737663280116	0.331458635703919	0.170121390069679	1	0	0.826893640706897	0.257618627951204	0.17857925413033	1	0	0.814644788873233	0.46293350302259	0.174021648626145	1	0	0.443351744577664	0.137006601104675	0.673824444541829
2310020H05Rik	chr13	100176684	100188078	chr13	99846482	99857876	0.958834106179616	0.196697265070503	0.181077172531662	1	0	0.631126580480182	0.211867215987119	0.268329024058898	1	0	0.544100090731102	0.820400171911561	0.190192383540032	0	0	0.223443889141299	0.646206269877328	0.696261887023971	0	1	0.730361491810324	0.427677761329449	0.175533546605899	1	0	0.605179608127721	0.470972423802613	0.170121390069679	1	0	0.450067257293938	0.268402987151538	0.17857925413033	0	0	0.416821962638062	0.211058588245989	0.174021648626145	0	0	0.776011495801338	0.326642417710719	0.341688943424339
2310022A10Rik	chr7	27262049	27290858	chr7	28338308	28367117	0.340541307845178	0.85109302545661	0.663788947806652	0	1	0.150542217171	0.775488942558129	0.641526797843902	0	1	0.328876366935676	0.708609904016045	0.828651562294579	0	1	0.10436165379373	0.56492503407542	0.747491125816206	0	1	0.168712095888448	0.716441430686214	0.461764319207678	0	0	0.137926342525399	0.670990566037736	0.488321135895526	0	0	0.414444083677351	0.728883528920636	0.505236864016828	0	1	0.324962501704468	0.726739693650289	0.348525351680617	0	0	0.20867573757241	0.749247833310881	0.562820456637013
2310022B05Rik	chr8	127521845	127549459	chr8	127159655	127187269	0.27425002365856	0.595202044099555	0.533678075288137	0	1	0.205048065539613	0.504380357058294	0.569218633594811	0	1	0.467121913948713	0.713623991213409	0.80424207896928	0	1	0.226306224443435	0.754475238527942	0.852053113633376	0	1	0.168377823408624	0.487822931092116	0.721065778517902	0	1	0.211084905660377	0.570165094339623	0.707086200096411	0	1	0.167354701052925	0.601512129505079	0.505806564704851	0	1	0.265487932366711	0.558110994954775	0.633463341951882	0	1	0.379136916790157	0.616911401499843	0.226872343222753
2310030G06Rik	chr9	50491920	50498751	chr9	50547795	50554626	0.961815084697644	0.293791993943409	0.099829089793593	1	0	0.848558033811621	0.0814036084671118	0.310662167492002	1	0	0.62341817487226	0.573659328589848	0.190192383540032	1	0	0.877010449795547	0.783780099954566	0.214054077742232	0	0	0.44945322572943	0.748388329115133	0.91537753626364	0	1	0.233762699564586	0.807238751814224	0.917612515885885	0	1	0.347186789739784	0.730321443480681	0.846180814233753	0	1	0.49529566837871	0.771055861097223	0.79595950742802	0	1	0.763527774035655	0.803044591135659	0.798194487050265
2310033P09Rik	chr11	59024555	59026929	chr11	59021862	59024236	0.0551007854641809	0.940285795400776	0.88610368552522	0	0	0.574252971539518	0.991239285883411	0.904246461282265	0	0	0.755694570459863	0.710376772837973	0.778605548008239	0	0	0.248568832348932	0.504543389368469	0.812568473640387	0	0	0.526121006637696	0.676519745952915	0.826460405802182	0	0	0.369194484760523	0.52294992743106	0.84052763048337	0	0	0.380351593302101	0.716498909967995	0.833954161006179	0	0	0.655970183173492	0.529339575473842	0.834304746044963	1	0	0.591764336072567	0.869235259778167	0.698803628555151
2310034G01Rik	chr19	46401511	46402299	chr19	46422690	46423478	0.910972839973502	0.0513627330368127	0.0391559665191288	1	0	0.606383482502249	0.165482786380641	0.0607169464043122	1	0	0.914808270856215	0.593620170956497	0.190192383540032	1	0	0.328441617446615	0.424943207632894	0.214054077742232	0	0	0.686715056587555	0.0913757700205339	0.175533546605899	1	0	0.506712626995646	0.0972877358490566	0.744335860467155	1	0	0.952131360452711	0.073101720859038	0.17857925413033	1	0	0.962592609426844	0.175037498295532	0.174021648626145	1	0	0.0829404104360321	0.292177466433158	0.396467855734257
2310034O05Rik	chr5	100450993	100458351	chr5	100639710	100647068	0.799233462666793	0.0629554272735876	0.0961041237565187	1	0	0.270658710991145	0.161149784533788	0.180551294973487	0	0	0.888305238527291	0.266319659997135	0.190192383540032	1	0	0.771830985915493	0.225079509313948	0.214054077742232	1	0	0.843655985865049	0.160021011413018	0.175533546605899	1	0	0.728320029027576	0.175344702467344	0.170121390069679	1	0	0.61445336054548	0.343916693724199	0.17857925413033	1	0	0.548634152993046	0.309804099813645	0.174021648626145	1	0	0.735012798060084	0.13296510844672	0.614926158026206
2310035C23Rik	chr1	107491407	107582678	chr1	107560437	107651708	0.656241128040125	0.880902810636888	0.720320785310487	0	1	0.777051664535682	0.949756120661079	0.75546693544853	0	1	0.177212167518266	0.96915142543336	0.593146062491783	0	1	0.62112676056338	0.976556110858701	0.631053069810246	0	1	0.777183515591424	0.973067188768445	0.642140321661773	0	1	0.834225326560232	0.981404208998549	0.552259082343661	0	1	0.176167725775778	0.963170833526601	0.775231167009948	0	1	0.101722648970501	0.894686605154311	0.756387221175336	0	1	0.535767210022902	0.951681710000449	0.848109031947062
2310036O22Rik	chr8	87916937	87920391	chr8	87550731	87554185	0.898504779029053	0.893394530141005	0.974231999649415	0	1	0.0996827200833452	0.684661647014254	0.971032911170516	0	1	0.629697722171816	0.86184995940977	0.954292475568605	0	1	0.0819627442071786	0.727941844616084	0.944739033261756	0	1	0.22066758989542	0.762093500787928	0.967176475743898	0	1	0.587128084179971	0.595564223512337	0.970024979184013	1	1	0.54682499188274	0.696275337446078	0.966124720627547	0	1	0.606154265715195	0.616199263669833	0.966519128796179	0	1	0.561048991872109	0.760294579909291	0.966957360094658
2310039H08Rik	chr17	46235825	46236598	chr17	46909583	46910356	0.146848679852371	0.0840352039367843	0.962005346421841	0	0	0.128072169342236	0.476724913576739	0.955694815723739	0	0	NA	NA	NA	NA	NA	0.108768741481145	0.0525442980463426	0.94846399929883	0	0	NA	NA	NA	NA	NA	0.527394775036285	0.461901306240929	0.98856216310969	1	0	0.476923790528318	0.414212161974118	0.965817958718612	1	0	0.437980091814008	0.073996636516522	0.975546693544853	0	0	0.0233059409942072	0.424581256455162	0.957447740917656
2310039L15Rik	chr10	94765963	94792904	chr10	94798909	94825850	0.803633954764834	0.491246332923252	0.140672246811867	1	0	0.596865085002604	0.395368660321068	0.29203733730663	1	0	0.161071582063894	0.541473664103911	0.699198036723783	0	1	0.523716492503408	0.621671967287597	0.737981506639204	0	1	0.469223055250466	0.229310921159448	0.613392348481529	0	1	0.758662917271408	0.321888606676343	0.594767518296157	1	1	0.389721230112714	0.36782782132752	0.777247030982953	0	1	0.244079814553884	0.40416344711604	0.795915684298173	0	1	0.639274327540527	0.289730118101397	0.665235111091634
2310040G24Rik	chr6	86449009	86453861	chr6	86433369	86438221	0.0594776190025551	0.0960064351282294	0.512292387922345	0	1	0.109840412937444	0.449400956575271	0.546080021035102	0	1	0.133685115324006	0.527195453894274	0.840352337963977	0	1	0.0740572467060427	0.617128577919128	0.827380691528989	0	1	0.0653263931999427	0.118881619788931	0.507603313028616	0	1	0.178655660377358	0.29100145137881	0.170121390069679	0	0	0.0537130664687601	0.310357623266385	0.676585301722249	0	1	0.0760874505704286	0.149538657333758	0.78916692230159	0	1	0.0872064304638736	0.418429206520275	0.406941583767913
2310043L19Rik	chr1	179478216	179479618	chr1	179571672	179573074	0.84714204599224	0.472698022144412	0.230422016740436	1	0	0.872945967703746	0.104134109958801	0.0607169464043122	1	0	0.488419846234659	0.14655460579724	0.190192383540032	1	0	0.567878237164925	0.133780099954566	0.214054077742232	1	0	0.0790554414784394	0.0662575808223103	0.175533546605899	0	0	0.319552793904209	0.424233490566038	0.170121390069679	0	0	0.878194721462034	0.0947632079409991	0.17857925413033	1	0	0.871164947047862	0.531953093041225	0.174021648626145	1	0	0.832816920382595	0.433786878620504	0.0208378982426925
2310043O21Rik	chr15	38493932	38539523	chr15	38479098	38524689	0.46389703794833	0.371155484054131	0.354704412989176	0	0	0.261826964057395	0.31041341099588	0.385030018843946	0	0	0.229239291342343	0.353134998328638	0.43520750251983	0	0	0.427532939572921	0.407087687414811	0.496165476138306	0	0	0.334224726612865	0.129029177212168	0.429072264341119	0	0	0.375136066763425	0.210540638606676	0.433016346027433	0	0	0.299318150192495	0.16788812097036	0.419387352644726	0	0	0.386936957411027	0.211444934321167	0.398790481616197	0	0	0.328752974987651	0.380416722798509	0.446601516280293
2310044G17Rik	chr12	87836143	87854467	chr12	88287992	88306314	0.189741648528438	0.831314469575092	0.852885753100486	0	1	0.516219159918549	0.828905621063598	0.874096147946886	0	1	0.693830285086672	0.93099660952199	0.869845304351637	0	1	0.144525215810995	0.818173557473876	0.837810596432797	0	1	0.531732008977604	0.901700014325963	0.781629343967746	0	1	0.179335994194485	0.779118287373004	0.80954467768088	0	1	0.145043833201911	0.788255484948281	0.857618651124063	0	1	0.188400527248761	0.768283259851825	0.852666637451247	0	1	0.221294175760025	0.778660918765998	0.645251763880976
2310045N01Rik	chr8	73068701	73076247	chr8	72663611	72671159	0.161493328286174	0.628986467303871	0.914588719926377	0	1	0.762655680257612	0.987971776293981	0.90030237959595	0	1	0.295258106107636	0.535982044792512	0.779087602436566	0	1	0.176601544752385	0.478055429350295	0.758753670187125	0	1	0.155221813666969	0.763812616398453	0.877251413295938	0	1	0.18033381712627	0.739522859216255	0.837985888952189	0	1	0.101349784312816	0.644046569878009	0.761426881107849	0	1	0.510658606426981	0.725330666787873	0.91919014856041	0	1	0.271408684718667	0.728456598859401	0.605219334764889
2310047M10Rik	chr11	68875969	68877771	chr11	68873276	68875078	0.94823507144885	0.860556449323365	0.90201148166002	0	0	0.466851351991287	0.408486053890231	0.804592664008064	0	0	0.823074351750155	0.604603409579294	0.85069459660809	1	0	0.329986369831895	0.382644252612449	0.843419957053333	0	0	0.635308724511723	0.283415309679576	0.857837766773303	1	0	0.079644412191582	0.335041727140784	0.872387045882817	0	0	0.831207384387031	0.298900691126676	0.691046934572067	1	0	0.604245261579019	0.0771328575973819	0.827205399009597	1	0	0.110332749562172	0.478871974493691	0.817651956702748
2310050C09Rik	chr3	92953762	92955608	chr3	92672280	92674127	0.0564966404845273	0.466546796631021	0.207721635479206	0	0	0.679073732064214	0.15241274802292	0.0607169464043122	1	0	0.921684733298314	0.459481400124158	0.190192383540032	1	0	0.915879145842799	0.240845070422535	0.214054077742232	1	0	0.87493433933432	0.312759658087006	0.175533546605899	1	0	0.263402576197387	0.0637699564586357	0.170121390069679	0	0	0.865485412124867	0.292777958161325	0.17857925413033	1	0	0.512431253124858	0.204627062406254	0.174021648626145	1	0	0.804481566302932	0.449863038304369	0.065493667557737
2310057J18Rik	chr10	28661703	28675722	chr10	28692093	28706112	0.740465600454244	0.076748367559383	0.113501906306148	1	0	0.644788558980916	0.396434152578491	0.12555326701433	1	0	0.745212740556802	0.64944367508715	0.190192383540032	0	0	0.952453430258973	0.853611994547933	0.214054077742232	0	0	0.935055632491285	0.892483644525094	0.175533546605899	0	0	0.58372641509434	0.383390783744557	0.170121390069679	1	0	0.799712417087991	0.423535414444084	0.17857925413033	1	0	0.226535157492841	0.29585018862779	0.174021648626145	0	0	0.632920202972742	0.262203062553325	0.562075463429598
2310057M21Rik	chr7	131133865	131153846	chr7	138486231	138506212	0.484763887574524	0.791757357812056	0.613129409702441	0	1	0.256168016290193	0.752616375432116	0.590560497830755	0	1	0.0776467217420372	0.661907263263455	0.537534510714755	0	1	0.407723761926397	0.837164925034075	0.53192515009422	0	1	0.149801824172676	0.730003342724798	0.370349270344888	0	0	0.175526124818578	0.877494557329463	0.452736754459003	0	0	0.326684911173988	0.859965675587921	0.17857925413033	0	0	0.36239261851734	0.886505158856416	0.39405758359262	0	0	0.261978535183439	0.95347792895954	0.49502607476226
2310061I04Rik	chr17	35500729	35505431	chr17	36029621	36034323	0.149238194378726	0.619617677675783	0.907796134799947	0	1	0.74025666524601	0.784036558223232	0.915026951224856	0	1	0.259658087006351	0.627095172150327	0.965335904290284	0	1	0.130213539300318	0.64379827351204	0.969367632236294	0	1	0.238957069862948	0.713409101762093	0.940356720276962	0	1	0.563543178519594	0.68464259796807	0.933914720189316	0	1	0.487267498492509	0.839231875318892	0.914501073666681	0	1	0.830689514112995	0.608972319440026	0.916078706341207	1	1	0.300484979118955	0.820647536934752	0.864630351899733
2310061J03Rik	chr16	55898220	55899568	chr16	55973380	55974730	0.181129932809691	0.396919655531371	0.804154432709584	0	0	0.94471279064261	0.449400956575271	0.739164731145098	1	0	0.986294828327205	0.947710233513204	0.776545860905386	0	0	0.0817810086324398	0.0576556110858701	0.759805425303475	0	0	0.992741511866673	0.927844897569362	0.859283930058285	0	0	0.297033744557329	0.167634252539913	0.838424120250668	0	0	0.966997541629946	0.37900644742335	0.586835531793681	1	0	0.698786418799145	0.134584791600382	0.703624172838424	1	0	0.427095962997889	0.253491400601733	0.256058547701477
2310061N02Rik	chr16	88596029	88596821	chr16	88707415	88708207	0.905318444213116	0.99323365193527	0.0391559665191288	0	0	0.98465691149311	0.678529147132642	0.0607169464043122	1	0	0.791676615252376	0.0784585263358961	0.190192383540032	1	0	0.153702862335302	0.0702180826896865	0.214054077742232	0	0	0.137815768110405	0.00892985053244831	0.175533546605899	0	0	0.184075653120464	0.0847242380261248	0.170121390069679	0	0	0.572174034046106	0.137483185676516	0.17857925413033	1	0	0.130403163492569	0.153674832962138	0.174021648626145	0	0	0.556109389734609	0.207171404194171	0.562995749156405
2310065F04Rik	chr11	66928655	66936275	chr11	66925962	66933582	0.452682880666225	0.0730103151320148	0.22078092817389	0	0	0.872567126012218	0.0617985509305299	0.501906306148385	1	1	0.806074208490521	0.0847141970297502	0.190192383540032	1	0	0.782871422080872	0.148796001817356	0.587887286910031	1	1	0.758750775989685	0.128026359772695	0.483062360313774	1	0	0.758662917271408	0.165956095791001	0.170121390069679	1	0	0.598821837747576	0.148429890069113	0.556378456549367	1	1	0.865051588564156	0.273805736102904	0.64178973662299	1	1	0.865597916386007	0.176703040100588	0.782155221525921
2310067B10Rik	chr11	115581522	115615123	chr11	115626746	115660347	0.67034162960159	0.888852086684963	0.793549235286384	0	1	0.0984988397973197	0.674906473457404	0.789955738638854	0	1	0.48636645814431	0.775989685306337	0.882597835137386	0	1	0.138028169014085	0.613993639254884	0.897672991805075	0	1	0.301895802492718	0.748436082326536	0.775143520750252	0	1	0.160422714078374	0.630533381712627	0.786800473289802	0	1	0.330581195788302	0.611067303678278	0.663701301546957	0	1	0.463615290214081	0.536475614744784	0.708882948420176	0	1	0.254883470295029	0.715703444249854	0.626539287435909
2310068J16Rik	chr15	99800200	99801321	chr15	99802597	99803718	0.6821945679947	0.306543957603861	0.41675796485385	1	0	0.0688307998295212	0.0453899701662168	0.440992155659757	0	0	0.962848001528103	0.739267465737071	0.630614838511766	0	0	0.047296683325761	0.0414357110404362	0.657127832069766	0	0	0.973974499785111	0.986056062270188	0.175533546605899	0	0	0.320936139332366	0.254036647314949	0.392962005346422	0	0	0.0550582123475115	0.0425344403729301	0.17857925413033	0	0	0.805008863233489	0.0942229898640971	0.60085893334502	1	0	0.556109389734609	0.38816291705959	0.525833735045357
2310069B03Rik	chr6	82843523	82847511	chr6	82827859	82831847	0.116116210845084	0.0565912747231949	0.234716683465533	0	0	0.162333664819813	0.0666761377089549	0.175730750690214	0	0	0.139152858029703	0.0667112363306432	0.190192383540032	0	0	0.493230349840981	0.321649250340754	0.214054077742232	1	0	0.595434792989829	0.0971300319946516	0.175533546605899	1	0	0.707910014513788	0.236937590711176	0.170121390069679	1	0	0.880513938494364	0.301196715988682	0.17857925413033	1	0	0.813644834325712	0.482568974137539	0.174021648626145	1	0	0.716960797521218	0.40926848982891	0.128138831675358
2310079G19Rik	chr16	88515646	88516525	chr16	88627032	88627911	0.980055834200814	0.048358095959118	0.205399009597265	1	0	0.237510062982431	0.403655822323247	0.0607169464043122	0	0	0.778210209636598	0.0435986820113653	0.190192383540032	1	0	0.75658791458428	0.0505224897773739	0.214054077742232	1	0	0.0954109163841268	0.0667828661477484	0.175533546605899	0	0	0.0648584905660377	0.13906023222061	0.170121390069679	0	0	0.951296442321072	0.0947632079409991	0.17857925413033	1	0	0.935071133130312	0.368846870596791	0.174021648626145	1	0	0.868135075665724	0.53958417531097	0.421490862877427
2410002F23Rik	chr7	44114763	44120360	chr7	51502091	51507689	0.0457083372764266	0.630122078167881	0.973443183312152	0	1	0.248804280911114	0.752995217123644	0.980148122178886	0	1	0.419368702545246	0.70330929755026	0.93382707392962	0	1	0.0699681962744207	0.505997273966379	0.896183005390245	0	1	0.303161262594909	0.6721742037152	0.918664271002235	0	1	0.157792089985486	0.636656386066763	0.931592094307375	0	1	0.159144672758477	0.706178394174127	0.86511240632806	0	1	0.442025362483523	0.618608245079769	0.946930189754152	0	1	0.07175894741569	0.6835960303561	0.795433629869845
2410003L11Rik	chr11	97414600	97438983	chr11	97459824	97484207	0.543153212832403	0.158275764171477	0.167316709759411	1	0	0.903111237391675	0.36383008950135	0.37942065822341	1	0	0.841172818872069	0.109736879805167	0.190192383540032	1	0	0.735574738755111	0.18759654702408	0.214054077742232	1	0	0.51129363449692	0.175731817964758	0.432841053508042	1	0	0.375272133526851	0.205370101596517	0.170121390069679	0	0	0.52664780370147	0.181362771928197	0.17857925413033	1	0	0.696922867142403	0.261806281532658	0.174021648626145	1	0	0.918316942835332	0.161480084422291	0.148691879574039
2410004B18Rik	chr3	145875417	145881661	chr3	145600995	145607239	0.628063783476862	0.866613040598088	0.852491344931855	0	1	0.583984467490647	0.735947341004878	0.83649590253736	0	1	0.652117854925744	0.931665154481639	0.732065384109733	0	1	0.469831894593367	0.927805542935029	0.732678907927604	0	1	0.398261783104914	0.817725992072967	0.729129234409922	0	1	0.502539912917271	0.75603229317852	0.685349927691836	0	1	0.479985157010993	0.855188088501322	0.643323546167667	0	1	0.641266306076997	0.847961456297441	0.506551557912266	0	1	0.335803134402084	0.852081368718847	0.67614707042377
2410004I01Rik	chr11	102774389	102780244	chr11	102819613	102825468	0.974496072679095	0.333349105706445	0.296375827161576	1	0	0.994554150684283	0.508594970876545	0.295499364564617	1	0	0.855546535504513	0.188099899718256	0.190192383540032	1	0	0.69118582462517	0.176919582008178	0.214054077742232	1	0	0.735303949190583	0.160426913709947	0.175533546605899	1	0	0.938679245283019	0.23308236574746	0.170121390069679	1	0	0.933160165128253	0.186952084976112	0.17857925413033	1	0	0.669537748284169	0.174151174946593	0.174021648626145	1	0	0.963761282500337	0.200458035834568	0.0208378982426925
2410004N09Rik	chr18	33919692	33920790	chr18	33954545	33955643	0.202730197785559	0.624727926563831	0.97646697927166	0	0	0.121466117346214	0.522043850925794	0.98496866646216	0	0	0.640991356668736	0.665297741273101	0.847188746220255	0	0	0.595456610631531	0.761790095411177	0.863096542355055	0	0	0.475048947041689	0.120767871639368	0.908979359305842	1	0	0.352503628447025	0.350281204644412	0.913975196108506	0	0	0.450206410315877	0.340878519411847	0.93084710109996	0	0	0.112813053952093	0.267169674105722	0.943687278145405	0	0	0.188198841438771	0.530872513359378	0.863096542355055
2410004P03Rik	chr12	17030437	17037207	chr12	17011763	17018533	0.847733509983912	0.184726033879057	0.155177702791533	1	0	0.7026092721504	0.269924705213809	0.263070248477146	1	0	0.81061076357385	0.130175254285851	0.190192383540032	1	0	0.606224443434802	0.182803271240345	0.214054077742232	1	0	0.720548206866912	0.127501074447257	0.175533546605899	1	0	0.378945936139332	0.181739840348331	0.170121390069679	0	0	0.813210260216151	0.236861635511851	0.17857925413033	1	0	0.887686923321667	0.219535475660197	0.450983829265086	1	0	0.866136782073735	0.162692532219678	0.289101187606819
2410006H16Rik	chr11	62419071	62421001	chr11	62416378	62418308	0.0571590801552002	0.907589665941138	0.991629782199045	0	0	0.487948098688261	0.976559170336696	0.99298829922433	0	0	0.13098705887971	0.673177021154673	0.973793768350936	0	0	0.153521126760563	0.769695592912313	0.96735176826329	0	0	0.0476815815863617	0.307936583735256	0.975152285376222	0	0	0.657157111756168	0.816128447024673	0.98027959156843	0	0	0.749965211744515	0.695672341017672	0.689600771287085	0	0	0.526748784146175	0.863006226989682	0.984267496384592	0	0	0.262472495397189	0.868426961246576	0.944958148910995
2410015M20Rik	chr17	56292570	56294890	chr17	56746874	56749194	0.266016844894483	0.61318254944639	0.870546474429204	0	0	0.184898423071459	0.487214092910925	0.8801437398659	0	0	0.264123012272575	0.675946707416074	0.983960734475656	0	0	0.0688777828259882	0.417719218537029	0.986458652876989	0	0	0.188577431832291	0.379017238909317	0.983084271878698	0	0	0.207093613933237	0.529345065312046	0.983741618826417	0	0	0.740479614082286	0.655781808061598	0.949208992506245	0	0	0.0794963865278851	0.523476205627017	0.972961128883825	0	0	0.459607526157439	0.571197628990974	0.967702353302073
2410016O06Rik	chr12	84840355	84842701	chr12	85291557	85293903	0.508469764360746	0.695325068609823	0.695560716946404	0	0	0.551262016384903	0.478997963725908	0.812962881809019	1	0	0.946397020199608	0.963994078601786	0.425566413953285	0	0	0.781281235801908	0.634257155838255	0.214054077742232	1	0	0.976218900721074	0.955016474857934	0.652219641526798	0	0	0.467480043541364	0.535241291727141	0.785003724966037	0	0	0.943782179136324	0.488102416624148	0.657741355887637	1	0	0.987136948320531	0.234716603790737	0.60423331434331	1	0	0.365620369122996	0.588935291211999	0.274376615977913
2410021H03Rik	chr17	69180263	69182108	chr17	69624701	69626546	0.935175546512728	0.752980978518028	0.192865594460756	0	0	0.0562579911919307	0.138087796562012	0.249791840133222	0	0	0.824578577909364	0.986867866864047	0.190192383540032	0	0	0.964311676510677	0.935029532030895	0.214054077742232	0	0	0.861993219043981	0.993577193066234	0.175533546605899	0	0	0.796716255442671	0.721108490566038	0.170121390069679	1	0	0.966649659075096	0.565425112482026	0.17857925413033	1	0	0.331394027544203	0.410799509113222	0.174021648626145	0	0	0.249270286047869	0.899546454712829	0.574521232306411
2410076I21Rik	chr9	58450992	58539696	chr9	58500662	58589366	0.637219646067947	0.404939907258446	0.507208904859985	1	1	0.35639532130511	0.426007482123408	0.496647530566633	0	0	0.584403801155628	0.352036674466358	0.635610675314431	1	1	0.610631531122217	0.407223989095865	0.70923353345896	1	1	0.523709469461821	0.373525619597918	0.613129409702441	1	1	0.608921444121916	0.468387155297533	0.616065559402252	1	1	0.505148661811772	0.486525349042163	0.709847057276831	1	1	0.637561929003227	0.539611835825644	0.613217055962137	1	1	0.687412995644169	0.507431855943239	0.312502738945615
2410089E03Rik	chr15	8116320	8218372	chr15	8119105	8221158	0.334579350809123	0.77675783098325	0.584074674613261	0	1	0.786333285978122	0.86617417246768	0.556290810289671	0	1	0.22162265412349	0.68664342677045	0.619396117270695	0	1	0.280281690140845	0.762335302135393	0.585038783469915	0	1	0.241679002912946	0.845518361109785	0.547175599281301	0	1	0.231404208998549	0.858853410740203	0.55418730005697	0	1	0.457581520478686	0.738624240456422	0.683246417459135	0	1	0.251124948865961	0.733921185400664	0.630001314693895	0	1	0.331626925322197	0.622928735012798	0.646478811516718
2410124H12Rik	chr16	92367600	92386224	chr16	92478986	92497610	0.928693101164001	0.473313144695751	0.200052587755818	1	0	0.493914855329829	0.137519534024719	0.186774179411894	1	0	0.788405520271238	0.224583353230505	0.190192383540032	1	0	0.884779645615629	0.323443889141299	0.214054077742232	1	0	0.703500310395874	0.130605033188482	0.175533546605899	1	0	0.883572206095791	0.156703555878084	0.170121390069679	1	0	0.841365554988636	0.19509253675959	0.17857925413033	1	0	0.841416299259125	0.178037361938094	0.174021648626145	1	0	0.818177735866002	0.21626476267457	0.115605416538849
2410127L17Rik	chr19	18737798	18771811	chr19	18745269	18779282	0.3107315226649	0.712879719882654	0.580612647355274	0	1	0.328479424160629	0.716934223611308	0.611420307638372	0	1	0.237500596915143	0.769208729287045	0.752881370787502	0	1	0.678328032712403	0.898228078146297	0.783338446031816	0	1	0.185545102908171	0.699130891552457	0.619571409790087	0	1	0.733286465892598	0.765919811320755	0.594153994478286	0	1	0.372976483139292	0.748828795398673	0.717647574389763	0	1	0.466978773692105	0.878687332393982	0.651912879617862	0	1	0.205554807130989	0.661816875477121	0.734694771900609
2410131K14Rik	chr5	118506256	118524144	chr5	118695235	118713123	0.247515851234977	0.724425097000095	0.631447477978877	0	1	0.255528720935739	0.763342330823507	0.66637451246768	0	1	0.47547872594432	0.608662432548589	0.480871203821377	1	0	0.196547024079964	0.511040436165379	0.646434988386871	0	1	0.410176209350079	0.731244926221288	0.5079538980674	0	1	0.123730043541364	0.696298984034833	0.583504973925238	0	1	0.286284150470801	0.629899345980797	0.36649283491827	0	0	0.643743466206082	0.68351438570974	0.440247162452342	0	0	0.443845704791414	0.726974718218151	0.189140628423682
2410137M14Rik	chr17	36585753	36589290	chr17	37114645	37118182	0.148244534872717	0.0828995930727737	0.133178491607871	0	0	0.412866410948525	0.0589809158497893	0.0607169464043122	0	0	0.818299030609808	0.220046798147175	0.190192383540032	1	0	0.712176283507497	0.204134484325307	0.214054077742232	1	0	0.86762809798959	0.312759658087006	0.175533546605899	1	0	0.610440856313498	0.146679970972424	0.170121390069679	1	0	0.783106823136509	0.202745952966279	0.566633068933783	1	1	0.909504113449389	0.335166583337121	0.174021648626145	1	0	0.883380484081009	0.102878440881944	0.900915903413822
2500004C02Rik	chr2	153032597	153037251	chr2	153166892	153171546	0.752555124444024	0.615595722532412	0.624654892852448	0	1	0.762750390680494	0.573282189704977	0.596914851658706	1	1	0.425815386084714	0.781839453703262	0.578027082694246	0	1	0.842571558382553	0.846274420717856	0.214054077742232	0	0	0.627095172150327	0.735590468459004	0.550725272798983	0	1	0.819711538461538	0.648312772133527	0.653534335422236	1	1	0.0864140266246115	0.499675309615474	0.17857925413033	0	0	0.156083814372074	0.602518067360575	0.492440510101231	0	0	0.230679419821276	0.50990165701199	0.633463341951882
2510002D24Rik	chr16	18750142	18753676	chr16	18836672	18840206	0.304485662912842	0.725229488028769	0.929488584074675	0	1	0.548183927641237	0.642112989534498	0.916253998860599	0	1	0.865335943842223	0.770689078840552	0.849073140803716	0	1	0.224534302589732	0.587482962289868	0.873833209167799	0	1	0.634783439186285	0.510529583114465	0.909417590604321	1	1	0.126088534107402	0.395137880986938	0.906919672202989	0	1	0.89939236513753	0.682360035252099	0.882159603838906	1	1	0.608835962001727	0.357074678423708	0.88483281475963	1	1	0.0835017288607481	0.437514032960618	0.808974976992857
2510003E04Rik	chr10	61953826	61973814	chr10	62021217	62041205	0.267199772877827	0.816125674268951	0.71453613217056	0	1	0.163209736231472	0.829284462755126	0.680441737148867	0	1	0.0994699393534215	0.595578052624039	0.745037030544721	0	1	0.339027714675148	0.711949114039073	0.778079670450064	0	1	0.0689556372666062	0.679384938637123	0.729523642578553	0	1	0.215121552975327	0.813724600870827	0.708751479030632	0	1	0.400250475439492	0.872489447562503	0.664533941014067	0	1	0.386209717740103	0.782691695832008	0.871554406415706	0	1	0.315281332794468	0.887466882212942	0.650291423813489
2510009E07Rik	chr16	21563029	21608648	chr16	21649117	21694738	0.581953250686098	0.360177912368695	0.502738945615496	1	1	0.614149737178576	0.479424160628877	0.468863666243043	1	0	0.356955255240915	0.669500023876606	0.603619790525439	0	1	0.512948659700136	0.746978646069968	0.58981550462334	0	1	0.462919631345208	0.523231937347787	0.644200008764626	0	1	0.40021770682148	0.645772859216255	0.620053464218414	0	1	0.681571501461107	0.650122918502714	0.456768482405013	0	0	0.654197536475615	0.690377710104086	0.418379420658223	0	0	0.623287978804616	0.418384301046298	0.233007581401464
2510039O18Rik	chr4	146784694	146791114	chr4	147315003	147321423	0.613844989117063	0.929260906596006	0.93869144134274	0	1	0.150992091679689	0.810531799024483	0.942854638678294	0	1	0.75812998424144	0.934052815051812	0.879267277268942	0	1	0.270377101317583	0.757473875511131	0.880625794294228	0	1	0.637457619024879	0.937204527004441	0.884087821552215	0	1	0.222333091436865	0.786329825834543	0.891493930496516	0	1	0.700635465466858	0.781390602532585	0.825846881984311	0	1	0.694332075814736	0.686605154311168	0.861913317849161	0	1	0.494588890385738	0.908347927612376	0.909198474955081
2510049J12Rik	chr6	115549165	115558195	chr6	115533564	115542594	0.926185293839311	0.251159269423678	0.283623296375827	1	0	0.505422171709997	0.375597859544443	0.399097243525133	1	0	0.380927367365455	0.158110882956879	0.696656295192603	0	1	0.192457973648342	0.152726033621081	0.707480608265042	0	1	0.217706890788406	0.176877895038441	0.718830798895657	0	1	0.244466618287373	0.435277576197387	0.69862833603576	0	1	0.178115868082935	0.584860151212951	0.778605548008239	0	1	0.0944047997818281	0.532839416390164	0.755160173539594	0	1	0.12784588441331	0.62768871525439	0.936324992330952
2610001J05Rik	chr6	13819073	13821483	chr6	13819073	13821483	0.420862117914261	0.663811867133529	0.939874665848635	0	0	0.0338116209688876	0.501941563669082	0.936938516148823	0	0	0.609330977508237	0.981567260398262	0.956483632061002	0	0	0.422149023171286	0.939209450249886	0.960909768175643	0	0	0.715725132515162	0.948569791318466	0.955826285113283	0	0	0.90883526850508	0.918223875181422	0.951882203426969	0	0	0.0705505821234751	0.55188088501322	0.93465971339673	0	0	0.303781646288805	0.653743011681287	0.877470528945177	0	0	0.110781804301944	0.644258835152005	0.924142162233227
2610002J02Rik	chr4	154093765	154100486	chr4	154624074	154630796	0.199820194946532	0.492192675309927	0.910469345720671	0	1	0.221385613486764	0.705971492162712	0.890047767211534	0	1	0.256482498448021	0.333126402750585	0.545335027827688	0	1	0.212494320763289	0.428895956383462	0.51154739471493	0	1	0.124588128551645	0.411680435509288	0.833691222227091	0	1	0.213896952104499	0.558508708272859	0.838511766510364	0	1	0.475740989841829	0.609165545711768	0.66234278452167	1	1	0.631130403163493	0.550020453615745	0.6850431657829	1	1	0.466927118415735	0.607346535542683	0.424952890135413
2610008E11Rik	chr10	78467502	78500729	chr10	78527118	78560345	0.765685625059146	0.886722816314943	0.612472062754722	0	1	0.769001278590709	0.984230714590141	0.605679477628292	0	1	0.490950766439043	0.95826369323337	0.635479205924887	0	1	0.748886869604725	0.984416174466152	0.610017967483238	0	1	0.777637171099756	0.991977460484218	0.564661028090626	0	1	0.873730043541364	0.997097242380261	0.553705245628643	0	1	0.742752446773969	0.992207430771372	0.579999123537403	0	1	0.197900095450207	0.990545884277987	0.56606336824576	0	1	0.612331043154161	0.959989222686245	0.567202769621806
2610015P09Rik	chr16	43809233	43883644	chr16	43890014	43964427	0.366613040598088	0.597662534304912	0.517551163504097	0	1	0.498318889993844	0.623431358621016	0.524212279240983	0	1	0.417172054820687	0.641612148416981	0.62439195407336	0	1	0.604952294411631	0.735256701499319	0.214054077742232	0	0	0.502077264696051	0.853970679528198	0.527718129628818	0	1	0.528528664731495	0.886293541364296	0.542048293089092	0	1	0.517695625956677	0.818729996753096	0.553661422498795	0	1	0.421480841779919	0.896368346893323	0.605679477628292	0	1	0.463424491445507	0.663298756118371	0.455190849730488
2610016A17Rik	chr19	25738230	25739336	chr19	25745623	25746729	0.96214630453298	0.686618718652408	0.0391559665191288	1	0	0.955675522091206	0.0111284746886395	0.0607169464043122	1	0	0.977293347977652	0.593071009025357	0.190192383540032	1	0	0.997819173103135	0.782689686506134	0.214054077742232	0	0	0.986127692087293	0.11307960460341	0.175533546605899	1	0	0.977821117561684	0.167316763425254	0.170121390069679	1	0	0.994248341759822	0.418085254418108	0.17857925413033	1	0	0.994182082632608	0.537180128175992	0.174021648626145	1	0	0.99191701468409	0.250797072163097	0.0208378982426925
2610017I09Rik	chr1	42592746	42639371	chr1	42705044	42751670	0.917999432194568	0.43820384215009	0.281607432402822	1	0	0.889330870862338	0.229435999431737	0.189359744072922	1	0	0.937204527004441	0.293204718017287	0.639335641351505	1	1	0.971467514766015	0.349068605179464	0.644068539375082	1	1	0.884532734826417	0.514970631774987	0.631578947368421	1	1	0.930061683599419	0.609669811320755	0.63499715149656	1	1	0.952316897815298	0.292777958161325	0.718874622025505	1	1	0.933503022589882	0.43998000090905	0.688636662430431	1	1	0.952400197584085	0.208990075890251	0.730794513344143
2610020C07Rik	chr16	11116960	11139374	chr16	11203475	11225889	0.328475442415066	0.654916248698779	0.798457425829353	0	1	0.375881990813089	0.793910119808685	0.786406065121171	0	1	0.0946707416073731	0.724750489470417	0.811604364783733	0	1	0.482871422080872	0.852112676056338	0.834962092992682	0	1	0.565398023017048	0.766152523757223	0.889784828432447	0	1	0.507801161103048	0.874501088534107	0.86765414785924	0	1	0.366668212811355	0.90839092722297	0.854331916385468	0	1	0.136311985818826	0.895368392345802	0.80231386125597	0	1	0.154834074273654	0.730432439714401	0.776107629606906
2610020H08Rik	chr7	119585278	119640087	chr7	126937643	126992452	0.552616636699158	0.607693763603672	0.5821902800298	1	1	0.294928256854667	0.673533172325614	0.532012796353916	0	1	0.252113079604603	0.6542667494389	0.190192383540032	0	0	0.651340299863698	0.731826442526124	0.214054077742232	0	0	0.5302994126355	0.798815720357194	0.373022481265612	0	0	0.577013788098694	0.738706458635704	0.425610237083133	0	0	0.338930377104689	0.777216011874391	0.520224374424821	0	1	0.274987500568156	0.780828144175265	0.363556685218458	0	0	0.202164443845705	0.692442408729624	0.42758227792629
2610027K06Rik	chr11	85607854	85648583	chr11	85605161	85645890	0.755133907447715	0.4356960348254	0.48928524475218	1	0	0.396552540607094	0.454752095468106	0.542968578815899	0	1	0.851726278592235	0.408433217133852	0.557912266094044	1	1	0.666651522035438	0.364379827351204	0.674700907138788	1	1	0.47562198557853	0.434124444868917	0.646478811516718	1	1	0.347378447024673	0.425979680696662	0.632674525614619	0	1	0.724523400899856	0.468899299596456	0.555151408913625	1	1	0.783828007817826	0.476705604290714	0.58197116438056	1	1	0.912254703848399	0.397503255646863	0.120338314562426
2610028E06Rik	chr4	125390154	125424614	chr4	125565094	125599554	0.725513390744772	0.150137219646068	0.474823611902362	1	0	0.799829521238812	0.111829331817967	0.158946491958456	1	0	0.785182178501504	0.0577813857981949	0.190192383540032	1	0	0.672785097682871	0.0841435711040436	0.214054077742232	1	0	0.622415357432787	0.0796046034095793	0.175533546605899	1	0	0.746734397677794	0.11411465892598	0.170121390069679	1	0	0.761027876988729	0.0801985249779674	0.17857925413033	1	0	0.931230398618245	0.11458570064997	0.174021648626145	1	0	0.77614621222327	0.14351789483138	0.129102940532013
2610028H24Rik	chr10	75892796	75904934	chr10	75911825	75923963	0.768855872054509	0.0860698400681367	0.417612515885885	1	0	0.896765639058578	0.49351233603258	0.271308996888558	1	0	0.383697053626856	0.223294016522611	0.190192383540032	0	0	0.156383462062699	0.214447978191731	0.430167842587318	0	0	0.418222625471563	0.251754930519077	0.503527761952759	0	1	0.231903120464441	0.157633345428157	0.766159779131426	0	1	0.736954404193144	0.287675680690199	0.590823436609843	1	1	0.712422162628971	0.202945320667242	0.378763311275691	1	0	0.558444474381427	0.272037361354349	0.131732328322889
2610034B18Rik	chr7	79798871	79808777	chr7	87070244	87080150	0.260291473455096	0.470521434655058	0.462290196765853	0	0	0.896197376521286	0.456646303925747	0.471755992813007	1	0	0.316006876462442	0.685592856119574	0.794951575441518	0	1	0.271240345297592	0.659609268514312	0.721372540426837	0	1	0.289861993219044	0.832911513299269	0.819448705026513	0	1	0.217525399129173	0.708590348330914	0.782768745343792	0	1	0.315970128484624	0.67948420613201	0.522634646566458	0	1	0.793054861142675	0.738102813508477	0.630877777290854	0	1	0.529570254614038	0.828461089406799	0.838949997808843
2610034M16Rik	chr17	58564142	58676706	chr17	59018230	59130798	0.704457272641242	0.233226081196177	0.376002454095271	1	0	0.59198749822418	0.363285504569778	0.242867785617249	1	0	0.626569886824889	0.404326440953154	0.494324904684693	1	0	0.909586551567469	0.472875965470241	0.508830360664359	1	1	0.874552313643092	0.463301657036436	0.456987598054253	1	0	0.912781204644412	0.454644412191582	0.43498838687059	1	0	0.689874298436848	0.349134932046941	0.584162320872957	1	1	0.636107449661379	0.428844143448025	0.577676497655463	1	1	0.650455790560869	0.352507970721631	0.536570401858101
2610035D17Rik	chr11	112859995	113017928	chr11	112905219	113063152	0.478707296299801	0.602488880476957	0.710811166133485	1	1	0.314485959179808	0.582942652838945	0.73850738419738	0	1	0.697913184661669	0.331789312831288	0.586178184845962	1	1	0.5905043162199	0.323625624716038	0.600508348306236	1	1	0.425409483787785	0.335705076166372	0.533765721547833	0	1	0.410241291727141	0.344384978229318	0.504448047679565	0	1	0.482304374043323	0.310079317222506	0.617248783908147	1	1	0.534975682923504	0.330984955229308	0.641263859064814	1	1	0.532040055682788	0.451210202523688	0.466453394101407
2610035F20Rik	chr14	121605556	121610379	chr14	122869598	122874421	0.995883410617962	0.458077032270275	0.25281563609273	1	0	0.923994885637164	0.0525642846995312	0.155922695998948	1	0	0.990449357719307	0.622940642758225	0.190192383540032	1	0	0.989095865515675	0.343275783734666	0.214054077742232	1	0	0.993696576094742	0.305047514445346	0.175533546605899	1	0	0.988162191582003	0.13906023222061	0.170121390069679	1	0	0.979637274456144	0.0947632079409991	0.17857925413033	1	0	0.979773646652425	0.232489432298532	0.174021648626145	1	0	0.993443800799317	0.345727244151062	0.575222402383978
2610100L16Rik	chr3	17982071	17992222	chr3	17689920	17700071	0.969527775149049	0.416863821330557	0.324378807134406	1	0	0.856182222853625	0.275607330586731	0.350541215653622	1	0	0.943603457332506	0.222601594957261	0.622770498268986	1	1	0.985824625170377	0.412948659700136	0.632192471186292	1	1	0.91433073874218	0.094049949859128	0.48906612910294	1	0	0.992607039187228	0.374637155297533	0.508655068144967	1	1	0.988496683519644	0.468458648360314	0.781497874578202	1	1	0.977182855324758	0.477932821235398	0.766335071650817	1	1	0.962414118281018	0.305222506623557	0.859941277006004
2610203C20Rik	chr9	41332407	41343556	chr9	41389421	41400570	0.656950884830132	0.079682028958077	0.489592006661116	1	0	0.418383293081404	0.148861107164843	0.486918795740392	0	0	0.906141062986486	0.982856597106155	0.8303168412288	0	1	0.811085870059064	0.931349386642435	0.704325342915991	0	1	0.950766439043026	0.88195406141063	0.454139094614137	0	0	0.914323294629898	0.568282837445573	0.341382181515404	1	0	0.934598079688297	0.537223433368895	0.17857925413033	1	0	0.977410117721922	0.662878960047271	0.438538060388273	1	0	0.929543311329651	0.476536889846872	0.540207721635479
2610203C22Rik	chr1	9546048	9616306	chr1	9550913	9621173	0.502365855966689	0.380950127756222	0.385731188921513	1	0	0.759482881091064	0.465264952408013	0.42184144791621	1	0	0.312067236521656	0.636072775894179	0.889390420263815	0	1	0.657064970467969	0.74738755111313	0.892501862483019	0	1	0.540805119144262	0.617305763812616	0.930496516061177	0	1	0.676387880986938	0.786647314949202	0.922652175818397	0	1	0.442413841087249	0.665290597894151	0.903764406853938	0	1	0.560247261488114	0.687877823735285	0.87676935886761	0	1	0.625218914185639	0.394764021734249	0.74696524825803
2610301B20Rik	chr4	10801644	10826570	chr4	10801644	10826570	0.723100217658749	0.703510930254566	0.590648144090451	0	1	0.259104039399536	0.636832883458825	0.552039966694421	0	1	0.45234229501934	0.832959266510673	0.508655068144967	0	1	0.597137664697865	0.745388459791004	0.515097068232613	0	1	0.582684685545103	0.927080846186906	0.672246811867304	0	1	0.619058417997097	0.861982946298984	0.647486743503221	0	1	0.337909921610464	0.818869149775036	0.620535518646742	0	1	0.27439661833553	0.781782646243353	0.698146281607432	0	1	0.199874264672864	0.607660873860524	0.416144441035979
2610306M01Rik	chr6	86814040	86815074	chr6	86798400	86799434	0.076748367559383	0.487366329137882	0.728121302423419	0	0	0.12591750722167	0.049533551167306	0.680047328980236	0	0	0.234086242299795	0.168473329831431	0.856523072877865	0	0	0.0630168105406633	0.135393003180373	0.864586528769885	0	0	0.531732008977604	0.0873167470512392	0.90201148166002	1	0	0.443759071117562	0.192012880986938	0.89863710066173	0	0	0.312027459529663	0.0510691590519041	0.17857925413033	0	0	0.119949093223035	0.0363392573064861	0.551777027915334	0	0	0.110736898827967	0.373074677803224	0.81695078662518
2610307P16Rik	chr13	28467498	28892887	chr13	28551902	28977291	0.384782814422258	0.427368221822655	0.410885665454227	0	0	0.483544064024246	0.417625609698347	0.336123405933652	1	0	0.439234038489088	0.691944033236235	0.533020728340418	0	1	0.69273057701045	0.756110858700591	0.670888294842018	0	1	0.609569743565255	0.445919488085574	0.444673298566984	1	0	0.751950290275762	0.521589259796807	0.434199570533327	1	0	0.751472702815529	0.37436801335869	0.510977694026907	1	1	0.775146584246171	0.468342348075088	0.470572768307112	1	0	0.659257263460416	0.365126408909246	0.36925369209869
2610316D01Rik	chr3	45376633	45474455	chr3	45084360	45182182	0.701760196839216	0.326180562127378	0.138174328410535	1	0	0.854216981578823	0.443623620779467	0.229282615364389	1	0	0.832816006876462	0.511771166610955	0.56054165388492	1	1	0.823671058609723	0.436665152203544	0.596257504710986	1	1	0.949095076643904	0.583448736927558	0.470572768307112	1	0	0.972741291727141	0.472287735849057	0.434593978701959	1	0	0.926851894800315	0.440512083120738	0.574784171085499	1	1	0.682968955956547	0.271692195809281	0.554274946316666	1	1	0.864520185010553	0.362432080470609	0.690214295104956
2610318N02Rik	chr16	17026960	17038669	chr16	17113490	17125199	0.299848585218132	0.537759061228352	0.689644594416933	0	1	0.768267272813373	0.642112989534498	0.663394539638021	1	1	0.562246311064419	0.196361205291056	0.190192383540032	1	0	0.594547932757837	0.140163562017265	0.214054077742232	1	0	0.657179695334511	0.109307100902536	0.175533546605899	1	0	0.674052068214804	0.162645137880987	0.170121390069679	1	0	0.554292870726843	0.186279512036736	0.17857925413033	1	0	0.816781055406572	0.340348165992455	0.174021648626145	1	0	0.561947101351655	0.55525618572904	0.341513650904948
2610507B11Rik	chr11	78077948	78106820	chr11	78075255	78104127	0.457390934039936	0.98646730387054	0.905385862658311	0	1	0.384855803381162	0.96329971113321	0.916078706341207	0	1	0.460484217563631	0.949142829855308	0.952101319076208	0	1	0.581281235801908	0.971104043616538	0.956439808931154	0	1	0.670598347738885	0.984718972350891	0.94359963188571	0	1	0.506213715529753	0.973421625544267	0.943731101275253	0	1	0.475022032561807	0.986270235168607	0.901091195933214	0	1	0.427526021544475	0.991636743784373	0.891800692405452	0	1	0.490367775831874	0.988324576765908	0.907182610982076
2610507I01Rik	chr11	59013987	59018626	chr11	59011294	59015933	0.378749881707202	0.583727642661115	0.757438976291687	0	1	0.778756452147559	0.585689255102524	0.798369779569657	1	1	0.163172723365646	0.446635786256626	0.828344800385644	0	1	0.0776010904134484	0.54815992730577	0.840220868574434	0	1	0.0821832768253665	0.238789933623036	0.777159384723257	0	1	0.176433236574746	0.52408381712627	0.778824663657478	0	1	0.233823461199499	0.555545247924301	0.878653753451071	0	1	0.3368028725967	0.684468887777828	0.90179236601078	0	1	0.463581660604428	0.459989222686245	0.571541259476752
2610528A11Rik	chr14	36013531	36021841	chr14	37915325	37923287	0.519234409009179	0.341203747515851	0.523949340461896	1	1	0.670170952313302	0.074489747596723	0.408256277663351	1	0	0.808652881906308	0.377298123298792	0.190192383540032	1	0	0.75542935029532	0.401363016810541	0.214054077742232	1	0	0.81529057829139	0.232534262929182	0.175533546605899	1	0	0.854816763425254	0.280297532656023	0.170121390069679	1	0	0.552205575397746	0.102277471125748	0.17857925413033	1	0	0.748920503613472	0.324076178355529	0.174021648626145	1	0	0.468611073689883	0.163500830751269	0.238573118892151
2610528J11Rik	chr4	118025206	118028149	chr4	118199879	118202822	0.612804012491719	0.585643985994133	0.372628073096981	1	0	0.747762466259412	0.038523464507269	0.329769052105701	1	0	0.846568931760661	0.0784585263358961	0.190192383540032	1	0	0.80581553839164	0.135847342117219	0.214054077742232	1	0	0.199059261735352	0.669356764242395	0.96266269336956	0	1	0.143096879535559	0.667770319303338	0.963582979096367	0	1	0.600120599285681	0.559951760285728	0.801174459879925	1	1	0.367756011090405	0.522658060997227	0.786581357640563	0	1	0.382123130809646	0.789034083254749	0.882948420176169
2700029M09Rik	chr8	63782592	63799713	chr8	63369247	63386369	0.455450932147251	0.856865714015331	0.840396161093825	0	1	0.394445233697968	0.790263768527727	0.81695078662518	0	1	0.357170144692231	0.927749391146555	0.761426881107849	0	1	0.667605633802817	0.958246251703771	0.786975765809194	0	1	0.369848622319851	0.754166467694952	0.697006880231386	0	1	0.743015239477504	0.824156386066763	0.656076076953416	0	1	0.583607774015492	0.740804304466812	0.556027871510583	0	1	0.511794918412799	0.77101040861779	0.543056225075595	0	1	0.173020791234451	0.80385288966725	0.57390770848854
2700046A07Rik	chr18	62877042	62881716	chr18	62911327	62916001	0.82715056307372	0.153709662155768	0.261799377711556	1	0	0.107377941942511	0.0880806932802955	0.0607169464043122	0	0	0.360823265364596	0.294876080416408	0.190192383540032	0	0	0.764107223989096	0.520308950477056	0.214054077742232	1	0	0.63994078601786	0.196456711713863	0.175533546605899	1	0	0.606699020319303	0.158064223512337	0.170121390069679	1	0	0.666867665476135	0.125678370981956	0.17857925413033	1	0	0.834598427344212	0.277737375573838	0.174021648626145	1	0	0.762135704342359	0.119538371727514	0.0451378237433718
2700046G09Rik	chr19	32455212	32457180	chr19	32463705	32465674	0.951973123876218	0.304769565628844	0.209956615101451	1	0	0.985722403750533	0.654354311692002	0.0607169464043122	1	0	0.837830094073826	0.835299173869443	0.397694903369999	0	0	0.387005906406179	0.673284870513403	0.493930496516061	0	0	0.911680435509288	0.544147843942505	0.788465752224024	1	0	0.364885703918723	0.408971335268505	0.810990840965862	0	0	0.479335776241941	0.252562734820724	0.471230115254831	1	0	0.731466751511295	0.232398527339666	0.628029273850738	1	0	0.786070321972248	0.551169787597108	0.686489329067882
2700049A03Rik	chr12	72055452	72161906	chr12	72237834	72344290	0.471136557206397	0.840115453771174	0.562163109689294	0	1	0.545342614954776	0.810342378178719	0.548577939436435	0	1	0.161740127023542	0.654362255861707	0.417590604320961	0	0	0.443253066787824	0.766515220354384	0.525483150006573	0	1	0.224344587173487	0.741607373095841	0.529733993601823	0	1	0.320301161103048	0.827376632801161	0.384241202506683	0	0	0.258546314764136	0.822440744004824	0.459879924624217	0	0	0.267351484023453	0.851870369528658	0.401376046277225	0	0	0.39772778301675	0.786609187659976	0.464349883868706
2700050L05Rik	chr7	133476017	133511360	chr7	140829357	140864700	0.528106368884262	0.983770228068515	0.763486568210702	0	1	0.366813467822134	0.958280058720462	0.743722336649283	0	1	0.308175349792274	0.839549209684351	0.399754590472852	0	0	0.58246251703771	0.903771013175829	0.469521013190762	0	0	0.347786638651449	0.972207630963182	0.562206932819142	0	1	0.45700290275762	0.984760522496372	0.54209211621894	0	1	0.420381279280115	0.994897722528874	0.633638634471274	0	1	0.402981682650789	0.995863824371619	0.685437573951532	0	1	0.433158201984822	0.988055143922044	0.437661597791314
2700060E02Rik	chr14	18602097	18614519	chr14	20630623	20643045	0.895571117630359	0.982871202801173	0.894210964547088	0	1	0.42285836056258	0.963962684093384	0.880275209255445	0	1	0.585430495200802	0.896853063368512	0.935623822253385	0	1	0.516946842344389	0.95029532030895	0.931898856216311	0	1	0.634926698820496	0.944176495869347	0.927209781322582	0	1	0.462354862119013	0.940312046444122	0.921994828870678	0	1	0.118164107797208	0.941277424741407	0.848854025154476	0	1	0.130221353574837	0.967592382164447	0.867522678469696	0	1	0.503076024967444	0.956396784768063	0.910951400148999
2700062C07Rik	chr18	24613880	24620777	chr18	24629371	24636268	0.159269423677487	0.648481120469386	0.87698847451685	0	1	0.250745844580196	0.665719562437846	0.861781848459617	0	1	0.0756410868630915	0.444677904589084	0.714010254612384	0	1	0.39127669241254	0.656065424806906	0.6744379683597	0	1	0.0910892507521131	0.470512391958359	0.743415574740348	0	1	0.335041727140784	0.808871552975327	0.747140540777422	0	1	0.200751426318475	0.882833155526694	0.78197992900653	0	1	0.0949956820144539	0.770555883823463	0.772075901660897	0	1	0.498450761147784	0.852440612510665	0.552127612954117
2700069I18Rik	chr3	5160900	5203896	chr3	5177827	5220823	0.862685719693385	0.151698684584083	0.14825364827556	1	0	0.909646256570536	0.376189799687456	0.194443227135282	1	0	0.962227209779858	0.49572608757939	0.190192383540032	1	0	0.951022262607905	0.376692412539755	0.214054077742232	1	0	0.982999856740366	0.353946802922497	0.175533546605899	1	0	0.987935413642961	0.368514150943396	0.170121390069679	1	0	0.649102463008488	0.338837608423396	0.373767474473027	1	0	0.187082405345212	0.252306713331212	0.458828169507866	0	0	0.946652296914994	0.341057074857425	0.524387571760375
2700070H01Rik	chr14	62009182	62012259	chr14	63673909	63676986	0.957580202517271	0.124609633765496	0.0878215522152592	1	0	0.416773215892409	0.25001183880286	0.406065121170954	0	0	0.944272002292154	0.458836731770212	0.190192383540032	1	0	0.149931849159473	0.201908223534757	0.214054077742232	0	0	0.807864953918151	0.340552027123824	0.175533546605899	1	0	0.198702830188679	0.11180152394775	0.170121390069679	0	0	0.794424602254279	0.137483185676516	0.17857925413033	1	0	0.775737466478796	0.0958592791236762	0.174021648626145	1	0	0.887152543895101	0.16215366653195	0.0748060826504229
2700081O15Rik	chr19	7484668	7492947	chr19	7492114	7500394	0.841866187186524	0.536812718841677	0.663263070248477	1	1	0.185916560117441	0.521096746696974	0.67360532889259	0	1	0.882216704073349	0.82851821785015	0.877163767036242	0	1	0.308632439800091	0.623398455247615	0.861124501511898	0	1	0.824697960937873	0.664342677045031	0.717866690039003	1	1	0.415683962264151	0.465166908563135	0.7380691528989	0	1	0.93919012941231	0.509346444640289	0.555633463341952	1	1	0.88277805554293	0.331394027544203	0.495727244839826	1	0	0.752256500067358	0.629035879473708	0.280862439195407
2700086A05Rik	chr6	52130706	52143180	chr6	52151122	52163596	0.922399924292609	0.189552380051102	0.555019939524081	1	1	0.91869110195577	0.384074442392385	0.407993338884263	1	0	0.980612196170192	0.406666348311924	0.190192383540032	1	0	0.986869604725125	0.342980463425716	0.214054077742232	1	0	0.475192206675899	0.637290482784967	0.706385030018844	0	1	0.544947387518142	0.625453555878084	0.741443533897191	0	1	0.975972911545062	0.142260772763115	0.426267584030851	1	0	0.970274078450979	0.218990045907004	0.174021648626145	1	0	0.984642327899771	0.463918451659257	0.277663350716508
2700089E24Rik	chr6	133070931	133076592	chr6	133055256	133060917	0.0868742310968108	0.421075044951263	0.700775669398308	0	1	0.755860207415826	0.580740635506938	0.821771330908453	1	1	0.7024736163507	0.967002530920204	0.965598843069372	0	1	0.153339391185825	0.841117673784643	0.961742407642754	0	1	0.638651449309966	0.837782340862423	0.963451509706823	0	1	0.777848330914369	0.676705370101596	0.962575047109865	1	1	0.770443898139988	0.900412820631755	0.973399360182304	0	1	0.42925321576292	0.553111222217172	0.952188965335904	0	1	0.451075486101756	0.709865732632808	0.93680704675928
2700089I24Rik	chr19	59546385	59614054	chr19	59567625	59635294	0.515945869215482	0.188464086306426	0.248740085016872	1	0	0.577496803523228	0.118388028602548	0.234278452167054	1	0	0.676901771644143	0.124349362494628	0.418072658749288	1	0	0.86715129486597	0.211812812358019	0.214054077742232	1	0	0.624850771214364	0.237476720309441	0.367807528813708	1	0	0.660513425253991	0.36955732946299	0.170121390069679	1	0	0.831021847024445	0.165592096108354	0.41399710767343	1	0	0.843779828189628	0.292623062588064	0.174021648626145	1	0	0.762988908347928	0.150074094032063	0.204215785091371
2700094K13Rik	chr2	84470059	84471547	chr2	84509377	84510865	0.968486798523706	0.700127756222201	0.960471536877164	1	0	0.481034237817872	0.635175451058389	0.946798720364608	0	0	0.952151282173726	0.993219043980708	0.946491958455673	0	0	0.274238982280781	0.669990913221263	0.935755291642929	0	0	0.994651640322812	0.981638890215367	0.91239756343398	0	0	0.838851596516691	0.511701741654572	0.883649590253736	1	0	0.335961779303307	0.357484113363329	0.783382269161664	0	0	0.493386664242534	0.34439343666197	0.682983478680047	1	0	0.822533566841798	0.5628452108312	0.806082650422893
2700097O09Rik	chr12	55963790	55998240	chr12	56146647	56181097	0.112945963849721	0.503122929876029	0.631053069810246	0	1	0.350523275086423	0.619642941705735	0.612033831456243	0	1	0.142877608519173	0.752638364930042	0.644243831894474	0	1	0.295456610631531	0.808496138119037	0.678820281344494	0	1	0.144859366792417	0.618260828040686	0.712958499496034	0	1	0.40107946298984	0.647178882438316	0.671852403698672	0	1	0.263555823553968	0.647479011085857	0.635654498444279	0	1	0.115176582882596	0.71042225353393	0.617336430167843	0	1	0.165701198976155	0.610534824195069	0.735965642666199
2810001G20Rik	chr11	63895678	63899453	chr11	63892985	63896761	0.0399829658370398	0.695514337087158	0.66427100223498	0	1	0.3735852630582	0.646114504901264	0.614750865506814	0	1	0.1721742037152	0.848956592330834	0.731758622200798	0	1	0.216447069513857	0.800545206724216	0.725491914632543	0	1	0.843082947328208	0.580058258917912	0.60572330075814	1	1	0.510794629898404	0.680379172714078	0.608834742977343	0	1	0.0737279094577671	0.582355396818034	0.411192427363162	0	0	0.34852961229035	0.53293032134903	0.49840045576055	0	0	0.154946337958597	0.558938434595177	0.816731670975941
2810002D19Rik	chr2	94207545	94212517	chr2	94246863	94251837	0.180325541781016	0.17999432194568	0.680266444629475	0	1	0.939906236681347	0.849955012549131	0.676935886761032	0	1	0.272360441239673	0.864380879614154	0.555151408913625	0	1	0.838618809631985	0.953657428441617	0.672728866295631	0	1	0.256315362208109	0.73181796475813	0.639072702572418	0	1	0.726959361393324	0.671398766328012	0.6405188658574	0	1	0.291803887007746	0.765156083306276	0.41929970638503	0	0	0.1436298350075	0.740375437480115	0.362767868881195	0	0	0.153666531950245	0.660334994835871	0.377755379289189
2810004N23Rik	chr8	127725444	127749119	chr8	127363254	127386929	0.542396138923062	0.889751111952304	0.606161532056619	0	1	0.623881233129706	0.88009660463134	0.581445286822385	0	1	0.304904254811136	0.765340719163364	0.806915289890004	0	1	0.161426624261699	0.713948205361199	0.913098733511547	0	1	0.12561482259682	0.703548063607278	0.730794513344143	0	1	0.310685776487663	0.758798984034833	0.710679696743941	0	1	0.212161974117538	0.717426596780927	0.735439765108024	0	1	0.34539339120949	0.771192218535521	0.666199219948289	0	1	0.327809960034128	0.788899366832817	0.293176738682677
2810006K23Rik	chr5	124588706	124602470	chr5	124778097	124791861	0.100217658748935	0.527254660736254	0.653578158552084	0	1	0.353696074252972	0.599706397689066	0.61273500153381	0	1	0.0884867007306241	0.426913709946994	0.658004294666725	0	1	0.284734211721945	0.567287596547024	0.703317410929489	0	1	0.100186237524474	0.34325008356812	0.63455892019808	0	1	0.141781567489115	0.272632438316401	0.621806389412332	0	1	0.319448954033118	0.501600259752308	0.762916867522679	0	1	0.415344757056497	0.576337439207309	0.596301327840834	0	1	0.125555705240469	0.454173963806188	0.254962969455279
2810008D09Rik	chr11	116892872	116895044	chr11	116938096	116940269	0.461199962146305	0.621841582284471	0.931241509268592	0	0	0.714400719799214	0.748401761613866	0.9342653052281	0	0	0.320758320997087	0.696480588319564	0.821552215259214	0	0	0.0572921399363925	0.640072694229896	0.214054077742232	0	0	0.174585740891075	0.49352943985483	0.782067575266226	0	0	0.477367561683599	0.464622641509434	0.853806038827293	1	0	0.398395101813628	0.686766547613526	0.888689250186248	0	0	0.968001454479342	0.73319394572974	0.863490950523686	0	0	0.861152274462257	0.770667744398042	0.85389368508699
2810011L19Rik	chr12	105737643	105784982	chr12	106574803	106622142	0.417762846597899	0.179710419229677	0.164073798150664	0	0	0.324051711890894	0.0826348439645783	0.199964941496122	0	0	0.883291151329927	0.0969390191490378	0.190192383540032	1	0	0.898091776465243	0.123307587460245	0.214054077742232	1	0	0.697674418604651	0.100042977890263	0.175533546605899	1	0	0.714940130624093	0.100825471698113	0.380998290897936	1	0	0.7355164896331	0.0822394359664177	0.17857925413033	1	0	0.913549384118904	0.169992273078496	0.379683597002498	1	0	0.741299564416902	0.145089586420585	0.243306016915728
2810013P06Rik	chr8	125928664	125930692	chr8	125566474	125568502	0.104192296772972	0.0521671240654869	0.962750339629256	0	0	0.054505848368613	0.622957806506606	0.95249572724484	0	0	0.0608853445394203	0.535456759467074	0.797142731933915	0	0	0.226079054975011	0.847887323943662	0.825627766335072	0	0	0.0508571701446922	0.108972828422711	0.861475086550682	0	0	0.631848693759071	0.554154571843251	0.886717209343091	1	0	0.0812189804721926	0.393524746045735	0.893948025768	0	0	0.190718603699832	0.133630289532294	0.87655024321837	0	0	0.110512371458081	0.569895370245633	0.857180419825584
2810021J22Rik	chr11	58683434	58700533	chr11	58680741	58697840	0.168543579066906	0.659411375035488	0.639072702572418	0	1	0.535113889283516	0.781929251314107	0.621587273763092	0	1	0.586600448880187	0.514445346449549	0.190192383540032	1	0	0.491458427987279	0.62925942753294	0.214054077742232	0	0	0.18704932906738	0.721025738980946	0.485297339936018	0	0	0.359261611030479	0.722106313497823	0.412770060037688	0	0	0.572174034046106	0.795445057748504	0.17857925413033	0	0	0.590836780146357	0.722785327939639	0.174021648626145	0	0	0.569401410031883	0.73671920607122	0.33235461676673
2810025M15Rik	chr1	159249028	159256913	chr1	159342482	159350367	0.0727264124160121	0.517554651272831	0.574740347955651	0	1	0.436165174977506	0.559217691906994	0.562820456637013	0	1	0.381357146268087	0.984480206293873	0.91748104649634	0	1	0.375011358473421	0.938028169014084	0.925062447960033	0	1	0.721837543574805	0.69022491762571	0.84473465094877	0	1	0.445301161103048	0.640239477503628	0.835444147421009	0	1	0.388747158959135	0.634120320979637	0.651781410228318	0	1	0.142152629425935	0.578610063178946	0.653578158552084	0	1	0.818626790605775	0.537069468768243	0.650247600683641
2810029C07Rik	chr12	112020124	112022210	chr12	112810527	112812613	0.730363395476483	0.133907447714583	0.595249572724484	1	0	0.967609035374343	0.145640952786854	0.422235856084842	1	0	0.633923881381023	0.409770307053149	0.190192383540032	1	0	0.164879600181736	0.43430258973194	0.214054077742232	0	0	0.161525237572227	0.283343679862471	0.839497786931943	0	0	0.17861030478955	0.335495283018868	0.844997589727858	0	0	0.121735702026996	0.0845586529987476	0.17857925413033	0	0	0.227307849643198	0.0861779010044998	0.174021648626145	0	0	0.774978669899861	0.478916879967668	0.19470616591437
2810032G03Rik	chr12	5402509	5442140	chr12	5383307	5422938	0.194567994700483	0.25858805715908	0.16902581182348	0	0	0.665980016100772	0.302836577165317	0.158070029361497	1	0	0.798194928608949	0.236999188195406	0.424689951356326	1	0	0.864334393457519	0.379373012267151	0.214054077742232	1	0	0.827849672890502	0.293586743708514	0.399272536044524	1	0	0.797804789550073	0.261202830188679	0.341688943424339	1	0	0.832645298947076	0.244909318614036	0.455760550418511	1	0	0.887641470842234	0.395345666106086	0.535650116131294	1	1	0.767434550271678	0.221204364812071	0.674700907138788
2810055G20Rik	chr16	77211919	77441020	chr16	77329572	77558673	0.761143181603104	0.374373048168827	0.222007975809632	1	0	0.654449022114884	0.36941800445139	0.284543582102634	1	0	0.46736068000573	0.950050140871974	0.552083789824269	0	1	0.793003180372558	0.951476601544752	0.558701082431307	0	1	0.814765292965952	0.831287904111552	0.428590209912792	0	0	0.914731494920174	0.846108490566038	0.426136114641308	0	0	0.445799897954451	0.594090635001623	0.645470879530216	0	1	0.194354802054452	0.603290759510931	0.618344362154345	0	1	0.677982846108941	0.396335713323454	0.622156974451115
2810403A07Rik	chr3	88771720	88798858	chr3	88489715	88516855	0.502318538847355	0.985615595722532	0.929620053464218	0	1	0.302457735473789	0.941374248236018	0.928393005828476	0	1	0.425958645718925	0.982952103528962	0.806214119812437	0	1	0.294229895502045	0.980372557928214	0.754678119111267	0	1	0.519029654744282	0.986342581538608	0.769577983259564	0	1	0.785966981132076	0.991518505079826	0.806915289890004	0	1	0.477689132148987	0.995315181594694	0.883255182085105	0	1	0.201945366119722	0.989864097086496	0.84837197072615	0	1	0.430284251650276	0.991333243522385	0.812962881809019
2810404M03Rik	chr8	43326083	43545019	chr8	42912620	43131556	0.803870540361503	0.333774959780449	0.283097418817652	1	0	0.73372164606715	0.370886016006061	0.224023839782637	1	0	0.61859510052051	0.473998376390812	0.190192383540032	1	0	0.90590640617901	0.552021808268969	0.214054077742232	1	0	0.929277493911466	0.570603123060026	0.175533546605899	1	0	0.941990203193033	0.514513788098694	0.170121390069679	1	0	0.81622524235818	0.431513521035298	0.388886454270564	1	0	0.463751647652379	0.401663560747239	0.365835487970551	0	0	0.55278638466029	0.276033948538327	0.48122178886016
2810405F15Rik	chr2	115765988	115767537	chr2	115900283	115901832	0.97104192296773	0.173133339642283	0.302730180989526	1	0	0.767059714921627	0.0306151441966188	0.271177527499014	1	0	0.904636836827277	0.471515209397832	0.190192383540032	1	0	0.971694684234439	0.49931849159473	0.214054077742232	1	0	0.95468220237811	0.358101332314598	0.175533546605899	1	0	0.97564404934688	0.528256531204644	0.170121390069679	1	0	0.989795445057749	0.518623312769609	0.17857925413033	1	0	0.896731966728785	0.389436843779828	0.174021648626145	1	0	0.985001571691589	0.432843863666981	0.0744116744817915
2810408A11Rik	chr11	69713552	69717181	chr11	69710859	69714488	0.13750354878395	0.563641525503927	0.628116920110434	0	1	0.237510062982431	0.362598854003883	0.564923966869714	0	1	0.107396972446397	0.154481638890215	0.190192383540032	0	0	0.22412539754657	0.248659700136302	0.214054077742232	0	0	0.0652786399885392	0.0906355952437801	0.49353608834743	0	0	0.436184687953556	0.169811320754717	0.170121390069679	0	0	0.872674984925089	0.172155480309847	0.521495245190411	1	1	0.551565837916458	0.140720876323803	0.174021648626145	1	0	0.62158157079348	0.430643495442094	0.582234103159648
2810408I11Rik	chr1	64614144	64624935	chr1	64726442	64737233	0.266584650326488	0.360509132204031	0.229589377273325	0	0	0.942700194156367	0.513614623289293	0.389587624348131	1	0	0.48278496728905	0.601833723317893	0.634602743327928	1	1	0.928668786915039	0.698000908677874	0.610412375651869	1	1	0.887684446779046	0.706031230600258	0.583592620184934	1	1	0.810050798258345	0.443577648766328	0.569306279854507	1	1	0.28002226448351	0.582401781158681	0.80126210613962	0	1	0.514885687014227	0.752693059406391	0.798413602699505	0	1	0.529929498405856	0.463828640711303	0.879486392918182
2810410L24Rik	chr11	120002739	120005946	chr11	120047963	120051170	0.805692249455853	0.390129648906975	0.295104956395986	1	0	0.972533977364209	0.0429038215655633	0.271484289407949	1	0	0.678907406523089	0.523900482307435	0.190192383540032	1	0	0.177782825988187	0.485324852339846	0.214054077742232	0	0	0.155221813666969	0.432262069624182	0.604408606862702	0	1	0.380215892597968	0.428474238026125	0.63986151890968	0	1	0.580244909318614	0.522658750405863	0.679609097681756	1	1	0.116949229580474	0.204445252488523	0.773434418686183	0	1	0.913018096906013	0.628317391890071	0.726938077917525
2810417H13Rik	chr9	65688328	65701557	chr9	65738129	65751358	0.24179047979559	0.296772972461437	0.684254349445637	0	1	0.571269593218734	0.42844627551262	0.637889478066524	1	1	0.1721742037152	0.344993075784347	0.489986414829747	0	0	0.483689232167197	0.493184915947297	0.214054077742232	1	0	0.459863425815386	0.349243111599255	0.391910250230071	0	0	0.379671625544267	0.547940856313498	0.398133134668478	0	0	0.58541676330071	0.518113085022496	0.40063105306981	1	0	0.545111585837007	0.40102722603518	0.629431614005872	1	1	0.118056491086263	0.602721271723023	0.715500241027214
2810428I15Rik	chr8	73433284	73435728	chr8	73028194	73030638	0.154490394624775	0.528484905838932	0.557342565406021	0	0	0.123502391438178	0.552280153430885	0.772601779219072	0	0	0.658373525619598	0.551167566018815	0.955519523204347	1	0	0.743661971830986	0.589913675601999	0.96139182260397	1	0	0.386036960985626	0.150733011795043	0.925938910556992	0	0	0.61783381712627	0.439586357039187	0.932687672553574	1	0	0.0783895356927501	0.307528178486943	0.953941890529822	0	0	0.732057633743921	0.283578019180946	0.934133835838556	1	0	0.410660559522206	0.510979388387444	0.929006529646347
2810433D01Rik	chr11	102435596	102440506	chr11	102480820	102485730	0.57426421879436	0.459354594492287	0.230860248038915	1	0	0.93446038736563	0.379552019699768	0.154564178973662	1	0	0.732247743660761	0.142638842462156	0.190192383540032	1	0	0.778736937755566	0.286097228532485	0.214054077742232	1	0	0.444343632109259	0.155484456329688	0.175533546605899	0	0	0.563679245283019	0.239477503628447	0.170121390069679	1	0	0.835660281089104	0.0997727167308317	0.17857925413033	1	0	0.479819099131858	0.0913594836598336	0.174021648626145	1	0	0.751178768691904	0.383851991557771	0.0557430211665717
2810442I21Rik	chr11	16836725	16851096	chr11	16836725	16851096	0.195561654206492	0.113703037759061	0.44730268635786	0	0	0.515224700478288	0.504238291423971	0.373986590122267	1	0	0.211833245785779	0.622510863855594	0.190192383540032	0	0	0.423398455247615	0.637437528396184	0.214054077742232	0	0	0.497827228881142	0.319468984289193	0.175533546605899	1	0	0.896770682148041	0.478047895500726	0.170121390069679	1	0	0.335961779303307	0.341759821884132	0.17857925413033	0	0	0.622198990954957	0.326939684559793	0.389105569919804	1	0	0.612465759576092	0.560510126184382	0.39681844077304
2810442N19Rik	chr1	163841645	163853162	chr1	163935099	163946616	0.454670199678244	0.538326866660358	0.290503527761953	0	0	0.2053795520197	0.154827863806412	0.356676453832333	0	0	0.62148416981042	0.700587364500263	0.470309829528025	0	0	0.697046796910495	0.743889141299409	0.214054077742232	0	0	0.763884246215558	0.632133135953393	0.175533546605899	1	0	0.686819666182874	0.583771770682148	0.471975108462246	1	0	0.575861589127511	0.357669650725915	0.17857925413033	1	0	0.463478932775783	0.500340893595746	0.174021648626145	0	0	0.655081054380529	0.467780322421303	0.1717866690039
2810454H06Rik	chr6	134863653	134866478	chr6	134847978	134850803	0.0954859468155579	0.508611715718747	0.555195232043473	0	1	0.237510062982431	0.449400956575271	0.53065427932863	0	1	0.848526813428203	0.646912754882766	0.190192383540032	1	0	0.191322126306224	0.348705134029986	0.214054077742232	0	0	0.0790554414784394	0.494054725180268	0.175533546605899	0	0	0.376088534107402	0.245328374455733	0.170121390069679	0	0	0.489772252887425	0.308455865299875	0.471186292124984	1	0	0.27332848506886	0.0976773783009863	0.174021648626145	0	0	0.441286092774709	0.268804167227985	0.300801963276217
2810459M11Rik	chr1	87877033	87886626	chr1	87942437	87952031	0.946957509226838	0.377117441090186	0.344318331215215	1	0	0.873940427144007	0.228488895202917	0.264647881151672	1	0	0.929229740700062	0.273387135284848	0.190192383540032	1	0	0.959291231258519	0.335029532030895	0.214054077742232	1	0	0.840170001432596	0.152977412731006	0.175533546605899	1	0	0.905342888243832	0.283653846153846	0.170121390069679	1	0	0.172410594183404	0.731944895403312	0.936105876681713	0	1	0.572337621017227	0.752647606926958	0.930759454840265	0	1	0.892002335084647	0.74480219138713	0.78706341206889
2810468N07Rik	chr17	25298410	25302643	chr17	25707755	25711988	0.869877921832119	0.323270559288351	0.59533721898418	1	1	0.878510205048066	0.0376947483070512	0.514615013804286	1	1	0.892937300033427	0.125113413877083	0.190192383540032	1	0	0.806133575647433	0.188959563834621	0.214054077742232	1	0	0.745929038727854	0.068525858363975	0.175533546605899	1	0	0.821933962264151	0.1966618287373	0.170121390069679	1	0	0.951760285727538	0.215965490050559	0.17857925413033	1	0	0.955820189991364	0.0922685332484887	0.174021648626145	1	0	0.964075620818178	0.271184157348781	0.10478110346641
2810471M01Rik	chr11	28581563	28593276	chr11	28581563	28593276	0.47925144317214	0.091889845746191	0.107454314387134	1	0	0.391035658474215	0.15939764171047	0.142206056356545	0	0	0.745212740556802	0.779618929373	0.190192383540032	0	0	0.961835529304861	0.810517946388005	0.214054077742232	0	0	0.853708036865479	0.714817821498496	0.175533546605899	1	0	0.958000725689405	0.608263788098694	0.170121390069679	1	0	0.373950554292871	0.503362864696878	0.17857925413033	0	0	0.147470569519567	0.504386164265261	0.174021648626145	0	0	0.762854191925996	0.410840181418115	0.465007230816425
2810474O19Rik	chr6	149266583	149292833	chr6	149257935	149284185	0.853648149900634	0.871344752531466	0.843639072702572	0	1	0.586683714542785	0.897428612018753	0.811998772952364	0	1	0.558569313786352	0.996657275201757	0.732021560979885	0	1	0.84961381190368	0.997001363016811	0.702265655813138	0	1	0.931689031087341	0.997612339429827	0.83246417459135	0	1	0.93205732946299	0.997686865021771	0.886629563083395	0	1	0.575073055336518	0.996335637088919	0.83859941277006	0	1	0.14726603336212	0.988909595018408	0.679872036460844	0	1	0.551394314966994	0.991782298262158	0.961479468863666
2900005J15Rik	chr5	24611039	24613072	chr5	24606792	24608825	0.987981451689221	0.478991199015804	0.354792059248872	1	0	0.711654117535635	0.530567788985178	0.574652701695955	1	0	0.18236951434984	0.297860656129125	0.190192383540032	0	0	0.0885960926851431	0.232303498409814	0.214054077742232	0	0	0.0608375913280168	0.0496633398596056	0.613260879091985	0	0	0.343523222060958	0.117607039187228	0.657303124589158	0	0	0.0904262720905422	0.33183357298576	0.579604715368772	0	0	0.185991545838826	0.278123721649016	0.590209912791972	0	0	0.635008307512686	0.390991961920158	0.678951750734037
2900009J06Rik	chr1	129581162	129601600	chr1	129650193	129670631	0.831929592126431	0.415113087915208	0.16670318594154	1	0	0.802291992233745	0.379457309276886	0.345107147552478	1	0	0.254023208060742	0.507091351893415	0.190192383540032	0	0	0.366151749204907	0.495093139482054	0.214054077742232	0	0	0.679528198271334	0.623895706986295	0.924580393531706	0	1	0.53814404934688	0.68577648766328	0.903194706165914	0	1	0.4839742103066	0.558699383088269	0.706604145668084	1	1	0.601745375210218	0.795872914867506	0.721679302335773	0	1	0.78669899860793	0.314832278054695	0.233577282089487
2900011O08Rik	chr16	13900214	14015072	chr16	13986729	14101587	0.407021860509132	0.136131352323271	0.436872781454051	0	0	0.471610550741109	0.15520670549794	0.351943555808756	0	0	0.603600592139821	0.147223150756888	0.647486743503221	1	1	0.70872330758746	0.234257155838255	0.681712607914457	1	1	0.457762284513634	0.166849720643713	0.627591042552259	0	1	0.34919267053701	0.225689404934688	0.604320960603006	0	1	0.58527761027877	0.267452108168282	0.559446075638722	1	1	0.578519158220081	0.299213672105813	0.497392523774048	1	0	0.698459742242579	0.170775517535588	0.48293089092423
2900026A02Rik	chr5	113326627	113403616	chr5	113515342	113592333	0.30647298192486	0.332875934513107	0.364301678425873	0	0	0.216673769948383	0.217123644457072	0.421797624786362	0	0	0.563726660617927	0.627381691418748	0.739734431833121	0	1	0.256338028169014	0.548205361199455	0.741355887637495	0	1	0.200038202569123	0.402082040017191	0.645558525789912	0	1	0.145273947750363	0.449201741654572	0.660107804899426	0	1	0.169302843360082	0.602393431977364	0.763135983171918	0	1	0.378210081359938	0.590700422708059	0.858275998071782	0	1	0.392967802775158	0.747137276033949	0.766115956001578
2900041M22Rik	chr11	117427336	117429507	chr11	117472560	117474731	0.962761427084319	0.526497586826914	0.118059511810334	1	0	0.0454136477719373	0.0382393332386229	0.0607169464043122	0	0	0.956831096891266	0.517095649682441	0.190192383540032	1	0	0.720990458882326	0.243684688777828	0.214054077742232	1	0	0.877799532018528	0.466095219903539	0.175533546605899	1	0	0.731993831640058	0.291636429608128	0.170121390069679	1	0	0.950044065123614	0.134885662600306	0.17857925413033	1	0	0.991818553702104	0.465183400754511	0.174021648626145	1	0	0.892653464457317	0.182720373613543	0.0487313203909023
2900052N01Rik	chr9	46664597	46678361	chr9	46721685	46735449	0.847591558625911	0.22035582473739	0.478066523511109	1	0	0.403632144717526	0.363924799924232	0.407686576975328	0	0	0.644047562198558	0.188959457523518	0.190192383540032	1	0	0.674329850068151	0.228055429350295	0.214054077742232	1	0	0.753641182369514	0.143140251181892	0.175533546605899	1	0	0.667543541364296	0.229907474600871	0.170121390069679	1	0	0.882925924207987	0.174938540748643	0.17857925413033	1	0	0.961683559838189	0.487909640470888	0.174021648626145	1	0	0.61349858547757	0.122906282275809	0.1452736754459
2900055J20Rik	chr18	40382935	40383661	chr18	40416615	40417341	0.971136557206397	0.0173417242358285	0.0391559665191288	1	0	0.954657385045224	0.0356111190036464	0.0607169464043122	1	0	0.971730098849148	0.886753259156678	0.886980148122179	0	0	0.945979100408905	0.462835074965925	0.891581576756212	1	0	0.993171290769304	0.510529583114465	0.765940663482186	1	0	0.987096335268505	0.305039005805515	0.729918050747184	1	0	0.998144626374136	0.418085254418108	0.949340461895789	1	0	0.989545929730467	0.0134312076723785	0.943862570664797	1	0	0.978153486910054	0.207171404194171	0.938603795083045
2900057B20Rik	chr18	76216921	76223836	chr18	76251210	76258125	0.937446768240749	0.0859278887101353	0.321442657434594	1	0	0.0945446796419946	0.0412227115594071	0.267277268942548	0	0	0.528007258488133	0.134234277255145	0.513168850519304	1	1	0.429622898682417	0.201771921853703	0.214054077742232	0	0	0.376008786590898	0.0837113795902774	0.175533546605899	0	0	0.444892960812772	0.253084179970972	0.170121390069679	0	0	0.631105338837608	0.40783431513521	0.510627108988124	1	1	0.608472342166265	0.41802645334303	0.174021648626145	1	0	0.726121514212583	0.231487718352867	0.0208378982426925
2900060B14Rik	chr1	120286214	120286811	chr1	120355245	120355842	0.873876218415823	0.821330557395666	0.967483237652833	0	0	NA	NA	NA	NA	NA	0.0607898381166133	0.334129220190058	0.96226828520093	0	0	0.275374829622899	0.764334393457519	0.947061659143696	0	0	0.156439520557758	0.0662575808223103	0.929620053464218	0	0	0.79186320754717	0.789867561683599	0.95144397212849	0	0	0.0484948281460179	0.163272879076024	0.80932556203164	0	0	0.371119494568429	0.338030089541384	0.94504579517069	0	0	0.918002604517491	0.217611926893888	0.882773127656777
2900076A07Rik	chr7	81397062	81405011	chr7	88668435	88676384	0.355067663480647	0.552285416863821	0.697620404049257	0	1	0.471160676232419	0.916631150258086	0.815592269599895	0	1	0.734181748722602	0.962036196934244	0.93299443446251	0	1	0.614220808723308	0.872557928214448	0.936018230422017	0	1	0.535003103958741	0.950766439043026	0.523291993514177	0	1	0.487073657474601	0.841391509433962	0.431570182742451	0	0	0.240873880977782	0.82262628136741	0.548972347605066	0	1	0.617744647970547	0.923458024635244	0.584030851483413	0	1	0.265930216893439	0.792536710224976	0.546649721723125
2900079G21Rik	chr9	112101462	112193814	chr9	112159077	112251429	0.704646541118577	0.215813381281348	0.347780358473202	1	0	0.778945872993323	0.384476961689634	0.281169201104343	1	0	0.800152810276491	0.473711857122391	0.190192383540032	1	0	0.945297592003635	0.497319400272603	0.214054077742232	1	0	0.94283940595005	0.570125590945991	0.175533546605899	1	0	0.89622641509434	0.455324746008708	0.170121390069679	1	0	0.889651653601744	0.341574284521546	0.363469038958762	1	0	0.756738330075906	0.44593427571474	0.174021648626145	1	0	0.411873007319592	0.213929678027752	0.248258030588545
2900092D14Rik	chr1	42644881	42647722	chr1	42757180	42760021	0.734456326298855	0.590564966404845	0.185328016126912	1	0	0.987877065871099	0.260761471799972	0.407818046364871	1	0	0.991547681581586	0.853039491905831	0.190192383540032	0	0	0.998591549295775	0.736324398000909	0.214054077742232	0	0	0.995558951339478	0.992454992598252	0.87466584863491	0	1	0.986574746008708	0.982719521044993	0.871203821376923	0	1	0.999072313187068	0.654854121248666	0.17857925413033	1	0	0.991568565065224	0.814735693832099	0.174021648626145	0	0	0.98185818851318	0.473573128564372	0.965335904290284
3010026O09Rik	chr11	50018273	50043537	chr11	49988352	50013617	0.119239140721113	0.779407589665941	0.548139708137955	0	1	0.20121229341289	0.61154520054932	0.551557912266094	0	1	0.207105677856836	0.34683157442338	0.645952933958543	0	1	0.230395274875057	0.437346660608814	0.576537096279416	0	1	0.158779427916527	0.50303232892412	0.696963057101538	0	1	0.193078737300435	0.686819666182874	0.68228230860248	0	1	0.142631847488288	0.520293149032886	0.704719751084622	0	1	0.325394300259079	0.540929957729194	0.668434199570533	0	1	0.138308859850016	0.532219677578697	0.319865024760068
3010033K07Rik	chr8	111442380	111473806	chr8	111077151	111108577	0.595154726980221	0.142992334626668	0.421403216617731	1	0	0.581853482975802	0.163138703414311	0.295981418992945	1	0	0.579365837352562	0.181939735447209	0.190192383540032	1	0	0.849750113584734	0.29263970922308	0.214054077742232	1	0	0.832147461916814	0.266176400362924	0.175533546605899	1	0	0.888379898403483	0.37041908563135	0.170121390069679	1	0	0.875968273110998	0.324180156779071	0.17857925413033	1	0	0.729330484977955	0.458388255079315	0.174021648626145	1	0	0.919843728950559	0.203781040908887	0.251369472807748
3100003L05Rik	chr7	124416817	124500083	chr7	131769183	131852449	0.401864294501751	0.11682596763509	0.384022086857443	0	0	0.594639390064877	0.187763413363641	0.277882466365748	1	0	0.787545962465976	0.348837209302326	0.190192383540032	1	0	0.80736029077692	0.300408905043162	0.214054077742232	1	0	0.929516259968483	0.515639176734635	0.175533546605899	1	0	0.797850145137881	0.318169448476052	0.170121390069679	1	0	0.775407022589174	0.236049909550536	0.17857925413033	1	0	0.732262169901368	0.283941639016408	0.174021648626145	1	0	0.635906416992231	0.208047060936728	0.554362592576362
3110001I22Rik	chr16	13585597	13591963	chr16	13672112	13678478	0.0658654301126147	0.482539982965837	0.626889872474692	0	1	0.455817587725529	0.633612729080835	0.726236907839958	0	1	0.29931712907693	0.833484551836111	0.475743897629169	0	0	0.726351658337119	0.942389822807815	0.629387790876024	0	1	0.379447017811948	0.566830619359152	0.519523204347255	0	1	0.682102685050798	0.717343976777939	0.463561067531443	0	0	0.930516257711397	0.84308177559256	0.672816512555327	0	1	0.217399209126858	0.793191218580974	0.56501161312941	0	1	0.136243208047061	0.657775382819166	0.554888470134537
3110002H16Rik	chr18	12312265	12333505	chr18	12327238	12348478	0.103198637266963	0.730434371155484	0.905911740216486	0	1	0.471160676232419	0.843348960553109	0.901441780971997	0	1	0.300558712573421	0.66969103672222	0.767277268942548	0	1	0.304679691049523	0.748387096774194	0.771681493492265	0	1	0.126020724893749	0.724416216990593	0.659713396730795	0	1	0.229136429608128	0.80102503628447	0.643586484946755	0	1	0.544134700125238	0.833897676144534	0.86064244708357	0	1	0.435934730239535	0.872414890232262	0.817126079144572	0	1	0.301989312497193	0.859625488347029	0.507186993295061
3110009E18Rik	chr1	121948732	122015728	chr1	122017763	122084766	0.383647203558247	0.606747421216996	0.499802795915684	0	0	0.455178292371075	0.63384950513804	0.49840045576055	0	0	0.190726326345447	0.260350508571701	0.5185590954906	0	1	0.312812358019082	0.3664697864607	0.570445681230554	0	1	0.14407143880426	0.218566448593668	0.485341163065866	0	0	0.261883164005806	0.418042452830189	0.713791138963145	0	1	0.150285263694977	0.344171807597755	0.610324729392173	0	1	0.262942593518476	0.35825644288896	0.530961041237565	0	1	0.210112712739683	0.390902150972203	0.32832288882072
3110009F21Rik	chr12	110599460	110605880	chr12	111389863	111396283	0.43068042017602	0.0523327339831551	0.118366273719269	0	0	0.0840081450963679	0.0617985509305299	0.14019019238354	0	0	0.306599493815959	0.101809846712191	0.190192383540032	0	0	0.714811449341209	0.134779645615629	0.214054077742232	1	0	0.322214793944893	0.0823026598538752	0.175533546605899	0	0	0.309234397677794	0.144820391872279	0.170121390069679	0	0	0.17709541258871	0.0846050373393942	0.17857925413033	0	0	0.202445343393482	0.0855415662924413	0.174021648626145	0	0	0.780052988459293	0.213031568548206	0.0208378982426925
3110015C05Rik	chr13	112332346	112350309	chr13	112001676	112019639	0.208053373710609	0.232374373048169	0.189491213462466	0	0	0.370980726428944	0.358005398494104	0.12577238266357	0	0	0.815362208108495	0.367986247075116	0.190192383540032	1	0	0.684189004997728	0.253112221717401	0.214054077742232	1	0	0.784394250513347	0.351368129506709	0.175533546605899	1	0	0.870736574746009	0.193350870827286	0.170121390069679	1	0	0.825965953893965	0.31137807876061	0.17857925413033	1	0	0.8485977910095	0.490454979319122	0.174021648626145	1	0	0.855539090215097	0.52243028425165	0.405276304833691
3110021A11Rik	chr6	119813811	119814633	chr6	119798210	119799034	0.133954764833917	0.212169963092647	0.0391559665191288	0	0	0.548183927641237	0.287446133446986	0.0607169464043122	1	0	0.783224296833962	0.0702927271859033	0.190192383540032	1	0	0.491367560199909	0.0638800545206724	0.214054077742232	1	0	0.296857838689652	0.139558760326632	0.175533546605899	0	0	0.209996371552975	0.0877630624092888	0.170121390069679	0	0	0.767475300338606	0.0423257108400204	0.17857925413033	1	0	0.211717649197764	0.0374301168128721	0.174021648626145	0	0	0.801293277650546	0.38798329516368	0.653753451071476
3110021N24Rik	chr4	108217580	108279836	chr4	108392253	108454509	0.92429260906596	0.224519731238762	0.418554713177615	1	0	0.963678552824738	0.260832504617133	0.354047066041457	1	0	0.229119908313834	0.78305716059405	0.516981462816074	0	1	0.650340754202635	0.888686960472512	0.557342565406021	0	1	0.56143450647056	0.468888782770641	0.530873394977869	1	1	0.636792452830189	0.603864296081277	0.454445856523073	1	0	0.229741639222598	0.56060114105478	0.497918401332223	0	0	0.118858233716649	0.572155811099495	0.575529164292914	0	1	0.51385333872199	0.530243836723697	0.66659362811692
3110035E14Rik	chr1	9586480	9612356	chr1	9591347	9617223	0.389987697548973	0.34569887385256	0.384898549454402	0	0	0.903537434294644	0.44286593739641	0.290284412112713	1	0	0.487035003103959	0.623227162026646	0.190192383540032	0	0	0.628169014084507	0.610131758291686	0.214054077742232	0	0	0.591614536077551	0.427104722792608	0.175533546605899	1	0	0.488706458635704	0.386384252539913	0.170121390069679	1	0	0.547427988311146	0.440419314439445	0.377185678601166	1	0	0.711922185355211	0.435389300486342	0.174021648626145	1	0	0.71543401140599	0.331043154160492	0.234760506595381
3110039I08Rik	chr9	41127629	41183148	chr9	41184643	41240162	0.779360272546607	0.179899687707012	0.362504930102108	1	0	0.61107164843491	0.194629919022588	0.185284192997064	1	0	0.813666969103672	0.713003199465164	0.190192383540032	1	0	0.895002271694684	0.768287142208087	0.214054077742232	0	0	0.894656415643952	0.436130079747863	0.175533546605899	1	0	0.863751814223512	0.406431422351234	0.170121390069679	1	0	0.875226123660652	0.432302054826291	0.17857925413033	1	0	0.904049815917458	0.568065087950548	0.359437311012753	1	0	0.816785666172706	0.347972517849926	0.25789911915509
3110039M20Rik	chr12	50265778	50283472	chr12	50490638	50508333	0.973218510457083	0.144175262610012	0.134011131074981	1	0	0.956433205474262	0.510347113699863	0.131557035803497	1	0	0.974977317224583	0.50771214364166	0.190192383540032	1	0	0.991731031349387	0.435506587914584	0.214054077742232	1	0	0.990926889833341	0.464399980898715	0.175533546605899	1	0	0.994874818577649	0.533018867924528	0.170121390069679	1	0	0.994341110441115	0.462150378032376	0.17857925413033	1	0	0.971137675560202	0.326848779600927	0.174021648626145	1	0	0.985450626431362	0.36885356324936	0.244883649590254
3110040N11Rik	chr7	81655699	81662966	chr7	88927072	88934339	0.216948992145358	0.764029525882464	0.821245453350278	0	1	0.0934791873845717	0.809111142681252	0.732678907927604	0	1	0.345255718447066	0.562246311064419	0.58346115079539	0	1	0.176556110858701	0.573012267151295	0.813444936237346	0	1	0.211928752208586	0.727878324817344	0.775362636399492	0	1	0.0913461538461538	0.568441582002903	0.751259914983128	0	1	0.433044204276636	0.775824481654993	0.615583504973925	0	1	0.542338984591609	0.681605381573565	0.558876374950699	0	1	0.305985899681171	0.619246486146661	0.684254349445637
3110043O21Rik	chr4	35380168	35414767	chr4	35138530	35173129	0.473502413173086	0.672802119806946	0.711205574302117	0	1	0.534877113226311	0.771298006345598	0.659231342302467	0	1	0.67107587985292	0.95716536937109	0.888031903238529	0	1	0.821535665606542	0.958200817810086	0.913274026030939	0	1	0.715199847189724	0.958836731770212	0.861694202199921	0	1	0.703623911465893	0.926297169811321	0.858889521889653	0	1	0.41486154274317	0.931397560183682	0.896752706078268	0	1	0.545793373028499	0.943502568065088	0.848284324466453	0	1	0.155305581750415	0.778391485922134	0.852841929970638
3110045C21Rik	chr1	171806083	171809071	chr1	171899539	171902527	0.269423677486515	0.465127283051008	0.46299136684342	0	0	0.806388218023393	0.542927499171284	0.0607169464043122	1	0	0.095124397115706	0.674776753736689	0.667733029492966	0	1	0.783007723761926	0.729123125851886	0.686971383496209	0	1	0.0439329544911895	0.495558951339478	0.9024497129585	0	1	0.925888969521045	0.854317851959361	0.901003549673518	0	1	0.416345841643861	0.582564126350944	0.836758841316447	0	1	0.684241625380664	0.7180128175992	0.691397519610851	0	1	0.680093403385873	0.464277695451076	0.378281256847364
3110047P20Rik	chr5	63928237	64089676	chr5	64040341	64201782	0.867606700104098	0.3178764076843	0.217143608396512	1	0	0.781218923142492	0.358100108916986	0.242122792409834	1	0	0.772885726565111	0.261974117759419	0.441605679477628	1	0	0.928214447978192	0.36424352567015	0.464656645777641	1	0	0.834869394966812	0.426818203524187	0.355011174898111	1	0	0.883254716981132	0.462944484760523	0.46001139401376	1	0	0.763416670532028	0.377243842478779	0.401332223147377	1	0	0.6762419890005	0.471660379073678	0.389324685569043	1	0	0.854191925995779	0.25470384839912	0.435338971909374
3110056K07Rik	chr12	71910219	71934428	chr12	72092601	72116810	0.385114034257594	0.865430112614744	0.825803058854463	0	1	0.32064213666714	0.929393379741441	0.801831806827644	0	1	0.365717969533451	0.981710520032472	0.8621324334984	0	1	0.378555202180827	0.981235801908224	0.863753889302774	0	1	0.606131512344205	0.956926603314073	0.877601998334721	0	1	0.406703555878084	0.918632075471698	0.873000569700688	0	1	0.279790342780277	0.909411382717195	0.90052149524519	0	1	0.14858415526567	0.914503886186992	0.880012270476357	0	1	0.417890340832548	0.93632403790022	0.876725535737762
3110062M04Rik	chr6	34801922	34808217	chr6	34821770	34828065	0.356629128418662	0.534021008800984	0.829659494281082	0	1	0.263366008429228	0.601363830089501	0.841535562469872	0	1	0.415452939210162	0.771691896280025	0.875104079933389	0	1	0.1145388459791	0.687051340299864	0.884219290941759	0	1	0.358602741034335	0.390119860560623	0.90393969937333	0	1	0.144412191582003	0.567489114658926	0.908497304877514	0	1	0.0801985249779674	0.484646783245976	0.86151890968053	0	1	0.512885777919185	0.499568201445389	0.874271440466278	1	1	0.142574879877857	0.536575508554493	0.674043560191069
3110070M22Rik	chr13	120606131	120607257	chr13	120276063	120277191	0.0808649569414214	0.0953913125768903	0.0391559665191288	0	0	0.512975327934839	0.390727849599848	0.552215259213813	1	0	0.442529010075928	0.114989733059548	0.190192383540032	0	0	0.074011812812358	0.124988641526579	0.214054077742232	0	0	0.211069194403324	0.370039635165465	0.175533546605899	0	0	0.112164368650218	0.129989114658926	0.170121390069679	0	0	0.453221392457906	0.237070365044761	0.17857925413033	0	0	0.43370755874733	0.0789509567746921	0.174021648626145	0	0	0.252952534914006	0.309892675917194	0.901091195933214
3110079O15Rik	chr1	89301434	89306629	chr1	89366838	89372034	0.915113087915208	0.551102488880477	0.216398615189097	1	0	0.87218828432069	0.202869725813326	0.0607169464043122	1	0	0.952724320710568	0.19889212549544	0.190192383540032	1	0	0.786642435256702	0.106042707860064	0.214054077742232	1	0	0.837758464256721	0.220476577049807	0.175533546605899	1	0	0.794040275761974	0.282202467343977	0.170121390069679	1	0	0.510830743540981	0.0792244538243889	0.17857925413033	1	0	0.739625471569474	0.17912822144448	0.598141899294448	1	1	0.942027033095334	0.459989222686245	0.268416670318594
3110082I17Rik	chr5	139613380	139714176	chr5	139835692	139936488	0.161114791331504	0.526024415633576	0.592269599894825	0	1	0.133304920206469	0.481081593029313	0.58346115079539	0	1	0.390286996800535	0.573086290053006	0.732810377317148	0	1	0.127487505679237	0.50145388459791	0.73955913931373	0	1	0.193973544720882	0.293825509765532	0.586528769884745	0	1	0.17919992743106	0.341074020319303	0.593102239361935	0	1	0.261793218609397	0.467739691080291	0.779788772514133	0	1	0.324757965547021	0.386618790054997	0.77878084052763	0	1	0.382325205442543	0.446090978490278	0.19343529514878
3110082J24Rik	chr5	30434370	30436873	chr5	30430123	30432626	0.991861455474591	0.977760953913126	0.242867785617249	0	0	0.966567220722641	0.349670881280485	0.217888601603927	1	0	0.98223580535791	0.450217277111886	0.697795696568649	1	1	0.938618809631985	0.294593366651522	0.729611288838249	1	1	0.979513872307913	0.555393725228022	0.539813313466848	1	1	0.963488751814224	0.162191582002903	0.658223410315965	1	1	0.988218377475764	0.2017718818127	0.862526841667032	1	1	0.97077405572474	0.0784282532612154	0.76966562951926	1	1	0.990300417620908	0.397009295433113	0.937771155615934
3110099E03Rik	chr2	115184953	115203642	chr2	115319248	115337937	0.27576417147724	0.382133055739567	0.199132302029011	0	0	0.715537244873798	0.246105033858976	0.145317498575748	1	0	0.567809560192923	0.351129363449692	0.482624129015294	1	0	0.924784189004998	0.564766015447524	0.214054077742232	1	0	0.925648249844802	0.688481925409484	0.371663964240326	1	0	0.978229317851959	0.820618650217707	0.170121390069679	0	0	0.73769655364349	0.492369775963635	0.490161707349139	1	0	0.426185173401209	0.476432889414118	0.557780796704501	0	1	0.694508060532579	0.407606987291751	0.754546649721723
3300005D01Rik	chr17	5755138	5759722	chr17	5798656	5803240	0.0711649474779975	0.338979842907164	0.858363644331478	0	1	0.126438414547521	0.449400956575271	0.873219685349928	0	1	0.834630628909794	0.737070818012511	0.190192383540032	0	0	0.362835074965925	0.472603362108133	0.214054077742232	0	0	0.469223055250466	0.180507139105105	0.175533546605899	0	0	0.301206458635704	0.198022496371553	0.170121390069679	0	0	0.541537177049028	0.259358040725451	0.479775625575179	1	0	0.488250534066633	0.197854642970774	0.174021648626145	1	0	0.600835241815977	0.447033993443801	0.343967746176432
3425401B19Rik	chr14	31488210	31514364	chr14	33472304	33498458	0.281252957319958	0.136604523516608	0.514352075025198	0	1	0.249704029928494	0.234266230998721	0.55164555852579	0	1	0.666778090826608	0.694522706652022	0.904859985100136	0	1	0.627578373466606	0.720763289413903	0.92957623033437	0	1	0.743183229072155	0.116589465641564	0.175533546605899	1	0	0.571843251088534	0.132846516690856	0.170121390069679	1	0	0.821234751148012	0.105338837608423	0.17857925413033	1	0	0.825189764101632	0.145811554020272	0.174021648626145	1	0	0.758273833580313	0.195002020746329	0.20382137692274
3632451O06Rik	chr14	48603969	48705318	chr14	50301693	50403042	0.364389135989401	0.3893252578783	0.368026644462948	0	0	0.353411942984325	0.150589572382441	0.306718085805688	0	0	0.335514063320758	0.577909364404756	0.616240851921644	0	1	0.742526124488869	0.632303498409814	0.676892063631185	0	1	0.775559906403706	0.570650876271429	0.602699504798633	1	1	0.800253991291727	0.618559506531205	0.607826810990841	1	1	0.681154042395287	0.376594461709727	0.564704851220474	1	1	0.583609835916549	0.45979728194173	0.627065164994084	1	1	0.534509856751538	0.401769275674705	0.460361979052544
3830406C13Rik	chr14	11077469	11096498	chr14	13116716	13135745	0.464228257783666	0.693763603671808	0.595643980893115	0	1	0.819268835535351	0.900601411185301	0.634471273938385	0	1	0.532018528246025	0.865144930996609	0.655331083746001	0	1	0.665651976374375	0.87005906406179	0.650379070073185	0	1	0.593023255813954	0.940212979322859	0.770761207765459	0	1	0.765602322206096	0.952920899854862	0.75673780621412	0	1	0.592049724013173	0.893084094809592	0.661378675665016	0	1	0.278941866278806	0.902049906822417	0.575047109864587	0	1	0.558579190803359	0.903812474740671	0.565362198168193
3830408C21Rik	chr13	108142954	108153903	chr13	107812649	107823598	0.781726128513296	0.178480174126999	0.560234891975985	1	1	0.667566415684046	0.360231093431832	0.48122178886016	1	0	0.255169285134425	0.41612148416981	0.190192383540032	0	0	0.389413902771468	0.326351658337119	0.214054077742232	0	0	0.424311159925505	0.290196265698868	0.175533546605899	0	0	0.478909651669086	0.311955732946299	0.170121390069679	1	0	0.406651514448722	0.449580221717148	0.45874052324817	0	0	0.701649925003409	0.57520112722149	0.174021648626145	1	0	0.504423189186762	0.361803403834927	0.620184933607958
3930402G23Rik	chr8	10924398	10928429	chr8	10924426	10928457	0.335028863442794	0.150468439481404	0.245760112187212	0	0	0.804044135057063	0.46095562816688	0.491695516893817	1	0	0.894513156009742	0.622892889546822	0.190192383540032	1	0	0.855883689232167	0.490731485688323	0.214054077742232	1	0	0.314407143880426	0.0928561195740414	0.175533546605899	0	0	0.576265420899855	0.278256531204644	0.170121390069679	1	0	0.502435177883946	0.109049584860151	0.17857925413033	1	0	0.501022680787237	0.143402572610336	0.174021648626145	1	0	0.69630427949167	0.315595671112309	0.0845348174766642
4430402I18Rik	chr19	28989060	29030151	chr19	28997553	29038644	0.777940758966594	0.445206775811489	0.395153161838819	1	0	0.641426338968603	0.301486953639248	0.378456549366756	1	0	0.165417124301609	0.589179122295974	0.526578728252772	0	1	0.452112676056338	0.71685597455702	0.640606512117095	0	1	0.29931712907693	0.443961606418032	0.547131776151453	0	1	0.631803338171263	0.557828374455733	0.458871992637714	1	0	0.599007375110163	0.45275754905144	0.17857925413033	1	0	0.596563792554884	0.522748965956093	0.365265787282528	1	0	0.657685571871211	0.438052898648345	0.329286997677374
4632415L05Rik	chr3	20087021	20091134	chr3	19794870	19798984	0.10998864389136	0.0366707674836756	0.699066567334239	0	1	0.0344272387176209	0.0292181654591088	0.760024540952715	0	1	0.577240819445108	0.880234945800105	0.743327928480652	0	1	0.195592912312585	0.693457519309405	0.717165519961436	0	1	0.737500596915143	0.383028508667208	0.76607213287173	1	1	0.227322206095791	0.504626269956459	0.808799684473465	0	1	0.264808200751426	0.45985435317037	0.717822866909155	0	1	0.143402572610336	0.350756783782555	0.639204171961962	0	1	0.121648929004446	0.469666352328349	0.763267452561462
4632427E13Rik	chr7	92615897	92616651	chr7	99889215	99889969	0.0443834579350809	0.118482066811772	0.420745869670012	0	0	0.941942510773311	0.646185537718426	0.634076865769753	1	0	0.272503700873884	0.135666873597249	0.190192383540032	0	0	0.103543843707406	0.120763289413903	0.214054077742232	0	0	0.154242872833198	0.053388090349076	0.648757614268811	0	0	0.508118650217707	0.286919448476052	0.170121390069679	1	0	0.166403822069669	0.0776473862424046	0.17857925413033	0	0	0.4256170174083	0.0829962274442071	0.774004119374206	0	0	0.124298351969105	0.138847725537743	0.752574608878566
4632428C04Rik	chr16	29928413	29941177	chr16	30008752	30021516	0.577552758588057	0.60968108261569	0.807747929357115	0	1	0.155040962257896	0.512241322157503	0.735395941978176	0	1	0.615443388567881	0.366792416790029	0.603707436785135	1	1	0.545433893684689	0.418900499772831	0.592181953635129	1	1	0.342127883100138	0.203619693424383	0.406634821858977	0	0	0.581322568940494	0.340166908563135	0.449712958499496	1	0	0.190222180991697	0.240873880977782	0.540163898505631	0	1	0.214717512840325	0.266442434434798	0.442920373373066	0	0	0.566392743275405	0.398760608918227	0.187957403917788
4632428N05Rik	chr10	59742207	59768041	chr10	59809598	59835432	0.536907353080344	0.644743068042018	0.620228756737806	0	1	0.133589051475115	0.54226452621111	0.60147245716289	0	1	0.73167470512392	0.763048565015997	0.771944432271353	0	1	0.404543389368469	0.734211721944571	0.772338840439984	0	1	0.58636168282317	0.270044410486605	0.468776019983347	1	0	0.496870464441219	0.341391509433962	0.386125597090144	1	0	0.572174034046106	0.490328864975184	0.362417283842412	1	0	0.562292623062588	0.47366028816872	0.446776808799684	1	0	0.539269836993129	0.581346266109839	0.262369078399579
4632434I11Rik	chr7	92732717	92749424	chr7	100006036	100022742	0.816504211223621	0.502271221728021	0.559796660677506	1	1	0.945991381351518	0.63337595302363	0.505806564704851	1	1	0.376534071916336	0.546153478821451	0.190192383540032	0	0	0.266174466151749	0.59884143571104	0.214054077742232	0	0	0.837639081228213	0.730289861993219	0.175533546605899	0	0	0.858898766328012	0.665683962264151	0.170121390069679	1	0	0.598960990769516	0.626420520432302	0.17857925413033	0	0	0.109881369028681	0.541839007317849	0.174021648626145	0	0	0.549508285059949	0.745969733710539	0.351812086419212
4732416N19Rik	chr6	148169457	148192833	chr6	148160809	148184185	0.277231002176587	0.467067284943693	0.327665541873001	0	0	0.500071032817161	0.521238812331297	0.523774047942504	1	1	0.157012559094599	0.720118427964281	0.884087821552215	0	1	0.487823716492503	0.810040890504316	0.867172093430913	0	1	0.390716775703166	0.653741464113462	0.510232700819493	0	1	0.690856313497823	0.757438316400581	0.537052456286428	0	1	0.360499095505357	0.69312120228211	0.537052456286428	0	1	0.462660788145993	0.787236943775283	0.427319339147202	0	0	0.453141137904711	0.628990973999731	0.349401814277576
4732456N10Rik	chr15	101380389	101390984	chr15	101382786	101393381	0.787688085549352	0.131210371912558	0.0876462596958675	1	0	0.355448217076289	0.0444665435431169	0.325693501029844	0	0	0.930089298505325	0.111217229358674	0.190192383540032	1	0	0.795774647887324	0.0889141299409359	0.214054077742232	1	0	0.877895038441335	0.140203428680579	0.175533546605899	1	0	0.641010522496372	0.169085631349782	0.170121390069679	1	0	0.851755647293474	0.0691126675634306	0.17857925413033	1	0	0.886096086541521	0.168037816462888	0.174021648626145	1	0	0.931968206924424	0.176478512730702	0.0208378982426925
4732490B19Rik	chr11	113019404	113025759	chr11	113064628	113070983	0.728399735024132	0.327860319863727	0.505017748367588	1	1	0.648766396741961	0.355684993133494	0.391559665191288	1	0	0.870206771405377	0.171004250035815	0.190192383540032	1	0	0.737301226715129	0.221717401181281	0.214054077742232	1	0	0.822071534310682	0.324506948092259	0.175533546605899	1	0	0.740225870827286	0.197160740203193	0.170121390069679	1	0	0.707917806948374	0.189642376733615	0.17857925413033	1	0	0.431025862460797	0.14149356847416	0.174021648626145	0	0	0.701154070681216	0.406484350442319	0.0605635654498444
4732491K20Rik	chr17	12162210	12170608	chr17	12511718	12520116	0.1143181603104	0.264928551149806	0.56352162671458	0	1	0.1877160581522	0.486101245442061	0.445418291774399	0	0	0.572417745093358	0.900434554223771	0.58622200797581	0	1	0.760972285324852	0.889913675601999	0.632061001796748	0	1	0.590683348455184	0.640800343823122	0.619615232919935	0	1	0.432737663280116	0.591663642960813	0.581182348043297	0	1	0.221230112713948	0.457883018692889	0.17857925413033	0	0	0.297441025407936	0.476569246852416	0.387747052894518	0	0	0.485338362746419	0.47442633256994	0.244357772032079
4831440E17Rik	chr5	25009861	25014538	chr5	25005614	25010291	0.660878205734835	0.198731901201855	0.605416538849205	1	1	0.864658805701568	0.679168442487096	0.618475831543889	1	1	0.118093691800774	0.915500692421565	0.190192383540032	0	0	0.495274875056792	0.760290776919582	0.671238879880801	0	1	0.600090731101667	0.669738789933623	0.175533546605899	0	0	0.107129898403483	0.464033018867925	0.372934835005916	0	0	0.963912982976947	0.775128716545294	0.645295587010824	0	1	0.0751329485023408	0.573292123085314	0.599675708839125	0	1	0.783825048273385	0.491894561947101	0.76033130286165
4833403I15Rik	chr18	46975369	47030777	chr18	47009692	47065100	0.682691397747705	0.20218605091322	0.214733336254875	1	0	0.230193682814794	0.189562911398399	0.231561418116482	0	0	0.783677952342295	0.419750728236474	0.190192383540032	1	0	0.769195820081781	0.385415720127215	0.444015951619265	1	0	0.764337901723891	0.345781003772504	0.427845216705377	1	0	0.802793904208999	0.287735849056604	0.407905692624567	1	0	0.903149496729904	0.318289345516953	0.367895175073404	1	0	0.874460251806736	0.386118812781237	0.359963188570928	1	0	0.815348691005434	0.182136602451839	0.295148779525834
4833411C07Rik	chr8	10899893	10902306	chr8	10899921	10902334	0.135137692817261	0.210987035109303	0.150620097287348	0	0	0.387436662404698	0.0601884737415353	0.52938340856304	0	0	0.929993792082518	0.607659615109116	0.190192383540032	1	0	0.42121762835075	0.465402089959109	0.214054077742232	0	0	0.189819015328781	0.367699727806695	0.175533546605899	0	0	0.223784470246734	0.236620101596517	0.350760331302862	0	0	0.177791177698409	0.675912611902222	0.908760243656602	0	0	0.0805417935548384	0.629107767828735	0.939655550199395	0	0	0.361533970991064	0.21231308096457	0.181822165739077
4833412C05Rik	chr7	67658050	67677009	chr7	74929423	74948382	0.825731049493707	0.220899971609728	0.258644112362505	1	0	0.385566131552777	0.167566415684046	0.143827512160919	0	0	0.73539945561339	0.166037916049854	0.190192383540032	1	0	0.698591549295775	0.213993639254884	0.214054077742232	1	0	0.615777661047705	0.201279786065613	0.374687760199833	1	0	0.718477866473149	0.218523222060958	0.170121390069679	1	0	0.898511062665244	0.229231411475486	0.17857925413033	1	0	0.91150402254443	0.24121630834962	0.174021648626145	1	0	0.833894651758049	0.172930980286497	0.151584206144003
4833417C18Rik	chr11	95674906	95677136	chr11	95720130	95722360	0.965221917289675	0.5535866376455	0.637626539287436	1	0	0.387436662404698	0.506653407207463	0.557342565406021	0	0	0.238479537748914	0.3016570364357	0.190192383540032	0	0	0.171240345297592	0.246206269877328	0.516105000219116	0	0	0.0960317081323719	0.0938111838021107	0.175533546605899	0	0	0.360440856313498	0.134570029027576	0.170121390069679	0	0	0.231272322463936	0.227561575212208	0.17857925413033	0	0	0.107586018817326	0.0964274351165856	0.752969017047198	0	0	0.0860837936144416	0.192464861466613	0.747973180244533
4833418N02Rik	chr17	87183211	87191140	chr17	87674225	87682154	0.268903189173843	0.419135043058579	0.586572593014593	0	1	0.248046597528058	0.482644315006866	0.624304307813664	0	1	0.156702163220477	0.507401747767537	0.190192383540032	0	0	0.411540208995911	0.549863698318946	0.214054077742232	0	0	0.17933718542572	0.39145695047992	0.398527542837109	0	0	0.44121915820029	0.535195936139332	0.581313817432841	0	1	0.454265040122455	0.557586158912751	0.559095490599939	0	1	0.199263669833189	0.495204763419845	0.662474253911214	0	1	0.29363689433742	0.604382774260182	0.532670143301635
4833419F23Rik	chr18	4353544	4368943	chr18	4353544	4368943	0.128797198826535	0.497681461152645	0.56755335466059	0	1	0.235284368044703	0.553203580053985	0.574696524825803	0	1	0.14545628193496	0.600592139821403	0.190192383540032	0	0	0.626442526124489	0.706360745115856	0.214054077742232	0	0	0.270712955446254	0.194618213074829	0.175533546605899	0	0	0.605996008708273	0.368786284470247	0.170121390069679	1	0	0.544041931443945	0.50429055150981	0.17857925413033	1	0	0.778237352847598	0.580109995000227	0.174021648626145	1	0	0.647267501908483	0.309129282859581	0.0875147903063237
4833420G17Rik	chr13	120581631	120604990	chr13	120251565	120274924	0.462950695561654	0.898173559193716	0.939261142030764	0	1	0.38196713548326	0.965099209167969	0.941057890354529	0	1	0.095124397115706	0.776323957786161	0.813751698146282	0	1	0.331122217174012	0.907587460245343	0.678206757526623	0	1	0.239768874456807	0.901341865240437	0.774792935711469	0	1	0.58114114658926	0.922079100145138	0.779306718085806	0	1	0.611716684447331	0.982513103576233	0.878741399710767	0	1	0.200445434298441	0.970683150765874	0.879617862307726	0	1	0.280883739727873	0.95446584938704	0.856873657916648
4833422C13Rik	chr13	92175903	92216111	chr13	91841269	91881477	0.498154632345983	0.444497019021482	0.359787896051536	1	0	0.331154993607046	0.380191315054222	0.427056400368114	0	0	0.426698820495678	0.426101905353135	0.501862483018537	0	1	0.714720581553839	0.464152657882781	0.650861124501512	1	1	0.612506566066568	0.501074447256578	0.455629081028967	1	0	0.479816763425254	0.557011973875181	0.488715544064157	1	0	0.279233730692518	0.472981121573357	0.667338621324335	0	1	0.319985455206582	0.453456661060861	0.701433016346027	0	1	0.671696079752122	0.403475683685841	0.443840659099873
4833423E24Rik	chr2	85284930	85319774	chr2	85324248	85359092	0.350123024510268	0.0967635090375698	0.637275954248652	0	1	0.90985935502202	0.366718757399252	0.834436215434506	1	1	0.716369800869108	0.680244496442386	0.190192383540032	0	0	0.954975011358473	0.767969104952294	0.214054077742232	0	0	0.942887159161454	0.771739649491428	0.175533546605899	0	0	0.935912554426705	0.553247460087083	0.170121390069679	1	0	0.905886172828053	0.443387912240828	0.17857925413033	1	0	0.718149175037498	0.47861460842689	0.174021648626145	1	0	0.67915038843235	0.317032646279581	0.375739515316184
4833424O15Rik	chr3	117567464	117681510	chr3	117278378	117392424	0.661304059808839	0.326251537806378	0.273149568342171	1	0	0.534308850689018	0.330823507126959	0.198431131951444	1	0	0.652308867771358	0.594670741607373	0.190192383540032	1	0	0.907087687414811	0.594229895502045	0.214054077742232	1	0	0.91886729382551	0.507425624373239	0.175533546605899	1	0	0.936910377358491	0.479091074020319	0.170121390069679	1	0	0.927037432162902	0.494967299039844	0.17857925413033	1	0	0.819690014090269	0.499386391527658	0.174021648626145	1	0	0.767973415959405	0.342943104764471	0.405670713002323
4833427F10Rik	chr17	35380502	35388740	chr17	35909394	35917632	0.658985520961484	0.424860414497965	0.319163854682501	1	0	0.346569114931098	0.167566415684046	0.251457119067444	0	0	0.327013991690941	0.557088964232845	0.190192383540032	0	0	0.124852339845525	0.475738300772376	0.214054077742232	0	0	0.543718065039874	0.106370278401222	0.175533546605899	1	0	0.525263062409289	0.272768505079826	0.170121390069679	1	0	0.116517463704253	0.103854538707732	0.17857925413033	0	0	0.60210899504568	0.300622698968229	0.174021648626145	1	0	0.372805244959361	0.210696483901388	0.173451947938122
4833427G06Rik	chr9	50833542	50854308	chr9	50889417	50910183	0.931295542727359	0.139348916437967	0.291686752267847	1	0	0.917152057583937	0.425699673249041	0.36776370568386	1	0	0.585908027314837	0.262976935198892	0.190192383540032	1	0	0.900181735574739	0.477192185370286	0.214054077742232	1	0	0.730361491810324	0.169762666539325	0.175533546605899	1	0	0.963216618287373	0.559551886792453	0.170121390069679	1	0	0.900876664038221	0.348160860893362	0.17857925413033	1	0	0.820599063678924	0.322508067815099	0.174021648626145	1	0	0.924693520140105	0.388903857380215	0.4390201148166
4833428L15Rik	chr9	45167620	45182227	chr9	45224708	45239315	0.777988076085928	0.257641714772405	0.325868793549235	1	0	0.763508074063551	0.0782308093005635	0.226171173145186	1	0	0.910653741464113	0.178071725323528	0.190192383540032	1	0	0.84020899591095	0.153839164016356	0.214054077742232	1	0	0.837830094073826	0.179504321665632	0.175533546605899	1	0	0.804608127721335	0.141645500725689	0.170121390069679	1	0	0.897026763764553	0.115473816039705	0.17857925413033	1	0	0.889459570019545	0.107949638652789	0.174021648626145	1	0	0.945215321747721	0.188692801652521	0.09925938910557
4833439L19Rik	chr13	54560839	54575004	chr13	54652578	54666743	0.162581622030851	0.756269518311725	0.822823086024804	0	1	0.650636927593882	0.934365676942748	0.875104079933389	0	1	0.0773602024736164	0.626808652881906	0.924843332310794	0	1	0.273784643343935	0.764379827351204	0.928831237126956	0	1	0.109689126593763	0.832147461916814	0.987817169902274	0	1	0.308009796806967	0.922804789550073	0.986546299136684	0	1	0.101767243378635	0.814230715710376	0.904816161970288	0	1	0.307258760965411	0.804236171083133	0.885139576668566	0	1	0.310476447078899	0.926848982891014	0.944388448222972
4921501E09Rik	chr17	32801082	32804998	chr17	33201087	33205003	0.923961389230624	0.095249361218889	0.0847977562557518	1	0	0.889709712553867	0.250343325282947	0.246461282264779	1	0	0.97960937873072	0.734229501934005	0.190192383540032	0	0	0.989641072239891	0.59884143571104	0.214054077742232	1	0	0.992096843512726	0.941550069242157	0.175533546605899	0	0	0.9105587808418	0.363887880986938	0.170121390069679	1	0	0.973885616215965	0.701006540192031	0.17857925413033	1	0	0.914208445070679	0.554111176764692	0.174021648626145	1	0	0.929004445641924	0.509295433113297	0.141285770629738
4921504A21Rik	chr5	18714191	18738379	chr5	18708185	18732373	0.899687707012397	0.349886438913599	0.239624874008502	1	0	0.538902306198797	0.37685277264763	0.143257811472895	1	0	0.24132085382742	0.548970918294255	0.190192383540032	0	0	0.730667878237165	0.752567014993185	0.528419299706385	0	1	0.708609904016045	0.4159782245356	0.407204522547	1	0	0.748457910014514	0.568033381712627	0.385468250142425	1	0	0.799387726703465	0.448582958393246	0.17857925413033	1	0	0.635766556065633	0.38534612063088	0.174021648626145	1	0	0.588216803628362	0.380416722798509	0.364082562776634
4921504E06Rik	chr2	19380590	19471664	chr2	19384463	19475537	0.793602725466074	0.386107693763604	0.270038126122968	1	0	0.90661552303831	0.476014585405124	0.173408124808274	1	0	0.756172102573898	0.406093309775082	0.572242429554319	1	1	0.902407996365288	0.479781917310313	0.56203164029975	1	1	0.836588510577336	0.374504560431689	0.44454182917744	1	0	0.855723875181422	0.431513062409289	0.422104386695298	1	0	0.731202745952966	0.290597894150935	0.494938428502564	1	0	0.74178446434253	0.365347029680469	0.464744292037337	1	0	0.833041447752481	0.210067807265706	0.516762347166835
4921506M07Rik	chr12	58482126	58540121	chr12	58665101	58723096	0.631825494463897	0.134806472981925	0.136684341995705	1	0	0.398872945967704	0.17516692712033	0.170647267627854	0	0	0.855809178167232	0.248412205720835	0.512862088610369	1	1	0.936801453884598	0.336301681054066	0.530347517419694	1	1	0.911465546057972	0.343823122104962	0.464525176388098	1	0	0.932374818577649	0.33200290275762	0.46934572067137	1	0	0.623498306971566	0.54942251495895	0.595381042114028	1	1	0.601699922730785	0.590973137584655	0.622332266970507	1	1	0.797476312362477	0.361668687412996	0.457951706910908
4921507L20Rik	chr2	93780872	93784414	chr2	93820190	93823732	0.0500141951358001	0.632345982776569	0.765327139664315	0	1	0.224179570961784	0.905100156272198	0.748586704062404	0	1	0.609330977508237	0.787545962465976	0.842368201936982	0	1	0.439754656974103	0.752703316674239	0.908190542968579	0	1	0.40523375196982	0.895110071152285	0.865769753275779	0	1	0.280773766328012	0.955823657474601	0.84219290941759	0	1	0.392620251403126	0.884271070086739	0.797318024453306	0	1	0.678582791691287	0.907822371710377	0.783951969849687	0	1	0.799362342269523	0.955049620548745	0.732941846706692
4921507P07Rik	chr6	50502889	50526176	chr6	50523302	50546589	0.312245670483581	0.530898078924955	0.46172049607783	0	0	0.3708149831889	0.529336553487711	0.492615802620623	0	0	0.348932715725133	0.458144310204861	0.444629475437136	0	0	0.571194911403907	0.640617900954112	0.214054077742232	0	0	0.618260828040686	0.536459576906547	0.404706604145668	1	0	0.827149854862119	0.64132801161103	0.382926508611245	1	0	0.525905654251125	0.591539496266061	0.445418291774399	1	0	0.582405345211581	0.693513931184946	0.447609448266795	0	0	0.759867977906507	0.477120661008577	0.4655331083746
4921508D12Rik	chr2	132116181	132143940	chr2	132250476	132278235	0.805905176492855	0.367937919939434	0.126122967702353	1	0	0.896599895818535	0.175119571908889	0.140540777422324	1	0	0.8856788119001	0.261114559954157	0.190192383540032	1	0	0.922217174011813	0.297273966378919	0.214054077742232	1	0	0.901819397354472	0.273721407764672	0.175533546605899	1	0	0.793722786647315	0.199609941944848	0.170121390069679	1	0	0.903706108817663	0.278213275198293	0.17857925413033	1	0	0.745102495341121	0.27257851915822	0.174021648626145	1	0	0.849746284072028	0.141586959450357	0.166571716551996
4921509O07Rik	chr13	114567165	114623722	chr13	114236495	114293052	0.788729062174695	0.254140247941705	0.179587186116832	1	0	0.54927309750438	0.287446133446986	0.266926683903764	1	0	0.659352466453369	0.574757652452127	0.59511810333494	1	1	0.891231258518855	0.685006815084053	0.647442920373373	1	1	0.73291628862041	0.397258965665441	0.529208116043648	1	1	0.813588534107402	0.426342525399129	0.499101625838117	1	0	0.67906674706619	0.367456746602347	0.586090538586266	1	1	0.58279169128676	0.408981409935912	0.540251544765327	1	1	0.780906192464861	0.2804346849881	0.635172444015952
4921511C10Rik	chr3	79298845	79339840	chr3	79016840	79057835	0.887905744298287	0.595675215292893	0.486349095052369	1	0	0.5892408959606	0.48373348487001	0.494281081554845	1	0	0.136478678191108	0.910080702927272	0.678601165695254	0	1	0.354202635165834	0.943707405724671	0.76966562951926	0	1	0.273434888496251	0.282603505085717	0.65576931504448	0	1	0.428973149492017	0.507347605224964	0.620009641088567	0	1	0.102045549422515	0.442228303724663	0.613348525351681	0	1	0.343029862278987	0.49165947002409	0.738638853586923	0	1	0.345772149625039	0.513718622300058	0.763355098821158
4921511H03Rik	chr5	7310169	7317497	chr5	7304163	7311491	0.232563641525504	0.504069272262705	0.125684736403874	0	0	0.946725387128854	0.497419140976464	0.160567947762829	1	0	0.183754357480541	0.609760756410869	0.190192383540032	0	0	0.618764198091777	0.315970013630168	0.214054077742232	1	0	0.961821307482928	0.312759658087006	0.175533546605899	1	0	0.97392053701016	0.551637336719884	0.170121390069679	1	0	0.357089846467832	0.340739366389907	0.17857925413033	0	0	0.893573019408209	0.49372755783828	0.174021648626145	1	0	0.710224976424626	0.240962773362073	0.455322319120032
4921511I17Rik	chr12	12377507	12418461	chr12	12358327	12399281	0.377874514999527	0.598135705498249	0.668215083921294	0	1	0.341620495335512	0.630724061182933	0.649546430606074	0	1	0.832195215128217	0.856024067618547	0.505149217757132	0	1	0.871422080872331	0.807383007723762	0.488321135895526	0	0	0.873358483358006	0.888878277064133	0.406547175599281	0	0	0.650353773584906	0.654934687953556	0.403567202769622	0	0	0.858434992346584	0.681246811076581	0.42482142074587	1	0	0.806054270260443	0.667787827826008	0.38516148823349	1	0	0.390273474336522	0.520768781714491	0.264735527411368
4921513I03Rik	chr10	120168791	120181946	chr10	120202787	120215942	0.320526166366992	0.109065960064351	0.469959244489241	0	0	0.621442439740493	0.224061182933182	0.213287172969893	1	0	0.646315839740223	0.590945991117903	0.519873789386038	1	1	0.431758291685597	0.464788732394366	0.214054077742232	0	0	0.839191060598825	0.548517262785922	0.175533546605899	1	0	0.857628809869376	0.347219702467344	0.170121390069679	1	0	0.648035623173617	0.465884317454427	0.17857925413033	1	0	0.701422662606245	0.424457979182764	0.174021648626145	1	0	0.872872603170326	0.42148277875073	0.151233621105219
4921515E04Rik	chr15	18022861	18314352	chr15	18007891	18299382	0.723478754613419	0.326346172045046	0.313729786581358	1	0	0.81692475256902	0.376000378841692	0.204785485779394	1	0	0.190797956162552	0.353899049711093	0.447521802007099	0	0	0.768832348932303	0.419127669241254	0.493141680178798	1	0	0.879184375149229	0.440762141253999	0.543406810114378	1	1	0.902712264150943	0.430288461538462	0.463166659362812	1	0	0.543856394081358	0.355860661440698	0.446163284981813	1	0	0.115131130403163	0.235125676105632	0.405451597353083	0	0	0.530243836723697	0.361893214782882	0.694728077479294
4921517D22Rik	chr13	59697024	59703724	chr13	59788762	59795462	0.672328948613608	0.141998675120659	0.504667163328805	1	1	0.242174551309372	0.197400198891888	0.509180945703142	0	1	0.844873692755838	0.293371854257199	0.190192383540032	1	0	0.719582008178101	0.218196274420718	0.214054077742232	1	0	0.898667685401843	0.282125972971682	0.175533546605899	1	0	0.675571480406386	0.289640783744557	0.170121390069679	1	0	0.782109559812607	0.124379609443852	0.17857925413033	1	0	0.650970410435889	0.375096586518795	0.174021648626145	1	0	0.669046656787462	0.187839597646953	0.148341294535256
4921524J17Rik	chr8	88298863	88322946	chr8	87932657	87956740	0.435175546512728	0.721349484243399	0.597528375476577	0	1	0.503456930435194	0.735379078467585	0.657127832069766	0	1	0.36239912134091	0.943316938064085	0.697050703361234	0	1	0.363243980009087	0.962517037710132	0.631316008589333	0	1	0.391958359199656	0.62203333174156	0.61483851176651	0	1	0.817579825834543	0.811456821480406	0.566413953284544	0	1	0.0911916137112111	0.695718725358319	0.827073929620053	0	1	0.258033725739739	0.764692513976637	0.844909943468163	0	1	0.269836993129462	0.659077641564507	0.752048731320391
4921525O09Rik	chr13	52109231	52136651	chr13	52192109	52219529	0.41038137598183	0.351566196649948	0.543056225075595	0	1	0.397973196950324	0.444996921911256	0.501687190499145	0	1	0.776801489900196	0.178620887254668	0.841886147508655	1	1	0.671285779191277	0.224170831440254	0.821596038389062	1	1	0.659280836636264	0.208442767776133	0.724308690126649	1	1	0.440856313497823	0.169221698113208	0.774267058153293	0	1	0.562085439955471	0.169395612041375	0.802094745606731	1	1	0.76687423298941	0.27207854188446	0.879793154827118	1	1	0.755085544927927	0.355875881269927	0.476225952057496
4921530D09Rik	chr2	25430637	25439687	chr2	25464148	25473198	0.862070597142046	0.403709662155768	0.482010605197423	1	0	0.906662878249751	0.276838566084198	0.161356764100092	1	0	0.921541473664104	0.276873119717301	0.190192383540032	1	0	0.808223534756929	0.283598364379827	0.214054077742232	1	0	0.745475383219522	0.47547872594432	0.432271352820018	1	0	0.616201015965167	0.471289912917271	0.431526359612604	1	0	0.76237302286748	0.512454195463611	0.17857925413033	1	0	0.829644107086042	0.431025862460797	0.174021648626145	1	0	0.92428937087431	0.279895819300373	0.0759454840264692
4921530L21Rik	chr14	94764399	94765909	chr14	96280484	96281994	0.368647676729441	0.0565912747231949	0.0391559665191288	0	0	0.999313349434105	0.714945304730786	0.277707173846356	1	0	NA	NA	NA	NA	NA	0.298636983189459	0.0820308950477056	0.214054077742232	0	0	NA	NA	NA	NA	NA	0.955324746008708	0.458159470246734	0.170121390069679	1	0	0.912449557029547	0.453430121990816	0.17857925413033	1	0	0.931912185809736	0.100677241943548	0.174021648626145	1	0	0.953455476222552	0.416677893035161	0.215434506332442
4921531C22Rik	chr2	179906260	179908421	chr2	179711557	179713718	0.322016655626006	0.570644459165326	0.579473245979228	0	0	0.0840081450963679	0.521807074868589	0.598755423112319	0	0	0.939711570603123	0.988252709994747	0.580656470485122	0	0	0.162835074965925	0.619036801453885	0.214054077742232	0	0	0.98691562007545	0.778019196790984	0.586616416144441	0	0	0.941037735849057	0.54816763425254	0.405802182391866	1	0	0.166403822069669	0.399948977225289	0.17857925413033	0	0	0.644016181082678	0.363756192900323	0.174021648626145	1	0	0.54470339934438	0.638151690691095	0.947324597922784
4921536K21Rik	chr11	3786090	3795129	chr11	3786090	3795129	0.849105706444592	0.472508753667077	0.290810289670888	1	0	0.486195955864943	0.240564474120377	0.41399710767343	1	0	0.778902631201948	0.270235423332219	0.190192383540032	1	0	0.649386642435257	0.280190822353476	0.214054077742232	1	0	0.71913948713051	0.408743613007975	0.175533546605899	1	0	0.46616473149492	0.262926342525399	0.370480739734432	0	0	0.940210584906536	0.182939839510181	0.17857925413033	1	0	0.868733239398209	0.194900231807645	0.174021648626145	1	0	0.838744442947595	0.285823341865373	0.725535737762391
4921539E11Rik	chr4	102728379	102788795	chr4	102903050	102963468	0.810826156903568	0.354263272451973	0.288268548139708	1	0	0.842259790689965	0.401714258654165	0.234585214075989	1	0	0.758798529201089	0.398500549161931	0.190192383540032	1	0	0.747932757837347	0.437119491140391	0.214054077742232	1	0	0.840026741798386	0.470369132324149	0.175533546605899	1	0	0.766418722786647	0.352548984034833	0.170121390069679	1	0	0.567512407811123	0.332993181501925	0.17857925413033	1	0	0.467478750965865	0.501795372937594	0.174021648626145	0	0	0.755310072297813	0.248417082042301	0.26469170428152
4922501C03Rik	chr9	86989908	87053478	chr9	87086797	87150367	0.491672186997256	0.969811677865052	0.561900170910206	0	1	0.450063929535445	0.890940948051333	0.533327490249354	0	1	0.130270760708658	0.713719497636216	0.739208554274946	0	1	0.606360745115856	0.870695138573376	0.701213900696788	0	1	0.292345160212024	0.895659233083425	0.656119900083264	0	1	0.513538642960813	0.932646952104499	0.648713791138963	0	1	0.552715803144858	0.922816457164061	0.78982426924931	0	1	0.401618108267806	0.937911913094859	0.733643016784259	0	1	0.274866406214918	0.895235529211011	0.764056268898725
4922501L14Rik	chr3	154646425	154684305	chr3	154374096	154411976	0.529620516702943	0.17923724803634	0.13256496779	1	0	0.449069470095184	0.407018042335559	0.203295499364565	0	0	0.586433312640275	0.46115276252328	0.190192383540032	1	0	0.818491594729668	0.554611540208996	0.214054077742232	1	0	0.767155341196695	0.517024019865336	0.175533546605899	1	0	0.808281930333817	0.499160921625544	0.170121390069679	1	0	0.881998237395055	0.323878658564869	0.17857925413033	1	0	0.799713649379574	0.370210444979774	0.174021648626145	1	0	0.773586600206565	0.238672594189232	0.274814847276392
4922502D21Rik	chr6	129287857	129297474	chr6	129272182	129281799	0.312955427273588	0.46678338222769	0.313291555282878	0	0	0.874461334469858	0.569872614481224	0.232394057583593	1	0	0.715366983429636	0.386848765579485	0.190192383540032	1	0	0.962289868241708	0.590867787369378	0.214054077742232	1	0	0.865885105773363	0.448116135810133	0.175533546605899	1	0	0.946321661828737	0.530637699564586	0.170121390069679	1	0	0.742659678092676	0.354144440836773	0.17857925413033	1	0	0.96995591109495	0.663151674923867	0.174021648626145	1	0	0.59634469441825	0.293659347074408	0.236864016828082
4922502H24Rik	chr13	102492127	102497837	chr13	102161825	102167535	0.911942840919845	0.595959118008896	0.401025461238442	1	0	0.861107164843491	0.264999763223943	0.243437486305272	1	0	0.599350556324913	0.152189484742849	0.190192383540032	1	0	0.944388914129941	0.178623353021354	0.214054077742232	1	0	0.662957833914331	0.337615204622511	0.175533546605899	1	0	0.826764332365747	0.526986574746009	0.170121390069679	1	0	0.346027181223619	0.298599192912473	0.17857925413033	0	0	0.784805236125631	0.373710285896096	0.174021648626145	1	0	0.474201805200054	0.281153172571736	0.378807134405539
4922502N22Rik	chr6	139279792	139286772	chr6	139264117	139271097	0.908914545282483	0.524415633576228	0.166659362811692	1	0	0.679073732064214	0.449400956575271	0.151759498663395	1	0	0.492813141683778	0.303423905257629	0.190192383540032	1	0	0.760290776919582	0.374647887323944	0.214054077742232	1	0	0.82066281457428	0.374027028317654	0.175533546605899	1	0	0.995781930333817	0.817489114658926	0.170121390069679	0	0	0.864256227097732	0.445011364163458	0.17857925413033	1	0	0.837575564747057	0.618380982682605	0.174021648626145	1	0	0.770308500606224	0.459989222686245	0.427231692887506
4922505E12Rik	chr1	184583800	184585855	chr1	184677256	184679311	0.154277467587773	0.161540645405508	0.0391559665191288	0	0	0.215963441776768	0.104134109958801	0.0607169464043122	0	0	0.976672556229406	0.170693854161692	0.190192383540032	1	0	0.856474329850068	0.0692866878691504	0.214054077742232	1	0	0.974475908504847	0.639558760326632	0.175533546605899	1	0	0.6519412191582	0.181603773584906	0.170121390069679	1	0	0.912008905793404	0.073101720859038	0.17857925413033	1	0	0.823053497568292	0.0527703286214263	0.174021648626145	1	0	0.393327046566977	0.186223000583771	0.0208378982426925
4930401O10Rik	chr11	71744665	71756317	chr11	71741972	71753624	0.532506860982303	0.26497586826914	0.118804505017748	1	0	0.82203911540465	0.236562958753611	0.147552478197993	1	0	0.602359008643331	0.0478009646148704	0.190192383540032	1	0	0.683643798273512	0.0524761472058155	0.214054077742232	1	0	0.414259108925075	0.0657084188911704	0.175533546605899	0	0	0.327830188679245	0.164141872278665	0.170121390069679	0	0	0.82297416392226	0.119625214527575	0.17857925413033	1	0	0.964547066042453	0.170492250352257	0.174021648626145	1	0	0.616282724864161	0.126813058511833	0.0593803409439502
4930402F06Rik	chr2	35197570	35219183	chr2	35231081	35252694	0.247563168354311	0.297719314848112	0.545115912178448	0	1	0.332859781218923	0.402614007671544	0.581795871861168	0	1	0.547013036626713	0.417554080511914	0.190192383540032	1	0	0.541844616083598	0.488914129940936	0.214054077742232	1	0	0.720476577049807	0.242490807506805	0.175533546605899	1	0	0.812137155297533	0.227685050798258	0.170121390069679	1	0	0.740665151444872	0.368477202096572	0.17857925413033	1	0	0.694718421889914	0.396481978091905	0.174021648626145	1	0	0.842471597287709	0.249360096995824	0.555195232043473
4930402F11Rik	chr7	69369606	69373202	chr7	76640979	76644575	0.975820952020441	0.571117630358664	0.220956220693282	1	0	0.416773215892409	0.207984088648956	0.252158289145011	0	0	0.609330977508237	0.486008309058784	0.190192383540032	1	0	0.336188096319855	0.448796001817356	0.214054077742232	0	0	0.966477245594766	0.510529583114465	0.175533546605899	1	0	0.944484760522496	0.512858309143686	0.170121390069679	1	0	0.771997773551649	0.471380861821049	0.17857925413033	1	0	0.837575564747057	0.780305440661788	0.174021648626145	0	0	0.882976334815214	0.362701513314473	0.268591962837986
4930402H24Rik	chr2	130399293	130531551	chr2	130533588	130665846	0.265543673701145	0.712217280211981	0.56076076953416	0	1	0.53393000899749	0.698252592697826	0.559007844340243	0	1	0.112458812855165	0.725466787641469	0.74380998290898	0	1	0.320854157201272	0.851567469332122	0.769446513870021	0	1	0.104722792607803	0.80110787450456	0.601165695253955	0	1	0.354227140783745	0.908064223512337	0.627459573162715	0	1	0.240317268890023	0.894800315413516	0.653052280993909	0	1	0.216399254579337	0.888368710513158	0.67995968272054	0	1	0.230993758139117	0.759171943059859	0.62206932819142
4930404A10Rik	chr11	54214074	54270178	chr11	54184153	54240257	0.853742784139302	0.3035866376455	0.51027652394934	1	1	0.867784249656675	0.419567173367429	0.48972347605066	1	0	0.431927797144358	0.339859605558474	0.612559709014418	0	1	0.706996819627442	0.399454793275784	0.645207940751128	1	1	0.771405377011604	0.248125686452414	0.615846443753013	1	1	0.750453555878084	0.417770319303338	0.615539681844077	1	1	0.696646412171251	0.356324504847164	0.636443314781542	1	1	0.714149356847416	0.418253715740194	0.605153600070117	1	1	0.837038034936459	0.300148188064125	0.598711599982471
4930404H11Rik	chr12	72459179	72474710	chr12	72641593	72657120	0.129081101542538	0.196981167786505	0.1187606818879	0	0	0.344272387176209	0.061987971776294	0.267101976423156	0	0	0.759180554892317	0.478630437896949	0.190192383540032	1	0	0.809041344843253	0.571058609722853	0.214054077742232	1	0	0.839978988586983	0.394298266558426	0.175533546605899	1	0	0.916182873730044	0.410740203193033	0.170121390069679	1	0	0.484554014564683	0.721137344032655	0.57285595337219	0	1	0.717649197763738	0.905777010135903	0.706122091239756	0	1	0.650231263190983	0.17387399524002	0.121828300977256
4930404I05Rik	chr16	90900107	90905362	chr16	91011493	91016748	0.82175641146967	0.856534494179994	0.789955738638854	0	1	0.648292844627551	0.836482454894161	0.794469521013191	0	1	0.3980707702593	0.603600592139821	0.776852622814321	0	1	0.662562471603816	0.703089504770559	0.767605942416407	0	1	0.228164844085765	0.693854161692374	0.780665235111092	0	1	0.717480043541364	0.83227503628447	0.797274201323458	0	1	0.263231133169442	0.728373301173524	0.8229107322845	0	1	0.290986773328485	0.788055088405073	0.749200227880275	0	1	0.568929902555121	0.814989447213615	0.895175073403742
4930404N11Rik	chr10	80767152	80768949	chr10	80826768	80828565	0.116258162203085	0.763650988927794	0.889653359042903	0	0	0.0574892266893972	0.680068191504475	0.737148867172093	0	0	0.996896041258775	0.998806169714913	0.812919058679171	0	0	0.592594275329396	0.383507496592458	0.712651737587098	1	0	0.996681151807459	0.995129172436846	0.716289057364477	0	0	0.591618287373004	0.122913642960813	0.774091765633902	1	0	0.537872814137947	0.467925228442878	0.760156010342259	1	0	0.693923003499841	0.132357620108177	0.781454051448354	1	0	0.834927477659527	0.470339934438008	0.645996757088391
4930405A10Rik	chr14	21295725	21331350	chr14	23326395	23362020	0.282719788019305	0.21534021008801	0.392173189009159	0	0	0.418856845195814	0.276578112421272	0.286208861036855	0	0	0.751205768587938	0.456711713862757	0.190192383540032	1	0	0.94020899591095	0.608677873693776	0.214054077742232	1	0	0.854782484122057	0.614631583974022	0.175533546605899	1	0	0.845972423802613	0.531204644412192	0.170121390069679	1	0	0.684284985388933	0.445289670207338	0.17857925413033	1	0	0.819326394254807	0.598518249170492	0.420964985319252	1	0	0.677803224213032	0.338138219048902	0.227704982689864
4930405A21Rik	chr2	156405979	156412350	chr2	156540274	156546645	0.950553610296205	0.554698589949844	0.573995354748236	1	1	0.123810200312544	0.553250935265426	0.544546211490425	0	1	0.470178119478535	0.60894895181701	0.190192383540032	0	0	0.19418446160836	0.594048159927306	0.214054077742232	0	0	0.282794517931331	0.295234229501934	0.175533546605899	0	0	0.308554063860668	0.435050798258345	0.170121390069679	0	0	0.922027923373069	0.421888770351129	0.17857925413033	1	0	0.782328075996546	0.332984864324349	0.174021648626145	1	0	0.461762988908348	0.243567290852755	0.13870020596871
4930405D11Rik	chr11	90620780	90711242	chr11	90666004	90756466	0.762515378063783	0.206302640295259	0.371663964240326	1	0	0.700951839749964	0.381540938580291	0.240194574696525	1	0	0.614392817917005	0.438756506375054	0.416801787983698	1	0	0.926760563380282	0.495865515674693	0.494281081554845	1	0	0.935915190296547	0.611718638078411	0.482887067794382	1	0	0.933417997097242	0.477140783744557	0.455497611639423	1	0	0.862238508279605	0.421169813071107	0.388448222972085	1	0	0.67128766874233	0.437821008135994	0.394714930540339	1	0	0.491041357941533	0.237729579235709	0.344625093124151
4930405J17Rik	chr10	19888662	19891270	chr10	19919052	19921660	0.926516513674647	0.830013248793413	0.306323677637057	0	0	0.0346876923805465	0.0434720841028555	0.288487663788948	0	0	0.045055154959171	0.297168234563774	0.190192383540032	0	0	0.0625170377101318	0.438119036801454	0.214054077742232	0	0	0.0885822071534311	0.116064180316126	0.409877733467724	0	0	0.916772496371553	0.685685776487663	0.462114904246461	1	0	0.166403822069669	0.46400575165824	0.551557912266094	0	1	0.187286941502659	0.656856506522431	0.557298742276173	0	1	0.862454533207598	0.547442633256994	0.425916998992068
4930406D18Rik	chr3	100555465	100566815	chr3	100230327	100241677	0.391407211128986	0.154726980221444	0.238047241333976	0	0	0.843491026187432	0.315338352985746	0.424207896927999	1	0	0.648631870493291	0.117162504178406	0.190192383540032	1	0	0.725352112676056	0.224534302589732	0.214054077742232	1	0	0.28499116565589	0.126593763430591	0.175533546605899	0	0	0.765556966618287	0.244307873730044	0.170121390069679	1	0	0.615984043786818	0.121758894197319	0.17857925413033	1	0	0.760624517067406	0.170378619153675	0.174021648626145	1	0	0.632493600969958	0.346490637208676	0.0868136202287567
4930407I10Rik	chr15	81886405	81893793	chr15	81889580	81896968	0.584319106652787	0.408677959685814	0.0955782461983435	1	0	0.780319174125112	0.253681867689539	0.135282001840571	1	0	0.698868248889738	0.0403037104245261	0.190192383540032	1	0	0.816174466151749	0.0970013630168105	0.214054077742232	1	0	0.663626378873979	0.0833771071104532	0.436828958324204	1	0	0.795718432510885	0.113887880986938	0.170121390069679	1	0	0.944060485180203	0.215965490050559	0.17857925413033	1	0	0.86477887368756	0.209354120267261	0.174021648626145	1	0	0.93385423683147	0.217028155732184	0.065493667557737
4930412B13Rik	chr2	117513368	117600577	chr2	117647663	117734872	0.70606605469859	0.419702848490584	0.304658398702835	1	0	0.803949424634181	0.379031112373917	0.278452167053771	1	0	0.737691609760756	0.627572704264362	0.392479950918095	0	0	0.868332576101772	0.673330304407088	0.450633244226303	1	0	0.845303471658469	0.373334606752304	0.365046671633288	1	0	0.82138969521045	0.422986211901306	0.353302072834042	1	0	0.746370425344404	0.389257386706248	0.406634821858977	1	0	0.713785737011954	0.49115949275033	0.48652438757176	1	0	0.757465535048722	0.247653688984687	0.413690345764494
4930412C18Rik	chr4	9697731	9750558	chr4	9697731	9750558	0.432431153591369	0.19679189930917	0.282352425610237	0	0	0.704716579059525	0.0838187242506038	0.284806520881721	1	0	0.621746812473139	0.367747481018098	0.438318944739033	1	0	0.653339391185825	0.381917310313494	0.455059380340944	1	0	0.60660904445824	0.586409436034573	0.419255883255182	1	0	0.603320029027576	0.540729317851959	0.432797230378194	1	0	0.283083630966186	0.534718678973978	0.547263245540997	0	1	0.437252852143084	0.582178082814418	0.664008063455892	0	1	0.737078449863038	0.269522654811622	0.291599106008151
4930412O13Rik	chr2	9799098	9804619	chr2	9802872	9808394	0.975962903378442	0.557253714393868	0.0819492528156361	1	0	0.990292181654591	0.390727849599848	0.458609053858627	1	0	0.985483023733346	0.598586504942457	0.190192383540032	1	0	0.979600181735575	0.509586551567469	0.214054077742232	1	0	0.985411393916241	0.48044505993028	0.544765327139664	1	1	0.983173076923077	0.393686502177068	0.547745299969324	1	1	0.976575907973468	0.119903520571455	0.17857925413033	1	0	0.959320030907686	0.147538748238716	0.174021648626145	1	0	0.995105303336477	0.418608828416184	0.0758140146369254
4930413E15Rik	chr5	119213368	119222291	chr5	119402347	119411270	0.20431532128324	0.12283524179048	0.261974670230948	0	0	0.387436662404698	0.24951460908273	0.130724396336386	0	0	0.778210209636598	0.339429826655843	0.190192383540032	1	0	0.711449341208542	0.317219445706497	0.573820062228844	1	1	0.826321570125591	0.220237810992789	0.477365353433542	1	0	0.697206095791001	0.158608490566038	0.428371094263552	1	0	0.877591725033629	0.173384665336982	0.644725886322801	1	1	0.667696922867142	0.086609699559111	0.519391734957711	1	1	0.71345817055099	0.393057613723113	0.753319602085981
4930413F20Rik	chr15	34619661	34623793	chr15	34604827	34608959	0.927652124538658	0.156856250591464	0.24834567684824	1	0	0.955486101245442	0.104134109958801	0.239098996450326	1	0	0.84752399598873	0.582636932333699	0.190192383540032	1	0	0.827532939572921	0.488823262153567	0.214054077742232	1	0	0.951721503271095	0.431617401270235	0.175533546605899	1	0	0.733286465892598	0.196911284470247	0.170121390069679	1	0	0.956027645067025	0.215965490050559	0.17857925413033	1	0	0.96004727057861	0.350984046179719	0.174021648626145	1	0	0.855134940949302	0.408347927612376	0.25110653402866
4930413G21Rik	chr7	122760205	122761607	chr7	130112571	130113973	0.0606605469858995	0.204835809595912	0.6479249748017	0	0	0.10640716010797	0.503646351280958	0.663569832157413	0	0	0.922615920920682	0.708944176495869	0.637013015469565	1	0	0.0785097682871422	0.156792367105861	0.661685437573951	0	0	0.894656415643952	0.661859510052051	0.57263683772295	1	0	0.762019230769231	0.377789368650218	0.634953328366712	1	0	0.974859687369544	0.352474604573496	0.719751084622464	1	0	0.208035998363711	0.116949229580474	0.745606731232745	0	0	0.73820108671247	0.470564461807894	0.707875016433674
4930414L22Rik	chr6	72368191	72370124	chr6	72388676	72390609	0.481262420743825	0.106700104097663	0.92111836627372	1	0	0.724132215750343	0.340531325472368	0.919847495508129	1	0	0.960030562055298	0.48994794899957	0.936544107980192	1	0	0.177510222626079	0.210813266696956	0.91962837985889	0	0	0.835155914235232	0.73071964089585	0.92151277444235	0	0	0.295627721335268	0.466935776487663	0.958148910995223	0	0	0.93742752446774	0.103529848323206	0.692843682895832	1	0	0.456024726148811	0.13158492795782	0.76225952057496	0	0	0.318020566707082	0.390183663388567	0.614224987948639
4930414N06Rik	chr19	45025427	45037861	chr19	45046606	45059040	0.221869972556071	0.842173748462194	0.882904597046321	0	1	0.164843491026187	0.962447317327272	0.873000569700688	0	1	0.488610859080273	0.912420610286042	0.653578158552084	0	1	0.672921399363925	0.886892321671967	0.613962049169552	0	1	0.504082899574996	0.958884484981615	0.637363600508348	0	1	0.768028846153846	0.989840348330914	0.574871817345195	0	1	0.0910060763486247	0.920775546175611	0.619965817958719	0	1	0.885959729103223	0.95145675196582	0.562119286559446	0	1	0.324172616641969	0.878036732677713	0.540076252245935
4930415F15Rik	chr11	11389268	11415193	chr11	11389268	11415193	0.54499858048642	0.55640200624586	0.454884087821552	1	0	0.686034948146043	0.551877634133636	0.394714930540339	1	0	0.34105343584356	0.165369371090206	0.190192383540032	0	0	0.886687869150386	0.490776919582008	0.214054077742232	1	0	0.487655794852204	0.230218232176114	0.175533546605899	1	0	0.809551886792453	0.504240747460087	0.170121390069679	1	0	0.899809824203349	0.326452989470755	0.17857925413033	1	0	0.919958183718922	0.488886868778692	0.174021648626145	1	0	0.815169069109524	0.368045264717769	0.264910819930759
[truncated: 22,135 more rows]
[truncated: 127 more columns]
